# Supplementary material for: AffyMAPSDetector: a software tool to characterize Affymetrix GeneChip™ expression arrays with respect to SNPs
Source: BMC Bioinformatics. 2007 Jul 30;8:276. doi: 10.1186/1471-2105-8-276 (PMC1959249; doi:10.1186/1471-2105-8-276)
Supplement: Additional file 1 — Complete SNP output file. The listing of SNP-containing probes generated by AffyMAPSDetector for HG-U95Av2. [file 1471-2105-8-276-S1.xls]

Probe Set ID	Representative Public ID	Gene Symbol	LocusLink	List of SNPS	Matched-SNP-Locations	X	Y	Range-Min	Interrogation Position	Middle Position	Range-Max	Sequence
1000_at	X60188	MAPK3	5595	1080; 1422; 1434; 1515; 1610;1611; 1615	1515(5)	459	489	1511	1523	1523	1535	AGTTCTGGAATGGAAGGGTTCTGGC
1000_at	X60188	MAPK3	5595	1080; 1422; 1434; 1515; 1610;1611; 1615	1434(2)	617	349	1433	1445	1445	1457	AGCTCAGGTGGCCCCAGTTCAATCT
1004_at	X68149	BLR1	643	213; 912; 918; 1098; 1114; 1430; 1490; 1518; 1885; 2036; 2085; 2197; 2300; 2669; 2685	2300(17)	578	303	2284	2261	2296	2308	CACACTGAGGCAGGAACTCCCAGGC
1009_at	U51004	HINT1	3094	164; 242; 420	242(20)	625	591	223	235	235	247	TTGCTTTCCATGACATTTCCCCTCA
1010_at	U53442	MAPK11	5600	1081; 1456; 1545; 1695	1695(9)	267	525	1687	1699	1699	1711	ACCACCAGGTGTCAAATGAGAAAAG
1010_at	U53442	MAPK11	5600	1081; 1456; 1545; 1695	1695(15)	281	623	1681	1693	1693	1705	GGGACAACCACCAGGTGTCAAATGA
1011_s_at	U54778	YWHAE	7531	95; 216; 1017; 1030; 1105; 1106; 1179; 1298; 1389; 1609; 1628; 1631	1105(11);1106(12)	215	603	1095	1107	1107	1119	CAGCATTACTGTGTCGTCTCCGTGC
1011_s_at	U54778	YWHAE	7531	95; 216; 1017; 1030; 1105; 1106; 1179; 1298; 1389; 1609; 1628; 1631	1105(22);1106(23)	413	617	1084	1096	1096	1108	AGAGGCTTTTTCAGCATTACTGTGT
1011_s_at	U54778	YWHAE	7531	95; 216; 1017; 1030; 1105; 1106; 1179; 1298; 1389; 1609; 1628; 1631	1105(16);1106(17)	471	447	1090	1102	1102	1114	TTTTTCAGCATTACTGTGTCGTCTC
1011_s_at	U54778	YWHAE	7531	95; 216; 1017; 1030; 1105; 1106; 1179; 1298; 1389; 1609; 1628; 1631	1389(5)	482	385	1385	1397	1397	1409	TGTTGCTGAAAAGCATGGTGCTGGT
1011_s_at	U54778	YWHAE	7531	95; 216; 1017; 1030; 1105; 1106; 1179; 1298; 1389; 1609; 1628; 1631	1179(20)	485	385	1160	1172	1172	1184	TTGAAAGCCATTAGACTTATAGGTG
1011_s_at	U54778	YWHAE	7531	95; 216; 1017; 1030; 1105; 1106; 1179; 1298; 1389; 1609; 1628; 1631	1105(5);1106(6)	509	549	1101	1113	1113	1125	TACTGTGTCGTCTCCGTGCCAGATG
1011_s_at	U54778	YWHAE	7531	95; 216; 1017; 1030; 1105; 1106; 1179; 1298; 1389; 1609; 1628; 1631	1179(14)	552	505	1166	1178	1178	1190	GCCATTAGACTTATAGGTGATGCAA
1011_s_at	U54778	YWHAE	7531	95; 216; 1017; 1030; 1105; 1106; 1179; 1298; 1389; 1609; 1628; 1631	1298(7)	560	457	1292	1304	1304	1316	ATTGGGTGTTAGCTTGAGATGGTTA
1011_s_at	U54778	YWHAE	7531	95; 216; 1017; 1030; 1105; 1106; 1179; 1298; 1389; 1609; 1628; 1631	1298(19)	584	509	1280	1292	1292	1304	TGTTTGCAAGTAATTGGGTGTTAGC
1014_at	U60325	POLG	5428	211; 1129; 3117; 3564; 3849; 4078; 4179	4078(12)	153	407	4067	4079	4079	4091	AAGATGCCAACATCGGTGTGGACTA
1014_at	U60325	POLG	5428	211; 1129; 3117; 3564; 3849; 4078; 4179	4078(18)	398	355	4061	4073	4073	4085	AGAACCAAGATGCCAACATCGGTGT
1018_at	U81787	WNT10B	7480	542; 1422; 1824	1824(4)	520	121	1821	1833	1833	1845	CAGAGCCCCTTTAACCCTGATTCAT
101_at	Y09305	DYRK4	8798	485;486; 522	522(4)	499	405	519	531	531	543	AAGATAGCCCCACGAAGCATGTTCA
101_at	Y09305	DYRK4	8798	485;486; 522	485(21);486(22)	626	155	465	477	477	489	GTCATCACTCGAGCAGAAAAGATGA
1020_s_at	U85611	CIB1	10519	197; 198; 228; 308; 335; 661	335(14)	114	531	322	334	334	346	CTTAGCTTTGAGGACTTCCTGGATC
1020_s_at	U85611	CIB1	10519	197; 198; 228; 308; 335; 661	308(3)	141	541	306	318	318	330	CCCAGCCAAAGACAGCCTTAGCTTT
1020_s_at	U85611	CIB1	10519	197; 198; 228; 308; 335; 661	335(21)	421	407	315	327	327	339	AGACAGCCTTAGCTTTGAGGACTTC
1020_s_at	U85611	CIB1	10519	197; 198; 228; 308; 335; 661	335(7)	449	123	329	341	341	353	TTGAGGACTTCCTGGATCTCCTCAG
1022_f_at	V00542	---	---	245; 441; 466; 472; 477; 545; 579; 584; 607; 917	466(21)	344	245	446	458	458	470	AGAGACTCCCCTGATGAATGAGGAC
1022_f_at	V00542	---	---	245; 441; 466; 472; 477; 545; 579; 584; 607; 917	579(13);584(18)	465	115	567	579	579	591	ATCATGAGATCCTTCTCTTTTTCAA
1022_f_at	V00542	---	---	245; 441; 466; 472; 477; 545; 579; 584; 607; 917	917(20)	512	339	898	910	910	922	AGTACCTTTACATTGTGGTTAATGT
1022_f_at	V00542	---	---	245; 441; 466; 472; 477; 545; 579; 584; 607; 917	545(16)	541	321	530	542	542	554	ATACAGCCCTTGTGCCTGGGAGGTT
1028_at	U43431	TOP3A	7156	106; 312; 312; 1704; 1704; 2494; 3286;3287; 3286;3287; 3584; 3584; 3721; 3721	3721(16)	268	611	3706	3718	3718	3730	TAAGCCAGGACATCCAGAATTCATT
1028_at	U43431	TOP3A	7156	106; 312; 312; 1704; 1704; 2494; 3286;3287; 3286;3287; 3584; 3584; 3721; 3721	3584(23)	454	563	3562	3574	3574	3586	TGAGCCACCAGCACTCATGGGGCAG
1030_s_at	U07806	TOP1	7150	1763; 2018; 2669; 2687; 2689; 2691; 2711; 2778; 3125; 3258; 3344	3344(5)	561	599	3340	3352	3352	3364	TTTAGAGGCATTGTTAGTTTAGTGT
1035_g_at	U14394	TIMP3	7078	915; 1036; 1236; 1886; 2699; 2720; 2732;2733; 2820; 2878; 2935;2937; 3574; 3609; 3777; 3848; 3895; 4203; 4337; 4346; 4357; 4416; 4426; 4511; 4533; 4557	1036(18)	373	285	1019	1031	1031	1043	GTTTTCTTGCAAATTTAGCACTTGG
1035_g_at	U14394	TIMP3	7078	915; 1036; 1236; 1886; 2699; 2720; 2732;2733; 2820; 2878; 2935;2937; 3574; 3609; 3777; 3848; 3895; 4203; 4337; 4346; 4357; 4416; 4426; 4511; 4533; 4557	915(25)	447	383	891	903	903	915	GATAAAAGCATCATCAATGCCACAG
1035_g_at	U14394	TIMP3	7078	915; 1036; 1236; 1886; 2699; 2720; 2732;2733; 2820; 2878; 2935;2937; 3574; 3609; 3777; 3848; 3895; 4203; 4337; 4346; 4357; 4416; 4426; 4511; 4533; 4557	915(15)	627	529	901	913	913	925	TCATCAATGCCACAGACCCCTGAGC
1035_g_at	U14394	TIMP3	7078	915; 1036; 1236; 1886; 2699; 2720; 2732;2733; 2820; 2878; 2935;2937; 3574; 3609; 3777; 3848; 3895; 4203; 4337; 4346; 4357; 4416; 4426; 4511; 4533; 4557	1036(11)	631	581	1026	1038	1038	1050	TGCAAATTTAGCACTTGGAACATTT
1037_at	U19180	BAGE	574	681; 715; 757; 775; 792; 816; 871; 934	715(13)	152	511	703	715	715	727	TGTAAATTCCCTGAGTGTTATTCTA
1037_at	U19180	BAGE	574	681; 715; 757; 775; 792; 816; 871; 934	934(10)	327	381	925	937	937	949	GACTGTGCAGTATTTCTGACATATA
1037_at	U19180	BAGE	574	681; 715; 757; 775; 792; 816; 871; 934	775(13)	398	327	763	775	775	787	ATCTGAGGGATCATTGCCAGAGATT
1037_at	U19180	BAGE	574	681; 715; 757; 775; 792; 816; 871; 934	816(18)	483	307	799	811	811	823	AAATGTTATCAACGGTTTCATTGAA
1037_at	U19180	BAGE	574	681; 715; 757; 775; 792; 816; 871; 934	934(16)	553	427	919	931	931	943	AATAGGGACTGTGCAGTATTTCTGA
1042_at	U27185	RARRES1	5918	456; 463; 517	456(2);463(9)	187	637	455	467	467	479	CCATCAATGTAACTTGTACACGGCT
1042_at	U27185	RARRES1	5918	456; 463; 517	463(3)	406	487	461	473	473	485	ATGTAACTTGTACACGGCTCATCGA
1042_at	U27185	RARRES1	5918	456; 463; 517	517(3)	584	211	515	527	527	539	TGCTTTACAAGCAAATGAAGCAACT
1043_s_at	U27516	RAD52	5893	331; 370; 1392; 1661; 1730; 2025; 2141; 2142; 2143;2144; 2278; 2284	2278(2);2284(8)	324	385	2277	2289	2289	2301	GTCTCATGCACATAATTTTGTGCAT
1043_s_at	U27516	RAD52	5893	331; 370; 1392; 1661; 1730; 2025; 2141; 2142; 2143;2144; 2278; 2284	2278(12);2284(18)	636	213	2267	2279	2279	2291	TCGTGTATATGTCTCATGCACATAA
1047_s_at	U37055	MST1 /// MSTP9	11223 /// 4485	6090; 6445; 7480; 8013; 8192; 8663; 8776	8192(1)	548	339	8192	1867	8204	8216	GTATGTGGTGCCTCCAGGGACCAAG
1048_at	U38480	RXRG	6258	447; 1077	1077(19)	322	473	1059	1071	1071	1083	CTCCATCTTTGACAGAGTTCTAACT
1048_at	U38480	RXRG	6258	447; 1077	1077(13)	359	501	1065	1077	1077	1089	CTTTGACAGAGTTCTAACTGAGCTG
1048_at	U38480	RXRG	6258	447; 1077	1077(22)	380	405	1056	1068	1068	1080	CGGCTCCATCTTTGACAGAGTTCTA
1048_at	U38480	RXRG	6258	447; 1077	1077(10)	427	631	1068	1080	1080	1092	TGACAGAGTTCTAACTGAGCTGGTT
1048_at	U38480	RXRG	6258	447; 1077	1077(7)	607	409	1071	1083	1083	1095	CAGAGTTCTAACTGAGCTGGTTTCC
1053_at	M87338	RFC2	5982	519; 1329	1329(24)	314	637	1306	1318	1318	1330	CTATTCTGAGGTACAGGAGCCGCGG
1056_s_at	M90391	IL16	3603	1740; 1788; 1812; 2369; 2382; 2400; 2841	2841(14)	266	579	2828	2840	2840	2852	ATCGCAAGAGCCACGTAGAAGCTGC
1061_at	U00672	IL10RA	3587	241; 536; 586; 731; 933; 1033; 1112; 1219; 1320; 1904; 2148; 2763; 3142; 3206; 3331; 3524	3142(10)	367	515	3133	3145	3145	3157	GACAGGCCTGTGCGTGCCATCCAGA
1061_at	U00672	IL10RA	3587	241; 536; 586; 731; 933; 1033; 1112; 1219; 1320; 1904; 2148; 2763; 3142; 3206; 3331; 3524	3142(4)	489	371	3139	3151	3151	3163	CCTGTGCGTGCCATCCAGAGTCATC
1061_at	U00672	IL10RA	3587	241; 536; 586; 731; 933; 1033; 1112; 1219; 1320; 1904; 2148; 2763; 3142; 3206; 3331; 3524	3206(8)	506	533	3199	3211	3211	3223	GATATTCTGGCCCAGGGAATCCAGC
1064_at	U02680	PTK9	5756	135; 306; 323; 411; 1372; 1747; 1918; 1944; 2546; 2679; 2702; 2720	2702(22)	147	265	2681	2693	2693	2705	GCAATTATACTCTAAATTCCACTAC
1064_at	U02680	PTK9	5756	135; 306; 323; 411; 1372; 1747; 1918; 1944; 2546; 2679; 2702; 2720	2679(11)	26	543	2669	2681	2681	2693	TACCATCTATGTGCAATTATACTCT
1064_at	U02680	PTK9	5756	135; 306; 323; 411; 1372; 1747; 1918; 1944; 2546; 2679; 2702; 2720	2702(4);2720(22)	446	303	2699	2711	2711	2723	CCACTACACTACATTAAAGTAAATG
1064_at	U02680	PTK9	5756	135; 306; 323; 411; 1372; 1747; 1918; 1944; 2546; 2679; 2702; 2720	2679(5)	69	323	2675	2687	2687	2699	CTATGTGCAATTATACTCTAAATTC
1064_at	U02680	PTK9	5756	135; 306; 323; 411; 1372; 1747; 1918; 1944; 2546; 2679; 2702; 2720	2679(23)	78	497	2657	2669	2669	2681	AATGTTTTTCTGTACCATCTATGTG
1065_at	U02687	FLT3	2322	3299	3299(6)	394	23	3294	3306	3306	3318	CAGGCCGGCTTGAGTGAATTGTGTA
1068_g_at	U03858	FLT3LG	2323	683	683(5)	333	387	679	691	691	703	TGGCCGCTGCCTGGTGCCTGCACTG
1073_at	M81601	TCEA1	6917	369; 505; 516; 780; 781; 1192; 1275; 1585; 2013; 2032; 2336; 2443; 2460; 2469	2336(4)	135	631	2333	2345	2345	2357	CCCATAGAAAGACCTCAGTACATGC
1073_at	M81601	TCEA1	6917	369; 505; 516; 780; 781; 1192; 1275; 1585; 2013; 2032; 2336; 2443; 2460; 2469	2336(22)	465	289	2315	2327	2327	2339	TCTGCATTCTGTCAGGCACCCATAG
1074_at	M28209	RAB1A	5861	584	584(13)	351	431	572	584	584	596	GCGAATGGGTCCCGGAGCAACAGCT
1075_f_at	M28585	IFNA17 /// IFNA4 /// IFNA6	3441 /// 3443 /// 3451	30; 35; 45; 66; 72; 529; 619; 641; 675; 676	675(21);676(22)	136	319	655	667	667	679	CTCACTTCTATAACCACCACAAGTT
1075_f_at	M28585	IFNA17 /// IFNA4 /// IFNA6	3441 /// 3443 /// 3451	30; 35; 45; 66; 72; 529; 619; 641; 675; 676	641(4)	394	85	638	650	650	662	TTCTTCCATTTCAAAGACTCACTTC
1075_f_at	M28585	IFNA17 /// IFNA4 /// IFNA6	3441 /// 3443 /// 3451	30; 35; 45; 66; 72; 529; 619; 641; 675; 676	641(20)	495	41	622	634	634	646	CTCACACTTTCATGAGTTCTTCCAT
1075_f_at	M28585	IFNA17 /// IFNA4 /// IFNA6	3441 /// 3443 /// 3451	30; 35; 45; 66; 72; 529; 619; 641; 675; 676	529(3)	542	463	527	539	539	551	CCTTCTCTTTTTCAACAAACTTGCA
1079_g_at	M31661	PRLR	5618	174; 582; 2311	2311(4)	133	621	2308	2320	2320	2332	CAGCTGATTCCAGAACAAATCATTA
1079_g_at	M31661	PRLR	5618	174; 582; 2311	2311(11)	504	97	2301	2313	2313	2325	TCTCCAGCAGCTGATTCCAGAACAA
1085_s_at	M37238	PLCG2	5336	326; 449; 954; 1301; 1649; 2790; 2873; 3068; 3245; 3436; 4059; 4207	4059(25)	14	635	4035	4047	4047	4059	AGACGCTAATCTGTGACATCTTTTC
1085_s_at	M37238	PLCG2	5336	326; 449; 954; 1301; 1649; 2790; 2873; 3068; 3245; 3436; 4059; 4207	4207(23)	396	259	4185	4197	4197	4209	CTCATTTTTGGCCTCTCATGTTCCA
1085_s_at	M37238	PLCG2	5336	326; 449; 954; 1301; 1649; 2790; 2873; 3068; 3245; 3436; 4059; 4207	4059(9)	612	119	4051	4063	4063	4075	CATCTTTTCTTCAAGCCTGCCATCA
1088_at	M61176	BDNF	627	479; 567; 758; 787; 936; 942; 1012	1012(22)	491	453	991	1003	1003	1015	TATTAGTGAGTGGGTAACGGCGGCA
1091_at	M65066	PRKAR1B	5575	844; 1424; 1550; 1686; 2139; 2331	2139(3)	356	335	2137	2149	2149	2161	CCCGATGTTGCTCCTGTCCCGTGCG
1091_at	M65066	PRKAR1B	5575	844; 1424; 1550; 1686; 2139; 2331	2139(9)	367	539	2131	2143	2143	2155	AGTTCACCCGATGTTGCTCCTGTCC
1091_at	M65066	PRKAR1B	5575	844; 1424; 1550; 1686; 2139; 2331	2331(9)	444	251	2323	2335	2335	2347	TCTCTGCTCTGAATACTGCATGAAG
1091_at	M65066	PRKAR1B	5575	844; 1424; 1550; 1686; 2139; 2331	2331(15)	95	629	2317	2329	2329	2341	CCCTTATCTCTGCTCTGAATACTGC
1092_at	M65199	EDN2	1907	461; 577; 997	997(23)	300	407	975	987	987	999	CATGCCTCAGCCAGCCCTGGAGACT
1092_at	M65199	EDN2	1907	461; 577; 997	997(17)	381	399	981	993	993	1005	TCAGCCAGCCCTGGAGACTGGATGG
1093_at	M65254	PPP2R1B	5519	191; 455; 1777; 2221	1777(14)	255	553	1764	1776	1776	1788	TTGTCACAAATTTCTAGTCAATGTG
1093_at	M65254	PPP2R1B	5519	191; 455; 1777; 2221	1777(2)	403	577	1776	1788	1788	1800	TCTAGTCAATGTGTTCTTAACTGGG
1093_at	M65254	PPP2R1B	5519	191; 455; 1777; 2221	1777(8)	434	259	1770	1782	1782	1794	CAAATTTCTAGTCAATGTGTTCTTA
1093_at	M65254	PPP2R1B	5519	191; 455; 1777; 2221	1777(20)	632	585	1758	1770	1770	1782	AGATTCTTGTCACAAATTTCTAGTC
1098_at	L36051	THPO	7066	1836; 2243; 4767; 4870; 5295; 5753	5753(12)	289	503	5742	1243	5754	5766	AGCATTGTCTCGTGTACAGCTCCCT
1098_at	L36051	THPO	7066	1836; 2243; 4767; 4870; 5295; 5753	5753(24)	611	397	5730	1231	5742	5754	ACTGCCGACATCAGCATTGTCTCGT
1100_at	L76191	IRAK1	3654	1780; 2248; 2360; 3008; 3171	3171(3)	413	415	3169	3181	3181	3193	GCGCCACAGACGAGCTCCGAGCCAG
1100_at	L76191	IRAK1	3654	1780; 2248; 2360; 3008; 3171	3171(15)	533	289	3157	3169	3169	3181	GGCCATCCCTGGGCGCCACAGACGA
1101_at	L77864	APBB1	322	478; 1079; 1253; 1287; 1573; 2047; 2261; 2360	2360(2)	515	635	2359	2371	2371	2383	GGTACGGTTCCCTGCCTAGGAGCTG
1101_at	L77864	APBB1	322	478; 1079; 1253; 1287; 1573; 2047; 2261; 2360	2261(11)	563	273	2251	2263	2263	2275	CTTCCACCTGATTGTGTTGGGCCCC
1103_at	M11567	ANG	283	2058; 2138	2058(25)	479	405	2034	350	2046	2058	AGCATCAAGGCCATCTGTGAAAACA
1107_s_at	M13755	G1P2	9636	85; 183; 276; 323; 356; 369; 604	323(12)	354	397	312	324	324	336	CGAACCTCTGAGCATCCTGGTGAGG
1107_s_at	M13755	G1P2	9636	85; 183; 276; 323; 356; 369; 604	323(24)	631	335	300	312	312	324	GGACAAATGCGACGAACCTCTGAGC
110_at	X96753	CSPG4	1464	884; 893; 978; 1015; 1348; 1856; 3294; 3912; 6806; 7047; 7405; 7766; 7807; 7808	6806(7)	510	391	6800	6812	6812	6824	GCCTGGCTGGTGACACCGAGACCTT
1117_at	L27943	CDA	978	87; 552; 601	601(5)	333	507	597	609	609	621	AGAACTTCATAAAGATGTCTCACAG
1117_at	L27943	CDA	978	87; 552; 601	552(16)	488	257	537	549	549	561	GGACCTGCAGAAGACTCAGTGACAG
1117_at	L27943	CDA	978	87; 552; 601	552(22)	52	629	531	543	543	555	GCCTGAGGACCTGCAGAAGACTCAG
1117_at	L27943	CDA	978	87; 552; 601	552(4)	570	255	549	561	561	573	GACTCAGTGACAGCCAGAGAATGCC
1119_at	J05249	RPA2	6118	252; 313; 1100; 1463	1100(10)	484	527	1091	1103	1103	1115	TTGACAGGGATGCAATCCAGGGTGG
1123_at	L01406	GHRHR	2692	220; 1316; 1470	1316(25)	141	449	1292	1304	1304	1316	CGGCGGCAAAGGTGCTGACATCTAT
1123_at	L01406	GHRHR	2692	220; 1316; 1470	1316(19)	182	241	1298	1310	1310	1322	CAAAGGTGCTGACATCTATGTGCTA
1123_at	L01406	GHRHR	2692	220; 1316; 1470	1316(13)	193	273	1304	1316	1316	1328	TGCTGACATCTATGTGCTAGGCTGC
1123_at	L01406	GHRHR	2692	220; 1316; 1470	1470(5)	445	93	1466	1478	1478	1490	CTGCATCTGACTCTCTTTTGAGGTC
1127_at	L07597	RPS6KA1	6195	406; 1050; 1444; 1993; 2182; 2270; 2297; 2646; 2657; 2813; 2873	2813(6)	437	101	2808	2820	2820	2832	TCTCATGTCCTGCTGGCTTCCAGCT
1127_at	L07597	RPS6KA1	6195	406; 1050; 1444; 1993; 2182; 2270; 2297; 2646; 2657; 2813; 2873	2813(12)	525	21	2802	2814	2814	2826	GAGGGGTCTCATGTCCTGCTGGCTT
1127_at	L07597	RPS6KA1	6195	406; 1050; 1444; 1993; 2182; 2270; 2297; 2646; 2657; 2813; 2873	2873(24)	63	425	2850	2862	2862	2874	CCTTGCTCTGCCAGTGGATCCCTGC
1136_at	L16991	DTYMK	1841	387; 423; 461; 742; 751; 761; 825	825(21)	532	121	805	817	817	829	AGATCTGCAGGCTGCCTCTTCTGCC
1137_at	L20852	SLC20A2	6575	227; 2537; 2563; 2772	2563(2)	226	383	2562	2574	2574	2586	AATCTTGTACATAACTATTTCGATG
1137_at	L20852	SLC20A2	6575	227; 2537; 2563; 2772	2563(8)	529	473	2556	2568	2568	2580	TCAATAAATCTTGTACATAACTATT
1140_at	L25851	ITGAE	3682	1620; 3434; 3746; 3877; 3877	3434(22)	184	459	3413	3422	3425	3437	CAAATCTCTATATGAGGGACTGAAT
1140_at	L25851	ITGAE	3682	1620; 3434; 3746; 3877; 3877	3746(10)	634	263	3737	3746	3749	3761	TTTTCCTTCAGGATGATCTAGAGCA
1158_s_at	J04046	CALM3	808	574; 791; 881; 1277; 1416; 1445; 1878; 1882; 1927	1927(23)	535	629	1905	1912	1917	1929	AGGTCGATCAAGTGGCTTTTCCTGG
1165_at	D49950	IL18	3606	750	750(25)	267	625	726	738	738	750	ATCTATAATGTTCACTGTTCAAAAC
1165_at	D49950	IL18	3606	750	750(13)	380	427	738	750	750	762	CACTGTTCAAAACGAAGACTAGCTA
1166_at	D78151	PSMD2	5708	161; 203; 2638; 2777; 2785; 2805; 2837; 2846	2777(7);2785(15)	383	417	2771	2783	2783	2795	GGGGCTCTGAACTGCAGCTGATGTT
1166_at	D78151	PSMD2	5708	161; 203; 2638; 2777; 2785; 2805; 2837; 2846	2805(5)	615	173	2801	2813	2813	2825	CAGGCCATGCATCCTGCTGCCAAGG
1166_at	D78151	PSMD2	5708	161; 203; 2638; 2777; 2785; 2805; 2837; 2846	2805(17)	634	549	2789	2801	2801	2813	TGATGTTATCAGCAGGCCATGCATC
117_at	X51757	HSPA6	3310	151; 534; 898; 1077; 1140; 1256; 1266; 1279; 1590; 1662; 1964; 1980; 2123; 2136	1980(10)	451	171	1971	1733	1983	1995	ACAAGTGTCGGGAAGTCCTTGCCTG
117_at	X51757	HSPA6	3310	151; 534; 898; 1077; 1140; 1256; 1266; 1279; 1590; 1662; 1964; 1980; 2123; 2136	2123(15)	454	593	2109	1871	2121	2133	GGGGCAGCAGTTGTGGCACTCAAGC
117_at	X51757	HSPA6	3310	151; 534; 898; 1077; 1140; 1256; 1266; 1279; 1590; 1662; 1964; 1980; 2123; 2136	1980(16)	514	321	1965	1727	1977	1989	TGCAAGACAAGTGTCGGGAAGTCCT
117_at	X51757	HSPA6	3310	151; 534; 898; 1077; 1140; 1256; 1266; 1279; 1590; 1662; 1964; 1980; 2123; 2136	1964(24)	536	395	1941	1703	1953	1965	TTCCCGAAGAGGACAGGCGCAAAAT
117_at	X51757	HSPA6	3310	151; 534; 898; 1077; 1140; 1256; 1266; 1279; 1590; 1662; 1964; 1980; 2123; 2136	2123(9);2136(22)	553	25	2115	1877	2127	2139	GCAGTTGTGGCACTCAAGCCCGCCA
117_at	X51757	HSPA6	3310	151; 534; 898; 1077; 1140; 1256; 1266; 1279; 1590; 1662; 1964; 1980; 2123; 2136	2123(3);2136(16)	591	177	2121	1883	2133	2145	GTGGCACTCAAGCCCGCCAGGGGGA
117_at	X51757	HSPA6	3310	151; 534; 898; 1077; 1140; 1256; 1266; 1279; 1590; 1662; 1964; 1980; 2123; 2136	1980(4)	628	503	1977	1739	1989	2001	GTCGGGAAGTCCTTGCCTGGCTGGA
1184_at	D45248	PSME2	5721	128; 246; 249; 701	701(7)	344	481	695	707	707	719	GGCCTTCTATGCTGAGCTTTATCAT
1184_at	D45248	PSME2	5721	128; 246; 249; 701	701(25)	361	613	677	689	689	701	CATGGTGCTGGACCTGAGGGCCTTC
1184_at	D45248	PSME2	5721	128; 246; 249; 701	701(13)	558	225	689	701	701	713	CCTGAGGGCCTTCTATGCTGAGCTT
1187_at	X84740	LIG3	3980	2108; 3028; 3152	3152(20)	184	505	3133	3145	3145	3157	ACTCTCCTTTACCATACTATTGGAC
1187_at	X84740	LIG3	3980	2108; 3028; 3152	3152(14)	550	535	3139	3151	3151	3163	CTTTACCATACTATTGGACTGGACT
1191_s_at	AB003102	PSMD11	5717	977; 1030; 1364; 1500; 1506	977(18)	243	513	960	972	972	984	CCAATCATCAGCACACACTTGGCCA
1191_s_at	AB003102	PSMD11	5717	977; 1030; 1364; 1500; 1506	1030(6)	356	469	1025	1037	1037	1049	CATTGAGCCTTTTTCCAGAGTACAG
1191_s_at	AB003102	PSMD11	5717	977; 1030; 1364; 1500; 1506	1030(15)	418	311	1016	1028	1028	1040	GATCCGAGTCATTGAGCCTTTTTCC
1191_s_at	AB003102	PSMD11	5717	977; 1030; 1364; 1500; 1506	1030(20)	470	557	1011	1023	1023	1035	AATCTGATCCGAGTCATTGAGCCTT
1191_s_at	AB003102	PSMD11	5717	977; 1030; 1364; 1500; 1506	977(24)	474	279	954	966	966	978	GATGACCCAATCATCAGCACACACT
1191_s_at	AB003102	PSMD11	5717	977; 1030; 1364; 1500; 1506	977(4)	559	335	974	986	986	998	ACACTTGGCCAAGTTGTATGATAAC
1191_s_at	AB003102	PSMD11	5717	977; 1030; 1364; 1500; 1506	1030(2)	560	173	1029	1041	1041	1053	GAGCCTTTTTCCAGAGTACAGATTG
1191_s_at	AB003102	PSMD11	5717	977; 1030; 1364; 1500; 1506	977(14)	567	143	964	976	976	988	TCATCAGCACACACTTGGCCAAGTT
1195_s_at	AF012024	ITGB1BP1	9270	183; 729; 779; 1050	729(16)	287	397	714	726	726	738	CTTGCTCTAGATTTTCTGAAGAAAA
1195_s_at	AF012024	ITGB1BP1	9270	183; 729; 779; 1050	1050(8)	291	575	1043	1055	1055	1067	TGGAACAATGACATTGCCAACTTAA
1199_at	D13748	EIF4A1	1973	163; 182; 283; 360; 615; 789; 1013; 1278	1013(4)	145	631	1010	1022	1022	1034	CTGGCCAGAGGCATTGATGTGCAGC
1199_at	D13748	EIF4A1	1973	163; 182; 283; 360; 615; 789; 1013; 1278	1013(22)	213	511	992	1004	1004	1016	TTGATTACCACTGACCTGCTGGCCA
1199_at	D13748	EIF4A1	1973	163; 182; 283; 360; 615; 789; 1013; 1278	1013(16)	352	459	998	1010	1010	1022	ACCACTGACCTGCTGGCCAGAGGCA
1204_at	D26135	DGKG	1608	3134; 3220; 3221; 3373; 3380; 3488	3380(2)	246	565	3379	3391	3391	3403	CCGGCTCTCAGAGCATAATCCTTGG
1209_at	U78798	TRAF6	7189	1883; 1888; 1998	1998(24)	383	597	1975	1987	1987	1999	TCCACACGTTCCATGCTTTTTCAGA
1212_at	U86529	GSTZ1	2954	65; 81; 93; 197; 227; 1091	1091(16)	398	449	1076	1088	1088	1100	TCATCCGCTTTTGTTGTGTGTGACT
1218_at	X12794	NR2F6	2063	1408; 1993; 2000	1408(6)	282	461	1403	713	1415	1427	TGCGCATGAGCTGGAGCGAGCTCTT
1224_at	X66363	PCTK1	5127	1497; 1602	1497(23)	163	461	1475	1364	1487	1499	AGCGGATCCACAAACTTCCTGACAC
1225_g_at	X66363	PCTK1	5127	1497; 1602	1497(6)	275	591	1492	1381	1504	1516	CCTGACACTACTTCCATATTTGCAC
1225_g_at	X66363	PCTK1	5127	1497; 1602	1497(19)	372	443	1479	1368	1491	1503	GATCCACAAACTTCCTGACACTACT
1225_g_at	X66363	PCTK1	5127	1497; 1602	1497(2)	454	471	1496	1385	1508	1520	ACACTACTTCCATATTTGCACTAAA
1225_g_at	X66363	PCTK1	5127	1497; 1602	1497(13)	553	491	1485	1374	1497	1509	CAAACTTCCTGACACTACTTCCATA
1225_g_at	X66363	PCTK1	5127	1497; 1602	1497(9)	619	493	1489	1378	1501	1513	CTTCCTGACACTACTTCCATATTTG
1227_g_at	U69611	---	---	718; 2649;2650; 2663; 2878	2649(11);2650(12);2663(25)	276	541	2639	2651	2651	2663	TTGACCTACAATCAATCACAGCTTA
1227_g_at	U69611	---	---	718; 2649;2650; 2663; 2878	2649(21);2650(22)	471	615	2629	2641	2641	2653	TTTTATAGATTTGACCTACAATCAA
1229_at	U78556	CRA	10903	114; 2881; 2914; 3261	2914(9)	534	433	2906	2918	2918	2930	AGCTTTCATACTTCAGCCCTTAAGT
1230_g_at	U78556	CRA	10903	114; 2881; 2914; 3261	3261(8)	220	611	3254	3266	3266	3278	ACACCCTATCTCCTCTGTATTTTTG
1235_at	M86400	YWHAZ	7534	461; 796; 825; 1556; 1617; 1692; 1741; 2463; 2483; 2489; 2491; 2571; 2583; 2599; 2619; 2629; 2656; 2761	2583(9);2599(25)	110	613	2575	2587	2587	2599	TCTATTCTCTAAATAATGATGGGGC
1235_at	M86400	YWHAZ	7534	461; 796; 825; 1556; 1617; 1692; 1741; 2463; 2483; 2489; 2491; 2571; 2583; 2599; 2619; 2629; 2656; 2761	2761(19)	140	599	2743	2755	2755	2767	TTCTATTGTGCCTAGTACACTGTAA
1235_at	M86400	YWHAZ	7534	461; 796; 825; 1556; 1617; 1692; 1741; 2463; 2483; 2489; 2491; 2571; 2583; 2599; 2619; 2629; 2656; 2761	2463(9)	222	537	2455	2467	2467	2479	TATTTACTGCAGCAAATCTCTCCTT
1235_at	M86400	YWHAZ	7534	461; 796; 825; 1556; 1617; 1692; 1741; 2463; 2483; 2489; 2491; 2571; 2583; 2599; 2619; 2629; 2656; 2761	2463(21)	365	531	2443	2455	2455	2467	TTTCCCTCATCCTATTTACTGCAGC
1235_at	M86400	YWHAZ	7534	461; 796; 825; 1556; 1617; 1692; 1741; 2463; 2483; 2489; 2491; 2571; 2583; 2599; 2619; 2629; 2656; 2761	2571(3);2583(15)	413	177	2569	2581	2581	2593	TCCTCCTCTATTCTCTAAATAATGA
1235_at	M86400	YWHAZ	7534	461; 796; 825; 1556; 1617; 1692; 1741; 2463; 2483; 2489; 2491; 2571; 2583; 2599; 2619; 2629; 2656; 2761	2463(15)	461	277	2449	2461	2461	2473	TCATCCTATTTACTGCAGCAAATCT
1235_at	M86400	YWHAZ	7534	461; 796; 825; 1556; 1617; 1692; 1741; 2463; 2483; 2489; 2491; 2571; 2583; 2599; 2619; 2629; 2656; 2761	2483(11);2489(17);2491(19)	52	527	2473	2485	2485	2497	TCTCCTTAGTTGATGAGACTGTGTT
1235_at	M86400	YWHAZ	7534	461; 796; 825; 1556; 1617; 1692; 1741; 2463; 2483; 2489; 2491; 2571; 2583; 2599; 2619; 2629; 2656; 2761	2463(3);2483(23)	626	325	2461	2473	2473	2485	CTGCAGCAAATCTCTCCTTAGTTGA
1236_s_at	M89914	NF1	4763	1586; 1685; 2219; 2231; 2750; 3746; 7728; 8732; 8842	8842(9)	479	193	8834	8846	8846	8858	AACCCATCCGGTTTGCCATGTTGCC
1236_s_at	M89914	NF1	4763	1586; 1685; 2219; 2231; 2750; 3746; 7728; 8732; 8842	8732(23)	578	93	8710	8722	8722	8734	TCGTGTGAAGCTTGCTTGCTTTCTT
1237_at	S81914	IER3	8870	179; 397; 842; 864; 1084; 1133; 1169; 1174	864(21)	24	631	844	856	856	868	TGCTGTAAATGCAGGTCTCTTGGTA
1237_at	S81914	IER3	8870	179; 397; 842; 864; 1084; 1133; 1169; 1174	1169(14);1174(19)	438	249	1156	1168	1168	1180	TCACGGAGCGACTGTCGAGATCGCC
1237_at	S81914	IER3	8870	179; 397; 842; 864; 1084; 1133; 1169; 1174	1084(7)	547	53	1078	1090	1090	1102	GATCCGTGAGATCCTTCCATCTTCT
1237_at	S81914	IER3	8870	179; 397; 842; 864; 1084; 1133; 1169; 1174	1084(1)	558	403	1084	1096	1096	1108	TGAGATCCTTCCATCTTCTTGAAGT
1237_at	S81914	IER3	8870	179; 397; 842; 864; 1084; 1133; 1169; 1174	1169(8);1174(13)	559	319	1162	1174	1174	1186	AGCGACTGTCGAGATCGCCTAGTAT
1237_at	S81914	IER3	8870	179; 397; 842; 864; 1084; 1133; 1169; 1174	1174(1)	632	9	1174	1186	1186	1198	GATCGCCTAGTATGTTCTGTGAACA
1238_at	U09759	MAPK9	5601	303; 816; 1559; 1792	1559(12)	375	349	1548	1560	1560	1572	GCCTTGCCCTACTCAGACCTGATAG
1239_s_at	U13021	CASP2	835	1259; 1357	1357(14)	366	577	1344	1356	1356	1368	CCAAGTGGAAGCCACTGGACCACAG
1245_i_at	U25975	PAK2	5062	369; 1147; 1170; 1549; 1552; 1558; 1578; 1593; 1603; 1604; 1628; 1641; 1649; 1675; 1688; 1729; 1773; 1781	1781(7)	165	583	1775	1787	1787	1799	ACTTTGCTGACTTTGTTGTAATAGA
1245_i_at	U25975	PAK2	5062	369; 1147; 1170; 1549; 1552; 1558; 1578; 1593; 1603; 1604; 1628; 1641; 1649; 1675; 1688; 1729; 1773; 1781	1781(8)	166	583	1774	1786	1786	1798	TACTTTGCTGACTTTGTTGTAATAG
1245_i_at	U25975	PAK2	5062	369; 1147; 1170; 1549; 1552; 1558; 1578; 1593; 1603; 1604; 1628; 1641; 1649; 1675; 1688; 1729; 1773; 1781	1773(13);1781(21)	346	481	1761	1773	1773	1785	GAGATTTGCATTTTACTTTGCTGAC
1245_i_at	U25975	PAK2	5062	369; 1147; 1170; 1549; 1552; 1558; 1578; 1593; 1603; 1604; 1628; 1641; 1649; 1675; 1688; 1729; 1773; 1781	1773(12);1781(20)	347	481	1762	1774	1774	1786	AGATTTGCATTTTACTTTGCTGACT
1245_i_at	U25975	PAK2	5062	369; 1147; 1170; 1549; 1552; 1558; 1578; 1593; 1603; 1604; 1628; 1641; 1649; 1675; 1688; 1729; 1773; 1781	1675(2);1688(15)	384	413	1674	1686	1686	1698	TTCTTTAGGGTCCAGAAGGAATTGT
1245_i_at	U25975	PAK2	5062	369; 1147; 1170; 1549; 1552; 1558; 1578; 1593; 1603; 1604; 1628; 1641; 1649; 1675; 1688; 1729; 1773; 1781	1781(6)	396	469	1776	1788	1788	1800	CTTTGCTGACTTTGTTGTAATAGAT
1245_i_at	U25975	PAK2	5062	369; 1147; 1170; 1549; 1552; 1558; 1578; 1593; 1603; 1604; 1628; 1641; 1649; 1675; 1688; 1729; 1773; 1781	1688(11)	406	617	1678	1690	1690	1702	TTAGGGTCCAGAAGGAATTGTGGAC
1245_i_at	U25975	PAK2	5062	369; 1147; 1170; 1549; 1552; 1558; 1578; 1593; 1603; 1604; 1628; 1641; 1649; 1675; 1688; 1729; 1773; 1781	1675(1);1688(14)	445	431	1675	1687	1687	1699	TCTTTAGGGTCCAGAAGGAATTGTG
1245_i_at	U25975	PAK2	5062	369; 1147; 1170; 1549; 1552; 1558; 1578; 1593; 1603; 1604; 1628; 1641; 1649; 1675; 1688; 1729; 1773; 1781	1688(13)	446	431	1676	1688	1688	1700	CTTTAGGGTCCAGAAGGAATTGTGG
1245_i_at	U25975	PAK2	5062	369; 1147; 1170; 1549; 1552; 1558; 1578; 1593; 1603; 1604; 1628; 1641; 1649; 1675; 1688; 1729; 1773; 1781	1688(12)	573	571	1677	1689	1689	1701	TTTAGGGTCCAGAAGGAATTGTGGA
1245_i_at	U25975	PAK2	5062	369; 1147; 1170; 1549; 1552; 1558; 1578; 1593; 1603; 1604; 1628; 1641; 1649; 1675; 1688; 1729; 1773; 1781	1781(5)	590	129	1777	1789	1789	1801	TTTGCTGACTTTGTTGTAATAGATC
1249_at	U43885	GAB1	2549	1251; 2011	2011(8)	591	281	2004	2016	2016	2028	TAGATCTCGACTTAGATTCTGGGAA
1250_at	U47077	PRKDC	5591	12635; 12737; 12786; 12975; 13079; 13291	13291(6)	483	245	13286	13295	13298	13310	ATGCATTCTAGCACAACAAGATGAA
1251_g_at	M64788	RAP1GA1	5909	96; 456; 1563; 2441; 3087; 3173	3173(12)	137	605	3162	3174	3174	3186	GTCACGCCAAAGGCCAGCCTCCTGG
1251_g_at	M64788	RAP1GA1	5909	96; 456; 1563; 2441; 3087; 3173	3173(20)	495	413	3154	3166	3166	3178	TTTTAGGCGTCACGCCAAAGGCCAG
1256_at	L38929	PTPRD	5789	543; 1149; 1401; 3042; 3735; 6118; 6119	6118(25)	494	611	6094	6106	6106	6118	CTGCTCATAATAACATTTTAGGGGC
1257_s_at	L42379	QSCN6	5768	1776; 2023; 2693; 3002; 3074; 3111; 3112; 3127; 3134; 3151; 3177	2693(12)	220	553	2682	2694	2694	2706	CTGCTCCTTCCGGACAATGAAGAAG
1257_s_at	L42379	QSCN6	5768	1776; 2023; 2693; 3002; 3074; 3111; 3112; 3127; 3134; 3151; 3177	2693(9)	482	451	2685	2697	2697	2709	CTCCTTCCGGACAATGAAGAAGCCT
1257_s_at	L42379	QSCN6	5768	1776; 2023; 2693; 3002; 3074; 3111; 3112; 3127; 3134; 3151; 3177	2693(6)	575	373	2688	2700	2700	2712	CTTCCGGACAATGAAGAAGCCTTTG
1260_s_at	M16594	GSTA1 /// GSTA2 /// GSTA3	2938 /// 2939 /// 2940	122; 181; 225; 249; 277; 332; 394; 495; 512; 570; 582; 633; 654; 757; 791; 884	512(15)	272	635	498	510	510	522	ACAAGACTACCTTGTTGGCAACAAG
1260_s_at	M16594	GSTA1 /// GSTA2 /// GSTA3	2938 /// 2939 /// 2940	122; 181; 225; 249; 277; 332; 394; 495; 512; 570; 582; 633; 654; 757; 791; 884	512(8)	318	513	505	517	517	529	TACCTTGTTGGCAACAAGCTGAGCC
1260_s_at	M16594	GSTA1 /// GSTA2 /// GSTA3	2938 /// 2939 /// 2940	122; 181; 225; 249; 277; 332; 394; 495; 512; 570; 582; 633; 654; 757; 791; 884	512(12)	318	589	501	513	513	525	AGACTACCTTGTTGGCAACAAGCTG
1260_s_at	M16594	GSTA1 /// GSTA2 /// GSTA3	2938 /// 2939 /// 2940	122; 181; 225; 249; 277; 332; 394; 495; 512; 570; 582; 633; 654; 757; 791; 884	512(1)	338	605	512	524	524	536	TTGGCAACAAGCTGAGCCGGGCTGA
1260_s_at	M16594	GSTA1 /// GSTA2 /// GSTA3	2938 /// 2939 /// 2940	122; 181; 225; 249; 277; 332; 394; 495; 512; 570; 582; 633; 654; 757; 791; 884	512(17)	365	601	496	508	508	520	GGACAAGACTACCTTGTTGGCAACA
1260_s_at	M16594	GSTA1 /// GSTA2 /// GSTA3	2938 /// 2939 /// 2940	122; 181; 225; 249; 277; 332; 394; 495; 512; 570; 582; 633; 654; 757; 791; 884	512(4)	398	619	509	521	521	533	TTGTTGGCAACAAGCTGAGCCGGGC
1260_s_at	M16594	GSTA1 /// GSTA2 /// GSTA3	2938 /// 2939 /// 2940	122; 181; 225; 249; 277; 332; 394; 495; 512; 570; 582; 633; 654; 757; 791; 884	512(13)	451	467	500	512	512	524	AAGACTACCTTGTTGGCAACAAGCT
1260_s_at	M16594	GSTA1 /// GSTA2 /// GSTA3	2938 /// 2939 /// 2940	122; 181; 225; 249; 277; 332; 394; 495; 512; 570; 582; 633; 654; 757; 791; 884	512(5)	562	549	508	520	520	532	CTTGTTGGCAACAAGCTGAGCCGGG
1260_s_at	M16594	GSTA1 /// GSTA2 /// GSTA3	2938 /// 2939 /// 2940	122; 181; 225; 249; 277; 332; 394; 495; 512; 570; 582; 633; 654; 757; 791; 884	512(2)	602	275	511	523	523	535	GTTGGCAACAAGCTGAGCCGGGCTG
1260_s_at	M16594	GSTA1 /// GSTA2 /// GSTA3	2938 /// 2939 /// 2940	122; 181; 225; 249; 277; 332; 394; 495; 512; 570; 582; 633; 654; 757; 791; 884	512(14)	605	407	499	511	511	523	CAAGACTACCTTGTTGGCAACAAGC
1260_s_at	M16594	GSTA1 /// GSTA2 /// GSTA3	2938 /// 2939 /// 2940	122; 181; 225; 249; 277; 332; 394; 495; 512; 570; 582; 633; 654; 757; 791; 884	512(6)	627	199	507	519	519	531	CCTTGTTGGCAACAAGCTGAGCCGG
1261_i_at	M16594	GSTA2	2939	122; 181; 225; 249; 277; 332; 394; 495; 512; 570; 582; 633; 654; 757; 791; 884	884(16)	218	565	869	881	881	893	TAATACAACTCCTATTCACCCACTT
1261_i_at	M16594	GSTA2	2939	122; 181; 225; 249; 277; 332; 394; 495; 512; 570; 582; 633; 654; 757; 791; 884	884(15)	219	565	870	882	882	894	AATACAACTCCTATTCACCCACTTA
1261_i_at	M16594	GSTA2	2939	122; 181; 225; 249; 277; 332; 394; 495; 512; 570; 582; 633; 654; 757; 791; 884	884(17)	325	463	868	880	880	892	ATAATACAACTCCTATTCACCCACT
1261_i_at	M16594	GSTA2	2939	122; 181; 225; 249; 277; 332; 394; 495; 512; 570; 582; 633; 654; 757; 791; 884	884(14)	344	547	871	883	883	895	ATACAACTCCTATTCACCCACTTAG
1261_i_at	M16594	GSTA2	2939	122; 181; 225; 249; 277; 332; 394; 495; 512; 570; 582; 633; 654; 757; 791; 884	884(13)	348	549	872	884	884	896	TACAACTCCTATTCACCCACTTAGT
1261_i_at	M16594	GSTA2	2939	122; 181; 225; 249; 277; 332; 394; 495; 512; 570; 582; 633; 654; 757; 791; 884	884(4)	349	629	881	893	893	905	TATTCACCCACTTAGTTAAAATTGA
1261_i_at	M16594	GSTA2	2939	122; 181; 225; 249; 277; 332; 394; 495; 512; 570; 582; 633; 654; 757; 791; 884	884(3)	350	629	882	894	894	906	ATTCACCCACTTAGTTAAAATTGAT
1261_i_at	M16594	GSTA2	2939	122; 181; 225; 249; 277; 332; 394; 495; 512; 570; 582; 633; 654; 757; 791; 884	884(11)	524	623	874	886	886	898	CAACTCCTATTCACCCACTTAGTTA
1261_i_at	M16594	GSTA2	2939	122; 181; 225; 249; 277; 332; 394; 495; 512; 570; 582; 633; 654; 757; 791; 884	884(1)	533	471	884	896	896	908	TCACCCACTTAGTTAAAATTGATTT
1261_i_at	M16594	GSTA2	2939	122; 181; 225; 249; 277; 332; 394; 495; 512; 570; 582; 633; 654; 757; 791; 884	884(2)	566	449	883	895	895	907	TTCACCCACTTAGTTAAAATTGATT
1261_i_at	M16594	GSTA2	2939	122; 181; 225; 249; 277; 332; 394; 495; 512; 570; 582; 633; 654; 757; 791; 884	884(7)	589	621	878	890	890	902	TCCTATTCACCCACTTAGTTAAAAT
1261_i_at	M16594	GSTA2	2939	122; 181; 225; 249; 277; 332; 394; 495; 512; 570; 582; 633; 654; 757; 791; 884	884(5)	632	531	880	892	892	904	CTATTCACCCACTTAGTTAAAATTG
1263_at	M20137	IL3	3562	44; 97; 552; 706; 744	706(25)	296	559	682	694	694	706	TGCAGCTCCCATTTGGCCTTGTGCG
1263_at	M20137	IL3	3562	44; 97; 552; 706; 744	552(21)	609	425	532	544	544	556	TCTGGGCCTTCTCACCACAGAGCCT
1267_at	M55284	PRKCH	5583	553; 678; 1283; 1285; 1498; 2285	2285(6)	170	309	2280	2292	2292	2304	TCTATCGGACCTTCCCAGCATCAGC
1268_at	M58028	UBE1	7317	1469; 2349; 2493; 3343; 3351; 3390	3390(20)	249	199	3371	3383	3383	3395	TCCCATTTGGCTTCTGGCAGTGGCC
1277_at	D89016	ARHGEF16	27237	131; 1730; 1742; 1999; 2108	1730(17)	330	531	1714	1726	1726	1738	GGCAGCACAGCCTGTCCCCAATCAG
1277_at	D89016	ARHGEF16	27237	131; 1730; 1742; 1999; 2108	1999(4)	414	299	1996	2008	2008	2020	GGGACAACTCCACCTGGACTGATGG
1277_at	D89016	ARHGEF16	27237	131; 1730; 1742; 1999; 2108	1730(5);1742(17)	569	99	1726	1738	1738	1750	TGTCCCCAATCAGCAAGTGGTCGTG
1287_at	J03473	PARP1	142	257; 1224; 1934; 2060; 2380; 2575; 2818; 2914; 3050; 3174; 3411; 3510	3411(2)	47	615	3410	3422	3422	3434	GAGATTCTGTTGCATAGACTAGTCC
1287_at	J03473	PARP1	142	257; 1224; 1934; 2060; 2380; 2575; 2818; 2914; 3050; 3174; 3411; 3510	3174(11)	617	261	3164	3176	3176	3188	CCCGGTGGCTCTGGTATGAATTCAC
1289_at	L02321	GSTM5	2949	141; 156; 160; 177; 256; 286; 439; 593; 597; 1177; 1406	1177(14)	160	495	1164	1176	1176	1188	AACTCAGGACTGTCCTCGAATTGTG
1289_at	L02321	GSTM5	2949	141; 156; 160; 177; 256; 286; 439; 593; 597; 1177; 1406	1177(17)	169	527	1161	1173	1173	1185	TTGAACTCAGGACTGTCCTCGAATT
1289_at	L02321	GSTM5	2949	141; 156; 160; 177; 256; 286; 439; 593; 597; 1177; 1406	1177(11)	633	299	1167	1179	1179	1191	TCAGGACTGTCCTCGAATTGTGGGT
1291_s_at	L03840	FGFR4	2264	198; 872; 1060; 2017; 2789; 2790; 2931; 2946	2789(19);2790(20)	296	353	2771	2783	2783	2795	TGCTCGGCTTCTTGGACCAAGGCGC
1292_at	L11329	DUSP2	1844	1203; 1261	1203(24)	497	573	1180	1192	1192	1204	GAATGCCGGCATGCTGGTCTTTCCG
1292_at	L11329	DUSP2	1844	1203; 1261	1203(6)	506	475	1198	1210	1210	1222	CTTTCCGACCTGGTGCTCTTCTGCT
1305_s_at	D12620	CYP4F2 /// CYP4F3	4051 /// 8529	643; 840; 1108; 1589; 1669; 1724; 1772	1589(11)	222	575	1579	1591	1591	1603	GGTGGAGCCCCTGAGCTGAGTTCTG
1305_s_at	D12620	CYP4F2 /// CYP4F3	4051 /// 8529	643; 840; 1108; 1589; 1669; 1724; 1772	1589(3)	224	589	1587	1599	1599	1611	CCCTGAGCTGAGTTCTGCAGAGACC
1305_s_at	D12620	CYP4F2 /// CYP4F3	4051 /// 8529	643; 840; 1108; 1589; 1669; 1724; 1772	1589(6)	382	573	1584	1596	1596	1608	AGCCCCTGAGCTGAGTTCTGCAGAG
1305_s_at	D12620	CYP4F2 /// CYP4F3	4051 /// 8529	643; 840; 1108; 1589; 1669; 1724; 1772	1669(2)	554	433	1668	1680	1680	1692	CCTAAGACCCTGTTCCACAGTCCTG
1306_at	D12686	EIF4G1	1981	1074; 3472; 3779; 4889	4889(5)	437	557	4885	4897	4897	4909	TTTTCTGAAAATCACTCTCGGACTG
1308_g_at	D14533	XPA	7507	709; 1051; 1082; 1126	1051(22)	292	513	1030	1042	1042	1054	CACCTGGCCTGGTTGTGTGCACAAT
1308_g_at	D14533	XPA	7507	709; 1051; 1082; 1126	1082(14)	454	491	1069	1081	1081	1093	TGCCTTCTTACAACAGAGATGGGAG
1308_g_at	D14533	XPA	7507	709; 1051; 1082; 1126	1082(22)	597	237	1061	1073	1073	1085	TCTGTGATTGCCTTCTTACAACAGA
1308_g_at	D14533	XPA	7507	709; 1051; 1082; 1126	1051(14)	611	193	1038	1050	1050	1062	CTGGTTGTGTGCACAATGTCATGTC
1309_at	D26598	PSMB3	5691	406; 531; 603; 606; 635; 663	531(3)	285	591	529	541	541	553	TGCTGAATGCTGTGGACCGGGATGC
1309_at	D26598	PSMB3	5691	406; 531; 603; 606; 635; 663	406(4)	383	619	403	415	415	427	GCCCCATGGTGACTGATGACTTTGT
1309_at	D26598	PSMB3	5691	406; 531; 603; 606; 635; 663	531(15)	389	417	517	529	529	541	TCTCCCAAGCCATGCTGAATGCTGT
1309_at	D26598	PSMB3	5691	406; 531; 603; 606; 635; 663	531(9)	442	475	523	535	535	547	AAGCCATGCTGAATGCTGTGGACCG
1309_at	D26598	PSMB3	5691	406; 531; 603; 606; 635; 663	406(10)	596	453	397	409	409	421	TCGGCTGCCCCATGGTGACTGATGA
1310_at	D26599	PSMB2	5690	174; 504; 589; 640	640(18)	362	429	623	635	635	647	ACAGGGCTCCTAACATCATGTCCTC
1310_at	D26599	PSMB2	5690	174; 504; 589; 640	589(3)	387	575	587	599	599	611	TGGCATCCATGACCTGGATAACATT
1311_at	D26600	PSMB4	5692	98; 308; 468; 473; 566; 593; 724; 841	841(20)	534	527	822	834	834	846	ACAGATGCATTATCCAGAACTGAAG
1311_at	D26600	PSMB4	5692	98; 308; 468; 473; 566; 593; 724; 841	308(3)	535	569	306	318	318	330	ATGCTGGGTGCCTCTGGCGACTACG
1312_at	D38047	PSMD8	5714	172; 385; 616; 737; 787; 845	616(14)	421	547	603	615	615	627	TCGCTGGGTGCATCGAGAAGGCCTA
1312_at	D38047	PSMD8	5714	172; 385; 616; 737; 787; 845	737(3)	571	359	735	747	747	759	ACTACAGTTTTGCCAGCCAGCAGCA
1312_at	D38047	PSMD8	5714	172; 385; 616; 737; 787; 845	845(21)	576	245	825	837	837	849	AGCTGGAGATGATCGTCTGAGCCCC
1313_at	D38048	PSMB7	5695	130; 159; 448; 524; 686; 762; 766; 836; 889	524(8)	374	603	517	529	529	541	TCACCATGGGTTCTGGCTCCTTGGC
1313_at	D38048	PSMB7	5695	130; 159; 448; 524; 686; 762; 766; 836; 889	524(14)	638	281	511	523	523	535	CTTATGTCACCATGGGTTCTGGCTC
1314_at	D44466	PSMD1	5707	333; 1681; 2534; 2820; 2824; 2945; 3097	2820(6);2824(10)	535	3	2815	2827	2827	2839	TCATTCTGAAGGATACCAGTGAAGA
1315_at	D78361	OAZ1	4946	239; 239; 302; 302; 407; 407; 572; 572; 804; 804; 818; 818; 871; 871	572(21)	292	125	552	564	564	576	GCGGCAGCCTCTACATCGAGATCCC
1315_at	D78361	OAZ1	4946	239; 239; 302; 302; 407; 407; 572; 572; 804; 804; 818; 818; 871; 871	804(25)	520	273	780	792	792	804	GCTTCATGGCCTACACGTTCGAGAG
1318_at	X74262	RBBP4	5928	934; 970; 1504; 1796; 1978; 2005	970(18)	255	527	953	881	965	977	CCACAGGATCAGCTGACAAGACTGT
1318_at	X74262	RBBP4	5928	934; 970; 1504; 1796; 1978; 2005	934(9)	322	413	926	854	938	950	TCAATCCTTATAGTGAGTTCATTCT
1318_at	X74262	RBBP4	5928	934; 970; 1504; 1796; 1978; 2005	970(9)	426	283	962	890	974	986	CAGCTGACAAGACTGTTGCCTTGTG
1318_at	X74262	RBBP4	5928	934; 970; 1504; 1796; 1978; 2005	970(24)	451	257	947	875	959	971	TTCTTGCCACAGGATCAGCTGACAA
1325_at	U59423	SMAD1	4086	526; 1850	1850(24)	142	597	1827	1839	1839	1851	TTAAATGGCCCCAGCATCTGCCTCT
1325_at	U59423	SMAD1	4086	526; 1850	1850(12)	216	339	1839	1851	1851	1863	AGCATCTGCCTCTGGAAAACTATTG
1327_s_at	U67156	MAP3K5	4217	3171; 4944; 5046	5046(8)	577	561	5039	5051	5051	5063	ACTTAAGTTTCTGACCTGTCGTACA
1329_s_at	U74382	TERF1	7013	186;187; 330; 593; 635; 636; 747; 776; 1123; 1228; 1279; 1342; 1348; 1439; 1531; 1606	1342(23)	307	275	1320	1332	1332	1344	TGAAACTTGTGTCATTGATGTAATT
1329_s_at	U74382	TERF1	7013	186;187; 330; 593; 635; 636; 747; 776; 1123; 1228; 1279; 1342; 1348; 1439; 1531; 1606	1531(24)	330	287	1508	1520	1520	1532	CAAATCCTGTTCCAATGAAAAAATT
1329_s_at	U74382	TERF1	7013	186;187; 330; 593; 635; 636; 747; 776; 1123; 1228; 1279; 1342; 1348; 1439; 1531; 1606	1606(24)	338	315	1583	1595	1595	1607	TAGGCTGACCTCAACCCTGTAACGT
1329_s_at	U74382	TERF1	7013	186;187; 330; 593; 635; 636; 747; 776; 1123; 1228; 1279; 1342; 1348; 1439; 1531; 1606	1439(10)	397	491	1430	1442	1442	1454	ATCATTGTATTCTTTAAGAACCTTA
1329_s_at	U74382	TERF1	7013	186;187; 330; 593; 635; 636; 747; 776; 1123; 1228; 1279; 1342; 1348; 1439; 1531; 1606	1439(21)	53	493	1419	1431	1431	1443	AAGCATATGCTATCATTGTATTCTT
1332_f_at	V00520	---	---	273; 276; 298; 1206; 1298; 1673; 1833	1673(12)	178	519	1662	590	1674	1686	GACACAAACTCACACAACGATGACG
1332_f_at	V00520	---	---	273; 276; 298; 1206; 1298; 1673; 1833	1298(14)	608	63	1285	466	1297	1309	CTCTGACAGCAACGTCTATGACCTC
1333_f_at	X02596	BCR	613	971; 3188; 3333; 3759; 3821; 3849; 3896; 4106; 4261; 4330; 4469; 4470; 4534; 4561; 4575; 4602	3759(7)	361	531	3753	3277	3765	3777	TACCGCGTGTCCGGTGTGGCCACGG
1341_at	X52056	SPI1	6688	786; 789; 1131	786(13);789(16)	499	313	774	575	786	798	AGGACAAGGGCACCTTCCAGTTCTC
1342_g_at	U40705	TERF1	7013	201;202; 345; 608; 650; 651; 762; 791; 1198; 1303; 1354; 1417; 1423; 1514; 1606; 1681; 2150; 2497; 2568	2568(17)	284	613	2552	2564	2564	2576	ATACAAGATTCTCTGATACCTTCAT
1342_g_at	U40705	TERF1	7013	201;202; 345; 608; 650; 651; 762; 791; 1198; 1303; 1354; 1417; 1423; 1514; 1606; 1681; 2150; 2497; 2568	2497(25)	306	503	2473	2485	2485	2497	GAAACAATTTGACTTTTGTTCCAGT
1342_g_at	U40705	TERF1	7013	201;202; 345; 608; 650; 651; 762; 791; 1198; 1303; 1354; 1417; 1423; 1514; 1606; 1681; 2150; 2497; 2568	2497(10)	361	593	2488	2500	2500	2512	TTGTTCCAGTGTTTAAACTTTGACA
1342_g_at	U40705	TERF1	7013	201;202; 345; 608; 650; 651; 762; 791; 1198; 1303; 1354; 1417; 1423; 1514; 1606; 1681; 2150; 2497; 2568	2568(20)	521	277	2549	2561	2561	2573	TAAATACAAGATTCTCTGATACCTT
1347_at	S78187	CDC25B	994	1251; 1465; 1614; 1904; 1905; 2006; 2290; 2967; 3011	2967(13)	341	471	2955	2967	2967	2979	GTCACAGAAGCAGCTAAACCAAGGA
1350_at	U02388	CYP4F2	8529	865; 1088; 1614; 1694; 1749; 1798; 2019; 2163	2163(21)	541	551	2143	2154	2155	2167	AAATGTTCCGGACCTAGATACTGAC
1350_at	U02388	CYP4F2	8529	865; 1088; 1614; 1694; 1749; 1798; 2019; 2163	2163(18)	633	351	2146	2157	2158	2170	TGTTCCGGACCTAGATACTGACGAA
1350_at	U02388	CYP4F2	8529	865; 1088; 1614; 1694; 1749; 1798; 2019; 2163	2163(15)	634	387	2149	2160	2161	2173	TCCGGACCTAGATACTGACGAAGGT
1351_at	U07695	EPHB4	2050	247; 1228; 2863; 3102; 3677; 3885	3677(16)	359	577	3662	3674	3674	3686	GGAACCTGTTTCACTATGGCCTCCT
1356_at	U18321	DAP3	7818	68; 340; 416; 928; 973; 1249; 1330; 1499; 1599	1499(15)	339	535	1485	1497	1497	1509	CAGGACTGCAGTTGGCTCTGGACCT
1356_at	U18321	DAP3	7818	68; 340; 416; 928; 973; 1249; 1330; 1499; 1599	1499(3)	467	523	1497	1509	1509	1521	TGGCTCTGGACCTGCATTAAAATGG
1356_at	U18321	DAP3	7818	68; 340; 416; 928; 973; 1249; 1330; 1499; 1599	1499(21)	471	489	1479	1491	1491	1503	ATTGGACAGGACTGCAGTTGGCTCT
1358_s_at	U22970	G1P3	2537	6408; 6408; 6408; 6415; 6415; 6415	6415(6)	484	559	6410	537	6422	6434	TCCTTCTTGGCCTAACTCTTCCAGT
1358_s_at	U22970	G1P3	2537	6408; 6408; 6408; 6415; 6415; 6415	6408(14);6415(21)	511	463	6395	522	6407	6419	CCCAGAACCTCTTCTTCCTTCTTGG
1360_at	U40622	XRCC4	7518	1463	1463(15)	501	447	1449	1461	1461	1473	CGTATTCAAACATATTCTGAACATT
1361_at	U40705	TERF1	7013	201;202; 345; 608; 650; 651; 762; 791; 1198; 1303; 1354; 1417; 1423; 1514; 1606; 1681; 2150; 2497; 2568	2150(21)	530	319	2130	2142	2142	2154	TGACATACTTTTGCTTTCAGTAGTT
1362_s_at	M84820	RXRB	6257	1530	1530(6)	235	425	1525	1537	1537	1549	TCACTGGAGACCTACTGCAAACAGA
1362_s_at	M84820	RXRB	6257	1530	1530(18)	489	307	1513	1525	1525	1537	AAAGTGTATGCATCACTGGAGACCT
1365_at	M26062	IL2RB	3560	379; 881; 1304; 1831; 1879; 1915; 2202; 2231; 2259; 2322; 2433; 2492; 2603; 2617; 2895; 3158; 3632; 3867	3632(2)	436	415	3631	3643	3643	3655	TTGGACAGTCTCACCTCCTGCCATA
1367_f_at	M26880	UBC	7316	186; 192; 204; 216; 243; 247; 252; 276; 294; 330; 405; 414; 420; 429; 438; 456; 501; 507; 522; 525; 558; 561; 562; 568; 573; 582; 597; 612; 615; 621; 633; 636; 639; 642; 657; 660; 660; 672; 684; 699; 708; 729; 732; 735; 750; 786; 790; 796; 801; 810; 825; 840; 843; 849; 861; 864; 867; 870; 876; 885; 888; 888; 888; 900; 912; 915; 927; 951; 957; 960; 963; 978; 1014; 1017; 1018; 1024; 1029; 1038; 105…	186(4);192(10);204(22)	203	575	183	1791	195	207	GGTGGAGCCCAGTGACACCATCGAG
1367_f_at	M26880	UBC	7316	186; 192; 204; 216; 243; 247; 252; 276; 294; 330; 405; 414; 420; 429; 438; 456; 501; 507; 522; 525; 558; 561; 562; 568; 573; 582; 597; 612; 615; 621; 633; 636; 639; 642; 657; 660; 660; 672; 684; 699; 708; 729; 732; 735; 750; 786; 790; 796; 801; 810; 825; 840; 843; 849; 861; 864; 867; 870; 876; 885; 888; 888; 888; 900; 912; 915; 927; 951; 957; 960; 963; 978; 1014; 1017; 1018; 1024; 1029; 1038; 105…	597(6);612(21);615(24)	260	543	592	1972	604	616	ATGCAGATCTTCGTGAAGACCCTGA
1367_f_at	M26880	UBC	7316	186; 192; 204; 216; 243; 247; 252; 276; 294; 330; 405; 414; 420; 429; 438; 456; 501; 507; 522; 525; 558; 561; 562; 568; 573; 582; 597; 612; 615; 621; 633; 636; 639; 642; 657; 660; 660; 672; 684; 699; 708; 729; 732; 735; 750; 786; 790; 796; 801; 810; 825; 840; 843; 849; 861; 864; 867; 870; 876; 885; 888; 888; 888; 900; 912; 915; 927; 951; 957; 960; 963; 978; 1014; 1017; 1018; 1024; 1029; 1038; 105…	558(12);561(15);562(16);568(22)	394	613	547	1927	559	571	CAGAAAGAGTCTACCCTGCACCTGG
1367_f_at	M26880	UBC	7316	186; 192; 204; 216; 243; 247; 252; 276; 294; 330; 405; 414; 420; 429; 438; 456; 501; 507; 522; 525; 558; 561; 562; 568; 573; 582; 597; 612; 615; 621; 633; 636; 639; 642; 657; 660; 660; 672; 684; 699; 708; 729; 732; 735; 750; 786; 790; 796; 801; 810; 825; 840; 843; 849; 861; 864; 867; 870; 876; 885; 888; 888; 888; 900; 912; 915; 927; 951; 957; 960; 963; 978; 1014; 1017; 1018; 1024; 1029; 1038; 105…	1797(2);1812(17)	406	569	1796	1808	1808	1820	CCATCGAGAACGTCAAGGCAAAGAT
1367_f_at	M26880	UBC	7316	186; 192; 204; 216; 243; 247; 252; 276; 294; 330; 405; 414; 420; 429; 438; 456; 501; 507; 522; 525; 558; 561; 562; 568; 573; 582; 597; 612; 615; 621; 633; 636; 639; 642; 657; 660; 660; 672; 684; 699; 708; 729; 732; 735; 750; 786; 790; 796; 801; 810; 825; 840; 843; 849; 861; 864; 867; 870; 876; 885; 888; 888; 888; 900; 912; 915; 927; 951; 957; 960; 963; 978; 1014; 1017; 1018; 1024; 1029; 1038; 105…	252(5)	411	583	248	2084	260	272	CTGATCAGCAGAGGTTGATCTTTGC
1367_f_at	M26880	UBC	7316	186; 192; 204; 216; 243; 247; 252; 276; 294; 330; 405; 414; 420; 429; 438; 456; 501; 507; 522; 525; 558; 561; 562; 568; 573; 582; 597; 612; 615; 621; 633; 636; 639; 642; 657; 660; 660; 672; 684; 699; 708; 729; 732; 735; 750; 786; 790; 796; 801; 810; 825; 840; 843; 849; 861; 864; 867; 870; 876; 885; 888; 888; 888; 900; 912; 915; 927; 951; 957; 960; 963; 978; 1014; 1017; 1018; 1024; 1029; 1038; 105…	2157(17)	501	473	2141	2153	2153	2165	TCCAGAAAGAGTCCACTCTGCACTT
1367_f_at	M26880	UBC	7316	186; 192; 204; 216; 243; 247; 252; 276; 294; 330; 405; 414; 420; 429; 438; 456; 501; 507; 522; 525; 558; 561; 562; 568; 573; 582; 597; 612; 615; 621; 633; 636; 639; 642; 657; 660; 660; 672; 684; 699; 708; 729; 732; 735; 750; 786; 790; 796; 801; 810; 825; 840; 843; 849; 861; 864; 867; 870; 876; 885; 888; 888; 888; 900; 912; 915; 927; 951; 957; 960; 963; 978; 1014; 1017; 1018; 1024; 1029; 1038; 105…	1989(6);2004(21);2007(24)	522	597	1984	1996	1996	2008	ACTGGTAAGACCATTACCCTCGAGG
1367_f_at	M26880	UBC	7316	186; 192; 204; 216; 243; 247; 252; 276; 294; 330; 405; 414; 420; 429; 438; 456; 501; 507; 522; 525; 558; 561; 562; 568; 573; 582; 597; 612; 615; 621; 633; 636; 639; 642; 657; 660; 660; 672; 684; 699; 708; 729; 732; 735; 750; 786; 790; 796; 801; 810; 825; 840; 843; 849; 861; 864; 867; 870; 876; 885; 888; 888; 888; 900; 912; 915; 927; 951; 957; 960; 963; 978; 1014; 1017; 1018; 1024; 1029; 1038; 105…	204(10);216(22)	565	379	195	2031	207	219	TGACACCATCGAGAATGTCAAGGCA
1367_f_at	M26880	UBC	7316	186; 192; 204; 216; 243; 247; 252; 276; 294; 330; 405; 414; 420; 429; 438; 456; 501; 507; 522; 525; 558; 561; 562; 568; 573; 582; 597; 612; 615; 621; 633; 636; 639; 642; 657; 660; 660; 672; 684; 699; 708; 729; 732; 735; 750; 786; 790; 796; 801; 810; 825; 840; 843; 849; 861; 864; 867; 870; 876; 885; 888; 888; 888; 900; 912; 915; 927; 951; 957; 960; 963; 978; 1014; 1017; 1018; 1024; 1029; 1038; 105…	501(18);507(24)	594	171	484	1864	496	508	CAGAGGTTGATCTTTGCCGGAAAGC
1367_f_at	M26880	UBC	7316	186; 192; 204; 216; 243; 247; 252; 276; 294; 330; 405; 414; 420; 429; 438; 456; 501; 507; 522; 525; 558; 561; 562; 568; 573; 582; 597; 612; 615; 621; 633; 636; 639; 642; 657; 660; 660; 672; 684; 699; 708; 729; 732; 735; 750; 786; 790; 796; 801; 810; 825; 840; 843; 849; 861; 864; 867; 870; 876; 885; 888; 888; 888; 900; 912; 915; 927; 951; 957; 960; 963; 978; 1014; 1017; 1018; 1024; 1029; 1038; 105…	957(6);960(9);963(12)	634	137	952	2104	964	976	TTTGCTGGGAAACAGCTGGAAGATG
1370_at	M29696	IL7R	3575	517; 1088; 1097; 1263	1088(20)	294	583	1069	1081	1081	1093	CCCATCTGAGGATGTAGTCGTCACT
1372_at	M31165	TNFAIP6	7130	1143; 1251	1251(7)	22	381	1245	1257	1257	1269	CTTTATGAACATTTTCTGAAATCAT
1372_at	M31165	TNFAIP6	7130	1143; 1251	1251(1)	53	347	1251	1263	1263	1275	GAACATTTTCTGAAATCATTGATTA
1374_g_at	M31523	TCF3	6929	789; 1321; 1323; 1332; 1654; 1659; 1672; 1678; 1680; 1683; 1684; 1698; 1708; 1713; 1716; 1719; 1722; 1725; 1738; 1784; 1794; 1809; 1815; 1819; 1832; 1845; 1978; 2420; 2561; 3140; 3333; 4022; 4254	4022(6)	196	217	4017	4029	4029	4041	CCCCTGCGCCCTGGGAGTTTGATCT
1374_g_at	M31523	TCF3	6929	789; 1321; 1323; 1332; 1654; 1659; 1672; 1678; 1680; 1683; 1684; 1698; 1708; 1713; 1716; 1719; 1722; 1725; 1738; 1784; 1794; 1809; 1815; 1819; 1832; 1845; 1978; 2420; 2561; 3140; 3333; 4022; 4254	4022(1)	452	229	4022	4034	4034	4046	GCGCCCTGGGAGTTTGATCTCTTAA
1376_at	M36067	LIG1	3978	2562	2562(15)	580	21	2548	2560	2560	2572	CAGAGCCTCAAGGCGCTGGTGCTGC
1376_at	M36067	LIG1	3978	2562	2562(9)	99	353	2554	2566	2566	2578	CTCAAGGCGCTGGTGCTGCCCAGCC
1377_at	M58603	NFKB1	4790	3109; 3327; 3436	3436(17)	202	349	3420	3432	3432	3444	CATTCTCGATTTAACTCGAGACCTT
1377_at	M58603	NFKB1	4790	3109; 3327; 3436	3436(5)	372	635	3432	3444	3444	3456	AACTCGAGACCTTTTCAACTTGGCT
1377_at	M58603	NFKB1	4790	3109; 3327; 3436	3436(23)	508	63	3414	3426	3426	3438	CTGAATCATTCTCGATTTAACTCGA
1384_at	M64930	---	---	2614; 2693; 2947	2947(6)	461	95	2942	2954	2954	2966	AAACGCTGAGTTGTGAAGTCCAATC
1385_at	M77349	TGFBI	7045	1028; 1463; 1667; 2370; 2557; 2584; 2636	2636(1)	225	469	2636	2648	2648	2660	TTCCCTATTGTGACAGAGCCATGGT
1385_at	M77349	TGFBI	7045	1028; 1463; 1667; 2370; 2557; 2584; 2636	2370(5)	311	275	2366	2378	2378	2390	CTATCCCAAATGTGGAATTGACTGC
1385_at	M77349	TGFBI	7045	1028; 1463; 1667; 2370; 2557; 2584; 2636	2557(6)	609	165	2552	2564	2564	2576	AATGTGTCTCACATCTACACGTGGC
1391_s_at	L04751	CYP4A11	1579	1333; 1406; 1653; 1969; 2175; 2183; 2186; 2251	2251(10)	369	463	2242	2254	2254	2266	AGCTCGGGGCCTTCACAGCCTCCAT
1391_s_at	L04751	CYP4A11	1579	1333; 1406; 1653; 1969; 2175; 2183; 2186; 2251	2251(23)	517	221	2229	2241	2241	2253	TCTGCACTTCCAGAGCTCGGGGCCT
1391_s_at	L04751	CYP4A11	1579	1333; 1406; 1653; 1969; 2175; 2183; 2186; 2251	1969(23)	566	55	1947	1959	1959	1971	CTGACGCACCATAATCTAAGCCCGG
1394_at	L25080	RHOA	387	805;806; 928; 944; 990; 1061; 1092; 1273; 1601; 1656; 1671	1671(10)	119	617	1662	1674	1674	1686	CCACCAGTTCTCATGGGTGGCACTC
1394_at	L25080	RHOA	387	805;806; 928; 944; 990; 1061; 1092; 1273; 1601; 1656; 1671	1601(18)	408	277	1584	1596	1596	1608	CTCACCTGGACTTAAGCGTCTGGCT
1394_at	L25080	RHOA	387	805;806; 928; 944; 990; 1061; 1092; 1273; 1601; 1656; 1671	1656(1);1671(16)	549	117	1656	1668	1668	1680	GAGGAGCCACCAGTTCTCATGGGTG
1395_at	L25081	RHOC	389	65; 66; 97; 641; 727; 842; 932; 945; 980	932(14)	281	391	919	931	931	943	GTCACACACCAGCACTTTATACACT
1395_at	L25081	RHOC	389	65; 66; 97; 641; 727; 842; 932; 945; 980	932(8);945(21)	294	595	925	937	937	949	CACCAGCACTTTATACACTTCTGGC
1395_at	L25081	RHOC	389	65; 66; 97; 641; 727; 842; 932; 945; 980	842(8)	492	275	835	847	847	859	CAGCGCTCTGGGAGCCACGCCTATG
1398_g_at	L32976	MAP3K11	4296	394; 556; 793; 3449; 3502	3449(20)	291	411	3430	3442	3442	3454	CTCCTGCCCTGGGGGTCATCTGGGG
1398_g_at	L32976	MAP3K11	4296	394; 556; 793; 3449; 3502	3502(15)	370	365	3488	3500	3500	3512	GCCAGGGTTGGAGTCTTAGCCTCGG
1398_g_at	L32976	MAP3K11	4296	394; 556; 793; 3449; 3502	3502(18)	514	277	3485	3497	3497	3509	CCAGCCAGGGTTGGAGTCTTAGCCT
1398_g_at	L32976	MAP3K11	4296	394; 556; 793; 3449; 3502	3449(5)	577	155	3445	3457	3457	3469	TCATCTGGGGCCAGGGCTCTCTGGA
1399_at	L34587	TCEB1	6921	379	379(7)	259	471	373	385	385	397	GCACCTGAAATTGCACTGGAACTGC
1399_at	L34587	TCEB1	6921	379	379(19)	439	629	361	373	373	385	GAATTCCCAATTGCACCTGAAATTG
1400_at	M13207	CSF2	1437	1118; 1827; 2026; 2156; 2284; 2606	2606(3)	288	433	2604	395	2616	2628	GATTATCACCTTTGAAAGTTTCAAA
1400_at	M13207	CSF2	1437	1118; 1827; 2026; 2156; 2284; 2606	2606(12)	311	575	2595	386	2607	2619	TGCAACCCAGATTATCACCTTTGAA
1400_at	M13207	CSF2	1437	1118; 1827; 2026; 2156; 2284; 2606	2606(24)	466	337	2583	374	2595	2607	GGAAACTTCCTGTGCAACCCAGATT
1400_at	M13207	CSF2	1437	1118; 1827; 2026; 2156; 2284; 2606	2606(6)	547	281	2601	392	2613	2625	CCAGATTATCACCTTTGAAAGTTTC
1400_at	M13207	CSF2	1437	1118; 1827; 2026; 2156; 2284; 2606	2606(18)	561	551	2589	380	2601	2613	TTCCTGTGCAACCCAGATTATCACC
1407_g_at	M21985	NR2C1	7181	330; 1842	1842(23)	408	373	1820	1832	1832	1844	CACATTCCCATCTTACTTATGGACT
1407_g_at	M21985	NR2C1	7181	330; 1842	1842(18)	536	593	1825	1837	1837	1849	TCCCATCTTACTTATGGACTCCTAC
140_s_at	U68063	SFRS10	6434	1135; 1825	1825(1)	514	261	1825	1837	1837	1849	ACTATACCTGTCATGGATGAACTGA
1410_at	J03258	VDR	7421	117; 117; 172; 559; 559; 1171; 1321; 1704; 1858; 1894;1895; 1959; 2639; 2678; 2767; 3235; 3301; 3375; 3540; 4187	4187(5)	387	183	4183	4195	4195	4207	AAAGGTCATCATCGATTCTACTTTA
141_s_at	U75276	BRF1	2972	1847; 2545; 2805; 2942; 3287	2942(6)	190	567	2937	2949	2949	2961	GAGTTGCCCGTGGACAGAGCCAGAG
141_s_at	U75276	BRF1	2972	1847; 2545; 2805; 2942; 3287	2805(12)	316	529	2794	2806	2806	2818	GGCCACTTGAGTTGTGGGCCCAGGA
141_s_at	U75276	BRF1	2972	1847; 2545; 2805; 2942; 3287	2805(17)	420	545	2789	2801	2801	2813	TCCAGGGCCACTTGAGTTGTGGGCC
141_s_at	U75276	BRF1	2972	1847; 2545; 2805; 2942; 3287	2942(20)	529	509	2923	2935	2935	2947	TGTCCTGGCGCTGGGAGTTGCCCGT
1420_s_at	D30655	EIF4A2	1974	1438; 1574; 1746; 1758	1758(12)	440	403	1747	1759	1759	1771	GGACCCTGTTGCTAAGCCCCAGCAA
1420_s_at	D30655	EIF4A2	1974	1438; 1574; 1746; 1758	1746(12);1758(24)	534	255	1735	1747	1747	1759	TAAGTGTGAACTGGACCCTGTTGCT
1420_s_at	D30655	EIF4A2	1974	1438; 1574; 1746; 1758	1438(13)	572	427	1426	1438	1438	1450	TCCTCTTTAGAGTTAGACTGTTGGG
1422_g_at	D30742	CAMK4	814	1088; 1417; 1451	1451(5)	563	451	1447	1459	1459	1471	CTGCTGTGGGTTTTGAAGTTCCACA
1424_s_at	D78577	YWHAH	7533	5960; 6577; 6704	6704(17)	306	113	6688	1493	6700	6712	ATGAAATGCCAGACTTCTAAAATAA
1424_s_at	D78577	YWHAH	7533	5960; 6577; 6704	6704(20)	520	147	6685	1490	6697	6709	ATTATGAAATGCCAGACTTCTAAAA
142_at	U75308	TAF4	6874	570; 3745; 3986	3986(13)	197	615	3974	3986	3986	3998	TTAATTCGAGCGCGTGTGAACTGAA
142_at	U75308	TAF4	6874	570; 3745; 3986	3986(19)	281	587	3968	3980	3980	3992	TAGACTTTAATTCGAGCGCGTGTGA
142_at	U75308	TAF4	6874	570; 3745; 3986	3745(18)	530	567	3728	3740	3740	3752	TTTTGGCACATGACATAGAAATGGC
142_at	U75308	TAF4	6874	570; 3745; 3986	3986(7)	590	441	3980	3992	3992	4004	CGAGCGCGTGTGAACTGAACGCTGA
142_at	U75308	TAF4	6874	570; 3745; 3986	3745(24)	593	441	3722	3734	3734	3746	CATAACTTTTGGCACATGACATAGA
1431_at	J02843	CYP2E1	1571	4182; 4236; 5657; 8841; 8873; 9309; 9445; 11138; 11279; 11449; 11713	9309(23)	5	605	9287	953	9299	9311	TTCTCATGAAATACCCTGAGATCGA
1434_at	U92436	PTEN	5728	129; 709; 1590; 1657; 2055; 2236; 2311; 2471; 2566; 2601; 2710; 2750	2710(2)	373	243	2709	2721	2721	2733	AAGGTTTTGCTACCATTCTAATGCA
1435_f_at	V00540	---	---	32; 37; 47; 68; 74; 133; 154; 165; 179; 195; 197; 228; 360; 363; 418; 424; 429; 497; 543; 615	360(18);363(21)	303	285	343	355	355	367	TTAACCAGCAGCTGAATGACATGGA
1435_f_at	V00540	---	---	32; 37; 47; 68; 74; 133; 154; 165; 179; 195; 197; 228; 360; 363; 418; 424; 429; 497; 543; 615	497(17)	314	459	481	493	493	505	AATACAGCCCTTGTGCTTGGGAGGT
1435_f_at	V00540	---	---	32; 37; 47; 68; 74; 133; 154; 165; 179; 195; 197; 228; 360; 363; 418; 424; 429; 497; 543; 615	418(20)	372	415	399	411	411	423	GAGACTCCCCTGATGAATGTGGACT
1435_f_at	V00540	---	---	32; 37; 47; 68; 74; 133; 154; 165; 179; 195; 197; 228; 360; 363; 418; 424; 429; 497; 543; 615	418(3);424(9);429(14)	373	163	416	428	428	440	TGTGGACTCCATCTTGGCTGTGAAG
1435_f_at	V00540	---	---	32; 37; 47; 68; 74; 133; 154; 165; 179; 195; 197; 228; 360; 363; 418; 424; 429; 497; 543; 615	615(12)	541	31	604	616	616	628	GTATTGACTAATACACCAGTCCACA
1437_at	X52479	PRKCA	5578	858; 1806	1806(2)	433	357	1805	1790	1817	1829	AGCATGCCTTCTTCCGGAGGATCGA
1438_at	X75208	EPHB3	2049	2886; 3028; 3438; 3472	2886(8)	363	299	2879	2864	2891	2903	TTGCATCTTTTGACCTGGTGGCCCA
1438_at	X75208	EPHB3	2049	2886; 3028; 3438; 3472	2886(14)	395	625	2873	2858	2885	2897	CGGGGTTTGCATCTTTTGACCTGGT
1438_at	X75208	EPHB3	2049	2886; 3028; 3438; 3472	2886(2)	559	95	2885	2870	2897	2909	CTTTTGACCTGGTGGCCCAGATGAC
1447_at	D00761	PSMB1	5689	635; 665	635(12)	138	557	624	636	636	648	AGATGTCTTCATTTCTGCGGCTGAG
1449_at	D00763	PSMA4	5685	77; 816; 912; 1040; 1046	912(16)	231	543	897	909	909	921	CCTACTCTTCCACACTAGGAAGGCT
1449_at	D00763	PSMA4	5685	77; 816; 912; 1040; 1046	912(10)	503	283	903	915	915	927	CTTCCACACTAGGAAGGCTTTACTT
1449_at	D00763	PSMA4	5685	77; 816; 912; 1040; 1046	912(13)	556	255	900	912	912	924	ACTCTTCCACACTAGGAAGGCTTTA
144_at	U80628	TK2	7084	675; 2231	2231(3)	580	455	2229	2241	2241	2253	CATGCTGGCTCCTGAAGGGTGCTCA
144_at	U80628	TK2	7084	675; 2231	2231(15)	638	217	2217	2229	2229	2241	CATTGAGATTCACATGCTGGCTCCT
1450_g_at	D00763	PSMA4	5685	77; 816; 912; 1040; 1046	1040(24)	382	419	1017	1029	1029	1041	TGATGGTTACCCTTCATGGACGTCT
1450_g_at	D00763	PSMA4	5685	77; 816; 912; 1040; 1046	1040(11);1046(17)	435	413	1030	1042	1042	1054	TCATGGACGTCTTAATCTTCCACAC
1450_g_at	D00763	PSMA4	5685	77; 816; 912; 1040; 1046	1040(14);1046(20)	467	493	1027	1039	1039	1051	CCTTCATGGACGTCTTAATCTTCCA
1450_g_at	D00763	PSMA4	5685	77; 816; 912; 1040; 1046	1040(16);1046(22)	551	169	1025	1037	1037	1049	ACCCTTCATGGACGTCTTAATCTTC
1450_g_at	D00763	PSMA4	5685	77; 816; 912; 1040; 1046	1040(21)	593	581	1020	1032	1032	1044	TGGTTACCCTTCATGGACGTCTTAA
1451_s_at	D13666	POSTN	10631	236; 879; 1273; 2486; 2913; 3160	2913(2)	251	527	2912	2924	2924	2936	GCACGCAAGCCATTATCTCTCCATG
1456_s_at	M63838	IFI16	3428	571; 800; 1353; 2020; 2305; 2447; 2540; 2556	2556(4)	305	457	2553	2565	2565	2577	ACCACCATATATACTAGCTGTTAAT
1456_s_at	M63838	IFI16	3428	571; 800; 1353; 2020; 2305; 2447; 2540; 2556	2540(7);2556(23)	330	509	2534	2546	2546	2558	TACAACACTATACATACACACCACC
1456_s_at	M63838	IFI16	3428	571; 800; 1353; 2020; 2305; 2447; 2540; 2556	2305(11)	451	357	2295	2307	2307	2319	GAAACTCACCAGCTTTGAATTGGCA
1461_at	M69043	NFKBIA	4792	61; 172; 175; 400; 1023; 1050; 1066; 1128; 1135; 1174; 1469	1023(9)	364	443	1015	1027	1027	1039	CTGTGTGTTTGGAGGCCAGCGTCTG
1461_at	M69043	NFKBIA	4792	61; 172; 175; 400; 1023; 1050; 1066; 1128; 1135; 1174; 1469	1050(12)	394	269	1039	1051	1051	1063	GACGTTATGAGTGCAAAGGGGCTGA
1461_at	M69043	NFKBIA	4792	61; 172; 175; 400; 1023; 1050; 1066; 1128; 1135; 1174; 1469	1469(11)	613	429	1459	1471	1471	1483	TTACCCTCCTGTAAATGGTGTACAT
1466_s_at	S81661	---	---	323; 981; 1039	1039(17)	597	389	1023	1035	1035	1047	TAACTTAATTGCATATGGTATATAA
1467_at	U12535	EPS8	2059	422; 2561; 2625; 2727; 3279; 3453; 3509	3279(13)	272	497	3267	3279	3279	3291	GCATTCTCAAGACAGTTTGTCATGG
1467_at	U12535	EPS8	2059	422; 2561; 2625; 2727; 3279; 3453; 3509	3453(25)	295	479	3429	3441	3441	3453	GTAGTCTGCATTGGTGTGCATTACA
1467_at	U12535	EPS8	2059	422; 2561; 2625; 2727; 3279; 3453; 3509	3453(1)	421	351	3453	3465	3465	3477	AGTATTTTGCTTAATGAAAGCCTCA
1467_at	U12535	EPS8	2059	422; 2561; 2625; 2727; 3279; 3453; 3509	3279(7)	494	597	3273	3285	3285	3297	TCAAGACAGTTTGTCATGGCTCTGT
1467_at	U12535	EPS8	2059	422; 2561; 2625; 2727; 3279; 3453; 3509	3509(3)	531	523	3507	3519	3519	3531	GGAAGTGGGGCCATTTTATGTGTTT
1468_at	U12595	TRAP1	10131	1142; 1965; 2008; 2031	2031(9)	270	549	2023	2035	2035	2047	GGTGGGCCGCTTGAATGAGCTGCTT
1468_at	U12595	TRAP1	10131	1142; 1965; 2008; 2031	1965(15)	491	463	1951	1963	1963	1975	TCAGCTGCTGGTGGATCAGATATAC
1468_at	U12595	TRAP1	10131	1142; 1965; 2008; 2031	2008(22)	561	285	1987	1999	1999	2011	GATTGCTGCTGGACTTGTTGACGAC
146_at	U81802	PIK4CB	5298	856; 1075; 2880	2880(12)	446	605	2869	2881	2881	2893	GAGAGCCAGCTGTGGGGTCCAGACT
147_at	U82130	TSG101	7251	442; 798; 1044; 1210; 1319; 1338	1210(18)	533	455	1193	1205	1205	1217	GTAAACAGTTCCAGCTGAGGGCACT
147_at	U82130	TSG101	7251	442; 798; 1044; 1210; 1319; 1338	1210(6)	534	529	1205	1217	1217	1229	AGCTGAGGGCACTAATGCAAAAAGC
147_at	U82130	TSG101	7251	442; 798; 1044; 1210; 1319; 1338	1319(7)	535	623	1313	1325	1325	1337	TTCCTTTTATCAGTAGGTGCCCAGA
147_at	U82130	TSG101	7251	442; 798; 1044; 1210; 1319; 1338	1338(14)	602	319	1325	1337	1337	1349	GTAGGTGCCCAGAATAAGTTATTGC
1483_at	L34059	CDH4	1002	875; 909; 1711; 2624	2624(22)	609	621	2603	2615	2615	2627	CTCCCTGCTGGTCTTCGACTACGAG
1486_at	L37127	POLR2J	5439	47; 262; 368; 421; 424; 436; 505	505(1)	137	419	505	517	517	529	GGTCCCAGCCATGGCCCGCCTTGTG
1486_at	L37127	POLR2J	5439	47; 262; 368; 421; 424; 436; 505	368(20)	304	243	349	361	361	373	TGAGCTGTCCCTGCTGGAGGAGCGC
1486_at	L37127	POLR2J	5439	47; 262; 368; 421; 424; 436; 505	505(13)	312	259	493	505	505	517	AGGAGAGCGGCCGGTCCCAGCCATG
1486_at	L37127	POLR2J	5439	47; 262; 368; 421; 424; 436; 505	368(14)	586	71	355	367	367	379	GTCCCTGCTGGAGGAGCGCTTTCGG
1486_at	L37127	POLR2J	5439	47; 262; 368; 421; 424; 436; 505	436(4)	626	489	433	445	445	457	GCTCGGCCTGTGAGCCCCGTTCCTA
1487_at	L38487	---	---	1321; 1508; 2029	2029(5)	405	229	2025	2037	2037	2049	GCCTCTATGCCCTGCAGAGCAATAA
1487_at	L38487	---	---	1321; 1508; 2029	2029(17)	576	93	2013	2025	2025	2037	TAGGAGAGCACTGCCTCTATGCCCT
1488_at	L77886	PTPRK	5796	450; 537; 4511; 5452; 5573	5573(4)	104	513	5570	5582	5582	5594	TTGCGCATTGTCATGGGATTCTTAA
1488_at	L77886	PTPRK	5796	450; 537; 4511; 5452; 5573	5573(22)	558	175	5552	5564	5564	5576	CAATGCCAGATTCCTGTTTTGCGCA
1488_at	L77886	PTPRK	5796	450; 537; 4511; 5452; 5573	5573(10)	574	433	5564	5576	5576	5588	CCTGTTTTGCGCATTGTCATGGGAT
1488_at	L77886	PTPRK	5796	450; 537; 4511; 5452; 5573	5452(21)	638	51	5432	5444	5444	5456	AACATATATGCTTTCAGGGTCAAAT
1489_s_at	M19720	MYCL1	4610	319; 319	319(3)	566	29	317	106	329	341	CTCGTGAGTGCGGGCCGCGCTCTCG
1491_at	M31166	PTX3	5806	1009; 1010; 1450	1450(3)	102	577	1448	1460	1460	1472	TTCAGTTTAATGCTGTGTCTCTGTC
1491_at	M31166	PTX3	5806	1009; 1010; 1450	1450(15)	326	315	1436	1448	1448	1460	TGCCATGGTGCTTTCAGTTTAATGC
1491_at	M31166	PTX3	5806	1009; 1010; 1450	1450(21)	593	253	1430	1442	1442	1454	ACTTTATGCCATGGTGCTTTCAGTT
1493_r_at	M33318	CYP2A6	1548	60; 153; 226; 778; 780; 1048; 1050; 1254; 1262; 1266; 1266; 1285; 1305; 1312; 1421; 1436; 1445; 1495; 1513; 1555; 1645; 1676; 1678; 1695; 1698	1555(12)	327	537	1544	1556	1556	1568	AGGGCCAAGACCGGGCTTGGGAGAG
1493_r_at	M33318	CYP2A6	1548	60; 153; 226; 778; 780; 1048; 1050; 1254; 1262; 1266; 1266; 1285; 1305; 1312; 1421; 1436; 1445; 1495; 1513; 1555; 1645; 1676; 1678; 1695; 1698	1555(7)	328	539	1549	1561	1561	1573	CAAGACCGGGCTTGGGAGAGGGGCG
1493_r_at	M33318	CYP2A6	1548	60; 153; 226; 778; 780; 1048; 1050; 1254; 1262; 1266; 1266; 1285; 1305; 1312; 1421; 1436; 1445; 1495; 1513; 1555; 1645; 1676; 1678; 1695; 1698	1555(18)	578	313	1538	1550	1550	1562	AAGGGCAGGGCCAAGACCGGGCTTG
1493_r_at	M33318	CYP2A6	1548	60; 153; 226; 778; 780; 1048; 1050; 1254; 1262; 1266; 1266; 1285; 1305; 1312; 1421; 1436; 1445; 1495; 1513; 1555; 1645; 1676; 1678; 1695; 1698	1555(1)	583	591	1555	1567	1567	1579	CGGGCTTGGGAGAGGGGCGCAGCTA
1493_r_at	M33318	CYP2A6	1548	60; 153; 226; 778; 780; 1048; 1050; 1254; 1262; 1266; 1266; 1285; 1305; 1312; 1421; 1436; 1445; 1495; 1513; 1555; 1645; 1676; 1678; 1695; 1698	1555(2)	605	311	1554	1566	1566	1578	CCGGGCTTGGGAGAGGGGCGCAGCT
1493_r_at	M33318	CYP2A6	1548	60; 153; 226; 778; 780; 1048; 1050; 1254; 1262; 1266; 1266; 1285; 1305; 1312; 1421; 1436; 1445; 1495; 1513; 1555; 1645; 1676; 1678; 1695; 1698	1555(10)	615	237	1546	1558	1558	1570	GGCCAAGACCGGGCTTGGGAGAGGG
1493_r_at	M33318	CYP2A6	1548	60; 153; 226; 778; 780; 1048; 1050; 1254; 1262; 1266; 1266; 1285; 1305; 1312; 1421; 1436; 1445; 1495; 1513; 1555; 1645; 1676; 1678; 1695; 1698	1555(3)	631	597	1553	1565	1565	1577	ACCGGGCTTGGGAGAGGGGCGCAGC
1493_r_at	M33318	CYP2A6	1548	60; 153; 226; 778; 780; 1048; 1050; 1254; 1262; 1266; 1266; 1285; 1305; 1312; 1421; 1436; 1445; 1495; 1513; 1555; 1645; 1676; 1678; 1695; 1698	1555(15)	636	429	1541	1553	1553	1565	GGCAGGGCCAAGACCGGGCTTGGGA
1494_f_at	M33318	CYP2A6	1548	60; 153; 226; 778; 780; 1048; 1050; 1254; 1262; 1266; 1266; 1285; 1305; 1312; 1421; 1436; 1445; 1495; 1513; 1555; 1645; 1676; 1678; 1695; 1698	1254(11);1262(19);1266(23)	199	479	1244	1256	1256	1268	ATCCCCAGCACTTCCTGAATGAGAA
1494_f_at	M33318	CYP2A6	1548	60; 153; 226; 778; 780; 1048; 1050; 1254; 1262; 1266; 1266; 1285; 1305; 1312; 1421; 1436; 1445; 1495; 1513; 1555; 1645; 1676; 1678; 1695; 1698	1695(5);1698(8)	317	441	1691	1703	1703	1715	AAGGAAACCCTTACATTATGCTATG
1494_f_at	M33318	CYP2A6	1548	60; 153; 226; 778; 780; 1048; 1050; 1254; 1262; 1266; 1266; 1285; 1305; 1312; 1421; 1436; 1445; 1495; 1513; 1555; 1645; 1676; 1678; 1695; 1698	1421(23)	322	571	1399	1411	1411	1423	TCCTCCCAGTCACCTAAGGACATTG
1494_f_at	M33318	CYP2A6	1548	60; 153; 226; 778; 780; 1048; 1050; 1254; 1262; 1266; 1266; 1285; 1305; 1312; 1421; 1436; 1445; 1495; 1513; 1555; 1645; 1676; 1678; 1695; 1698	1645(1)	446	603	1645	1657	1657	1669	GGGCTCAGTTCACCTTGATAAGGTG
1494_f_at	M33318	CYP2A6	1548	60; 153; 226; 778; 780; 1048; 1050; 1254; 1262; 1266; 1266; 1285; 1305; 1312; 1421; 1436; 1445; 1495; 1513; 1555; 1645; 1676; 1678; 1695; 1698	1676(20);1678(22)	491	627	1657	1669	1669	1681	CCTTGATAAGGTGCTTCCGAGCTGG
1494_f_at	M33318	CYP2A6	1548	60; 153; 226; 778; 780; 1048; 1050; 1254; 1262; 1266; 1266; 1285; 1305; 1312; 1421; 1436; 1445; 1495; 1513; 1555; 1645; 1676; 1678; 1695; 1698	1305(10);1312(17)	586	241	1296	1308	1308	1320	TGTGCCCTTTTCCATCGGAAAGCGG
1494_f_at	M33318	CYP2A6	1548	60; 153; 226; 778; 780; 1048; 1050; 1254; 1262; 1266; 1266; 1285; 1305; 1312; 1421; 1436; 1445; 1495; 1513; 1555; 1645; 1676; 1678; 1695; 1698	1421(7);1436(22)	632	243	1415	1427	1427	1439	AGGACATTGACGTGTCCCCCAAACA
1495_at	M34057	LTBP1	4052	2135; 4016; 4074; 4383; 4397; 4514; 4944	4944(3)	274	393	4942	4954	4954	4966	TGGATCCCTTTCCTTCACTGAAATG
1495_at	M34057	LTBP1	4052	2135; 4016; 4074; 4383; 4397; 4514; 4944	4944(9)	349	309	4936	4948	4948	4960	GTTAATTGGATCCCTTTCCTTCACT
1495_at	M34057	LTBP1	4052	2135; 4016; 4074; 4383; 4397; 4514; 4944	4944(21)	564	455	4924	4936	4936	4948	CTGCTAGCAGGTGTTAATTGGATCC
1496_at	M34668	PTPRA	5786	691; 1795; 3369	3369(8)	274	395	3362	3374	3374	3386	TGGATTGCGCTTTGGTTAATACATC
1497_at	L04270	LTBR	4055	444; 1163; 1360; 1478; 1575; 1822	1822(12)	340	21	1811	1823	1823	1835	CACGGTCACCTGCAAGGACGTCACG
1499_at	L10413	FNTA	2339	754; 933; 1589	1589(19)	102	301	1571	1583	1583	1595	TCACATTATCTTGCTATCACTGTAA
1499_at	L10413	FNTA	2339	754; 933; 1589	1589(25)	338	45	1565	1577	1577	1589	GCACACTCACATTATCTTGCTATCA
1499_at	L10413	FNTA	2339	754; 933; 1589	1589(1)	446	573	1589	1601	1601	1613	ACTGTAACCAACTAATGCCAAAAGA
1499_at	L10413	FNTA	2339	754; 933; 1589	1589(7)	536	93	1583	1595	1595	1607	GCTATCACTGTAACCAACTAATGCC
1500_at	X51630	WT1	7490	342; 374; 377; 506; 1746; 1818; 1954; 1997; 2075; 2304; 2332; 2550; 2565; 2594; 2627; 2633; 2708;2709; 2752;2787; 2822; 2856	2594(14)	280	475	2581	2593	2593	2605	TATGGCTTCAAGTTGTAAAAATGAA
1500_at	X51630	WT1	7490	342; 374; 377; 506; 1746; 1818; 1954; 1997; 2075; 2304; 2332; 2550; 2565; 2594; 2627; 2633; 2708;2709; 2752;2787; 2822; 2856	2822(2)	363	313	2821	2833	2833	2845	CCGTTGCTTGAAATTACTGTGTAAA
1500_at	X51630	WT1	7490	342; 374; 377; 506; 1746; 1818; 1954; 1997; 2075; 2304; 2332; 2550; 2565; 2594; 2627; 2633; 2708;2709; 2752;2787; 2822; 2856	2550(24)	457	511	2527	2539	2539	2551	GGAATTCATTTTCATCACTGGGACT
1500_at	X51630	WT1	7490	342; 374; 377; 506; 1746; 1818; 1954; 1997; 2075; 2304; 2332; 2550; 2565; 2594; 2627; 2633; 2708;2709; 2752;2787; 2822; 2856	2633(5)	495	291	2629	2641	2641	2653	GATGGTCCAGGATCTCCACTGATAA
1500_at	X51630	WT1	7490	342; 374; 377; 506; 1746; 1818; 1954; 1997; 2075; 2304; 2332; 2550; 2565; 2594; 2627; 2633; 2708;2709; 2752;2787; 2822; 2856	2550(12)	614	307	2539	2551	2551	2563	CATCACTGGGACTGTCCTTAGTGTA
1500_at	X51630	WT1	7490	342; 374; 377; 506; 1746; 1818; 1954; 1997; 2075; 2304; 2332; 2550; 2565; 2594; 2627; 2633; 2708;2709; 2752;2787; 2822; 2856	2822(8)	631	533	2815	2827	2827	2839	TATTTACCGTTGCTTGAAATTACTG
1501_at	X57025	IGF1	3479	171; 734; 781; 898;899; 899;900; 972; 1235; 1380; 1398; 1411; 1469; 1551; 1783; 1830; 1848; 2163; 2344; 2350; 2379; 2396; 2577; 2892; 3123; 3276; 3340; 3612; 3748; 3874; 3986;3987; 4015; 4016;4017; 4335; 4343; 4352; 4564; 4592; 4598; 4636; 5038; 5054; 5060; 5165; 5181; 5387; 5611;5612; 5831; 5899; 6014; 6089; 6133; 6178; 6237; 6299; 6307; 6721; 6800; 6939; 7012; 7061; 7150	7150(12)	188	579	7139	7151	7151	7163	TTGAATCATTATCTTACATTTACTG
1501_at	X57025	IGF1	3479	171; 734; 781; 898;899; 899;900; 972; 1235; 1380; 1398; 1411; 1469; 1551; 1783; 1830; 1848; 2163; 2344; 2350; 2379; 2396; 2577; 2892; 3123; 3276; 3340; 3612; 3748; 3874; 3986;3987; 4015; 4016;4017; 4335; 4343; 4352; 4564; 4592; 4598; 4636; 5038; 5054; 5060; 5165; 5181; 5387; 5611;5612; 5831; 5899; 6014; 6089; 6133; 6178; 6237; 6299; 6307; 6721; 6800; 6939; 7012; 7061; 7150	7012(6)	202	635	7007	7019	7019	7031	CCATTCGTTACATCTGTCTTAGTTG
1501_at	X57025	IGF1	3479	171; 734; 781; 898;899; 899;900; 972; 1235; 1380; 1398; 1411; 1469; 1551; 1783; 1830; 1848; 2163; 2344; 2350; 2379; 2396; 2577; 2892; 3123; 3276; 3340; 3612; 3748; 3874; 3986;3987; 4015; 4016;4017; 4335; 4343; 4352; 4564; 4592; 4598; 4636; 5038; 5054; 5060; 5165; 5181; 5387; 5611;5612; 5831; 5899; 6014; 6089; 6133; 6178; 6237; 6299; 6307; 6721; 6800; 6939; 7012; 7061; 7150	7012(12)	236	487	7001	7013	7013	7025	GACTGGCCATTCGTTACATCTGTCT
1501_at	X57025	IGF1	3479	171; 734; 781; 898;899; 899;900; 972; 1235; 1380; 1398; 1411; 1469; 1551; 1783; 1830; 1848; 2163; 2344; 2350; 2379; 2396; 2577; 2892; 3123; 3276; 3340; 3612; 3748; 3874; 3986;3987; 4015; 4016;4017; 4335; 4343; 4352; 4564; 4592; 4598; 4636; 5038; 5054; 5060; 5165; 5181; 5387; 5611;5612; 5831; 5899; 6014; 6089; 6133; 6178; 6237; 6299; 6307; 6721; 6800; 6939; 7012; 7061; 7150	6800(16)	268	413	6785	6797	6797	6809	ACCTTTCAAATATCACGCAGCTTAT
1501_at	X57025	IGF1	3479	171; 734; 781; 898;899; 899;900; 972; 1235; 1380; 1398; 1411; 1469; 1551; 1783; 1830; 1848; 2163; 2344; 2350; 2379; 2396; 2577; 2892; 3123; 3276; 3340; 3612; 3748; 3874; 3986;3987; 4015; 4016;4017; 4335; 4343; 4352; 4564; 4592; 4598; 4636; 5038; 5054; 5060; 5165; 5181; 5387; 5611;5612; 5831; 5899; 6014; 6089; 6133; 6178; 6237; 6299; 6307; 6721; 6800; 6939; 7012; 7061; 7150	6800(4)	304	457	6797	6809	6809	6821	TCACGCAGCTTATATTCAGTTTACA
1501_at	X57025	IGF1	3479	171; 734; 781; 898;899; 899;900; 972; 1235; 1380; 1398; 1411; 1469; 1551; 1783; 1830; 1848; 2163; 2344; 2350; 2379; 2396; 2577; 2892; 3123; 3276; 3340; 3612; 3748; 3874; 3986;3987; 4015; 4016;4017; 4335; 4343; 4352; 4564; 4592; 4598; 4636; 5038; 5054; 5060; 5165; 5181; 5387; 5611;5612; 5831; 5899; 6014; 6089; 6133; 6178; 6237; 6299; 6307; 6721; 6800; 6939; 7012; 7061; 7150	6721(15)	506	441	6707	6719	6719	6731	CTCTGAAACCTCAAGCTGTCTACTT
1501_at	X57025	IGF1	3479	171; 734; 781; 898;899; 899;900; 972; 1235; 1380; 1398; 1411; 1469; 1551; 1783; 1830; 1848; 2163; 2344; 2350; 2379; 2396; 2577; 2892; 3123; 3276; 3340; 3612; 3748; 3874; 3986;3987; 4015; 4016;4017; 4335; 4343; 4352; 4564; 4592; 4598; 4636; 5038; 5054; 5060; 5165; 5181; 5387; 5611;5612; 5831; 5899; 6014; 6089; 6133; 6178; 6237; 6299; 6307; 6721; 6800; 6939; 7012; 7061; 7150	6800(10)	511	307	6791	6803	6803	6815	CAAATATCACGCAGCTTATATTCAG
1501_at	X57025	IGF1	3479	171; 734; 781; 898;899; 899;900; 972; 1235; 1380; 1398; 1411; 1469; 1551; 1783; 1830; 1848; 2163; 2344; 2350; 2379; 2396; 2577; 2892; 3123; 3276; 3340; 3612; 3748; 3874; 3986;3987; 4015; 4016;4017; 4335; 4343; 4352; 4564; 4592; 4598; 4636; 5038; 5054; 5060; 5165; 5181; 5387; 5611;5612; 5831; 5899; 6014; 6089; 6133; 6178; 6237; 6299; 6307; 6721; 6800; 6939; 7012; 7061; 7150	6721(3)	518	151	6719	6731	6731	6743	AAGCTGTCTACTTACATCTTTTATC
1501_at	X57025	IGF1	3479	171; 734; 781; 898;899; 899;900; 972; 1235; 1380; 1398; 1411; 1469; 1551; 1783; 1830; 1848; 2163; 2344; 2350; 2379; 2396; 2577; 2892; 3123; 3276; 3340; 3612; 3748; 3874; 3986;3987; 4015; 4016;4017; 4335; 4343; 4352; 4564; 4592; 4598; 4636; 5038; 5054; 5060; 5165; 5181; 5387; 5611;5612; 5831; 5899; 6014; 6089; 6133; 6178; 6237; 6299; 6307; 6721; 6800; 6939; 7012; 7061; 7150	6721(21)	619	43	6701	6713	6713	6725	GAGGGACTCTGAAACCTCAAGCTGT
1517_at	J02906	CYP2F1	1572	70;71; 578; 579; 1470; 1524; 1695	1470(1)	239	611	1470	1482	1482	1494	CACTCAGCTCAGGTCTTGGCAATTT
1517_at	J02906	CYP2F1	1572	70;71; 578; 579; 1470; 1524; 1695	1695(4)	496	297	1692	1704	1704	1716	TGTGCCCCGTCTGCAGGGCAGAGGC
151_s_at	V00599	OK/SW-cl.56	203068	626; 630; 916; 975; 1093; 1095; 1124; 1147; 1150; 1192; 1218; 1264; 1273; 1358	1358(21)	454	627	1338	1350	1350	1362	TTCTCAGTTCCCTTAGCCGTCTTAC
151_s_at	V00599	OK/SW-cl.56	203068	626; 630; 916; 975; 1093; 1095; 1124; 1147; 1150; 1192; 1218; 1264; 1273; 1358	1358(14)	556	393	1345	1357	1357	1369	TTCCCTTAGCCGTCTTACTCAACTG
151_s_at	V00599	OK/SW-cl.56	203068	626; 630; 916; 975; 1093; 1095; 1124; 1147; 1150; 1192; 1218; 1264; 1273; 1358	1358(22)	615	491	1337	1349	1349	1361	CTTCTCAGTTCCCTTAGCCGTCTTA
151_s_at	V00599	OK/SW-cl.56	203068	626; 630; 916; 975; 1093; 1095; 1124; 1147; 1150; 1192; 1218; 1264; 1273; 1358	1358(19)	622	367	1340	1352	1352	1364	CTCAGTTCCCTTAGCCGTCTTACTC
151_s_at	V00599	OK/SW-cl.56	203068	626; 630; 916; 975; 1093; 1095; 1124; 1147; 1150; 1192; 1218; 1264; 1273; 1358	1358(15)	638	303	1344	1356	1356	1368	GTTCCCTTAGCCGTCTTACTCAACT
1535_at	U68723	CHES1	1112	405; 878; 1141; 1295; 1715; 2422; 2539	2422(21)	92	461	2402	2414	2414	2426	GATTGGCCCTGTGCACGCACGCACA
1536_at	U77949	CDC6	990	648; 2096; 2224	2224(20)	466	103	2205	2217	2217	2229	TTCGTTTGCTCAAACATGAGTGGGT
1543_at	U39657	MAP2K6	5608	431; 2421; 2679	2421(9)	429	467	2413	2425	2425	2437	GTTTTCTTCTTCAGTGAAGCAGCCT
1543_at	U39657	MAP2K6	5608	431; 2421; 2679	2421(3)	527	273	2419	2431	2431	2443	TTCTTCAGTGAAGCAGCCTTACTAT
1547_at	U09607	JAK3	3718	2631; 2720; 2731; 3506; 3593; 3608; 3659; 3692;3695; 3696;3697; 3921	3697(1)	216	551	3697	3709	3709	3721	TGAGTCCTGGCCCAAAGAAGCAAGG
1547_at	U09607	JAK3	3718	2631; 2720; 2731; 3506; 3593; 3608; 3659; 3692;3695; 3696;3697; 3921	3692(2);3695(5);3696(6);3697(7)	256	491	3691	3703	3703	3715	GCTCTCTGAGTCCTGGCCCAAAGAA
1547_at	U09607	JAK3	3718	2631; 2720; 2731; 3506; 3593; 3608; 3659; 3692;3695; 3696;3697; 3921	3659(20)	293	613	3640	3652	3652	3664	GCCTTTGCAATTTGTTAAGGTTCAA
1547_at	U09607	JAK3	3718	2631; 2720; 2731; 3506; 3593; 3608; 3659; 3692;3695; 3696;3697; 3921	3692(23)	423	531	3670	3682	3682	3694	ATGGGCATATGTGTCAGTGGGGCTC
1547_at	U09607	JAK3	3718	2631; 2720; 2731; 3506; 3593; 3608; 3659; 3692;3695; 3696;3697; 3921	3695(2);3696(3);3697(4)	439	285	3694	3706	3706	3718	CTCTGAGTCCTGGCCCAAAGAAGCA
1547_at	U09607	JAK3	3718	2631; 2720; 2731; 3506; 3593; 3608; 3659; 3692;3695; 3696;3697; 3921	3692(20);3695(23);3696(24);3697(25)	440	345	3673	3685	3685	3697	GGCATATGTGTCAGTGGGGCTCTCT
1547_at	U09607	JAK3	3718	2631; 2720; 2731; 3506; 3593; 3608; 3659; 3692;3695; 3696;3697; 3921	3692(5);3695(8);3696(9);3697(10)	441	233	3688	3700	3700	3712	GGGGCTCTCTGAGTCCTGGCCCAAA
1547_at	U09607	JAK3	3718	2631; 2720; 2731; 3506; 3593; 3608; 3659; 3692;3695; 3696;3697; 3921	3692(14);3695(17);3696(18);3697(19)	494	335	3679	3691	3691	3703	TGTGTCAGTGGGGCTCTCTGAGTCC
1551_g_at	U19796	MRPL28	10573	115; 449; 513; 655; 670; 725	655(12)	281	487	644	656	656	668	ATCCTGGTTTCGTGTGCTGCCCATG
1551_g_at	U19796	MRPL28	10573	115; 449; 513; 655; 670; 725	655(16)	363	589	640	652	652	664	GTGGATCCTGGTTTCGTGTGCTGCC
1551_g_at	U19796	MRPL28	10573	115; 449; 513; 655; 670; 725	725(2)	547	169	724	736	736	748	AGAGGCTCCTCTCAGGCTGGGCCCC
1551_g_at	U19796	MRPL28	10573	115; 449; 513; 655; 670; 725	655(7);670(22)	584	171	649	661	661	673	GGTTTCGTGTGCTGCCCATGCACCT
1551_g_at	U19796	MRPL28	10573	115; 449; 513; 655; 670; 725	655(2);670(17)	626	547	654	666	666	678	CGTGTGCTGCCCATGCACCTTCCAG
1553_r_at	U22028	---	---	2413; 3023; 3067; 5047; 7246; 7900; 8138; 8187	8187(4)	558	433	8184	1545	8196	8208	GGCCGGGGCAGGGGCGGGGCTTGTG
1553_r_at	U22028	---	---	2413; 3023; 3067; 5047; 7246; 7900; 8138; 8187	8187(3)	613	237	8185	1546	8197	8209	GCCGGGGCAGGGGCGGGGCTTGTGG
1554_f_at	U22028	---	---	2413; 3023; 3067; 5047; 7246; 7900; 8138; 8187	7246(11)	302	589	7236	1255	7248	7260	CACTTCCTGGATGAGAAGGGGCAGT
1555_f_at	U22029	CYP2A7	1549	83; 130; 617; 760; 926; 933; 934; 1314; 1582; 1584; 1800; 1839; 1846; 1955; 2029; 2047; 2077; 2081; 2084; 2086; 2088; 2109; 2116; 2123; 2125; 2178; 2209; 2211; 2228; 2231	2178(6)	206	527	2173	2185	2185	2197	AGAAGCGGCTCAGTTCACCTTGATA
1555_f_at	U22029	CYP2A7	1549	83; 130; 617; 760; 926; 933; 934; 1314; 1582; 1584; 1800; 1839; 1846; 1955; 2029; 2047; 2077; 2081; 2084; 2086; 2088; 2109; 2116; 2123; 2125; 2178; 2209; 2211; 2228; 2231	2209(9);2211(11)	365	415	2201	2213	2213	2225	TGCTTCCGAGCTGGGATGAGAGGAA
1555_f_at	U22029	CYP2A7	1549	83; 130; 617; 760; 926; 933; 934; 1314; 1582; 1584; 1800; 1839; 1846; 1955; 2029; 2047; 2077; 2081; 2084; 2086; 2088; 2109; 2116; 2123; 2125; 2178; 2209; 2211; 2228; 2231	1839(10);1846(17)	376	451	1830	1842	1842	1854	TGTGCCCTTCTCCATCAGAAAGCGG
1555_f_at	U22029	CYP2A7	1549	83; 130; 617; 760; 926; 933; 934; 1314; 1582; 1584; 1800; 1839; 1846; 1955; 2029; 2047; 2077; 2081; 2084; 2086; 2088; 2109; 2116; 2123; 2125; 2178; 2209; 2211; 2228; 2231	1839(23)	456	277	1817	1829	1829	1841	AGCGTGATGCTTTTGTGCCCTTCTC
1555_f_at	U22029	CYP2A7	1549	83; 130; 617; 760; 926; 933; 934; 1314; 1582; 1584; 1800; 1839; 1846; 1955; 2029; 2047; 2077; 2081; 2084; 2086; 2088; 2109; 2116; 2123; 2125; 2178; 2209; 2211; 2228; 2231	2209(24)	568	283	2186	2198	2198	2210	TTCACCTTGATAAGGTGCTTCCGAG
1555_f_at	U22029	CYP2A7	1549	83; 130; 617; 760; 926; 933; 934; 1314; 1582; 1584; 1800; 1839; 1846; 1955; 2029; 2047; 2077; 2081; 2084; 2086; 2088; 2109; 2116; 2123; 2125; 2178; 2209; 2211; 2228; 2231	1955(24)	573	609	1932	1944	1944	1956	GTCCTCCCAGTCACCTAAGGACATT
1555_f_at	U22029	CYP2A7	1549	83; 130; 617; 760; 926; 933; 934; 1314; 1582; 1584; 1800; 1839; 1846; 1955; 2029; 2047; 2077; 2081; 2084; 2086; 2088; 2109; 2116; 2123; 2125; 2178; 2209; 2211; 2228; 2231	1955(11)	626	505	1945	1957	1957	1969	CCTAAGGACATTGACGTGTCCCCCA
1556_at	U23946	RBM5	10181	2106	2106(7)	215	589	2100	2112	2112	2124	CATCTACCGACGATCCAGGCTGAGC
1563_s_at	M58286	TNFRSF1A	7132	222; 1099; 1486; 1749; 1887	1887(11)	106	581	1877	1889	1889	1901	TTTTCACAGTGCATAAGCAGTTTTT
1572_s_at	M10051	INSR	3643	162; 649; 1026; 1236; 1481; 1612; 1776; 2145; 2586; 2664; 2733; 2781; 2856; 3172; 4391; 4511	4511(6)	541	489	4506	4518	4518	4530	TTCCACAGTTGCTGCTCCTTTGGGG
1572_s_at	M10051	INSR	3643	162; 649; 1026; 1236; 1481; 1612; 1776; 2145; 2586; 2664; 2733; 2781; 2856; 3172; 4391; 4511	4511(14)	586	391	4498	4510	4510	4522	CAAGGGGTTTCCACAGTTGCTGCTC
157_at	U65011	PRAME	23532	254; 698; 1001; 1498; 1541; 1762; 2043	1541(13)	180	557	1529	1541	1541	1553	GGGCTGAGCAATCTGACCCACGTGC
157_at	U65011	PRAME	23532	254; 698; 1001; 1498; 1541; 1762; 2043	1541(19)	260	445	1523	1535	1535	1547	CTCATCGGGCTGAGCAATCTGACCC
157_at	U65011	PRAME	23532	254; 698; 1001; 1498; 1541; 1762; 2043	2043(5)	505	533	2039	2051	2051	2063	GAGATTCTGGCTTGGGAAGTACATG
1580_f_at	M27318	IFNA4	3441	122; 123; 125; 164; 169; 179; 200; 200; 206; 206; 232; 237; 265; 286; 297; 311; 327; 329; 345; 360; 371; 492; 495; 525; 550; 556; 561; 604; 610; 662; 663; 668; 691; 713; 722; 728; 738; 740; 749; 753; 775; 806; 809; 810; 853; 880	740(1);749(10);753(14)	162	371	740	752	752	764	TTGACTAATACATTATCTCACACTT
1580_f_at	M27318	IFNA4	3441	122; 123; 125; 164; 169; 179; 200; 200; 206; 206; 232; 237; 265; 286; 297; 311; 327; 329; 345; 360; 371; 492; 495; 525; 550; 556; 561; 604; 610; 662; 663; 668; 691; 713; 722; 728; 738; 740; 749; 753; 775; 806; 809; 810; 853; 880	492(2);495(5)	221	221	491	503	503	515	TGACCTGGAAGCATGTGTGATACAG
1580_f_at	M27318	IFNA4	3441	122; 123; 125; 164; 169; 179; 200; 200; 206; 206; 232; 237; 265; 286; 297; 311; 327; 329; 345; 360; 371; 492; 495; 525; 550; 556; 561; 604; 610; 662; 663; 668; 691; 713; 722; 728; 738; 740; 749; 753; 775; 806; 809; 810; 853; 880	345(11)	273	307	335	347	347	359	GTTTGATGGCCACCAGTTCCAGAAG
1580_f_at	M27318	IFNA4	3441	122; 123; 125; 164; 169; 179; 200; 200; 206; 206; 232; 237; 265; 286; 297; 311; 327; 329; 345; 360; 371; 492; 495; 525; 550; 556; 561; 604; 610; 662; 663; 668; 691; 713; 722; 728; 738; 740; 749; 753; 775; 806; 809; 810; 853; 880	662(14);663(15);668(20)	312	193	649	661	661	673	AAATCATGAGATCCCTCTCGTTTTC
1580_f_at	M27318	IFNA4	3441	122; 123; 125; 164; 169; 179; 200; 200; 206; 206; 232; 237; 265; 286; 297; 311; 327; 329; 345; 360; 371; 492; 495; 525; 550; 556; 561; 604; 610; 662; 663; 668; 691; 713; 722; 728; 738; 740; 749; 753; 775; 806; 809; 810; 853; 880	775(18)	326	173	758	770	770	782	CACACTTTCATGAGTTCTTCCATTT
1580_f_at	M27318	IFNA4	3441	122; 123; 125; 164; 169; 179; 200; 200; 206; 206; 232; 237; 265; 286; 297; 311; 327; 329; 345; 360; 371; 492; 495; 525; 550; 556; 561; 604; 610; 662; 663; 668; 691; 713; 722; 728; 738; 740; 749; 753; 775; 806; 809; 810; 853; 880	550(6);556(12);561(17)	332	347	545	557	557	569	GAATGAGGACTCCATCCTGGCTGTG
1580_f_at	M27318	IFNA4	3441	122; 123; 125; 164; 169; 179; 200; 200; 206; 206; 232; 237; 265; 286; 297; 311; 327; 329; 345; 360; 371; 492; 495; 525; 550; 556; 561; 604; 610; 662; 663; 668; 691; 713; 722; 728; 738; 740; 749; 753; 775; 806; 809; 810; 853; 880	360(4);371(15)	34	491	357	369	369	381	AAGGCTCAAGCCATCTCTGTCCTCC
1580_f_at	M27318	IFNA4	3441	122; 123; 125; 164; 169; 179; 200; 200; 206; 206; 232; 237; 265; 286; 297; 311; 327; 329; 345; 360; 371; 492; 495; 525; 550; 556; 561; 604; 610; 662; 663; 668; 691; 713; 722; 728; 738; 740; 749; 753; 775; 806; 809; 810; 853; 880	806(12);809(15);810(16)	385	139	795	807	807	819	TCTATAACCACCACGAGTTGAATCA
1580_f_at	M27318	IFNA4	3441	122; 123; 125; 164; 169; 179; 200; 200; 206; 206; 232; 237; 265; 286; 297; 311; 327; 329; 345; 360; 371; 492; 495; 525; 550; 556; 561; 604; 610; 662; 663; 668; 691; 713; 722; 728; 738; 740; 749; 753; 775; 806; 809; 810; 853; 880	492(21);495(24)	424	273	472	484	484	496	AACTTTACCAGCAACTGAATGACCT
1580_f_at	M27318	IFNA4	3441	122; 123; 125; 164; 169; 179; 200; 200; 206; 206; 232; 237; 265; 286; 297; 311; 327; 329; 345; 360; 371; 492; 495; 525; 550; 556; 561; 604; 610; 662; 663; 668; 691; 713; 722; 728; 738; 740; 749; 753; 775; 806; 809; 810; 853; 880	713(9);722(18);728(24)	47	491	705	717	717	729	GATTGAAACCTGGTTCAACATGGAA
1580_f_at	M27318	IFNA4	3441	122; 123; 125; 164; 169; 179; 200; 200; 206; 206; 232; 237; 265; 286; 297; 311; 327; 329; 345; 360; 371; 492; 495; 525; 550; 556; 561; 604; 610; 662; 663; 668; 691; 713; 722; 728; 738; 740; 749; 753; 775; 806; 809; 810; 853; 880	880(4)	510	265	877	889	889	901	AGTCCTTTACAGATGACAATGCTGA
1580_f_at	M27318	IFNA4	3441	122; 123; 125; 164; 169; 179; 200; 200; 206; 206; 232; 237; 265; 286; 297; 311; 327; 329; 345; 360; 371; 492; 495; 525; 550; 556; 561; 604; 610; 662; 663; 668; 691; 713; 722; 728; 738; 740; 749; 753; 775; 806; 809; 810; 853; 880	880(22)	581	131	859	871	871	883	GTATACCTTGCAGGCACTAGTCCTT
1587_at	M38258	RARG	5916	371; 1426; 1627; 1906; 2030	2030(1)	520	587	2030	2042	2042	2054	AGCTGGGCCCTGCATTTCTGGGGCA
1591_s_at	J03242	IGF2	3481	1070; 1092; 1121; 1124; 1155; 1275; 1302; 1334	1302(16)	188	473	1287	1299	1299	1311	AAGCACAGCAGCATCTTCAAACATG
1591_s_at	J03242	IGF2	3481	1070; 1092; 1121; 1124; 1155; 1275; 1302; 1334	1302(10)	306	355	1293	1305	1305	1317	AGCAGCATCTTCAAACATGTACAAA
1591_s_at	J03242	IGF2	3481	1070; 1092; 1121; 1124; 1155; 1275; 1302; 1334	1302(3)	358	415	1300	1312	1312	1324	TCTTCAAACATGTACAAAATCGATT
1591_s_at	J03242	IGF2	3481	1070; 1092; 1121; 1124; 1155; 1275; 1302; 1334	1275(6)	366	225	1270	1282	1282	1294	CCTCCATCGGGCTGAGGAAGCACAG
1591_s_at	J03242	IGF2	3481	1070; 1092; 1121; 1124; 1155; 1275; 1302; 1334	1302(8)	461	203	1295	1307	1307	1319	CAGCATCTTCAAACATGTACAAAAT
1591_s_at	J03242	IGF2	3481	1070; 1092; 1121; 1124; 1155; 1275; 1302; 1334	1302(5)	501	221	1298	1310	1310	1322	CATCTTCAAACATGTACAAAATCGA
1591_s_at	J03242	IGF2	3481	1070; 1092; 1121; 1124; 1155; 1275; 1302; 1334	1275(3)	511	101	1273	1285	1285	1297	CCATCGGGCTGAGGAAGCACAGCAG
1591_s_at	J03242	IGF2	3481	1070; 1092; 1121; 1124; 1155; 1275; 1302; 1334	1334(24)	552	371	1311	1323	1323	1335	GTACAAAATCGATTGGCTTTAAACA
1591_s_at	J03242	IGF2	3481	1070; 1092; 1121; 1124; 1155; 1275; 1302; 1334	1155(1)	574	71	1155	1167	1167	1179	GGACGTTTCCATCAGGTTCCATCCC
1592_at	J04088	TOP2A	7153	3626; 3642; 3735; 3970; 4448	4448(6)	387	299	4443	4455	4455	4467	CACTTCTGATGATTCTGACTCTAAT
1592_at	J04088	TOP2A	7153	3626; 3642; 3735; 3970; 4448	4448(18)	552	121	4431	4443	4443	4455	AAGGAAGCCATCCACTTCTGATGAT
1595_at	L06139	TEK	7010	3299; 3581; 3734; 3747	3581(15)	411	443	3567	3579	3579	3591	GGAGACCCTTGACAACTGCTGAGAA
1595_at	L06139	TEK	7010	3299; 3581; 3734; 3747	3734(6);3747(19)	591	371	3729	3741	3741	3753	CTGTAGCATGCCAGTCCCGTTTCAT
1595_at	L06139	TEK	7010	3299; 3581; 3734; 3747	3747(1)	594	473	3747	3759	3759	3771	GTTTCATTTAGTCATGTGACCACTC
1598_g_at	L13720	GAS6	2621	71; 1397; 1466; 2349; 2378	2349(17)	519	207	2333	2345	2345	2357	TGACGCCGCGCACTCAGCCGTGGGC
1599_at	L25876	CDKN3	1033	537	537(5)	369	317	533	545	545	557	CTGTCTGACACAATATCACCAGAGC
160022_at	X03663	CSF1R	1436	1026; 1135; 3206; 3254; 3451; 3625; 3732; 3807; 3855; 3951	3807(15)	154	451	3793	3805	3805	3817	TACTGCTGTAATGAGCCAAGTGGCA
160022_at	X03663	CSF1R	1436	1026; 1135; 3206; 3254; 3451; 3625; 3732; 3807; 3855; 3951	3625(25)	198	347	3601	3613	3613	3625	TCTTTGGGGCTAGACAGACTGGCAG
160022_at	X03663	CSF1R	1436	1026; 1135; 3206; 3254; 3451; 3625; 3732; 3807; 3855; 3951	3625(13)	250	347	3613	3625	3625	3637	GACAGACTGGCAGAGAGTGAGATCT
160022_at	X03663	CSF1R	1436	1026; 1135; 3206; 3254; 3451; 3625; 3732; 3807; 3855; 3951	3807(9)	64	479	3799	3811	3811	3823	TGTAATGAGCCAAGTGGCAGCTAAA
160024_at	X78342	CDK10	8558	1132; 1512; 1749	1749(21)	563	295	1729	1741	1741	1753	CCGAGCTACCAGGAGAGCCCTGGGC
160025_at	X70340	TGFA	7039	511; 686; 1037; 1042; 1615; 1616; 1735; 1865; 2407; 2924; 3503; 3756; 3923	3756(20)	474	381	3737	3749	3749	3761	TGAAAAAGCAACTCCTCTTCTTAGT
160025_at	X70340	TGFA	7039	511; 686; 1037; 1042; 1615; 1616; 1735; 1865; 2407; 2924; 3503; 3756; 3923	3756(14)	589	413	3743	3755	3755	3767	AGCAACTCCTCTTCTTAGTCTTAAT
160027_s_at	Y00285	IGF2R	3482	1982; 3908; 4330; 4755; 5255; 5946; 6206; 6813; 7523; 7846; 7955; 7964; 8145; 8239;8240; 8298; 8412;8415; 8418; 8680; 8685; 8756; 8766; 9013	8680(1);8685(6)	526	81	8680	8692	8692	8704	CGGCCCTAGCATTGCACTTGGCCTC
160028_s_at	X12949	RET	5979	306; 1948; 2002; 2439; 3371; 3664; 3876; 4004; 4392	4392(12)	215	545	4381	4393	4393	4405	CTTATAGAGCCTGTGTGAAAGGCCC
160028_s_at	X12949	RET	5979	306; 1948; 2002; 2439; 3371; 3664; 3876; 4004; 4392	4392(25)	336	537	4368	4380	4380	4392	ATGGTGTTTGGCTCTTATAGAGCCT
160029_at	X07109	PRKCB1	5579	2286; 2372; 2761; 2954; 3046	2761(24)	607	103	2738	2750	2750	2762	GTCTCAATCTAAAAGCACTTCAAGG
160032_at	X12830	IL6R	3570	230; 530; 1510; 1590; 1829; 1884; 2072; 2427; 2466; 2871; 3058	3058(23)	466	549	3036	3048	3048	3060	AATATTTTCCTGCCAGGCATGGAGG
160032_at	X12830	IL6R	3570	230; 530; 1510; 1590; 1829; 1884; 2072; 2427; 2466; 2871; 3058	2871(19)	490	461	2853	2865	2865	2877	ATGAGCCTGGCAAGAATGCGTTTAA
160032_at	X12830	IL6R	3570	230; 530; 1510; 1590; 1829; 1884; 2072; 2427; 2466; 2871; 3058	3058(14)	544	551	3045	3057	3057	3069	CTGCCAGGCATGGAGGCCCACGCAC
160032_at	X12830	IL6R	3570	230; 530; 1510; 1590; 1829; 1884; 2072; 2427; 2466; 2871; 3058	2871(16)	580	481	2856	2868	2868	2880	AGCCTGGCAAGAATGCGTTTAAACT
160033_s_at	NM_006297	XRCC1	7515	29; 42; 105; 119; 125; 133; 231; 255; 256; 273; 320; 425; 574; 579; 587; 675; 685; 702; 723; 723; 944; 999; 1005; 1015; 1030; 1083; 1246; 1301; 1326; 1359; 1559; 1646; 1781; 1818; 1831; 1832; 2019; 2035	1646(11)	191	237	1636	1648	1648	1660	GGGGAAGACCCGTATGCAGGCTCCA
160033_s_at	NM_006297	XRCC1	7515	29; 42; 105; 119; 125; 133; 231; 255; 256; 273; 320; 425; 574; 579; 587; 675; 685; 702; 723; 723; 944; 999; 1005; 1015; 1030; 1083; 1246; 1301; 1326; 1359; 1559; 1646; 1781; 1818; 1831; 1832; 2019; 2035	1781(7)	206	383	1775	1787	1787	1799	ACGAGCGGCGGAAACTCATCCGATA
160033_s_at	NM_006297	XRCC1	7515	29; 42; 105; 119; 125; 133; 231; 255; 256; 273; 320; 425; 574; 579; 587; 675; 685; 702; 723; 723; 944; 999; 1005; 1015; 1030; 1083; 1246; 1301; 1326; 1359; 1559; 1646; 1781; 1818; 1831; 1832; 2019; 2035	1559(4)	227	191	1556	1568	1568	1580	ATTCTGGGGACACAGAGGATGAGCT
160034_s_at	X66893	FANCC	2176	332; 823; 839; 1189; 1646; 1971; 2045; 2287; 2513; 2635; 3210; 3380; 3582; 3647; 3791; 4004; 4085; 4187	4004(6)	566	45	3999	4031	4011	4023	CCCAGCCTGAGAGATGCTCAAAGGT
160034_s_at	X66893	FANCC	2176	332; 823; 839; 1189; 1646; 1971; 2045; 2287; 2513; 2635; 3210; 3380; 3582; 3647; 3791; 4004; 4085; 4187	4085(7)	570	157	4079	4111	4091	4103	GGCCGGGCAGGCACTCTTAAGCCCA
160037_at	Z48482	MMP15	4324	555; 1873; 2922; 3336	3336(10)	111	425	3327	3341	3339	3351	GGAAGGATTCTGCTGGCCTCTGCGA
160037_at	Z48482	MMP15	4324	555; 1873; 2922; 3336	3336(2)	151	531	3335	3349	3347	3359	TCTGCTGGCCTCTGCGAGTGGTTTC
160037_at	Z48482	MMP15	4324	555; 1873; 2922; 3336	3336(9)	308	437	3328	3342	3340	3352	GAAGGATTCTGCTGGCCTCTGCGAG
160040_at	X52001	EDN3	1908	301; 843; 937; 956; 1548; 1649; 1742; 1932; 2040; 2077	1932(7)	195	555	1926	1938	1938	1950	TGTTAAATCCTCTGTGTGTATTTCA
160040_at	X52001	EDN3	1908	301; 843; 937; 956; 1548; 1649; 1742; 1932; 2040; 2077	2077(8)	321	579	2070	2082	2082	2094	CCAACTCCTTTATGTGGATCTGTTC
160040_at	X52001	EDN3	1908	301; 843; 937; 956; 1548; 1649; 1742; 1932; 2040; 2077	2077(2)	359	587	2076	2088	2088	2100	CCTTTATGTGGATCTGTTCAAAGTA
160044_g_at	NM_001098	ACO2	50	121; 128; 212; 311; 496; 500; 554; 575; 653; 690; 744; 845; 1029; 1407; 1983; 2000; 2322; 2425	2425(23)	338	637	2403	2410	2415	2427	CAGCTCCACGTGTGCCATCAGTGGA
1600_at	L27071	TXK	7294	1628; 2037	2037(9)	252	635	2029	2041	2041	2053	GACGAGTGTCATTCATCACTTCAGT
1600_at	L27071	TXK	7294	1628; 2037	2037(3)	554	187	2035	2047	2047	2059	TGTCATTCATCACTTCAGTGATCCA
1610_s_at	J00139	DHFR	1719	235; 699; 800; 825; 952	235(10)	228	595	226	238	0	250	CTCAGCAGAGAACTCAAGGAACCTC
1610_s_at	J00139	DHFR	1719	235; 699; 800; 825; 952	235(12)	263	333	224	236	0	248	TTCTCAGCAGAGAACTCAAGGAACC
1610_s_at	J00139	DHFR	1719	235; 699; 800; 825; 952	235(13)	343	439	223	235	0	247	GTTCTCAGCAGAGAACTCAAGGAAC
1610_s_at	J00139	DHFR	1719	235; 699; 800; 825; 952	235(14)	436	141	222	234	0	246	AGTTCTCAGCAGAGAACTCAAGGAA
1610_s_at	J00139	DHFR	1719	235; 699; 800; 825; 952	235(15)	437	141	221	233	0	245	TAGTTCTCAGCAGAGAACTCAAGGA
1614_s_at	X63546	USP6	9098	227; 260; 340; 723; 2275; 2275; 5206; 5235; 5237; 5274; 5292; 5316; 5326; 5330; 5333;5334; 5350; 5370; 5384; 5499; 5504; 5538; 5557; 5572; 5610; 5618; 5624; 5629; 5636; 5643; 5659; 5692; 5703; 5723; 5782; 5828; 5836; 5839; 5960; 6046; 6079; 6172; 6215; 6464; 6476; 6503; 6528; 6561; 6569; 6605; 6661; 6692; 6693; 6711; 6729; 6730; 6739; 6740; 6748; 6864; 6878; 6928; 6929; 6977; 7011; 7342; 7352; 73…	5499(9);5504(14)	180	619	5491	1459	5503	5515	AGAGAAGACACTCATATTAAGCCTA
1614_s_at	X63546	USP6	9098	227; 260; 340; 723; 2275; 2275; 5206; 5235; 5237; 5274; 5292; 5316; 5326; 5330; 5333;5334; 5350; 5370; 5384; 5499; 5504; 5538; 5557; 5572; 5610; 5618; 5624; 5629; 5636; 5643; 5659; 5692; 5703; 5723; 5782; 5828; 5836; 5839; 5960; 6046; 6079; 6172; 6215; 6464; 6476; 6503; 6528; 6561; 6569; 6605; 6661; 6692; 6693; 6711; 6729; 6730; 6739; 6740; 6748; 6864; 6878; 6928; 6929; 6977; 7011; 7342; 7352; 73…	5350(1);5370(21)	214	597	5350	1318	5362	5374	CTGGTCACTCCTCAGGACCATGAGG
1614_s_at	X63546	USP6	9098	227; 260; 340; 723; 2275; 2275; 5206; 5235; 5237; 5274; 5292; 5316; 5326; 5330; 5333;5334; 5350; 5370; 5384; 5499; 5504; 5538; 5557; 5572; 5610; 5618; 5624; 5629; 5636; 5643; 5659; 5692; 5703; 5723; 5782; 5828; 5836; 5839; 5960; 6046; 6079; 6172; 6215; 6464; 6476; 6503; 6528; 6561; 6569; 6605; 6661; 6692; 6693; 6711; 6729; 6730; 6739; 6740; 6748; 6864; 6878; 6928; 6929; 6977; 7011; 7342; 7352; 73…	5384(7)	232	593	5378	1346	5390	5402	CTTTGGCCAATGGATTCCTTTATGA
1614_s_at	X63546	USP6	9098	227; 260; 340; 723; 2275; 2275; 5206; 5235; 5237; 5274; 5292; 5316; 5326; 5330; 5333;5334; 5350; 5370; 5384; 5499; 5504; 5538; 5557; 5572; 5610; 5618; 5624; 5629; 5636; 5643; 5659; 5692; 5703; 5723; 5782; 5828; 5836; 5839; 5960; 6046; 6079; 6172; 6215; 6464; 6476; 6503; 6528; 6561; 6569; 6605; 6661; 6692; 6693; 6711; 6729; 6730; 6739; 6740; 6748; 6864; 6878; 6928; 6929; 6977; 7011; 7342; 7352; 73…	5350(9)	328	531	5342	1310	5354	5366	AACCAGAGCTGGTCACTCCTCAGGA
1614_s_at	X63546	USP6	9098	227; 260; 340; 723; 2275; 2275; 5206; 5235; 5237; 5274; 5292; 5316; 5326; 5330; 5333;5334; 5350; 5370; 5384; 5499; 5504; 5538; 5557; 5572; 5610; 5618; 5624; 5629; 5636; 5643; 5659; 5692; 5703; 5723; 5782; 5828; 5836; 5839; 5960; 6046; 6079; 6172; 6215; 6464; 6476; 6503; 6528; 6561; 6569; 6605; 6661; 6692; 6693; 6711; 6729; 6730; 6739; 6740; 6748; 6864; 6878; 6928; 6929; 6977; 7011; 7342; 7352; 73…	5274(20)	465	531	5255	1223	5267	5279	ACTTGGATGCCAGCAAAGAGAATGG
1614_s_at	X63546	USP6	9098	227; 260; 340; 723; 2275; 2275; 5206; 5235; 5237; 5274; 5292; 5316; 5326; 5330; 5333;5334; 5350; 5370; 5384; 5499; 5504; 5538; 5557; 5572; 5610; 5618; 5624; 5629; 5636; 5643; 5659; 5692; 5703; 5723; 5782; 5828; 5836; 5839; 5960; 6046; 6079; 6172; 6215; 6464; 6476; 6503; 6528; 6561; 6569; 6605; 6661; 6692; 6693; 6711; 6729; 6730; 6739; 6740; 6748; 6864; 6878; 6928; 6929; 6977; 7011; 7342; 7352; 73…	5370(11);5384(25)	496	609	5360	1328	5372	5384	CTCAGGACCATGAGGTAGCTTTGGC
1614_s_at	X63546	USP6	9098	227; 260; 340; 723; 2275; 2275; 5206; 5235; 5237; 5274; 5292; 5316; 5326; 5330; 5333;5334; 5350; 5370; 5384; 5499; 5504; 5538; 5557; 5572; 5610; 5618; 5624; 5629; 5636; 5643; 5659; 5692; 5703; 5723; 5782; 5828; 5836; 5839; 5960; 6046; 6079; 6172; 6215; 6464; 6476; 6503; 6528; 6561; 6569; 6605; 6661; 6692; 6693; 6711; 6729; 6730; 6739; 6740; 6748; 6864; 6878; 6928; 6929; 6977; 7011; 7342; 7352; 73…	5316(17)	516	227	5300	1268	5312	5324	TGGCTGACGCCTTGAGCCGAGGGCA
1614_s_at	X63546	USP6	9098	227; 260; 340; 723; 2275; 2275; 5206; 5235; 5237; 5274; 5292; 5316; 5326; 5330; 5333;5334; 5350; 5370; 5384; 5499; 5504; 5538; 5557; 5572; 5610; 5618; 5624; 5629; 5636; 5643; 5659; 5692; 5703; 5723; 5782; 5828; 5836; 5839; 5960; 6046; 6079; 6172; 6215; 6464; 6476; 6503; 6528; 6561; 6569; 6605; 6661; 6692; 6693; 6711; 6729; 6730; 6739; 6740; 6748; 6864; 6878; 6928; 6929; 6977; 7011; 7342; 7352; 73…	5538(22)	568	527	5517	1485	5529	5541	TTATAATCTATATGCAATTTCATGC
1614_s_at	X63546	USP6	9098	227; 260; 340; 723; 2275; 2275; 5206; 5235; 5237; 5274; 5292; 5316; 5326; 5330; 5333;5334; 5350; 5370; 5384; 5499; 5504; 5538; 5557; 5572; 5610; 5618; 5624; 5629; 5636; 5643; 5659; 5692; 5703; 5723; 5782; 5828; 5836; 5839; 5960; 6046; 6079; 6172; 6215; 6464; 6476; 6503; 6528; 6561; 6569; 6605; 6661; 6692; 6693; 6711; 6729; 6730; 6739; 6740; 6748; 6864; 6878; 6928; 6929; 6977; 7011; 7342; 7352; 73…	5334(1);5350(17)	579	475	5334	1302	5346	5358	GGGCAGCCAACCAGAGCTGGTCACT
162_at	U44839	USP11	8237	2659	2659(22)	140	577	2638	2650	2650	2662	CTACCAACGCCAGGACGTGGCGCGA
163_at	U46461	DVL1	1855	395; 737; 864; 882; 892; 897; 903; 937; 1908; 1934; 1986	1934(5)	2	621	1930	1942	1942	1954	GCCGACCAGCTCAGCCGTGGCAGCA
1641_s_at	U32986	DDB1	1642	57; 262; 2008; 2471; 2476; 2716; 3737; 3886; 3908; 3961; 4111; 4149	3737(12)	186	399	3726	3738	3738	3750	TTCTCCCTGGATTTTTACCAGTCTC
1641_s_at	U32986	DDB1	1642	57; 262; 2008; 2471; 2476; 2716; 3737; 3886; 3908; 3961; 4111; 4149	3908(15)	275	367	3894	3906	3906	3918	CTCACACTCATGCATTGTCCTCTTT
1641_s_at	U32986	DDB1	1642	57; 262; 2008; 2471; 2476; 2716; 3737; 3886; 3908; 3961; 4111; 4149	3908(21)	31	611	3888	3900	3900	3912	GTGTATCTCACACTCATGCATTGTC
1641_s_at	U32986	DDB1	1642	57; 262; 2008; 2471; 2476; 2716; 3737; 3886; 3908; 3961; 4111; 4149	3737(24)	317	437	3714	3726	3726	3738	AGGTGAAACATTTTCTCCCTGGATT
1641_s_at	U32986	DDB1	1642	57; 262; 2008; 2471; 2476; 2716; 3737; 3886; 3908; 3961; 4111; 4149	3737(1)	474	371	3737	3749	3749	3761	TTTTTACCAGTCTCACATGATTCCA
1641_s_at	U32986	DDB1	1642	57; 262; 2008; 2471; 2476; 2716; 3737; 3886; 3908; 3961; 4111; 4149	3737(7)	588	9	3731	3743	3743	3755	CCTGGATTTTTACCAGTCTCACATG
1643_g_at	U35113	MTA1	9112	1524; 1866; 2495	2495(11)	101	581	2485	2497	2497	2509	TTGTGTTCTGTTGAAGGTGCCATTT
1643_g_at	U35113	MTA1	9112	1524; 1866; 2495	2495(13)	362	295	2483	2495	2495	2507	TGTTGTGTTCTGTTGAAGGTGCCAT
1643_g_at	U35113	MTA1	9112	1524; 1866; 2495	2495(8)	439	319	2488	2500	2500	2512	TGTTCTGTTGAAGGTGCCATTTTAA
1643_g_at	U35113	MTA1	9112	1524; 1866; 2495	2495(19)	620	501	2477	2489	2489	2501	AGGTTTTGTTGTGTTCTGTTGAAGG
1645_at	U43527	KISS1	3814	124; 269; 349; 453; 679; 698; 701	349(6)	508	555	344	356	356	368	GCCCCCGGGGAGCAGAGCCTGCCGT
1651_at	U73379	UBE2C	11065	169	169(12)	291	475	158	170	170	182	ATGACCCTCATGATGTCTGGCGATA
1653_at	M84711	RPS3A	6189	209; 306; 343; 364; 384; 442; 477; 533; 554; 571; 574; 626; 760; 810	306(18)	134	429	289	301	301	313	AAGCTGATTACTGAAGATGTTCAGG
1653_at	M84711	RPS3A	6189	209; 306; 343; 364; 384; 442; 477; 533; 554; 571; 574; 626; 760; 810	306(24)	143	463	283	295	295	307	AAATTCAAGCTGATTACTGAAGATG
1653_at	M84711	RPS3A	6189	209; 306; 343; 364; 384; 442; 477; 533; 554; 571; 574; 626; 760; 810	343(5)	16	507	339	351	351	363	TGGCATGGATCTTACCCGTGACAAA
1653_at	M84711	RPS3A	6189	209; 306; 343; 364; 384; 442; 477; 533; 554; 571; 574; 626; 760; 810	343(25)	195	235	319	331	331	343	AACTGCCTGACTAACTTCCATGGCA
1653_at	M84711	RPS3A	6189	209; 306; 343; 364; 384; 442; 477; 533; 554; 571; 574; 626; 760; 810	343(3);364(24)	196	331	341	353	353	365	GCATGGATCTTACCCGTGACAAAAT
1653_at	M84711	RPS3A	6189	209; 306; 343; 364; 384; 442; 477; 533; 554; 571; 574; 626; 760; 810	343(21)	417	117	323	335	335	347	GCCTGACTAACTTCCATGGCATGGA
1653_at	M84711	RPS3A	6189	209; 306; 343; 364; 384; 442; 477; 533; 554; 571; 574; 626; 760; 810	364(18)	508	107	347	359	359	371	ATCTTACCCGTGACAAAATGTGTTC
1653_at	M84711	RPS3A	6189	209; 306; 343; 364; 384; 442; 477; 533; 554; 571; 574; 626; 760; 810	306(10)	514	325	297	309	309	321	TACTGAAGATGTTCAGGGTAAAAAC
1653_at	M84711	RPS3A	6189	209; 306; 343; 364; 384; 442; 477; 533; 554; 571; 574; 626; 760; 810	343(19)	575	101	325	337	337	349	CTGACTAACTTCCATGGCATGGATC
1659_s_at	D78132	RHEB	6009	203; 379; 484; 492; 499; 508; 588; 612; 642; 642; 799; 829; 871; 886; 889; 919	871(1);886(16);889(19)	156	585	871	883	883	895	AATCATCAAAATGATGCATATTGTT
1659_s_at	D78132	RHEB	6009	203; 379; 484; 492; 499; 508; 588; 612; 642; 642; 799; 829; 871; 886; 889; 919	919(19)	436	459	901	913	913	925	ACTATTAACTAGGCTTCAGTATATC
1659_s_at	D78132	RHEB	6009	203; 379; 484; 492; 499; 508; 588; 612; 642; 642; 799; 829; 871; 886; 889; 919	612(11)	442	313	602	614	614	626	ATATATTCTACCTGAAGAAGCAAAC
1659_s_at	D78132	RHEB	6009	203; 379; 484; 492; 499; 508; 588; 612; 642; 642; 799; 829; 871; 886; 889; 919	642(18)	508	253	625	637	637	649	ACTGCCCGTTCTCCTTGAAGATAAA
1660_at	D83004	UBE2N	7334	19; 287; 990	990(11)	173	549	980	992	992	1004	AGAATATGCTCTAGCCAAGTCTAAC
1660_at	D83004	UBE2N	7334	19; 287; 990	990(23)	290	585	968	980	980	992	AACCAGGTCTTTAGAATATGCTCTA
1666_at	J00210	IFNA1	3439	145; 204; 219; 249; 793; 830	793(6)	215	551	788	647	800	812	TAACATCTGGTCCAACATGAAAACA
1666_at	J00210	IFNA1	3439	145; 204; 219; 249; 793; 830	793(3)	336	497	791	650	803	815	CATCTGGTCCAACATGAAAACAATT
1666_at	J00210	IFNA1	3439	145; 204; 219; 249; 793; 830	830(7)	553	369	824	683	836	848	CTCATACACCAGGTCACGCTTTCAT
1666_at	J00210	IFNA1	3439	145; 204; 219; 249; 793; 830	830(10)	557	183	821	680	833	845	TGACTCATACACCAGGTCACGCTTT
1666_at	J00210	IFNA1	3439	145; 204; 219; 249; 793; 830	830(4)	591	289	827	686	839	851	ATACACCAGGTCACGCTTTCATGAA
1666_at	J00210	IFNA1	3439	145; 204; 219; 249; 793; 830	830(19)	602	477	812	671	824	836	AATTCTTATTGACTCATACACCAGG
1667_s_at	J02871	CYP4B1	1580	1030; 1135; 1588; 1634	1588(21)	270	483	1568	1580	1580	1592	CCAGATGGCTCAGGCTGTGACCTCC
1667_s_at	J02871	CYP4B1	1580	1030; 1135; 1588; 1634	1588(12)	282	559	1577	1589	1589	1601	TCAGGCTGTGACCTCCCTGGGCACC
1667_s_at	J02871	CYP4B1	1580	1030; 1135; 1588; 1634	1588(10)	283	559	1579	1591	1591	1603	AGGCTGTGACCTCCCTGGGCACCAC
1667_s_at	J02871	CYP4B1	1580	1030; 1135; 1588; 1634	1588(14)	360	477	1575	1587	1587	1599	GCTCAGGCTGTGACCTCCCTGGGCA
1667_s_at	J02871	CYP4B1	1580	1030; 1135; 1588; 1634	1588(18)	481	269	1571	1583	1583	1595	GATGGCTCAGGCTGTGACCTCCCTG
1667_s_at	J02871	CYP4B1	1580	1030; 1135; 1588; 1634	1588(16)	511	365	1573	1585	1585	1597	TGGCTCAGGCTGTGACCTCCCTGGG
1667_s_at	J02871	CYP4B1	1580	1030; 1135; 1588; 1634	1588(19)	543	237	1570	1582	1582	1594	AGATGGCTCAGGCTGTGACCTCCCT
1667_s_at	J02871	CYP4B1	1580	1030; 1135; 1588; 1634	1588(25)	573	239	1564	1576	1576	1588	GGTCCCAGATGGCTCAGGCTGTGAC
1667_s_at	J02871	CYP4B1	1580	1030; 1135; 1588; 1634	1588(23)	608	327	1566	1578	1578	1590	TCCCAGATGGCTCAGGCTGTGACCT
1670_at	L23959	TFDP1	7027	1362	1362(8)	582	231	1355	1367	1367	1379	TGGCCTAGTCCCAAGAAGATATTGG
1673_at	M14764	NGFR	4804	727; 1316; 1422; 2227; 2296; 2490; 2635; 2716; 2729; 2802; 2878; 2912; 2929; 3162	2929(7)	395	459	2923	2935	2935	2947	TCCCCTCTATTTAGCATGACAAGCC
1674_at	M15990	YES1	7525	3372; 3398; 3436; 3864; 4148	4148(11)	163	637	4138	4150	4150	4162	GTACTAAATCTAATCAGGAAAGTAA
1675_at	M23379	RASA1	5921	3467; 3770; 3776; 3935; 4000; 4256	3770(17);3776(23)	359	133	3754	3766	3766	3778	GTATTTACAGTTTCCAGAGTTTGTC
1676_s_at	M55409	---	---	45; 261; 330; 380; 1044; 1070; 1071; 1077	1070(3);1071(4);1077(10)	1	381	1068	1080	1080	1092	ATCTTCAAGTGAACATCTCTTGCCA
1676_s_at	M55409	---	---	45; 261; 330; 380; 1044; 1070; 1071; 1077	1044(6)	208	137	1039	1051	1051	1063	ATGTGGGCAAAGCCTTCAATCAGGG
1678_g_at	M65062	IGFBP5	3488	835; 1043; 1075; 1097	1043(19)	371	205	1025	1037	1037	1049	GCTCAACTTCGAAAATGGCAACAAC
1678_g_at	M65062	IGFBP5	3488	835; 1043; 1075; 1097	1043(22)	498	553	1022	1034	1034	1046	AGGGCTCAACTTCGAAAATGGCAAC
1678_g_at	M65062	IGFBP5	3488	835; 1043; 1075; 1097	1043(24)	563	529	1020	1032	1032	1044	CAAGGGCTCAACTTCGAAAATGGCA
1678_g_at	M65062	IGFBP5	3488	835; 1043; 1075; 1097	1043(17)	575	53	1027	1039	1039	1051	TCAACTTCGAAAATGGCAACAACAG
167_at	U49436	EIF5	1983	285; 672; 788; 794; 799; 927; 1477; 1668	1668(12)	587	31	1657	1669	1669	1681	TTTTCCTCCATTATCAGCCAGAAGT
167_at	U49436	EIF5	1983	285; 672; 788; 794; 799; 927; 1477; 1668	1668(18)	622	41	1651	1663	1663	1675	TGCAAATTTTCCTCCATTATCAGCC
1680_at	D43772	GRB7	2886	972; 1152; 1686	1686(5)	594	179	1682	1694	1694	1706	AGGGTCGCCTGTACTTCAGCATGGA
1681_at	X03635	ESR1	2099	192; 252; 390; 589; 621; 1335; 2073; 2142; 2244; 2899; 3181; 3367; 3601; 3611; 3651;3652; 3896; 4022; 4378; 4498; 4766; 4872; 5011; 5171; 5242; 5464; 5629; 5641; 5675; 5773; 5849; 5948; 6015; 6086; 6287	2073(17)	235	285	2057	1709	2069	2081	GCCACTTGGCCACTGCGGGCTCTAC
1681_at	X03635	ESR1	2099	192; 252; 390; 589; 621; 1335; 2073; 2142; 2244; 2899; 3181; 3367; 3601; 3611; 3651;3652; 3896; 4022; 4378; 4498; 4766; 4872; 5011; 5171; 5242; 5464; 5629; 5641; 5675; 5773; 5849; 5948; 6015; 6086; 6287	2073(5)	525	127	2069	1721	2081	2093	CTGCGGGCTCTACTTCATCGCATTC
1686_g_at	X82554	SPHAR	10638	1482	1482(10)	164	397	1473	557	1485	1497	ACCACAGACACCATATATCCTTCTG
1686_g_at	X82554	SPHAR	10638	1482	1482(6)	164	487	1477	561	1489	1501	CAGACACCATATATCCTTCTGCATC
1686_g_at	X82554	SPHAR	10638	1482	1482(8)	284	289	1475	559	1487	1499	CACAGACACCATATATCCTTCTGCA
1686_g_at	X82554	SPHAR	10638	1482	1482(16)	318	439	1467	551	1479	1491	AATTAAACCACAGACACCATATATC
1686_g_at	X82554	SPHAR	10638	1482	1482(4)	355	395	1479	563	1491	1503	GACACCATATATCCTTCTGCATCCT
1686_g_at	X82554	SPHAR	10638	1482	1482(2)	40	551	1481	565	1493	1505	CACCATATATCCTTCTGCATCCTTT
1686_g_at	X82554	SPHAR	10638	1482	1482(14)	632	345	1469	553	1481	1493	TTAAACCACAGACACCATATATCCT
1695_at	D23662	NEDD8	4738	282; 411; 425	411(21)	293	403	391	403	403	415	ATCATATATCCTCTCACTCTCTGGG
1695_at	D23662	NEDD8	4738	282; 411; 425	282(24)	538	193	259	271	271	283	AAGACAGCAGCTGATTACAAGATTT
1703_g_at	S75174	E2F4	1874	931; 1021;1022	931(12)	622	437	920	932	932	944	TGGGCCCAACAACACTGGACACCCG
1706_at	U01337	ARAF1	369	10197; 11833; 12135; 12397	12135(22)	445	227	12114	2435	12126	12138	CATTCAAGGACTCCTCTCTTTCTTC
1708_at	U07620	MAPK10	5602	1824; 2130; 2167	1824(24)	112	615	1801	1813	1813	1825	GTATTGCAGCTAAGCTCAAATGTAT
1709_g_at	U07620	MAPK10	5602	1824; 2130; 2167	2167(17)	335	495	2151	2163	2163	2175	CACTGGGGTACCACATGGTCCATTT
1709_g_at	U07620	MAPK10	5602	1824; 2130; 2167	2167(9)	509	231	2159	2171	2171	2183	TACCACATGGTCCATTTCATGTGAT
1709_g_at	U07620	MAPK10	5602	1824; 2130; 2167	2130(7)	571	161	2124	2136	2136	2148	TCCTCAGGGCTCTACCAAGACATAA
170_at	U51096	CDX2	1045	59; 250; 883; 941; 1016; 1350	1350(9)	204	627	1342	1354	1354	1366	TGCAGGCTGCACCTCTGGCTAGAGC
170_at	U51096	CDX2	1045	59; 250; 883; 941; 1016; 1350	1350(21)	534	421	1330	1342	1342	1354	TCTTCCTAGATCTGCAGGCTGCACC
1713_s_at	U26727	CDKN2A	1029	610; 817; 821;822	817(21);821(25)	416	357	797	809	809	821	CTGTGTTGGAGTTTTCTGGAGTGAG
1713_s_at	U26727	CDKN2A	1029	610; 817; 821;822	817(12);821(16);822(17)	506	397	806	818	818	830	AGTTTTCTGGAGTGAGCACTCACGC
1713_s_at	U26727	CDKN2A	1029	610; 817; 821;822	817(8);821(12);822(13)	553	571	810	822	822	834	TTCTGGAGTGAGCACTCACGCCCTA
1718_at	U50523	ARPC2	10109	288; 345; 403; 594; 648; 930; 939; 983; 1023; 1026	1023(7);1026(10)	371	501	1017	1029	1029	1041	CAACTGAAGGCTGGAACACTTGCTA
1718_at	U50523	ARPC2	10109	288; 345; 403; 594; 648; 930; 939; 983; 1023; 1026	983(15)	594	349	969	981	981	993	GACGTTTTCATCCCGCTAATCTTGG
1718_at	U50523	ARPC2	10109	288; 345; 403; 594; 648; 930; 939; 983; 1023; 1026	1023(1);1026(4)	602	419	1023	1035	1035	1047	AAGGCTGGAACACTTGCTACTGATA
171_at	U56833	VBP1	7411	239; 839; 1119; 1351; 1376	1351(10)	241	511	1342	1354	1354	1366	AGTACATTGACCAGCGCTGGGTGAT
171_at	U56833	VBP1	7411	239; 839; 1119; 1351; 1376	1119(6)	386	367	1114	1126	1126	1138	TGTCTTTGCAATGCCAACATAAGGG
1723_g_at	S61953	ERBB3	2065	413	413(13)	297	577	401	413	413	425	ACCTCCGCGTGGTGCGAGGGACCCA
1723_g_at	S61953	ERBB3	2065	413	413(2)	338	471	412	424	424	436	GTGCGAGGGACCCAGGTCTACGATG
1732_at	M37825	FGF5	2250	56; 264; 805	805(2)	411	255	804	816	816	828	CGGAGCAGCCAGAACTTTCTTTCAC
1732_at	M37825	FGF5	2250	56; 264; 805	805(8)	455	93	798	810	810	822	AGCAGTCGGAGCAGCCAGAACTTTC
1733_at	M60315	BMP6	654	496; 2436; 2574	2436(13)	12	627	2424	2436	2436	2448	CACGTGAAGGCAGTGCTCACCTCTT
1733_at	M60315	BMP6	654	496; 2436; 2574	2436(19)	222	339	2418	2430	2430	2442	GTGTAACACGTGAAGGCAGTGCTCA
1733_at	M60315	BMP6	654	496; 2436; 2574	2436(7)	454	65	2430	2442	2442	2454	AAGGCAGTGCTCACCTCTTCTTTAC
1737_s_at	M62403	IGFBP4	3487	188; 208; 978; 1013; 1140; 1364; 1403; 1443; 1726; 1834	1364(3)	218	321	1362	1374	1374	1386	AAGAGACATGTACCTTGACCATCGT
1737_s_at	M62403	IGFBP4	3487	188; 208; 978; 1013; 1140; 1364; 1403; 1443; 1726; 1834	1726(22)	604	227	1705	1717	1717	1729	AGAAGACCCACGTGCTAGGGGATGA
1738_at	M81933	CDC25A	993	158; 272; 2091; 2238	2091(4)	254	351	2088	2100	2100	2112	TTTCCTGCAGAGAAACTTAAGCAAA
1738_at	M81933	CDC25A	993	158; 272; 2091; 2238	2238(1)	406	471	2238	2250	2250	2262	GTCCTCCGTCCATATCAGAACTGTG
1759_f_at	D00408	CYP3A7	1551	562; 580; 957; 1544; 1637; 1644	1544(17)	637	255	1528	1540	1540	1552	CTTCTGGTTTGCTCTTTAAGAAAGC
175_s_at	U33053	PKN1	5585	1809; 2236; 2280; 2466; 2697; 2703; 2713; 2785; 2856; 2954	2466(20)	462	505	2447	2459	2459	2471	CGGACACGTCGTACACGCGAGCTGT
175_s_at	U33053	PKN1	5585	1809; 2236; 2280; 2466; 2697; 2703; 2713; 2785; 2856; 2954	2466(13)	492	587	2454	2466	2466	2478	GTCGTACACGCGAGCTGTGGACTGG
175_s_at	U33053	PKN1	5585	1809; 2236; 2280; 2466; 2697; 2703; 2713; 2785; 2856; 2954	2785(10)	497	635	2776	2788	2788	2800	CGCACCGACGTCAGCAACTTCGACG
175_s_at	U33053	PKN1	5585	1809; 2236; 2280; 2466; 2697; 2703; 2713; 2785; 2856; 2954	2785(2)	514	525	2784	2796	2796	2808	CGTCAGCAACTTCGACGAGGAGTTC
175_s_at	U33053	PKN1	5585	1809; 2236; 2280; 2466; 2697; 2703; 2713; 2785; 2856; 2954	2697(7);2703(13);2713(23)	520	617	2691	2703	2703	2715	GAAACAGCCCTTCTTCAGGACTCTG
1761_at	D37965	PDGFRL	5157	853; 1102	1102(22)	448	543	1081	1093	1093	1105	TGTCATTACAGTGGAAGACTTCGAG
1761_at	D37965	PDGFRL	5157	853; 1102	1102(4)	551	503	1099	1111	1111	1123	CTTCGAGACGATTGATGCAGGATAT
1761_at	D37965	PDGFRL	5157	853; 1102	1102(10)	632	605	1093	1105	1105	1117	GGAAGACTTCGAGACGATTGATGCA
1763_at	D38502	PMS2L5	5383	126; 130; 135; 154; 158; 197; 214; 224; 246; 306; 332; 414; 417; 418; 421; 423; 489; 501; 511; 528; 543; 543; 543; 619; 646; 699; 792; 795; 823; 852; 865; 913; 964; 978; 1048; 1120	913(16)	185	591	898	910	910	922	CTCTCTAGACAGGAAGGTTATTCAC
1763_at	D38502	PMS2L5	5383	126; 130; 135; 154; 158; 197; 214; 224; 246; 306; 332; 414; 417; 418; 421; 423; 489; 501; 511; 528; 543; 543; 543; 619; 646; 699; 792; 795; 823; 852; 865; 913; 964; 978; 1048; 1120	852(3);865(16)	265	541	850	862	862	874	CCGGTGTTCTGGAAGTGAGAGAGAC
1763_at	D38502	PMS2L5	5383	126; 130; 135; 154; 158; 197; 214; 224; 246; 306; 332; 414; 417; 418; 421; 423; 489; 501; 511; 528; 543; 543; 543; 619; 646; 699; 792; 795; 823; 852; 865; 913; 964; 978; 1048; 1120	978(3)	311	623	976	988	988	1000	CTCCTGCCTTTCATTCTATACCCTG
1763_at	D38502	PMS2L5	5383	126; 130; 135; 154; 158; 197; 214; 224; 246; 306; 332; 414; 417; 418; 421; 423; 489; 501; 511; 528; 543; 543; 543; 619; 646; 699; 792; 795; 823; 852; 865; 913; 964; 978; 1048; 1120	1048(19)	369	561	1030	1042	1042	1054	CTCACACTTTGGTGACCCTGACTCC
1763_at	D38502	PMS2L5	5383	126; 130; 135; 154; 158; 197; 214; 224; 246; 306; 332; 414; 417; 418; 421; 423; 489; 501; 511; 528; 543; 543; 543; 619; 646; 699; 792; 795; 823; 852; 865; 913; 964; 978; 1048; 1120	1048(7)	430	505	1042	1054	1054	1066	TGACCCTGACTCCAAAACTTAATAC
1763_at	D38502	PMS2L5	5383	126; 130; 135; 154; 158; 197; 214; 224; 246; 306; 332; 414; 417; 418; 421; 423; 489; 501; 511; 528; 543; 543; 543; 619; 646; 699; 792; 795; 823; 852; 865; 913; 964; 978; 1048; 1120	913(22)	463	521	892	904	904	916	AGGCAGCTCTCTAGACAGGAAGGTT
1763_at	D38502	PMS2L5	5383	126; 130; 135; 154; 158; 197; 214; 224; 246; 306; 332; 414; 417; 418; 421; 423; 489; 501; 511; 528; 543; 543; 543; 619; 646; 699; 792; 795; 823; 852; 865; 913; 964; 978; 1048; 1120	1048(13)	479	613	1036	1048	1048	1060	CTTTGGTGACCCTGACTCCAAAACT
1768_s_at	X59932	CSK	1445	427; 892; 974; 1763; 1785; 1789; 2046; 2052; 2054; 2057; 2115; 2116	2046(2);2052(8);2054(10);2057(13)	180	491	2045	2057	2057	2069	GCAGACGTCTGTCAGGGGCTTGGAT
1768_s_at	X59932	CSK	1445	427; 892; 974; 1763; 1785; 1789; 2046; 2052; 2054; 2057; 2115; 2116	2046(22)	299	381	2025	2037	2037	2049	ACTGTTTGCATGCGCCCGAGGCAGA
1768_s_at	X59932	CSK	1445	427; 892; 974; 1763; 1785; 1789; 2046; 2052; 2054; 2057; 2115; 2116	2052(1);2054(3);2057(6)	439	611	2052	2064	2064	2076	TCTGTCAGGGGCTTGGATTTCGTGT
1768_s_at	X59932	CSK	1445	427; 892; 974; 1763; 1785; 1789; 2046; 2052; 2054; 2057; 2115; 2116	2046(15);2052(21);2054(23)	592	157	2032	2044	2044	2056	GCATGCGCCCGAGGCAGACGTCTGT
176_at	U37352	PPP2R5C	5527	765; 1030; 1601; 1866; 2143; 2211; 2452; 3105; 3141; 3628; 3939	3939(15)	470	543	3925	3937	3937	3949	ATCAGAAATGTCACTATTCCAAGTG
1771_s_at	J03278	PDGFRB	5159	56; 937; 1389; 1505; 2957; 3374; 3446; 3608; 3716; 3750; 3953; 4019; 4403; 4483; 4684; 4899; 5248; 5331; 5466	5331(5)	184	571	5327	5339	5339	5351	TGCAGGAAGCTCAACCCCTCTGGGC
1771_s_at	J03278	PDGFRB	5159	56; 937; 1389; 1505; 2957; 3374; 3446; 3608; 3716; 3750; 3953; 4019; 4403; 4483; 4684; 4899; 5248; 5331; 5466	5248(25)	390	637	5224	5236	5236	5248	AGCAGTGACATCTCATTGTCCCCAG
1772_s_at	L00634	FNTA	2339	764; 943	764(18)	467	417	747	759	759	771	TTTCTAACACCACTGGCTACAATGA
1772_s_at	L00634	FNTA	2339	764; 943	764(8)	553	463	757	769	769	781	CACTGGCTACAATGATCGTGCTGTA
1775_at	L24559	POLA2	23649	1827; 1874	1874(13)	175	599	1862	1874	1874	1886	GGCTTCTGTCCTCTGCTGTTCTCTG
1775_at	L24559	POLA2	23649	1827; 1874	1874(19)	280	519	1856	1868	1868	1880	ATCTGAGGCTTCTGTCCTCTGCTGT
1775_at	L24559	POLA2	23649	1827; 1874	1874(7)	490	333	1868	1880	1880	1892	TGTCCTCTGCTGTTCTCTGCTGTGT
1776_at	L24564	RRAD	6236	320; 1119; 1398	1119(2)	527	571	1118	1130	1130	1142	CCGGGTGCCTCAGAGCAGGCTCAGA
1776_at	L24564	RRAD	6236	320; 1119; 1398	1398(11)	577	343	1388	1400	1400	1412	GCGGTAGCTACTTGTTTACATGCAG
1777_at	L36463	---	---	1262; 1308; 2183; 2239; 2382	2239(9)	290	297	2231	2243	2243	2255	CGCCGGGCAGAGTGGCCTGAGACCC
1777_at	L36463	---	---	1262; 1308; 2183; 2239; 2382	2239(12)	308	219	2228	2240	2240	2252	TACCGCCGGGCAGAGTGGCCTGAGA
1777_at	L36463	---	---	1262; 1308; 2183; 2239; 2382	2239(18)	396	149	2222	2234	2234	2246	CTCGTCTACCGCCGGGCAGAGTGGC
1777_at	L36463	---	---	1262; 1308; 2183; 2239; 2382	2239(15)	628	213	2225	2237	2237	2249	GTCTACCGCCGGGCAGAGTGGCCTG
1778_g_at	L36463	---	---	1262; 1308; 2183; 2239; 2382	2382(17)	21	431	2366	2378	2378	2390	GACATTCGGGAACAGTCTGAGACAA
1778_g_at	L36463	---	---	1262; 1308; 2183; 2239; 2382	2382(9)	70	245	2374	2386	2386	2398	GGAACAGTCTGAGACAACTGCTGAA
1779_s_at	M16750	PIM1	5292	514; 921; 978; 1129; 1283; 1392; 1517; 1564; 2009; 2094; 2102; 2257	2009(9)	95	263	2001	2013	2013	2025	GACTCAGGCGGGACAGTGCTGCAGC
1780_at	M19722	FGR	2268	73; 1857	1857(3)	216	559	1855	1867	1867	1879	GACGTGGCTGCTCTGACACCACCTA
1780_at	M19722	FGR	2268	73; 1857	1857(15)	84	323	1843	1855	1855	1867	AGCATCACCGAGGACGTGGCTGCTC
1782_s_at	M31303	STMN1	3925	3398; 5650; 6089; 6543; 6996; 6997; 6999	6996(17);6997(18);6999(20)	400	9	6980	996	6992	7004	TAATAAAACTGCACAGTGCTGTTGG
1791_s_at	J00207	IFNA2	3440	647; 1109; 1351; 1391	1109(12)	219	537	1098	668	1110	1122	TGATTTTCATTGATTCGTATGCCAG
1791_s_at	J00207	IFNA2	3440	647; 1109; 1351; 1391	1109(8)	220	541	1102	672	1114	1126	TTTCATTGATTCGTATGCCAGCTCA
1791_s_at	J00207	IFNA2	3440	647; 1109; 1351; 1391	1109(5)	308	609	1105	675	1117	1129	CATTGATTCGTATGCCAGCTCACCT
1794_at	M92287	CCND3	896	1089; 1291; 1367; 1533; 1716; 1784; 1876; 1916	1533(21)	168	363	1513	1525	1525	1537	TGGCTCCTCTCAGTACTTTGGAGGC
1794_at	M92287	CCND3	896	1089; 1291; 1367; 1533; 1716; 1784; 1876; 1916	1533(3)	450	619	1531	1543	1543	1555	TGGAGGCCCCTATGTAGTCCGTGCT
1795_g_at	M92287	CCND3	896	1089; 1291; 1367; 1533; 1716; 1784; 1876; 1916	1784(12)	228	427	1773	1785	1785	1797	CCCTTCTGCTACTGGCAAAAGGATC
1795_g_at	M92287	CCND3	896	1089; 1291; 1367; 1533; 1716; 1784; 1876; 1916	1784(14)	258	317	1771	1783	1783	1795	CTCCCTTCTGCTACTGGCAAAAGGA
1795_g_at	M92287	CCND3	896	1089; 1291; 1367; 1533; 1716; 1784; 1876; 1916	1876(13)	280	353	1864	1876	1876	1888	CCCATCCTCCAGCAGGGAAAATGCA
1795_g_at	M92287	CCND3	896	1089; 1291; 1367; 1533; 1716; 1784; 1876; 1916	1876(8)	370	225	1869	1881	1881	1893	CCTCCAGCAGGGAAAATGCAGCAGG
1795_g_at	M92287	CCND3	896	1089; 1291; 1367; 1533; 1716; 1784; 1876; 1916	1784(17)	486	605	1768	1780	1780	1792	TTCCTCCCTTCTGCTACTGGCAAAA
1796_s_at	U05681	BCL3	602	2687; 2688; 3707; 3742	3742(23)	360	381	3720	1185	3732	3744	CTTCTGGAAACTGTGAAGATCTGAC
1796_s_at	U05681	BCL3	602	2687; 2688; 3707; 3742	3742(25)	390	213	3718	1183	3730	3742	CCCTTCTGGAAACTGTGAAGATCTG
1797_at	U40343	CDKN2D	1032	975	975(21)	151	563	955	967	967	979	GAAGTCATGACCTCCAGGGAGCCTA
1797_at	U40343	CDKN2D	1032	975	975(9)	370	403	967	979	979	991	TCCAGGGAGCCTAGAAGCTGGTGGC
1797_at	U40343	CDKN2D	1032	975	975(3)	454	225	973	985	985	997	GAGCCTAGAAGCTGGTGGCCCTTGC
1799_at	U64315	ERCC4	2072	2151; 2409; 2445; 2487; 2561; 2599; 2606; 2706; 2717; 2744	2744(9)	484	217	2736	2748	2748	2760	AGTGATGGCTGTTTTCTTATCCCAT
1799_at	U64315	ERCC4	2072	2151; 2409; 2445; 2487; 2561; 2599; 2606; 2706; 2717; 2744	2744(3)	599	195	2742	2754	2754	2766	GGCTGTTTTCTTATCCCATGCCTGT
1800_g_at	U64315	ERCC4	2072	2151; 2409; 2445; 2487; 2561; 2599; 2606; 2706; 2717; 2744	2561(5)	405	387	2557	2569	2569	2581	AATGCCAAAAACTGCCGCTCCTTGA
1800_g_at	U64315	ERCC4	2072	2151; 2409; 2445; 2487; 2561; 2599; 2606; 2706; 2717; 2744	2599(8);2606(15)	478	199	2592	2604	2604	2616	TAAGAACATCGCAGAATTAGCAGCC
1800_g_at	U64315	ERCC4	2072	2151; 2409; 2445; 2487; 2561; 2599; 2606; 2706; 2717; 2744	2706(25)	505	261	2682	2694	2694	2706	CATTCACACCTCTTTTGCAGAAGTC
1800_g_at	U64315	ERCC4	2072	2151; 2409; 2445; 2487; 2561; 2599; 2606; 2706; 2717; 2744	2599(25)	511	371	2575	2587	2587	2599	TCCTTGATGCACCACGTTAAGAACA
1800_g_at	U64315	ERCC4	2072	2151; 2409; 2445; 2487; 2561; 2599; 2606; 2706; 2717; 2744	2445(9)	630	65	2437	2449	2449	2461	AGCAAGCCACAGCCTGATGCGGCGA
1802_s_at	X03363	ERBB2	2064	1545; 2134; 2137; 3879; 3947; 4008; 4017	3879(6)	412	377	3874	3712	3886	3898	CCCAGCACCTTCAAAGGGACACCTA
1808_s_at	X89101	TNFRSF6	355	141; 222; 222	222(15)	233	603	208	220	220	232	GCTAGGGACTGCACAGTCAATGGGG
1808_s_at	X89101	TNFRSF6	355	141; 222; 222	222(17)	496	247	206	218	218	230	AAGCTAGGGACTGCACAGTCAATGG
1808_s_at	X89101	TNFRSF6	355	141; 222; 222	222(10)	515	329	213	225	225	237	GGACTGCACAGTCAATGGGGATGAA
1808_s_at	X89101	TNFRSF6	355	141; 222; 222	222(12)	536	209	211	223	223	235	AGGGACTGCACAGTCAATGGGGATG
1808_s_at	X89101	TNFRSF6	355	141; 222; 222	222(7)	594	125	216	228	228	240	CTGCACAGTCAATGGGGATGAACCA
1809_at	AB003698	CDC7	8317	1572; 2782; 2783	2782(5);2783(6)	167	549	2778	2790	2790	2802	CTCTGCGTAGAGCCATCCAGATCTC
1809_at	AB003698	CDC7	8317	1572; 2782; 2783	2782(17);2783(18)	447	329	2766	2778	2778	2790	TGGAGATTTTTCCTCTGCGTAGAGC
1810_s_at	D10495	PRKCD	5580	246; 978; 983; 1839	1839(16)	325	429	1824	1836	1836	1848	GGACCAGTCTGCATTCGCTGGCTTC
1811_at	D15049	PTPRH	5794	549; 1089; 1949; 1965; 2633; 3393; 3435; 3715	3435(5)	271	563	3431	3443	3443	3455	CAAGCTCTGGACACCCACTTGAGCC
1811_at	D15049	PTPRH	5794	549; 1089; 1949; 1965; 2633; 3393; 3435; 3715	3435(17)	552	209	3419	3431	3431	3443	CCCAGGCATCCTCAAGCTCTGGACA
1811_at	D15049	PTPRH	5794	549; 1089; 1949; 1965; 2633; 3393; 3435; 3715	3715(9)	617	273	3707	3719	3719	3731	TTGGGTCTGGAGTTCTGGCTACTTG
181_g_at	S82470	LENG4	79143	1114; 1252; 1653; 1839	1653(6)	370	337	1648	1660	1660	1672	GGAAGCCTCTTCCTTGTGTCTTTCG
1826_at	M12174	RHOB	388	463	463(19)	178	125	445	457	457	469	CGCCGCGCTGCAGAAGCGCTACGGC
1826_at	M12174	RHOB	388	463	463(1)	597	97	463	475	475	487	CTACGGCTCCCAGAACGGCTGCATC
1828_s_at	M27968	FGF2	2247	911; 1567; 2159; 2620; 3382; 3549	3382(23)	110	329	3360	3372	3372	3384	TGTTTCTATGTCGTGGAAGCACCGG
1833_at	M68520	CDK2	1017	234; 1377; 1658; 1830; 1837	1830(3);1837(10)	408	363	1828	1840	1840	1852	TTCTTAGTTGTTCAGTTGCCAAGGA
1833_at	M68520	CDK2	1017	234; 1377; 1658; 1830; 1837	1658(5)	524	555	1654	1666	1666	1678	GCCCGGGTGGCTGCAGAAAAATGAT
1836_at	D50310	CCNI	10983	223; 829; 876; 1060	1060(6)	252	571	1055	1067	1067	1079	CTGTGTGTGGCACTGATTTATCAAG
1836_at	D50310	CCNI	10983	223; 829; 876; 1060	1060(12)	266	509	1049	1061	1061	1073	TGGGTTCTGTGTGTGGCACTGATTT
1836_at	D50310	CCNI	10983	223; 829; 876; 1060	1060(9)	483	569	1052	1064	1064	1076	GTTCTGTGTGTGGCACTGATTTATC
1836_at	D50310	CCNI	10983	223; 829; 876; 1060	829(21)	520	325	809	821	821	833	TGACCTGTGACAAAGGAGTGTTCAG
1845_at	L36870	MAP2K4	6416	1610; 1914; 2424; 2435; 2490; 2537; 3007; 3008; 3164	3164(4)	369	173	3161	3173	3173	3185	AACTTCCCATCTGGCTCAGCATAGG
1845_at	L36870	MAP2K4	6416	1610; 1914; 2424; 2435; 2490; 2537; 3007; 3008; 3164	3164(22)	82	603	3143	3155	3155	3167	ATCTGTTTCTCTGCTGTCAACTTCC
1846_at	L78132	LGALS8	3964	109; 388; 869; 1133; 1165; 1357; 1429; 1433; 1498; 1503; 1528; 1625; 1628; 1688; 2401; 2831; 3102; 3204; 3602; 3779	3779(21)	204	445	3759	3771	3771	3783	TGGCTCTCCCAGGACAGTTTCCAGT
1846_at	L78132	LGALS8	3964	109; 388; 869; 1133; 1165; 1357; 1429; 1433; 1498; 1503; 1528; 1625; 1628; 1688; 2401; 2831; 3102; 3204; 3602; 3779	3779(9)	636	77	3771	3783	3783	3795	GACAGTTTCCAGTTGGCTGAATAGT
1848_at	M22995	RAP1A	5906	304; 778; 1233; 1337	1337(24)	438	223	1314	1326	1326	1338	TGCAGCAGATAACTTTTTTGAGTCA
1848_at	M22995	RAP1A	5906	304; 778; 1233; 1337	1233(16)	510	135	1218	1230	1230	1242	TTTTATCATGATCCTACCTATCAAG
1848_at	M22995	RAP1A	5906	304; 778; 1233; 1337	1233(4)	576	331	1230	1242	1242	1254	CCTACCTATCAAGCACTAAAAAGTT
1850_at	U07418	MLH1	4292	80; 696; 1949; 2000; 2159; 2193; 2195; 2226; 2413	2000(9)	426	291	1992	2004	2004	2016	GAGGGACTGCCTATCTTCATTCTTC
1850_at	U07418	MLH1	4292	80; 696; 1949; 2000; 2159; 2193; 2195; 2226; 2413	2159(12)	485	159	2148	2160	2160	2172	GAAGTGCCTGGCTCCATTCCAAACT
1850_at	U07418	MLH1	4292	80; 696; 1949; 2000; 2159; 2193; 2195; 2226; 2413	2000(21)	497	151	1980	1992	1992	2004	GTGCCCCCTTTGGAGGGACTGCCTA
1850_at	U07418	MLH1	4292	80; 696; 1949; 2000; 2159; 2193; 2195; 2226; 2413	2000(3)	510	163	1998	2010	2010	2022	CTGCCTATCTTCATTCTTCGACTAG
1850_at	U07418	MLH1	4292	80; 696; 1949; 2000; 2159; 2193; 2195; 2226; 2413	2159(6)	517	113	2154	2166	2166	2178	CCTGGCTCCATTCCAAACTCCTGGA
1850_at	U07418	MLH1	4292	80; 696; 1949; 2000; 2159; 2193; 2195; 2226; 2413	2159(18)	518	145	2142	2154	2154	2166	CAGAGTGAAGTGCCTGGCTCCATTC
1850_at	U07418	MLH1	4292	80; 696; 1949; 2000; 2159; 2193; 2195; 2226; 2413	2193(22);2195(24)	617	107	2172	2184	2184	2196	TCCTGGAAGTGGACTGTGGAACACA
1860_at	U58334	TP53BP2	7159	4013; 4372; 4399	4013(9)	194	553	4005	4017	4017	4029	GGTGTCCCGTGTAGCACTCAGATAA
1860_at	U58334	TP53BP2	7159	4013; 4372; 4399	4013(3)	584	287	4011	4023	4023	4035	CCGTGTAGCACTCAGATAAGTATAC
1861_at	U66879	BAD	572	393; 518; 843; 847; 896	393(1)	196	609	393	405	405	417	CTATGGCCGCGAGCTCCGGAGGATG
1861_at	U66879	BAD	572	393; 518; 843; 847; 896	393(19)	207	491	375	387	387	399	CCTCTGGGCAGCACAGCGCTATGGC
1861_at	U66879	BAD	572	393; 518; 843; 847; 896	393(10)	207	601	384	396	396	408	AGCACAGCGCTATGGCCGCGAGCTC
1861_at	U66879	BAD	572	393; 518; 843; 847; 896	393(12)	285	599	382	394	394	406	GCAGCACAGCGCTATGGCCGCGAGC
1861_at	U66879	BAD	572	393; 518; 843; 847; 896	393(21)	402	485	373	385	385	397	AACCTCTGGGCAGCACAGCGCTATG
1861_at	U66879	BAD	572	393; 518; 843; 847; 896	393(22)	403	485	372	384	384	396	CAACCTCTGGGCAGCACAGCGCTAT
1861_at	U66879	BAD	572	393; 518; 843; 847; 896	393(15)	436	421	379	391	391	403	TGGGCAGCACAGCGCTATGGCCGCG
1861_at	U66879	BAD	572	393; 518; 843; 847; 896	393(7)	632	337	387	399	399	411	ACAGCGCTATGGCCGCGAGCTCCGG
1866_g_at	X15217	SKIL	6498	57; 303; 822; 1417	1417(22)	407	487	1396	699	1408	1420	ATGTAATGCTTTATTGCGGCCACGA
1866_g_at	X15217	SKIL	6498	57; 303; 822; 1417	1417(8)	588	435	1410	713	1422	1434	TGCGGCCACGAACTTTTCCTCAAAA
1869_at	AF015950	TERT	7015	970; 3517; 3553	3517(14)	601	483	3504	3516	3516	3528	ACGCCGGGCTCTACGTCCCAGGGAG
186_at	U06454	PRKAA2	5563	1928	1928(13)	457	317	1916	1928	1928	1940	TCTATTGTGCCTATGATAAATTCAC
1870_at	D13540	PTPN11	5781	2319; 2429; 2437	2429(17);2437(25)	256	525	2413	2425	2425	2437	TTTACCATCATGTATCCAGTAGTGG
1870_at	D13540	PTPN11	5781	2319; 2429; 2437	2429(23)	260	617	2407	2419	2419	2431	ATCTCATTTACCATCATGTATCCAG
1870_at	D13540	PTPN11	5781	2319; 2429; 2437	2429(14);2437(22)	400	565	2416	2428	2428	2440	ACCATCATGTATCCAGTAGTGGATA
1873_at	D21089	XPC	7508	247; 286; 405; 1467; 1580; 1601; 1636; 1644; 1839; 2133; 2166; 2887; 2920; 3012; 3017; 3024; 3120; 3136; 3328	3024(2)	293	505	3023	3035	3035	3047	GGTTCTCTGCTGAGAAGGCAAACTG
1873_at	D21089	XPC	7508	247; 286; 405; 1467; 1580; 1601; 1636; 1644; 1839; 2133; 2166; 2887; 2920; 3012; 3017; 3024; 3120; 3136; 3328	3328(24)	509	453	3305	3317	3317	3329	GCATCCGTGAATGCGCTGATCGTTT
1873_at	D21089	XPC	7508	247; 286; 405; 1467; 1580; 1601; 1636; 1644; 1839; 2133; 2166; 2887; 2920; 3012; 3017; 3024; 3120; 3136; 3328	3328(12)	603	285	3317	3329	3329	3341	GCGCTGATCGTTTCTTCCAGTTAGA
1874_at	D21090	RAD23B	5887	649; 2447; 2462; 2470	2462(3);2470(11)	386	529	2460	2472	2472	2484	GTCGTGAGTCAAACTGCTGCCTTTT
1874_at	D21090	RAD23B	5887	649; 2447; 2462; 2470	2447(6);2462(21)	582	463	2442	2454	2454	2466	AAACGTGTTTATCAGCAAGTCGTGA
1875_f_at	D38498	---	---	71; 75; 80; 99; 103; 142; 159; 169; 191; 371; 372; 377; 455; 482; 497; 497; 497; 596	455(5)	282	571	451	463	463	475	AGGACCACAGTCAGCGTGAAGCAGT
1875_f_at	D38498	---	---	71; 75; 80; 99; 103; 142; 159; 169; 191; 371; 372; 377; 455; 482; 497; 497; 497; 596	142(1);159(18)	428	495	142	154	154	166	ATTGATCTAAAGCTTAAGGACTATG
1875_f_at	D38498	---	---	71; 75; 80; 99; 103; 142; 159; 169; 191; 371; 372; 377; 455; 482; 497; 497; 497; 596	596(5)	499	253	592	604	604	616	GCTTCCTGTACAGCCTGCAGAACTG
1875_f_at	D38498	---	---	71; 75; 80; 99; 103; 142; 159; 169; 191; 371; 372; 377; 455; 482; 497; 497; 497; 596	371(5);372(6);377(11)	622	539	367	379	379	391	CACGCGTCGGTGAAGGTTGGGACTC
1875_f_at	D38498	---	---	71; 75; 80; 99; 103; 142; 159; 169; 191; 371; 372; 377; 455; 482; 497; 497; 497; 596	482(7);497(22)	634	569	476	488	488	500	TATTTTCTACGCTACCTGTGCGCCA
1875_f_at	D38498	---	---	71; 75; 80; 99; 103; 142; 159; 169; 191; 371; 372; 377; 455; 482; 497; 497; 497; 596	80(1);99(20);103(24)	635	549	80	92	92	104	TGAGTCTAAGCACTGCAGTGAAGGA
1878_g_at	M13194	ERCC1	2067	372; 496; 1045	1045(21)	212	613	1025	1037	1037	1049	AAAGTACCCTGATGACCCCAGCTGC
1878_g_at	M13194	ERCC1	2067	372; 496; 1045	1045(1)	380	387	1045	1057	1057	1069	GCTGCCAAGGAAACCCCCAGTGTAA
1878_g_at	M13194	ERCC1	2067	372; 496; 1045	1045(14)	451	259	1032	1044	1044	1056	CCTGATGACCCCAGCTGCCAAGGAA
1878_g_at	M13194	ERCC1	2067	372; 496; 1045	1045(4)	600	341	1042	1054	1054	1066	CCAGCTGCCAAGGAAACCCCCAGTG
1878_g_at	M13194	ERCC1	2067	372; 496; 1045	1045(24)	634	391	1022	1034	1034	1046	TTGAAAGTACCCTGATGACCCCAGC
187_at	U07349	MAP4K2	5871	1831; 2606; 2679; 2850	2679(9)	254	539	2671	2683	2683	2695	CGACGCCTCTGCAATAACTGGACCA
188_at	U09303	EFNB1	1947	863; 1433; 1748; 2044; 2309; 2348; 2475;2476; 2476; 2629; 2636	2636(1)	383	381	2636	2648	2648	2660	ACCCTGCAGAGCTGGGAGTTTCACC
188_at	U09303	EFNB1	1947	863; 1433; 1748; 2044; 2309; 2348; 2475;2476; 2476; 2629; 2636	2475(2);2476(3)	517	513	2474	2486	2486	2498	CACAAAAATCCCTTCCTTGTGGGAT
188_at	U09303	EFNB1	1947	863; 1433; 1748; 2044; 2309; 2348; 2475;2476; 2476; 2629; 2636	2629(18);2636(25)	580	201	2612	2624	2624	2636	GGTGAGGTGCCCAGGTGTCTATTTA
1890_at	AB000584	GDF15	9518	170; 365; 452; 504; 636; 777; 994; 998; 1029; 1072	998(3)	333	217	996	1008	1008	1020	GAGGCGACCTCAGTTGTCCTGCCCT
1890_at	AB000584	GDF15	9518	170; 365; 452; 504; 636; 777; 994; 998; 1029; 1072	1029(22)	627	71	1008	1020	1020	1032	GTTGTCCTGCCCTGTGGAATGGGCT
1891_at	D14497	MAP3K8	1326	213; 600; 808; 1007; 1901; 2204; 2402	2402(19)	403	141	2384	2396	2396	2408	TTTTATACTGTACATGCTATGCTGA
1891_at	D14497	MAP3K8	1326	213; 600; 808; 1007; 1901; 2204; 2402	2402(13)	428	91	2390	2402	2402	2414	ACTGTACATGCTATGCTGAAGACAT
1891_at	D14497	MAP3K8	1326	213; 600; 808; 1007; 1901; 2204; 2402	2204(1)	459	197	2204	2216	2216	2228	TTGAGCCTTTATTGGTAAATTCTGG
1902_at	M13194	ERCC1	2067	372; 496; 1045	496(25)	390	571	472	484	484	496	TCCCGTACTGAAGTTCGTGCGCAAC
1902_at	M13194	ERCC1	2067	372; 496; 1045	496(13)	600	613	484	496	496	508	GTTCGTGCGCAACGTGCCCTGGGAA
1908_at	L16464	ETV3	2117	767; 782	767(22)	308	453	746	758	758	770	TGACATAATGCTTCCTCTGTTTGCT
1909_at	M14745	BCL2	596	1009; 1068; 1336; 1418; 1421; 1428; 1431; 1535; 1588; 1693; 1816; 1929; 1937; 1955; 2093; 2196; 2333; 2350; 2688; 2954; 2983; 3060; 3115; 3165; 3815; 3952; 4022; 4045; 4302; 4532; 4875; 5052; 5288; 5537; 5800; 5879	5537(1)	205	575	5537	5549	5549	5561	GTGGGCCCTCCAGATAGCTCATTTC
1909_at	M14745	BCL2	596	1009; 1068; 1336; 1418; 1421; 1428; 1431; 1535; 1588; 1693; 1816; 1929; 1937; 1955; 2093; 2196; 2333; 2350; 2688; 2954; 2983; 3060; 3115; 3165; 3815; 3952; 4022; 4045; 4302; 4532; 4875; 5052; 5288; 5537; 5800; 5879	5800(24)	449	293	5777	5789	5789	5801	TCATACTTTTACCTTCCATGGCTCT
1909_at	M14745	BCL2	596	1009; 1068; 1336; 1418; 1421; 1428; 1431; 1535; 1588; 1693; 1816; 1929; 1937; 1955; 2093; 2196; 2333; 2350; 2688; 2954; 2983; 3060; 3115; 3165; 3815; 3952; 4022; 4045; 4302; 4532; 4875; 5052; 5288; 5537; 5800; 5879	5800(12)	475	461	5789	5801	5801	5813	CTTCCATGGCTCTTTTTAAGATTGA
1909_at	M14745	BCL2	596	1009; 1068; 1336; 1418; 1421; 1428; 1431; 1535; 1588; 1693; 1816; 1929; 1937; 1955; 2093; 2196; 2333; 2350; 2688; 2954; 2983; 3060; 3115; 3165; 3815; 3952; 4022; 4045; 4302; 4532; 4875; 5052; 5288; 5537; 5800; 5879	5537(7)	552	329	5531	5543	5543	5555	TCTGCCGTGGGCCCTCCAGATAGCT
190_at	U12767	NR4A3	8013	3071; 3073; 3115; 3128; 4709	4709(22)	589	509	4688	4700	4700	4712	GATGACCACACTAGCACAGAAGAGA
1911_s_at	M60974	GADD45A	1647	808; 842; 853; 871; 902; 959; 1002;1003; 1033; 1059; 1065; 1304	853(3);871(21)	381	561	851	863	863	875	GCAGTTACTCCCTACACTGATGCAA
1911_s_at	M60974	GADD45A	1647	808; 842; 853; 871; 902; 959; 1002;1003; 1033; 1059; 1065; 1304	959(17)	511	225	943	955	955	967	ATGACTTTGCAGATGGAAAGAGGTG
1911_s_at	M60974	GADD45A	1647	808; 842; 853; 871; 902; 959; 1002;1003; 1033; 1059; 1065; 1304	808(5)	540	477	804	816	816	828	GAACCAAATTGCACTGAAGTTTTTG
1911_s_at	M60974	GADD45A	1647	808; 842; 853; 871; 902; 959; 1002;1003; 1033; 1059; 1065; 1304	853(11)	574	341	843	855	855	867	TTACTCAAGCAGTTACTCCCTACAC
1911_s_at	M60974	GADD45A	1647	808; 842; 853; 871; 902; 959; 1002;1003; 1033; 1059; 1065; 1304	842(8);853(19)	575	217	835	847	847	859	CTTTGTAGTTACTCAAGCAGTTACT
1911_s_at	M60974	GADD45A	1647	808; 842; 853; 871; 902; 959; 1002;1003; 1033; 1059; 1065; 1304	871(11)	592	403	861	873	873	885	CCTACACTGATGCAAGGATTACAGA
1913_at	U47414	CCNG2	901	1400; 1642; 1688; 1742; 1783	1642(8)	550	177	1635	1647	1647	1659	GTATGCTCTTAAATGTCAAACACAT
1915_s_at	V01512	FOS	2353	229; 1293; 1721; 2870; 3395	2870(23)	372	387	2848	1431	2860	2872	TCTGTGCGTGAAACACACCAGGCTG
1920_s_at	X77794	CCNG1	900	503; 1179; 1379; 2041	503(21)	395	407	483	375	495	507	GAACTTGCCACTTGAAAGGAGAAAT
1928_s_at	U78733	SMAD2	4087	675; 1026	1026(14)	610	269	1013	1025	0	1037	CTCACTCACTGTAGATGGCTTTACA
192_at	U18062	TAF7	6879	143; 1141; 1231; 1888; 2123	1888(1)	565	423	1888	1900	1900	1912	ATATTGTTTTGCTAGGTGTTCATCC
1930_at	U83659	ABCC3	8714	960	960(15)	225	619	946	958	958	970	TCGGCTTCCATGACGTGCGCTGTCA
1930_at	U83659	ABCC3	8714	960	960(21)	588	441	940	952	952	964	CAGACATCGGCTTCCATGACGTGCG
1932_at	U83661	ABCC5	10057	1319; 3725; 3743; 4267; 4492; 5085; 5290; 5488;5503; 5688	5290(22)	65	425	5269	1517	5281	5293	CAGTCTATCCACAGAGAGTCCCACT
1932_at	U83661	ABCC5	10057	1319; 3725; 3743; 4267; 4492; 5085; 5290; 5488;5503; 5688	5290(4)	68	525	5287	1535	5299	5311	TCCCACTGCCTCAGGTTCCTATGGC
1933_g_at	U83661	ABCC5	10057	1319; 3725; 3743; 4267; 4492; 5085; 5290; 5488;5503; 5688	5688(21)	120	275	5668	1916	5680	5692	CGTGGTCACTGCTGTCATCAGTTGA
1933_g_at	U83661	ABCC5	10057	1319; 3725; 3743; 4267; 4492; 5085; 5290; 5488;5503; 5688	5688(14)	174	157	5675	1923	5687	5699	ACTGCTGTCATCAGTTGAATGGTCA
1933_g_at	U83661	ABCC5	10057	1319; 3725; 3743; 4267; 4492; 5085; 5290; 5488;5503; 5688	5503(1)	265	565	5503	1751	5515	5527	CCCCTCAAAGTCTGCAACTTTAAGC
1933_g_at	U83661	ABCC5	10057	1319; 3725; 3743; 4267; 4492; 5085; 5290; 5488;5503; 5688	5488(21)	282	287	5468	1716	5480	5492	TCACCGCAGTCGTCGCACAGTCTCT
1933_g_at	U83661	ABCC5	10057	1319; 3725; 3743; 4267; 4492; 5085; 5290; 5488;5503; 5688	5688(5)	283	185	5684	1932	5696	5708	ATCAGTTGAATGGTCAGCGTTGCAT
1935_at	AF007111	MDM4	4194	1333; 1520; 1525; 1603; 1621; 1927; 1966	1927(19)	412	567	1909	1921	1921	1933	TCCTTCTAACGAGTTGTAGAAATCT
1935_at	AF007111	MDM4	4194	1333; 1520; 1525; 1603; 1621; 1927; 1966	1927(25)	472	179	1903	1915	1915	1927	AGTGTTTCCTTCTAACGAGTTGTAG
193_at	U21858	TAF9	6880	977	977(16)	173	597	962	974	974	986	ACATGTATACTTGGTCTTGAATTCA
1948_f_at	U31511	NOS2A	4843	2931; 3477; 3633; 3804	3477(13)	344	453	3465	3477	3477	3489	GAAGCGCTATCACGAAGATATCTTT
1948_f_at	U31511	NOS2A	4843	2931; 3477; 3633; 3804	3633(14)	399	411	3620	3632	3632	3644	GCTCTGCATTATCTGAGGTCACAGG
1948_f_at	U31511	NOS2A	4843	2931; 3477; 3633; 3804	3804(12)	594	481	3793	3805	3805	3817	CCCTTGGAGACAAAATCTTAAATGC
1959_at	D88674	OAZIN	51582	182; 190; 229; 1525; 2048; 2491	2491(24)	417	497	2468	2480	2480	2492	ACCAGTGTGACTTCATTAGATAACG
1959_at	D88674	OAZIN	51582	182; 190; 229; 1525; 2048; 2491	2048(19)	522	235	2030	2042	2042	2054	GAAGACAGCTTTTCCGCTGAAGCTT
1973_s_at	V00568	MYC	4609	170; 1036; 1066; 1523; 1875; 1928; 1987	1523(16)	398	409	1508	962	1520	1532	AGGACTATCCTGCTGCCAAGAGGGT
1974_s_at	X02469	TP53	7157	274; 774	774(12)	430	581	763	640	775	787	AACACTTTTCGACATAGTGTGGTGG
1977_s_at	X14798	ETS1	2113	387; 387; 1289; 1289	1289(2)	536	569	1288	1022	1300	1312	TATGGCAGTTTCTTCTGGAATTACT
1980_s_at	X58965	NME2	4831	53; 53; 61; 366; 396; 458; 532; 558; 634	366(10)	208	603	357	369	369	381	TCCAGCAGATTCAAAGCCAGGCACC
1980_s_at	X58965	NME2	4831	53; 53; 61; 366; 396; 458; 532; 558; 634	61(2)	25	411	60	72	72	84	AGCTTCCCGGACCATGGCCAACCTG
1980_s_at	X58965	NME2	4831	53; 53; 61; 366; 396; 458; 532; 558; 634	458(1)	328	63	458	470	470	482	AAATCAGCCTATGGTTTAAGCCTGA
1980_s_at	X58965	NME2	4831	53; 53; 61; 366; 396; 458; 532; 558; 634	558(20)	356	189	539	551	551	563	ACACAACAGCAGTCTCCTTCAGCAC
1980_s_at	X58965	NME2	4831	53; 53; 61; 366; 396; 458; 532; 558; 634	558(10)	598	183	549	561	561	573	AGTCTCCTTCAGCACGGCGTGGTGT
1983_at	X68452	CCND2	894	725	725(20)	517	477	706	563	718	730	TCATTGCTCTGTGTGCCACCGACTT
1984_s_at	X69549	ARHGDIB	397	493; 558; 954; 1018	493(24)	341	137	470	428	482	494	CAACATTTATGGTTGGCAGCTATGG
1984_s_at	X69549	ARHGDIB	397	493; 558; 954; 1018	493(11)	492	297	483	441	495	507	TGGCAGCTATGGACCTCGGCCTGAG
1992_at	U46922	FHIT	2272	626	626(1)	604	427	626	638	638	650	CGGACAGACTGTGAAGCACGTTCAC
1993_s_at	U14680	BRCA1	672	233; 942; 1100; 1186; 1985; 1997; 2196; 2201; 2228; 2286; 2351; 2430; 2500; 2640; 2731; 2852; 2892; 3085; 3143; 3232; 3238; 3537; 3667; 4427; 4654; 5040; 5553	5553(22)	79	399	5532	5544	5544	5556	CACCCAATTGTGGTTGTGCAGCCAG
1999_s_at	U19775	MAPK14	1432	752; 754; 770; 776; 778	752(19);754(21)	345	409	734	703	746	758	CAGTTGAAGCTCATTTTAAGACTCG
1999_s_at	U19775	MAPK14	1432	752; 754; 770; 776; 778	770(4);776(10);778(12)	366	573	767	736	779	791	CCAGGGGCTGAGCTTTTGAAGAAAA
1999_s_at	U19775	MAPK14	1432	752; 754; 770; 776; 778	770(8);776(14);778(16)	428	569	763	732	775	787	AACCCCAGGGGCTGAGCTTTTGAAG
1999_s_at	U19775	MAPK14	1432	752; 754; 770; 776; 778	752(11);754(13)	477	113	742	711	754	766	GCTCATTTTAAGACTCGTTGGAACC
1999_s_at	U19775	MAPK14	1432	752; 754; 770; 776; 778	752(13);754(15)	554	47	740	709	752	764	AAGCTCATTTTAAGACTCGTTGGAA
1999_s_at	U19775	MAPK14	1432	752; 754; 770; 776; 778	752(15);754(17)	555	47	738	707	750	762	TGAAGCTCATTTTAAGACTCGTTGG
1999_s_at	U19775	MAPK14	1432	752; 754; 770; 776; 778	770(15);776(21);778(23)	603	497	756	725	768	780	TCGTTGGAACCCCAGGGGCTGAGCT
1999_s_at	U19775	MAPK14	1432	752; 754; 770; 776; 778	770(11);776(17);778(19)	634	301	760	729	772	784	TGGAACCCCAGGGGCTGAGCTTTTG
1999_s_at	U19775	MAPK14	1432	752; 754; 770; 776; 778	752(21);754(23)	64	563	732	701	744	756	ATCAGTTGAAGCTCATTTTAAGACT
199_s_at	U33052	PKN2	5586	3123;3125	3123(6);3125(8)	316	489	3118	3130	3130	3142	TAATACTTCTTCAAAAGTGGCTCCT
199_s_at	U33052	PKN2	5586	3123;3125	3123(24)	394	603	3100	3112	3112	3124	TGTTTAAAAGTACCATTCTAATACT
2000_at	U26455	ATM	472	494; 2450; 3075; 3673; 5183; 5222; 5308; 5415; 5622; 5757	5415(24)	398	235	5392	5404	5404	5416	AGTATATGAATTACCCTTTCATTCA
2000_at	U26455	ATM	472	494; 2450; 3075; 3673; 5183; 5222; 5308; 5415; 5622; 5757	5415(15)	577	149	5401	5413	5413	5425	ATTACCCTTTCATTCAGCCTTTAGA
2000_at	U26455	ATM	472	494; 2450; 3075; 3673; 5183; 5222; 5308; 5415; 5622; 5757	5415(12)	637	233	5404	5416	5416	5428	ACCCTTTCATTCAGCCTTTAGAAAT
2000_at	U26455	ATM	472	494; 2450; 3075; 3673; 5183; 5222; 5308; 5415; 5622; 5757	5415(18)	71	509	5398	5410	5410	5422	TGAATTACCCTTTCATTCAGCCTTT
2001_g_at	U26455	ATM	472	494; 2450; 3075; 3673; 5183; 5222; 5308; 5415; 5622; 5757	5308(15)	382	239	5294	5306	5306	5318	AGTGTTGGTGGACAGGTGAATTTGC
2001_g_at	U26455	ATM	472	494; 2450; 3075; 3673; 5183; 5222; 5308; 5415; 5622; 5757	5308(24)	588	55	5285	5297	5297	5309	ACTGTGCTCAGTGTTGGTGGACAGG
2002_s_at	U27467	BCL2A1	597	90; 151; 279; 578	279(11)	402	577	269	281	281	293	TTTGAAGACGGCATCATTAACTGGG
2002_s_at	U27467	BCL2A1	597	90; 151; 279; 578	151(21)	615	513	131	143	143	155	ACGTCCAGAGTGCTACAAAATGTTG
2003_s_at	U28946	MSH6	2956	518; 747; 1254; 1273; 1432; 1700; 1953; 1954; 2340; 2720; 2743; 2787; 3939	3939(9)	586	531	3931	3943	3943	3955	ACTATTACGTTCCTCTATAAATTCA
2005_s_at	U31317	JAK3	3718	204; 291; 306	204(10)	380	275	195	207	207	219	GTCTCTGTTGACTGGCTGTGTGACC
2005_s_at	U31317	JAK3	3718	204; 291; 306	204(5)	483	335	200	212	212	224	TGTTGACTGGCTGTGTGACCTTAGG
2005_s_at	U31317	JAK3	3718	204; 291; 306	204(20)	483	457	185	197	197	209	TCTGGATTAGGTCTCTGTTGACTGG
2005_s_at	U31317	JAK3	3718	204; 291; 306	204(15)	601	191	190	202	202	214	ATTAGGTCTCTGTTGACTGGCTGTG
2006_at	U31601	JAK3	3718	2631; 2720; 2731; 3377; 3403	3377(17)	431	337	3361	3373	3373	3385	GCAAGCCAGCTGGCGCCTGAGTCTC
2006_at	U31601	JAK3	3718	2631; 2720; 2731; 3377; 3403	3377(11)	523	239	3367	3379	3379	3391	CAGCTGGCGCCTGAGTCTCTGTACT
2008_s_at	U33199	---	---	477	477(23)	528	205	455	467	467	479	TGGAAAACTCAACACAAGCTGAAGA
2008_s_at	U33199	---	---	477	477(14)	634	45	464	476	476	488	CAACACAAGCTGAAGAGGGCTTTGA
2010_at	U33760	SKP1A	6500	407; 507	507(9)	459	387	499	511	511	523	CGCAAGACCTTCAATATCAAAAATG
2010_at	U33760	SKP1A	6500	407; 507	507(3)	532	281	505	517	517	529	ACCTTCAATATCAAAAATGACTTTA
2012_s_at	U34994	PRKDC	5591	12536; 12638	12638(5)	271	517	12634	12643	12646	12658	AAAGCATTTACAAGTGCTGCAAGTT
2012_s_at	U34994	PRKDC	5591	12536; 12638	12638(24)	321	509	12615	12624	12627	12639	TAATATGTGATCAGCTTTCAAAGCA
2012_s_at	U34994	PRKDC	5591	12536; 12638	12638(11)	357	501	12628	12637	12640	12652	GCTTTCAAAGCATTTACAAGTGCTG
2012_s_at	U34994	PRKDC	5591	12536; 12638	12638(19)	612	117	12620	12629	12632	12644	TGTGATCAGCTTTCAAAGCATTTAC
2015_s_at	U14658	PMS2	5395	91; 95; 100; 119; 123; 162; 179; 189; 211; 271; 297; 508; 782; 832; 1346; 1396; 1410; 1456; 1483; 1490; 1533; 1559; 1623; 1791; 1868; 2468; 2572	2572(4)	140	609	2569	2581	2581	2593	TGGGTGTCATTTCTCAGAACTGACC
2015_s_at	U14658	PMS2	5395	91; 95; 100; 119; 123; 162; 179; 189; 211; 271; 297; 508; 782; 832; 1346; 1396; 1410; 1456; 1483; 1490; 1533; 1559; 1623; 1791; 1868; 2468; 2572	2572(2)	457	61	2571	2583	2583	2595	GGTGTCATTTCTCAGAACTGACCGT
2016_s_at	M64241	RPL10	6134	91; 94; 192; 253; 282; 336; 398; 406; 646; 711	253(8)	212	585	246	258	258	270	CGAATTTGTGCCAATAAGTACATGG
2016_s_at	M64241	RPL10	6134	91; 94; 192; 253; 282; 336; 398; 406; 646; 711	646(13)	248	593	634	646	646	658	AGTACATCCCCAGTCGTGGCCCTCT
2016_s_at	M64241	RPL10	6134	91; 94; 192; 253; 282; 336; 398; 406; 646; 711	192(19)	357	523	174	186	186	198	GAGTTTCCGCTTTGTGGCCACATGG
2016_s_at	M64241	RPL10	6134	91; 94; 192; 253; 282; 336; 398; 406; 646; 711	192(4)	369	493	189	201	201	213	GGCCACATGGTGTCAGATGAATATG
2016_s_at	M64241	RPL10	6134	91; 94; 192; 253; 282; 336; 398; 406; 646; 711	253(20)	528	615	234	246	246	258	CTGGAGGCTGCCCGAATTTGTGCCA
2016_s_at	M64241	RPL10	6134	91; 94; 192; 253; 282; 336; 398; 406; 646; 711	253(14)	576	165	240	252	252	264	GCTGCCCGAATTTGTGCCAATAAGT
2018_at	M65188	GJA1	2697	134; 169; 181; 183; 218; 263; 277; 278; 284; 423; 431; 467; 498; 537; 576; 608; 667; 718; 759; 769; 776; 855; 880; 933; 990; 1013; 1034; 1069; 1079; 1158; 1222; 1250	855(23)	205	545	833	845	845	857	TGAATATCATTGAACTCTTCTATGT
2018_at	M65188	GJA1	2697	134; 169; 181; 183; 218; 263; 277; 278; 284; 423; 431; 467; 498; 537; 576; 608; 667; 718; 759; 769; 776; 855; 880; 933; 990; 1013; 1034; 1069; 1079; 1158; 1222; 1250	718(18)	375	505	701	713	713	725	TCAGCTTGAGTGCTGTTTACACTTG
2018_at	M65188	GJA1	2697	134; 169; 181; 183; 218; 263; 277; 278; 284; 423; 431; 467; 498; 537; 576; 608; 667; 718; 759; 769; 776; 855; 880; 933; 990; 1013; 1034; 1069; 1079; 1158; 1222; 1250	1069(15);1079(25)	440	523	1055	1067	1067	1079	CTTGCCGCAATTACAACAAGCAAGC
2018_at	M65188	GJA1	2697	134; 169; 181; 183; 218; 263; 277; 278; 284; 423; 431; 467; 498; 537; 576; 608; 667; 718; 759; 769; 776; 855; 880; 933; 990; 1013; 1034; 1069; 1079; 1158; 1222; 1250	1158(14)	442	317	1145	1157	1157	1169	TCTCTAACTCCCATGCACAGCCTTT
2018_at	M65188	GJA1	2697	134; 169; 181; 183; 218; 263; 277; 278; 284; 423; 431; 467; 498; 537; 576; 608; 667; 718; 759; 769; 776; 855; 880; 933; 990; 1013; 1034; 1069; 1079; 1158; 1222; 1250	1158(8)	524	519	1151	1163	1163	1175	ACTCCCATGCACAGCCTTTTGATTT
2018_at	M65188	GJA1	2697	134; 169; 181; 183; 218; 263; 277; 278; 284; 423; 431; 467; 498; 537; 576; 608; 667; 718; 759; 769; 776; 855; 880; 933; 990; 1013; 1034; 1069; 1079; 1158; 1222; 1250	1250(22)	539	341	1229	1241	1241	1253	CACTAGCCATTGTGGACCAGCGACC
2018_at	M65188	GJA1	2697	134; 169; 181; 183; 218; 263; 277; 278; 284; 423; 431; 467; 498; 537; 576; 608; 667; 718; 759; 769; 776; 855; 880; 933; 990; 1013; 1034; 1069; 1079; 1158; 1222; 1250	1250(10)	543	213	1241	1253	1253	1265	TGGACCAGCGACCTTCAAGCAGAGC
2018_at	M65188	GJA1	2697	134; 169; 181; 183; 218; 263; 277; 278; 284; 423; 431; 467; 498; 537; 576; 608; 667; 718; 759; 769; 776; 855; 880; 933; 990; 1013; 1034; 1069; 1079; 1158; 1222; 1250	1069(9);1079(19)	549	303	1061	1073	1073	1085	GCAATTACAACAAGCAAGCAAGTGA
2018_at	M65188	GJA1	2697	134; 169; 181; 183; 218; 263; 277; 278; 284; 423; 431; 467; 498; 537; 576; 608; 667; 718; 759; 769; 776; 855; 880; 933; 990; 1013; 1034; 1069; 1079; 1158; 1222; 1250	933(11)	563	253	923	935	935	947	CGCTGAGCCCTGCCAAAGACTGTGG
2018_at	M65188	GJA1	2697	134; 169; 181; 183; 218; 263; 277; 278; 284; 423; 431; 467; 498; 537; 576; 608; 667; 718; 759; 769; 776; 855; 880; 933; 990; 1013; 1034; 1069; 1079; 1158; 1222; 1250	1222(18)	572	259	1205	1217	1217	1229	TAGCTGCTGGACATGAATTACAGCC
2018_at	M65188	GJA1	2697	134; 169; 181; 183; 218; 263; 277; 278; 284; 423; 431; 467; 498; 537; 576; 608; 667; 718; 759; 769; 776; 855; 880; 933; 990; 1013; 1034; 1069; 1079; 1158; 1222; 1250	933(5)	606	413	929	941	941	953	GCCCTGCCAAAGACTGTGGGTCTCA
2018_at	M65188	GJA1	2697	134; 169; 181; 183; 218; 263; 277; 278; 284; 423; 431; 467; 498; 537; 576; 608; 667; 718; 759; 769; 776; 855; 880; 933; 990; 1013; 1034; 1069; 1079; 1158; 1222; 1250	759(17)	626	327	743	755	755	767	CACATCAGGTGGACTGTTTCCTCTC
2019_s_at	M68892	ITGB7	3695	2222	2222(20)	457	451	2203	2215	2215	2227	TGATGGCTGGTGCAAAGAGCGGACC
2020_at	M73554	CCND1	595	529; 530; 864; 963; 982; 1094; 1172; 1716; 1735; 1751; 1851; 1863; 1941; 2145; 2316; 2527;2528; 2632; 2901; 2948; 3152;3153; 3213; 3341; 3345; 3359; 3491; 3569; 3651; 3759; 3794; 3821; 3902; 4013; 4128; 4193; 4201	4128(23)	351	425	4106	4118	4118	4130	GGTCTGTGCATTTCTGGTTGCACCG
2020_at	M73554	CCND1	595	529; 530; 864; 963; 982; 1094; 1172; 1716; 1735; 1751; 1851; 1863; 1941; 2145; 2316; 2527;2528; 2632; 2901; 2948; 3152;3153; 3213; 3341; 3345; 3359; 3491; 3569; 3651; 3759; 3794; 3821; 3902; 4013; 4128; 4193; 4201	4128(17)	363	629	4112	4124	4124	4136	TGCATTTCTGGTTGCACCGCGGCGC
2020_at	M73554	CCND1	595	529; 530; 864; 963; 982; 1094; 1172; 1716; 1735; 1751; 1851; 1863; 1941; 2145; 2316; 2527;2528; 2632; 2901; 2948; 3152;3153; 3213; 3341; 3345; 3359; 3491; 3569; 3651; 3759; 3794; 3821; 3902; 4013; 4128; 4193; 4201	3759(14)	370	431	3746	3758	3758	3770	TGTGCCCCGGTCATCTAGCAAGCTG
2024_s_at	M79321	LYN	4067	660; 723; 1035; 1098	1098(13)	228	597	1086	1098	1098	1110	CTCCGAGTCACTAATGTGCAAAATT
2025_s_at	M80261	APEX1	328	566; 929; 978; 1053; 1072	929(20)	514	465	910	922	922	934	CCTACACCTTTTGGACTTATATGAT
2028_s_at	M96577	E2F1	1869	246; 1454; 1458; 1680; 1726; 2139; 2363	2139(10)	122	161	2130	2142	2142	2154	TTCTGCCCCATACTGAAGGAACTGA
2028_s_at	M96577	E2F1	1869	246; 1454; 1458; 1680; 1726; 2139; 2363	2139(5)	282	39	2135	2147	2147	2159	CCCCATACTGAAGGAACTGAGGCCT
2028_s_at	M96577	E2F1	1869	246; 1454; 1458; 1680; 1726; 2139; 2363	2139(22)	455	9	2118	2130	2130	2142	CCTGAGCTGTTCTTCTGCCCCATAC
202_at	M65217	HSF2	3298	1660; 2266; 2280	2280(9)	204	599	2272	2284	2284	2296	TCGCTGTCTGATAGGGTTCCAGCTC
202_at	M65217	HSF2	3298	1660; 2266; 2280	2280(3)	575	357	2278	2290	2290	2302	TCTGATAGGGTTCCAGCTCCATATA
202_at	M65217	HSF2	3298	1660; 2266; 2280	2266(7);2280(21)	634	353	2260	2272	2272	2284	GTACGTGAATGCTCGCTGTCTGATA
2031_s_at	U03106	CDKN1A	1026	264; 521; 955; 1345; 1455; 1593; 1736; 1827; 1866; 2091	1866(17)	106	449	1850	1862	1862	1874	CCCTGGAGGCACTGAAGTGCTTAGT
2031_s_at	U03106	CDKN1A	1026	264; 521; 955; 1345; 1455; 1593; 1736; 1827; 1866; 2091	1736(16)	111	419	1721	1733	1733	1745	ACTTTGATTAGCAGCGGAACAAGGA
2031_s_at	U03106	CDKN1A	1026	264; 521; 955; 1345; 1455; 1593; 1736; 1827; 1866; 2091	1827(1)	226	459	1827	1839	1839	1851	CTTTCCTGGCACTAACGTTGAGCCC
2031_s_at	U03106	CDKN1A	1026	264; 521; 955; 1345; 1455; 1593; 1736; 1827; 1866; 2091	1827(12)	443	397	1816	1828	1828	1840	GGAGTAGTTGTCTTTCCTGGCACTA
2035_s_at	M55914	ENO1	2023	721; 856; 988; 1026; 1090; 1125; 1242; 1278; 1285; 1297; 1317; 1320; 1333	1026(1)	344	441	1026	1038	1038	1050	CTTGGCCAAGTAAGCTGTGGGCAGG
2035_s_at	M55914	ENO1	2023	721; 856; 988; 1026; 1090; 1125; 1242; 1278; 1285; 1297; 1317; 1320; 1333	1333(9)	370	579	1325	1337	1337	1349	GGGTGGCCACAGGCTAGATCCCCGG
2035_s_at	M55914	ENO1	2023	721; 856; 988; 1026; 1090; 1125; 1242; 1278; 1285; 1297; 1317; 1320; 1333	1285(4);1297(16)	421	527	1282	1294	1294	1306	TCCACCAAGTGTCTAGAGTCATGTG
2035_s_at	M55914	ENO1	2023	721; 856; 988; 1026; 1090; 1125; 1242; 1278; 1285; 1297; 1317; 1320; 1333	988(10)	554	195	979	991	991	1003	GAGCTGGGCAGCAAGGCTAAGTTTG
2035_s_at	M55914	ENO1	2023	721; 856; 988; 1026; 1090; 1125; 1242; 1278; 1285; 1297; 1317; 1320; 1333	1125(8)	570	545	1118	1130	1130	1142	CGACCAACACTTGCAGGGGTCCCTG
2035_s_at	M55914	ENO1	2023	721; 856; 988; 1026; 1090; 1125; 1242; 1278; 1285; 1297; 1317; 1320; 1333	1333(3)	616	535	1331	1343	1343	1355	CCACAGGCTAGATCCCCGGTGGTTT
2035_s_at	M55914	ENO1	2023	721; 856; 988; 1026; 1090; 1125; 1242; 1278; 1285; 1297; 1317; 1320; 1333	1026(20)	621	331	1007	1019	1019	1031	GCAGGAACTTCAGAAACCCCTTGGC
2044_s_at	M15400	RB1	5925	1240; 1311; 3083; 3109; 3388; 3780; 3889; 4391; 4472; 4603; 4612	4472(8)	228	381	4465	4477	4477	4489	ATCATTGTTTCTGCATGAATATCAT
2044_s_at	M15400	RB1	5925	1240; 1311; 3083; 3109; 3388; 3780; 3889; 4391; 4472; 4603; 4612	4472(19)	452	195	4454	4466	4466	4478	GACTCCATTTCATCATTGTTTCTGC
2044_s_at	M15400	RB1	5925	1240; 1311; 3083; 3109; 3388; 3780; 3889; 4391; 4472; 4603; 4612	4391(9)	459	443	4383	4395	4395	4407	TTTTGTGCTCATTTAAGTTTCAAAC
2044_s_at	M15400	RB1	5925	1240; 1311; 3083; 3109; 3388; 3780; 3889; 4391; 4472; 4603; 4612	4603(24)	84	507	4580	4592	4592	4604	ACTTCAGAGATCGTGTATTGAGATT
2047_s_at	M23410	JUP	3728	983; 1340; 2205; 2580; 3024; 3312; 3355	3312(23)	240	317	3290	3302	3302	3314	GAAGTGCTCTTGGCTGACCCCTCTG
2047_s_at	M23410	JUP	3728	983; 1340; 2205; 2580; 3024; 3312; 3355	3312(15)	528	41	3298	3310	3310	3322	CTTGGCTGACCCCTCTGGTGTGTGG
2048_s_at	M26747	THRB	7068	1013; 1295	1295(9)	334	271	1287	1299	1299	1311	GGCAGTGATACGGGGCCAGCTGAAA
2050_s_at	M29870	RAC1	5879	41; 65; 76; 79; 82; 85; 131; 161; 175; 188; 277; 278; 293; 323; 373; 389; 395; 397; 450; 510; 538; 545	79(1);82(4);85(7)	142	533	79	91	91	103	GCATTTCCTGGAGAATATATCCCTA
2050_s_at	M29870	RAC1	5879	41; 65; 76; 79; 82; 85; 131; 161; 175; 188; 277; 278; 293; 323; 373; 389; 395; 397; 450; 510; 538; 545	76(5);79(8);82(11);85(14)	248	371	72	84	84	96	AACCAATGCATTTCCTGGAGAATAT
2050_s_at	M29870	RAC1	5879	41; 65; 76; 79; 82; 85; 131; 161; 175; 188; 277; 278; 293; 323; 373; 389; 395; 397; 450; 510; 538; 545	65(18)	457	517	48	60	60	72	AACTTGCCTACTGATCAGTTACACA
2050_s_at	M29870	RAC1	5879	41; 65; 76; 79; 82; 85; 131; 161; 175; 188; 277; 278; 293; 323; 373; 389; 395; 397; 450; 510; 538; 545	277(21);278(22)	487	607	257	269	269	281	GTCCTGCATCATTTGAAAATGTCCG
2050_s_at	M29870	RAC1	5879	41; 65; 76; 79; 82; 85; 131; 161; 175; 188; 277; 278; 293; 323; 373; 389; 395; 397; 450; 510; 538; 545	65(10);76(21);79(24)	553	77	56	68	68	80	TACTGATCAGTTACACAACCAATGC
2050_s_at	M29870	RAC1	5879	41; 65; 76; 79; 82; 85; 131; 161; 175; 188; 277; 278; 293; 323; 373; 389; 395; 397; 450; 510; 538; 545	277(3);278(4);293(19)	569	53	275	287	287	299	ATGTCCGTGCAAAGTGGTATCCTGA
2050_s_at	M29870	RAC1	5879	41; 65; 76; 79; 82; 85; 131; 161; 175; 188; 277; 278; 293; 323; 373; 389; 395; 397; 450; 510; 538; 545	277(11);278(12)	572	207	267	279	279	291	ATTTGAAAATGTCCGTGCAAAGTGG
2050_s_at	M29870	RAC1	5879	41; 65; 76; 79; 82; 85; 131; 161; 175; 188; 277; 278; 293; 323; 373; 389; 395; 397; 450; 510; 538; 545	293(12)	581	473	282	294	294	306	TGCAAAGTGGTATCCTGAGGTGCGG
2050_s_at	M29870	RAC1	5879	41; 65; 76; 79; 82; 85; 131; 161; 175; 188; 277; 278; 293; 323; 373; 389; 395; 397; 450; 510; 538; 545	161(17)	601	521	145	157	157	169	AAACCGGTGAATCTGGGCTTATGGG
2050_s_at	M29870	RAC1	5879	41; 65; 76; 79; 82; 85; 131; 161; 175; 188; 277; 278; 293; 323; 373; 389; 395; 397; 450; 510; 538; 545	65(2);76(13);79(16);82(19);85(22)	619	91	64	76	76	88	AGTTACACAACCAATGCATTTCCTG
2051_at	M31767	MGMT	4255	110; 194; 217; 271; 405; 511; 520; 555; 613	217(17)	262	335	201	213	213	225	TGCAGTGCACAGCCTGGCTGAATGC
2051_at	M31767	MGMT	4255	110; 194; 217; 271; 405; 511; 520; 555; 613	194(19)	360	551	176	188	188	200	GTTCTCGGAGGTCCGGAGCCCCTGA
2051_at	M31767	MGMT	4255	110; 194; 217; 271; 405; 511; 520; 555; 613	194(12)	588	167	183	195	195	207	GAGGTCCGGAGCCCCTGATGCAGTG
2051_at	M31767	MGMT	4255	110; 194; 217; 271; 405; 511; 520; 555; 613	194(10)	90	635	185	197	197	209	GGTCCGGAGCCCCTGATGCAGTGCA
2052_g_at	M31767	MGMT	4255	110; 194; 217; 271; 405; 511; 520; 555; 613	511(18)	601	213	494	506	506	518	TACTCCGGAGGACTGGCCGTGAAGG
2052_g_at	M31767	MGMT	4255	110; 194; 217; 271; 405; 511; 520; 555; 613	511(7);520(16)	621	183	505	517	517	529	ACTGGCCGTGAAGGAATGGCTTCTG
2055_s_at	M34189	ITGB1	3688	177; 673; 1085	673(12)	184	501	662	674	674	686	GGCCCAAGACAGTTCTTCTTCTTGC
2055_s_at	M34189	ITGB1	3688	177; 673; 1085	673(7)	508	273	667	679	679	691	AAGACAGTTCTTCTTCTTGCCAGTG
2055_s_at	M34189	ITGB1	3688	177; 673; 1085	1085(23)	596	237	1063	1075	1075	1087	TGTGTATTCATCTTTTGATACAAGA
2057_g_at	M34641	FGFR1	2260	765; 786; 926; 2600; 3192	3192(23)	320	445	3170	3182	3182	3194	ATTTACCCATCGGGTAAGATGCTCC
2057_g_at	M34641	FGFR1	2260	765; 786; 926; 2600; 3192	3192(17)	367	477	3176	3188	3188	3200	CCATCGGGTAAGATGCTCCTGGTGG
2057_g_at	M34641	FGFR1	2260	765; 786; 926; 2600; 3192	3192(15)	489	599	3178	3190	3190	3202	ATCGGGTAAGATGCTCCTGGTGGCT
2057_g_at	M34641	FGFR1	2260	765; 786; 926; 2600; 3192	3192(20)	578	603	3173	3185	3185	3197	TACCCATCGGGTAAGATGCTCCTGG
2058_s_at	M35011	ITGB5	3693	606; 1448; 1459; 1562; 1643; 2387;2388; 2669; 2778; 2784; 2902; 2904; 3077; 3077	2778(20)	221	553	2759	2771	2771	2783	CCAGCCTGGCCAGACAAGAAGACTG
2058_s_at	M35011	ITGB5	3693	606; 1448; 1459; 1562; 1643; 2387;2388; 2669; 2778; 2784; 2902; 2904; 3077; 3077	2902(12);2904(14)	349	595	2891	2903	2903	2915	CCTGAGACTTTTCTGCGTGATGGCT
2058_s_at	M35011	ITGB5	3693	606; 1448; 1459; 1562; 1643; 2387;2388; 2669; 2778; 2784; 2902; 2904; 3077; 3077	2669(10)	381	475	2660	2672	2672	2684	GACCTTGGCGCTCTCAGCTTTCCCT
2058_s_at	M35011	ITGB5	3693	606; 1448; 1459; 1562; 1643; 2387;2388; 2669; 2778; 2784; 2902; 2904; 3077; 3077	2669(21)	527	473	2649	2661	2661	2673	TAAAGCAAGGGGACCTTGGCGCTCT
2058_s_at	M35011	ITGB5	3693	606; 1448; 1459; 1562; 1643; 2387;2388; 2669; 2778; 2784; 2902; 2904; 3077; 3077	2902(20);2904(22)	609	489	2883	2895	2895	2907	TTCTGAGTCCTGAGACTTTTCTGCG
205_g_at	M74297	HOXA4	3201	72; 117; 194; 208; 419; 801; 1090; 1487; 1496	1487(5);1496(14)	430	445	1483	1495	1495	1507	TGTCACCTTCTGGGGCACGGTCTTT
205_g_at	M74297	HOXA4	3201	72; 117; 194; 208; 419; 801; 1090; 1487; 1496	1487(10);1496(19)	479	359	1478	1490	1490	1502	ACTGTTGTCACCTTCTGGGGCACGG
205_g_at	M74297	HOXA4	3201	72; 117; 194; 208; 419; 801; 1090; 1487; 1496	1487(15);1496(24)	486	507	1473	1485	1485	1497	GAGATACTGTTGTCACCTTCTGGGG
205_g_at	M74297	HOXA4	3201	72; 117; 194; 208; 419; 801; 1090; 1487; 1496	1487(24)	521	487	1464	1476	1476	1488	ACTGTTACAGAGATACTGTTGTCAC
2061_at	L12002	ITGA4	3676	119; 460; 1208; 2273; 2899; 3061	3061(24)	433	287	3038	3050	3050	3062	GCAGACCTTGAAAGGCATAGTCCAG
2063_at	L20046	ERCC5	2073	1243; 1280; 1488; 1611; 1634; 1816; 1837; 1928; 2433; 3205; 3286; 3287; 3358; 3404; 3639	3639(22)	222	483	3618	3630	3630	3642	TATGTATCCTCTATAATTAGTTATG
2063_at	L20046	ERCC5	2073	1243; 1280; 1488; 1611; 1634; 1816; 1837; 1928; 2433; 3205; 3286; 3287; 3358; 3404; 3639	3639(8)	233	583	3632	3644	3644	3656	AATTAGTTATGACAGCCATTTGTAA
2063_at	L20046	ERCC5	2073	1243; 1280; 1488; 1611; 1634; 1816; 1837; 1928; 2433; 3205; 3286; 3287; 3358; 3404; 3639	3639(1)	257	569	3639	3651	3651	3663	TATGACAGCCATTTGTAATGAATTT
2063_at	L20046	ERCC5	2073	1243; 1280; 1488; 1611; 1634; 1816; 1837; 1928; 2433; 3205; 3286; 3287; 3358; 3404; 3639	3639(18)	296	563	3622	3634	3634	3646	TATCCTCTATAATTAGTTATGACAG
2063_at	L20046	ERCC5	2073	1243; 1280; 1488; 1611; 1634; 1816; 1837; 1928; 2433; 3205; 3286; 3287; 3358; 3404; 3639	3639(17)	297	563	3623	3635	3635	3647	ATCCTCTATAATTAGTTATGACAGC
2063_at	L20046	ERCC5	2073	1243; 1280; 1488; 1611; 1634; 1816; 1837; 1928; 2433; 3205; 3286; 3287; 3358; 3404; 3639	3639(4)	299	621	3636	3648	3648	3660	AGTTATGACAGCCATTTGTAATGAA
2063_at	L20046	ERCC5	2073	1243; 1280; 1488; 1611; 1634; 1816; 1837; 1928; 2433; 3205; 3286; 3287; 3358; 3404; 3639	3639(19)	303	457	3621	3633	3633	3645	GTATCCTCTATAATTAGTTATGACA
2063_at	L20046	ERCC5	2073	1243; 1280; 1488; 1611; 1634; 1816; 1837; 1928; 2433; 3205; 3286; 3287; 3358; 3404; 3639	3639(2)	505	263	3638	3650	3650	3662	TTATGACAGCCATTTGTAATGAATT
2063_at	L20046	ERCC5	2073	1243; 1280; 1488; 1611; 1634; 1816; 1837; 1928; 2433; 3205; 3286; 3287; 3358; 3404; 3639	3639(3)	608	297	3637	3649	3649	3661	GTTATGACAGCCATTTGTAATGAAT
2063_at	L20046	ERCC5	2073	1243; 1280; 1488; 1611; 1634; 1816; 1837; 1928; 2433; 3205; 3286; 3287; 3358; 3404; 3639	3639(16)	616	489	3624	3636	3636	3648	TCCTCTATAATTAGTTATGACAGCC
2069_s_at	L23805	CTNNA1	1495	244; 279; 328; 421; 487; 493; 494; 580; 610; 631; 766; 1150; 1258; 2227; 2290; 2686; 2759; 3367	3367(21)	460	427	3347	3359	3359	3371	ATGCCATAATCAGAACACACTTTTT
2069_s_at	L23805	CTNNA1	1495	244; 279; 328; 421; 487; 493; 494; 580; 610; 631; 766; 1150; 1258; 2227; 2290; 2686; 2759; 3367	3367(25)	602	341	3343	3355	3355	3367	CTCGATGCCATAATCAGAACACACT
2072_at	L34057	CDH12	1010	456; 1339; 1662; 2268; 2274	2268(7);2274(13)	614	405	2262	2274	2274	2286	AAATGATGTAGATCCAACTGCCCCA
2075_s_at	L36719	MAP2K3	5606	610; 925; 1271; 1534; 1579; 1614; 1618; 1622; 1623; 1625	1534(1)	594	379	1534	1546	1546	1558	TAGGACCCGTCTCCAGCTGCTGAGA
2076_s_at	L37361	EFNB1	1947	688; 1258	1258(16)	615	537	1243	1255	1255	1267	ATTGTTCGCGGCTGTCGGTGCCGGT
207_at	M86752	STIP1	10963	806; 1373; 1901; 1976; 1986;1987; 2069	2069(12)	276	609	2058	2070	2070	2082	TGTTTATTCTGCGTCCCCTTCTCCA
2080_s_at	L04791	ERCC6	2074	214; 964; 1225; 1275; 2830; 2904; 3363; 3368; 3424; 3613; 3716; 4001; 4307; 4317; 4401	4307(7);4317(17)	285	497	4301	4313	4313	4325	GAAAGCGGGCACCTGCAGGAAGCTT
2081_s_at	L07032	PRKCQ	5588	2206; 2493; 2554; 2636	2206(12)	176	523	2195	2207	2207	2219	TCAAGAGACACTGCTTGGGTTCCTT
2081_s_at	L07032	PRKCQ	5588	2206; 2493; 2554; 2636	2206(17)	567	309	2190	2202	2202	2214	CTGGTTCAAGAGACACTGCTTGGGT
2082_s_at	L08599	CDH1	999	56; 441; 495; 1840; 2172	2172(6)	251	573	2167	2179	2179	2191	GCCGCCGGCGTCTGTAGGAAGGCAC
2084_s_at	D12765	ETV4	2118	1974; 1977	1974(24)	408	529	1951	1963	1963	1975	GCTCCAAGGGACCCTTTGCCTTTCT
2086_s_at	D17517	TYRO3	7301	2668; 3362; 3915	3915(12)	227	359	3904	3916	3916	3928	TCCAAGCTGTTAGTTGCTGTTTAAA
2086_s_at	D17517	TYRO3	7301	2668; 3362; 3915	3915(11)	228	359	3905	3917	3917	3929	CCAAGCTGTTAGTTGCTGTTTAAAA
2086_s_at	D17517	TYRO3	7301	2668; 3362; 3915	3915(18)	306	263	3898	3910	3910	3922	GACATTTCCAAGCTGTTAGTTGCTG
2086_s_at	D17517	TYRO3	7301	2668; 3362; 3915	3915(25)	399	327	3891	3903	3903	3915	TGTTAGGGACATTTCCAAGCTGTTA
2086_s_at	D17517	TYRO3	7301	2668; 3362; 3915	3915(24)	401	327	3892	3904	3904	3916	GTTAGGGACATTTCCAAGCTGTTAG
2086_s_at	D17517	TYRO3	7301	2668; 3362; 3915	3915(16)	402	177	3900	3912	3912	3924	CATTTCCAAGCTGTTAGTTGCTGTT
2086_s_at	D17517	TYRO3	7301	2668; 3362; 3915	3915(15)	403	177	3901	3913	3913	3925	ATTTCCAAGCTGTTAGTTGCTGTTT
2086_s_at	D17517	TYRO3	7301	2668; 3362; 3915	3915(23)	411	217	3893	3905	3905	3917	TTAGGGACATTTCCAAGCTGTTAGT
2086_s_at	D17517	TYRO3	7301	2668; 3362; 3915	3915(22)	446	593	3894	3906	3906	3918	TAGGGACATTTCCAAGCTGTTAGTT
2086_s_at	D17517	TYRO3	7301	2668; 3362; 3915	3915(14)	494	183	3902	3914	3914	3926	TTTCCAAGCTGTTAGTTGCTGTTTA
2086_s_at	D17517	TYRO3	7301	2668; 3362; 3915	3915(19)	535	163	3897	3909	3909	3921	GGACATTTCCAAGCTGTTAGTTGCT
2092_s_at	J04765	SPP1	6696	348; 381; 737; 816; 968; 1149; 1256; 1305; 1327; 1357	968(13)	230	373	956	968	968	980	ACCTGAAATTTCGTATTTCTCATGA
2093_s_at	J04977	XRCC5	7520	1422; 1555; 2359; 2364; 2455; 2555; 2683; 2875	2555(25)	242	605	2531	2543	2543	2555	AAAGTAGATCTTTTCTTGACCTAGT
2093_s_at	J04977	XRCC5	7520	1422; 1555; 2359; 2364; 2455; 2555; 2683; 2875	2875(15)	261	353	2861	2873	2873	2885	CCTTCATACTCCTTTTAAGCAGTGA
214_at	M97676	MSX1	4487	376; 452; 511; 1140; 1201; 1203; 1354; 1409	1409(1)	325	543	1409	1421	1421	1433	GGGTCCCCAGCAGAATTGACAGTTG
214_at	M97676	MSX1	4487	376; 452; 511; 1140; 1201; 1203; 1354; 1409	1409(16)	521	161	1394	1406	1406	1418	TAACAGATTTATCTAGGGTCCCCAG
214_at	M97676	MSX1	4487	376; 452; 511; 1140; 1201; 1203; 1354; 1409	1409(10)	637	223	1400	1412	1412	1424	ATTTATCTAGGGTCCCCAGCAGAAT
215_g_at	M97676	MSX1	4487	376; 452; 511; 1140; 1201; 1203; 1354; 1409	1140(20)	62	513	1121	1133	1133	1145	ACCACCTGACATAGAGGGTCCCAGG
216_at	M98539	PTGDS	5730	157; 170	170(4)	239	543	167	133	179	191	CTCGGGCTTCATCCTGCACAATAAA
216_at	M98539	PTGDS	5730	157; 170	170(6)	418	415	165	131	177	189	CACTCGGGCTTCATCCTGCACAATA
216_at	M98539	PTGDS	5730	157; 170	170(5)	419	415	166	132	178	190	ACTCGGGCTTCATCCTGCACAATAA
216_at	M98539	PTGDS	5730	157; 170	170(7)	638	23	164	130	176	188	CCACTCGGGCTTCATCCTGCACAAT
217_at	S39329	KLK2	3817	436; 436; 716; 716; 798; 798; 801; 801; 825; 825; 1081; 1081; 1240; 1240; 1286; 1321; 1321; 1450; 1450	1286(23)	313	287	1264	1276	1276	1288	CATGAGGCACACACACAGAAGGATG
217_at	S39329	KLK2	3817	436; 436; 716; 716; 798; 798; 801; 801; 825; 825; 1081; 1081; 1240; 1240; 1286; 1321; 1321; 1450; 1450	1240(25)	317	263	1216	1228	1228	1240	AGGTGGACACTCTCTACAGATCACT
217_at	S39329	KLK2	3817	436; 436; 716; 716; 798; 798; 801; 801; 825; 825; 1081; 1081; 1240; 1240; 1286; 1321; 1321; 1450; 1450	1240(19)	324	317	1222	1234	1234	1246	ACACTCTCTACAGATCACTGAGGAT
217_at	S39329	KLK2	3817	436; 436; 716; 716; 798; 798; 801; 801; 825; 825; 1081; 1081; 1240; 1240; 1286; 1321; 1321; 1450; 1450	1286(17)	448	199	1270	1282	1282	1294	GCACACACACAGAAGGATGACGCTG
217_at	S39329	KLK2	3817	436; 436; 716; 716; 798; 798; 801; 801; 825; 825; 1081; 1081; 1240; 1240; 1286; 1321; 1321; 1450; 1450	1081(10)	476	319	1072	1084	1084	1096	TCTCCTTCGGAACACTGGCTGTCTC
217_at	S39329	KLK2	3817	436; 436; 716; 716; 798; 798; 801; 801; 825; 825; 1081; 1081; 1240; 1240; 1286; 1321; 1321; 1450; 1450	1240(13)	78	553	1228	1240	1240	1252	TCTACAGATCACTGAGGATAAGCTG
223_at	S81003	UBE2L3	7332	261; 291; 460; 598; 599	291(24)	277	437	268	280	280	292	GTCTGTCTGCCAGTAATTAGTGCCG
224_at	S81439	TIEG	7071	1181; 2018; 2507; 2865;2866; 2889; 3164	3164(16)	542	477	3149	3161	3161	3173	CTTACAATTTGCACAATATTTCTTT
224_at	S81439	TIEG	7071	1181; 2018; 2507; 2865;2866; 2889; 3164	3164(22)	603	59	3143	3155	3155	3167	TTGTGACTTACAATTTGCACAATAT
225_at	M31328	GNB3	2784	232; 768; 820; 831; 1022; 1429	1022(11)	258	447	1012	1024	1024	1036	CTCAAAATCTGGAACTGAGGAGGCT
225_at	M31328	GNB3	2784	232; 768; 820; 831; 1022; 1429	1429(16)	589	275	1414	1426	1426	1438	CTATGGCTCTGGCACCACTAGGGTC
226_at	M33336	PRKAR1A	5573	1116; 1259; 1291; 1329; 2099; 2440; 2472	2440(18)	136	499	2423	2435	2435	2447	CTGAAAGGCTATCCTGCTGAAAGTC
226_at	M33336	PRKAR1A	5573	1116; 1259; 1291; 1329; 2099; 2440; 2472	2472(17)	292	571	2456	2468	2468	2480	CTATCTAGCATTTATTCCTCTGGCA
226_at	M33336	PRKAR1A	5573	1116; 1259; 1291; 1329; 2099; 2440; 2472	2440(6)	402	499	2435	2447	2447	2459	CCTGCTGAAAGTCCTGCTTTCCTAT
226_at	M33336	PRKAR1A	5573	1116; 1259; 1291; 1329; 2099; 2440; 2472	2440(21)	468	277	2420	2432	2432	2444	GGTCTGAAAGGCTATCCTGCTGAAA
226_at	M33336	PRKAR1A	5573	1116; 1259; 1291; 1329; 2099; 2440; 2472	2440(9)	601	117	2432	2444	2444	2456	TATCCTGCTGAAAGTCCTGCTTTCC
228_at	M35416	RALB	5899	507; 944	944(3)	180	485	942	954	954	966	TCTGTGGCTGGCAGAAGAAATAAGC
229_at	M37197	CEBPZ	10153	54; 315; 1349; 1881; 1900; 1927; 2804	2804(4)	465	425	2801	2813	2813	2825	GAGCGTTCCAGAACTTGAAGTCCAC
229_at	M37197	CEBPZ	10153	54; 315; 1349; 1881; 1900; 1927; 2804	2804(10)	469	301	2795	2807	2807	2819	AAGTGAGAGCGTTCCAGAACTTGAA
231_at	M55153	TGM2	7052	286; 691; 1113; 1305; 1759; 2058; 2282; 2475; 2932; 3083; 3091	3083(20)	594	295	3064	3076	3076	3088	ACTCAGCCAAGACAAGGAGGTAGAG
231_at	M55153	TGM2	7052	286; 691; 1113; 1305; 1759; 2058; 2282; 2475; 2932; 3083; 3091	2932(19)	88	601	2914	2926	2926	2938	CAGTGGCCTCGTGGTTATAAGCAAG
239_at	M63138	CTSD	1509	952; 1227; 1322; 1346; 1399; 1443; 1482; 1507; 1546; 1559; 1578	1546(4);1559(17)	200	625	1543	1977	1555	1567	CCTCTGCAGCTGACCTCTGTTGTCC
239_at	M63138	CTSD	1509	952; 1227; 1322; 1346; 1399; 1443; 1482; 1507; 1546; 1559; 1578	1482(12)	267	539	1471	1905	1483	1495	GGGACTGAGCCAGTCCCAGGGGCAT
239_at	M63138	CTSD	1509	952; 1227; 1322; 1346; 1399; 1443; 1482; 1507; 1546; 1559; 1578	1507(25)	300	629	1483	1917	1495	1507	GTCCCAGGGGCATGTATTGGCCTGG
239_at	M63138	CTSD	1509	952; 1227; 1322; 1346; 1399; 1443; 1482; 1507; 1546; 1559; 1578	1399(7)	484	301	1393	1827	1405	1417	CCGCTAGAGGCCTGAGGATGAGCTG
239_at	M63138	CTSD	1509	952; 1227; 1322; 1346; 1399; 1443; 1482; 1507; 1546; 1559; 1578	1443(3)	501	461	1441	1875	1453	1465	CCACCTTGTTGGAGCCTGCAGGGTG
239_at	M63138	CTSD	1509	952; 1227; 1322; 1346; 1399; 1443; 1482; 1507; 1546; 1559; 1578	1399(19)	503	247	1381	1815	1393	1405	TTGAGGATGAGGCCGCTAGAGGCCT
239_at	M63138	CTSD	1509	952; 1227; 1322; 1346; 1399; 1443; 1482; 1507; 1546; 1559; 1578	1346(8)	607	307	1339	1773	1351	1363	AGCTGGGCTCTGCCACCCTACCTGT
239_at	M63138	CTSD	1509	952; 1227; 1322; 1346; 1399; 1443; 1482; 1507; 1546; 1559; 1578	1546(16)	613	173	1531	1965	1543	1555	GGTGCCAGCCTTCCTCTGCAGCTGA
239_at	M63138	CTSD	1509	952; 1227; 1322; 1346; 1399; 1443; 1482; 1507; 1546; 1559; 1578	1578(6)	624	431	1573	2007	1585	1597	TTGGGCGGCTGAGAGCCCCAGCTGA
244_at	M64673	HSF1	3297	2086	2086(4)	488	291	2083	2095	2095	2107	CACACAGTGGATGGACGGACAAGAC
244_at	M64673	HSF1	3297	2086	2086(16)	554	515	2071	2083	2083	2095	CACAGATATATACACACAGTGGATG
244_at	M64673	HSF1	3297	2086	2086(10)	562	477	2077	2089	2089	2101	TATATACACACAGTGGATGGACGGA
245_at	M25280	SELL	6402	367; 436; 692; 716; 752; 1202; 1378; 1494; 1800; 1873;1874; 2157	1873(19);1874(20)	315	325	1855	1867	1867	1879	CCACCTCTCTTTTTCAGTTGGCTGA
245_at	M25280	SELL	6402	367; 436; 692; 716; 752; 1202; 1378; 1494; 1800; 1873;1874; 2157	1873(13);1874(14)	455	269	1861	1873	1873	1885	CTCTTTTTCAGTTGGCTGACTTCCA
245_at	M25280	SELL	6402	367; 436; 692; 716; 752; 1202; 1378; 1494; 1800; 1873;1874; 2157	1800(6)	590	89	1795	1807	1807	1819	TCGCCGTCTGTGAATTGGACCATCC
247_s_at	M26856	CYP21A2	1589	741; 862; 882; 998; 1142; 1148; 1166; 1200; 1342; 1349; 1372; 1403; 1404; 1431; 1441; 1447; 1608; 1748; 1853; 2098; 2138; 2169; 2170; 2306; 2335; 2394; 2432; 2538; 2613; 2618; 2956; 2996; 3188; 3328; 3441; 3449; 3469; 3508; 3632; 3824; 3829	2996(8)	557	75	2989	1130	3001	3013	GCATCTCCGGCTACGACATCCCTGA
250_at	L41067	NFATC3	4775	181; 434; 491; 509; 617; 668; 1354; 2314; 2978; 3153; 3854; 3908	3854(25)	290	511	3830	3842	3842	3854	TCCGAGGTGCTGCTTTTGCAGGTGA
250_at	L41067	NFATC3	4775	181; 434; 491; 509; 617; 668; 1354; 2314; 2978; 3153; 3854; 3908	3854(19)	373	561	3836	3848	3848	3860	GTGCTGCTTTTGCAGGTGACCTGGT
253_g_at	L42324	GPR18	2841	829	829(5)	278	563	825	837	837	849	GAACCTCAGCACGTGTCTGGATGTG
253_g_at	L42324	GPR18	2841	829	829(12)	472	315	818	830	830	842	TCCTCATGAACCTCAGCACGTGTCT
254_at	M11353	H3F3A	3020	311; 460; 509; 534; 594; 653; 792; 997; 1010	792(17)	557	319	776	788	788	800	ACGTGCTTAAGAATCCACTATGATG
257_at	M14648	ITGAV	3685	1254; 1683; 2388; 2696; 4110;4112; 4471; 4543; 5101; 5355	5101(4)	249	229	5098	5110	5110	5122	TAGCAACAGTCATTTCTGAAAATAT
260_at	M16447	QDPR	5860	425; 488; 1106	1106(20)	221	299	1087	1099	1099	1111	TGTCATGTTGGATCGCTTTGTGACT
260_at	M16447	QDPR	5860	425; 488; 1106	1106(2)	481	39	1105	1117	1117	1129	TGTGACTGTTCATCTGTCCTTGACA
260_at	M16447	QDPR	5860	425; 488; 1106	1106(8)	60	487	1099	1111	1111	1123	TCGCTTTGTGACTGTTCATCTGTCC
262_at	M21154	AMD1	262	472; 588; 591; 630; 631; 685; 699; 777; 1313; 1679	1313(10)	165	425	1304	1316	1316	1328	TGGATGCTTTCTAGATGTCGATGCT
262_at	M21154	AMD1	262	472; 588; 591; 630; 631; 685; 699; 777; 1313; 1679	1313(8)	534	127	1306	1318	1318	1330	GATGCTTTCTAGATGTCGATGCTGG
262_at	M21154	AMD1	262	472; 588; 591; 630; 631; 685; 699; 777; 1313; 1679	1313(12)	624	175	1302	1314	1314	1326	GGTGGATGCTTTCTAGATGTCGATG
263_g_at	M21154	AMD1	262	472; 588; 591; 630; 631; 685; 699; 777; 1313; 1679	1679(4)	103	515	1676	1688	1688	1700	AAATTGCTGCCAGAATTTTACATCC
266_s_at	L33930	CD24	934	186; 226; 329; 648; 797; 805; 911; 983; 1041; 1110; 1176; 1191; 1320; 1375; 1477; 1485; 1553; 1580;1581; 1678; 1682; 1781; 1787; 1918; 1930; 1982;1983	1982(7);1983(8)	223	569	1976	1988	1988	2000	AACACTCTTGCTTTATTCCAGAATG
266_s_at	L33930	CD24	934	186; 226; 329; 648; 797; 805; 911; 983; 1041; 1110; 1176; 1191; 1320; 1375; 1477; 1485; 1553; 1580;1581; 1678; 1682; 1781; 1787; 1918; 1930; 1982;1983	1918(13);1930(25)	353	611	1906	1918	1918	1930	TTTCCATCTTTAGAAAACTACATGG
266_s_at	L33930	CD24	934	186; 226; 329; 648; 797; 805; 911; 983; 1041; 1110; 1176; 1191; 1320; 1375; 1477; 1485; 1553; 1580;1581; 1678; 1682; 1781; 1787; 1918; 1930; 1982;1983	1781(8);1787(14)	412	383	1774	1786	1786	1798	GCCTCGACACACATAAACCTTTTTA
266_s_at	L33930	CD24	934	186; 226; 329; 648; 797; 805; 911; 983; 1041; 1110; 1176; 1191; 1320; 1375; 1477; 1485; 1553; 1580;1581; 1678; 1682; 1781; 1787; 1918; 1930; 1982;1983	1982(25)	487	459	1958	1970	1970	1982	CTACTGTGTGTGTGAATGAACACTC
266_s_at	L33930	CD24	934	186; 226; 329; 648; 797; 805; 911; 983; 1041; 1110; 1176; 1191; 1320; 1375; 1477; 1485; 1553; 1580;1581; 1678; 1682; 1781; 1787; 1918; 1930; 1982;1983	1930(1)	634	461	1930	1942	1942	1954	GGAACAAACAGATCGAACAGTTTTG
268_at	L34657	PECAM1	5175	1256; 1665; 1800; 1862; 1962	1862(17)	332	461	1846	3081	1858	1870	CACATATGTTCTTCAACTGTTTTTG
268_at	L34657	PECAM1	5175	1256; 1665; 1800; 1862; 1962	1800(15)	581	213	1786	3021	1798	1810	CAACCTGAAGACACGGTTCATTCAG
273_g_at	K02054	GRP	2922	106; 418; 573; 726	573(15)	260	343	559	571	571	583	AAGCATCAGTTCTACGGATCATCAA
273_g_at	K02054	GRP	2922	106; 418; 573; 726	726(2)	367	283	725	737	737	749	TATATCTAGGCTACCTGTTGGTTAG
273_g_at	K02054	GRP	2922	106; 418; 573; 726	573(6)	400	329	568	580	580	592	TTCTACGGATCATCAACAAGATTTC
276_at	L08069	DNAJA1	3301	172; 1257; 1398	1257(19)	202	519	1239	1251	1251	1263	ATCATCCCAGAGGTGGTGTTCAGTG
276_at	L08069	DNAJA1	3301	172; 1257; 1398	1257(1)	281	547	1257	1269	1269	1281	TTCAGTGTCAGACCTCTTAATGGCC
276_at	L08069	DNAJA1	3301	172; 1257; 1398	1257(13)	426	229	1245	1257	1257	1269	CCAGAGGTGGTGTTCAGTGTCAGAC
283_at	L16842	UQCRC1	7384	1749; 1793; 1857; 1869; 1882; 1912; 1914; 1941	1749(18)	371	579	1732	1744	1744	1756	AGTGTGGTACGTGAGATCTGCTCCA
283_at	L16842	UQCRC1	7384	1749; 1793; 1857; 1869; 1882; 1912; 1914; 1941	1941(6)	493	569	1936	1948	1948	1960	CTCCTCTAACCTGTGCCACAGGTGA
283_at	L16842	UQCRC1	7384	1749; 1793; 1857; 1869; 1882; 1912; 1914; 1941	1749(24)	512	231	1726	1738	1738	1750	GATGCCAGTGTGGTACGTGAGATCT
287_at	L19871	ATF3	467	368; 863; 1317; 1426	1426(12)	611	265	1415	1427	1427	1439	TCCATGGGCAGCATGATGGCAGGTC
287_at	L19871	ATF3	467	368; 863; 1317; 1426	1426(24)	624	467	1403	1415	1415	1427	GTTAACACAAAATCCATGGGCAGCA
288_s_at	L25931	LBR	3930	35; 165; 336; 536; 580; 731; 974; 976; 1006; 3283; 3454	3454(16)	580	273	3439	3451	3451	3463	TTTATCAGTGCTAATGTGTGCAAGC
289_at	L29277	STAT3	6774	314; 1084; 1144; 1159; 1282; 1567; 1598; 1690; 2044; 2045; 2047; 2687	2687(16)	257	477	2672	2684	2684	2696	CTATCTTTGAGCAATCTGGGCACTT
289_at	L29277	STAT3	6774	314; 1084; 1144; 1159; 1282; 1567; 1598; 1690; 2044; 2045; 2047; 2687	2687(22)	406	359	2666	2678	2678	2690	CTTCTGCTATCTTTGAGCAATCTGG
306_s_at	J02621	HMGN1	3150	175; 706; 708; 734; 760; 760; 803; 843; 843; 904; 912; 917; 917; 951; 952; 953; 957; 958; 962; 963; 964; 965; 1015; 1015; 1015; 1084; 1125; 1208	904(15);912(23)	104	403	890	902	902	914	CATGGCTCTCTCTGCCAGAATTGTG
306_s_at	J02621	HMGN1	3150	175; 706; 708; 734; 760; 760; 803; 843; 843; 904; 912; 917; 917; 951; 952; 953; 957; 958; 962; 963; 964; 965; 1015; 1015; 1015; 1084; 1125; 1208	1084(23)	112	381	1062	1074	1074	1086	AGATACTGGTACTTGATAGCCTCTT
306_s_at	J02621	HMGN1	3150	175; 706; 708; 734; 760; 760; 803; 843; 843; 904; 912; 917; 917; 951; 952; 953; 957; 958; 962; 963; 964; 965; 1015; 1015; 1015; 1084; 1125; 1208	957(4);958(5);962(9);963(10);964(11);965(12)	121	549	954	966	966	978	CCTAATAACTTTGTTACTGTGCTGT
306_s_at	J02621	HMGN1	3150	175; 706; 708; 734; 760; 760; 803; 843; 843; 904; 912; 917; 917; 951; 952; 953; 957; 958; 962; 963; 964; 965; 1015; 1015; 1015; 1084; 1125; 1208	917(4)	224	211	914	926	926	938	GTGCACTCTGTAACATCTTTGGTTG
306_s_at	J02621	HMGN1	3150	175; 706; 708; 734; 760; 760; 803; 843; 843; 904; 912; 917; 917; 951; 952; 953; 957; 958; 962; 963; 964; 965; 1015; 1015; 1015; 1084; 1125; 1208	803(19)	288	383	785	797	797	809	AATATGGAGTCAGTCCTGCATTTAA
306_s_at	J02621	HMGN1	3150	175; 706; 708; 734; 760; 760; 803; 843; 843; 904; 912; 917; 917; 951; 952; 953; 957; 958; 962; 963; 964; 965; 1015; 1015; 1015; 1084; 1125; 1208	803(8)	311	153	796	808	808	820	AGTCCTGCATTTAATGTCTTGAACA
306_s_at	J02621	HMGN1	3150	175; 706; 708; 734; 760; 760; 803; 843; 843; 904; 912; 917; 917; 951; 952; 953; 957; 958; 962; 963; 964; 965; 1015; 1015; 1015; 1084; 1125; 1208	1015(14)	401	139	1002	1014	1014	1026	TAGTGTACGTGCTATTGAGTTGTGA
306_s_at	J02621	HMGN1	3150	175; 706; 708; 734; 760; 760; 803; 843; 843; 904; 912; 917; 917; 951; 952; 953; 957; 958; 962; 963; 964; 965; 1015; 1015; 1015; 1084; 1125; 1208	706(18);708(20)	472	115	689	701	701	713	ATTATGGGAGGCTCTGACTGTCTCG
306_s_at	J02621	HMGN1	3150	175; 706; 708; 734; 760; 760; 803; 843; 843; 904; 912; 917; 917; 951; 952; 953; 957; 958; 962; 963; 964; 965; 1015; 1015; 1015; 1084; 1125; 1208	904(3);912(11);917(16)	492	1	902	914	914	926	TGCCAGAATTGTGTGCACTCTGTAA
306_s_at	J02621	HMGN1	3150	175; 706; 708; 734; 760; 760; 803; 843; 843; 904; 912; 917; 917; 951; 952; 953; 957; 958; 962; 963; 964; 965; 1015; 1015; 1015; 1084; 1125; 1208	1084(11)	562	207	1074	1086	1086	1098	TTGATAGCCTCTTAAGGAAAATTTG
306_s_at	J02621	HMGN1	3150	175; 706; 708; 734; 760; 760; 803; 843; 843; 904; 912; 917; 917; 951; 952; 953; 957; 958; 962; 963; 964; 965; 1015; 1015; 1015; 1084; 1125; 1208	734(19)	631	207	716	728	728	740	TGTCAGCTTAACATTCCACAGATGG
307_at	J03600	ALOX5	240	1772; 1982; 2341	2341(20)	303	291	2322	2334	2334	2346	AAGCAGCAACAGCAAATCACGACCA
307_at	J03600	ALOX5	240	1772; 1982; 2341	1982(15)	474	141	1968	1980	1980	1992	CTCGAGGCCATTGTCAGCGTGATTG
307_at	J03600	ALOX5	240	1772; 1982; 2341	2341(8)	536	151	2334	2346	2346	2358	CAAATCACGACCACTGATAGATGTC
309_f_at	J03756	GH2	2689	57; 57; 684; 684; 757; 757; 830; 830; 839; 839; 842; 842; 860; 860; 947; 947; 1002; 1002	860(9)	141	367	852	550	864	876	GACGCACTGCTCAAGAACTACGGGC
309_f_at	J03756	GH2	2689	57; 57; 684; 684; 757; 757; 830; 830; 839; 839; 842; 842; 860; 860; 947; 947; 1002; 1002	830(2);839(11);842(14)	533	233	829	527	841	853	TTGACACAAAATCGCACAACGATGA
310_s_at	J03778	MAPT	4137	391; 544; 565; 802	544(10)	465	81	535	547	547	559	GAAGGTGGCAGTGGTCCGTACTCCA
310_s_at	J03778	MAPT	4137	391; 544; 565; 802	802(8)	505	77	795	807	807	819	AGAAGCTTGACTTCAAGGACAGAGT
310_s_at	J03778	MAPT	4137	391; 544; 565; 802	802(1)	578	637	802	814	814	826	TGACTTCAAGGACAGAGTCCAGTCG
31313_at	D17716	MGAT5	4249	2293	2293(23)	235	93	2271	2283	2283	2295	TGCTCTTCAGCTGTGCAGGCGCCCA
31328_at	L13258	SLC34A1	6569	855; 1716; 2203	2203(11)	131	91	2193	2205	2205	2217	TGCACCTGTCATGTGTAGAAGCTTG
31328_at	L13258	SLC34A1	6569	855; 1716; 2203	2203(23)	297	79	2181	2193	2193	2205	TGAGTCTGCATGTGCACCTGTCATG
31331_at	L10123	SPAR	9981	212; 559; 574; 624; 804; 873;876; 983; 1087; 1322; 1582; 2748; 2780; 2811; 3091; 3833; 3843	3833(4);3843(14)	139	9	3830	3842	3842	3854	CCCTGTCAAGAGGAGAGTGCAGCTC
31331_at	L10123	SPAR	9981	212; 559; 574; 624; 804; 873;876; 983; 1087; 1322; 1582; 2748; 2780; 2811; 3091; 3833; 3843	3833(13);3843(23)	284	625	3821	3833	3833	3845	TAACAATTACCCTGTCAAGAGGAGA
31333_at	U91963	TLL1	7092	17; 226; 246; 289; 420; 3519	3519(6)	198	113	3514	3526	3526	3538	ATTCAACAGCTGTGGGGCTTGGTCG
31333_at	U91963	TLL1	7092	17; 226; 246; 289; 420; 3519	3519(9)	462	157	3511	3523	3523	3535	TTGATTCAACAGCTGTGGGGCTTGG
31335_at	AF020763	IGF1R	3480	782; 879; 1245; 1332; 1354; 1482; 1521	1245(5)	190	151	1241	1253	1253	1265	ACAGAGATGTTATCACCCTTACTGG
31335_at	AF020763	IGF1R	3480	782; 879; 1245; 1332; 1354; 1482; 1521	1332(4)	558	291	1329	1341	1341	1353	TGCGCTTAGGGCTTTTCTGCCAAGA
31335_at	AF020763	IGF1R	3480	782; 879; 1245; 1332; 1354; 1482; 1521	1521(3)	573	581	1519	1531	1531	1543	CCCGGATTCACGAGATGGTTTTTAT
31335_at	AF020763	IGF1R	3480	782; 879; 1245; 1332; 1354; 1482; 1521	1521(7)	626	417	1515	1527	1527	1539	GAAACCCGGATTCACGAGATGGTTT
31338_at	AF050198	C10orf28	27291	581; 582; 1001	1001(3)	262	311	999	1011	1011	1023	AAACTAAGCTCTGATTCTGAAATTG
31341_at	AF055989	KCNC3	3748	1834; 1936; 3062	3062(24)	69	65	3039	3051	3051	3063	CCACTGCTCCTGGAGTTCTCATCTG
31349_at	L10403	PPBPL2	10895	298; 605; 653; 1007; 1053; 1157	1053(20)	185	37	1034	1046	1046	1058	TATGTGAAGTCAACCTTTGTACTTC
31349_at	L10403	PPBPL2	10895	298; 605; 653; 1007; 1053; 1157	1157(13)	358	431	1145	1157	1157	1169	GTATCGCCTCATCAGGGAAGCCCTC
31349_at	L10403	PPBPL2	10895	298; 605; 653; 1007; 1053; 1157	1157(24)	36	189	1134	1146	1146	1158	CTGCTTCTGTCGTATCGCCTCATCA
31349_at	L10403	PPBPL2	10895	298; 605; 653; 1007; 1053; 1157	1157(12)	457	169	1146	1158	1158	1170	TATCGCCTCATCAGGGAAGCCCTCT
31379_at	AF072164	C9orf33	90477	887; 1486; 2272; 2276	2276(1)	145	51	2276	2288	2288	2300	CTATTGCATTGCTGTGATTTTCAGA
31380_at	AF059198	ERN1	2081	1236; 3032	3032(18)	258	73	3015	3027	3027	3039	TCCAGACGCCCTCTGAGCGAGGGCG
31382_f_at	AF016492	---	---	217; 311; 311; 475; 495; 612; 1506	1506(1)	87	247	1506	1518	1518	1530	CTGTGTGGCAACTGTGATATTTATC
31385_at	U14969	RPL28	6158	13; 198; 224; 321; 346; 409	224(19)	66	385	206	218	218	230	TCGTGGTGGTCATTAAGCGGAGATC
31391_at	AF040723	HAP1	9001	182; 1534; 2143; 2167; 2249; 2277; 2482; 3089;3090; 3340; 3388	3388(1)	116	511	3388	3400	3400	3412	GCTGGCTACCAGACTCAGCCCTGAA
31391_at	AF040723	HAP1	9001	182; 1534; 2143; 2167; 2249; 2277; 2482; 3089;3090; 3340; 3388	3340(4)	175	67	3337	3349	3349	3361	AGGCCTGGGCCACATGGCAGCCCAG
31393_r_at	AB011076	UTF1	8433	838	838(5)	131	1	834	846	846	858	GTCGCTGAACACCGCCCTGCTGCAG
31393_r_at	AB011076	UTF1	8433	838	838(12)	606	553	827	839	839	851	CGCCCCCGTCGCTGAACACCGCCCT
31398_at	AF091582	ABCB11	8647	396; 4157; 4328; 4373; 4460	4460(9)	382	135	4452	4464	4464	4476	CCTCAAGGACAGAGAACTGTCTTTC
31398_at	AF091582	ABCB11	8647	396; 4157; 4328; 4373; 4460	4328(11)	383	565	4318	4330	4330	4342	TAGGGTCCATGTGAGGGAAAACCCA
31398_at	AF091582	ABCB11	8647	396; 4157; 4328; 4373; 4460	4373(14)	51	377	4360	4372	4372	4384	AGCCACCACTCAGTGCTTCTCTGTG
31399_at	AF101441	BMP10	27302	154; 169; 300; 758; 843; 885; 909; 942; 1111; 1416	1416(7)	327	197	1410	1422	1422	1434	CGTCTCCGAATGTGGCTGTAGATAG
31399_at	AF101441	BMP10	27302	154; 169; 300; 758; 843; 885; 909; 942; 1111; 1416	1111(3)	443	127	1109	1121	1121	1133	ACGCCAAAGGAAACTACTGTAAGAG
31399_at	AF101441	BMP10	27302	154; 169; 300; 758; 843; 885; 909; 942; 1111; 1416	1111(20)	496	497	1092	1104	1104	1116	TGCCCGAATCAGAAGGAACGCCAAA
31400_at	AB018261	DGKB	1607	3157; 3464	3157(5)	349	509	3153	3165	3165	3177	AAGCAAGTGAGTTGCCCATTAATTA
31400_at	AB018261	DGKB	1607	3157; 3464	3464(8)	374	125	3457	3469	3469	3481	TATTTGGAAACAACAGCCTAGATCA
31405_at	U25341	MTNR1B	4544	704	704(19)	314	421	686	698	698	710	TGCTGGTGCTTCAGGCCCGCAGGAA
31408_at	AF012270	RRH	10692	1072; 1083; 1148; 1207	1083(8)	258	245	1076	1088	1088	1100	AGGACACGCTATCAAAACACTTTAG
31408_at	AF012270	RRH	10692	1072; 1083; 1148; 1207	1083(7)	408	429	1077	1089	1089	1101	GGACACGCTATCAAAACACTTTAGT
31439_f_at	X63095	RHCE	6006	159; 316; 370; 389; 392; 464; 610; 626; 635; 662; 668; 673; 679; 680; 683; 686; 719; 742; 807	719(24)	225	163	696	708	708	720	GCTGGGTCTGCTTGGAGAGATCACC
31439_f_at	X63095	RHCE	6006	159; 316; 370; 389; 392; 464; 610; 626; 635; 662; 668; 673; 679; 680; 683; 686; 719; 742; 807	626(4);635(13)	263	495	623	635	635	647	AGTGCCTGCCGGTGTGTTGTAACCG
31439_f_at	X63095	RHCE	6006	159; 316; 370; 389; 392; 464; 610; 626; 635; 662; 668; 673; 679; 680; 683; 686; 719; 742; 807	683(1);686(4)	331	169	683	695	695	707	CCATCTTCAGCTTGCTGGGTCTGCT
31439_f_at	X63095	RHCE	6006	159; 316; 370; 389; 392; 464; 610; 626; 635; 662; 668; 673; 679; 680; 683; 686; 719; 742; 807	635(8)	498	459	628	640	640	652	CTGCCGGTGTGTTGTAACCGAGTGC
31450_s_at	U78166	RIT2	6014	851	851(23)	17	169	829	841	841	853	AAGACAGCCTGTGGAAGAAGCTCAA
31458_at	M99063	HUMCYT2A	51350	1468; 1807; 1917; 2239; 2254; 2263	2263(5)	269	239	2259	2271	2271	2283	TCCCATTCTTACTGGGAGTTGGAGA
31478_at	M16653	---	---	514; 728	728(15)	107	409	714	726	726	738	AGGTGCATGGCATCGGCAGCCTCAC
31478_at	M16653	---	---	514; 728	728(4)	339	497	725	737	737	749	ATCGGCAGCCTCACGTCGGTCCTTG
31478_at	M16653	---	---	514; 728	728(1)	373	57	728	740	740	752	GGCAGCCTCACGTCGGTCCTTGGTT
31487_at	L17328	FEZ2	9637	319; 389; 1522;1523; 1526;1527; 1543	1527(1);1543(17)	417	157	1527	1539	1539	1551	TCACAGTGTTAAGCTTGTTTAAATC
31492_at	AB019392	eIF3k	27335	124; 125; 411; 459; 713; 799	459(14)	154	143	446	458	458	470	CACATCAAGAAGAACGGCCAATCCG
31492_at	AB019392	eIF3k	27335	124; 125; 411; 459; 713; 799	459(17)	41	231	443	455	455	467	AGGCACATCAAGAAGAACGGCCAAT
31492_at	AB019392	eIF3k	27335	124; 125; 411; 459; 713; 799	459(20)	61	233	440	452	452	464	ACCAGGCACATCAAGAAGAACGGCC
31495_at	D63789	---	---	2041; 2197; 2380; 2770; 3475; 3495; 3511; 3514; 3692; 3693; 3708; 3974; 4008; 5110; 5307; 5561	5307(25)	192	103	5283	431	5295	5307	CCCTCATGGACTGAGATTATACTCA
31495_at	D63789	---	---	2041; 2197; 2380; 2770; 3475; 3495; 3511; 3514; 3692; 3693; 3708; 3974; 4008; 5110; 5307; 5561	5307(24)	70	265	5284	432	5296	5308	CCTCATGGACTGAGATTATACTCAC
31496_g_at	D63789	XCL1 /// XCL2	6375 /// 6846	2041; 2197; 2380; 2770; 3475; 3495; 3511; 3514; 3692; 3693; 3708; 3974; 4008; 5110; 5307; 5561	5307(3)	408	151	5305	453	5317	5329	TCACCTTTTATGAAAGCACTGCATG
31505_at	Z28407	RPL8	6132	135; 140; 215; 310; 603; 649; 809	809(1)	145	481	809	821	821	833	GAGAACTAGTGCTGAGGGCCTCAAT
31505_at	Z28407	RPL8	6132	135; 140; 215; 310; 603; 649; 809	310(13)	154	153	298	310	310	322	CCAGTTTGTGTATTGCGGCAAGAAG
31505_at	Z28407	RPL8	6132	135; 140; 215; 310; 603; 649; 809	603(15)	302	419	589	601	601	613	TGGCCGGGCGTACCACAAATATAAG
31508_at	S73591	TXNIP	10628	1799; 2020;2021; 2432; 2442; 2509; 2565; 2636	2442(4)	512	297	2439	2451	2451	2463	GTGATCAGAACCTCCAAATACTGCC
31508_at	S73591	TXNIP	10628	1799; 2020;2021; 2432; 2442; 2509; 2565; 2636	2509(3)	517	533	2507	2519	2519	2531	CCCTTCCTGCCCTGTGTTAGGAGAT
31509_at	X64707	RPL13	6137	51; 95; 144; 153; 341; 385; 429; 470; 493; 559; 568; 595; 624; 658; 678	658(4);678(24)	160	383	655	667	667	679	GCCGCAGAACAGGATGTTGAAAAGA
31509_at	X64707	RPL13	6137	51; 95; 144; 153; 341; 385; 429; 470; 493; 559; 568; 595; 624; 658; 678	559(14);568(23)	170	277	546	558	558	570	AGCTCGAGTCATCACTGAGGAAGAG
31509_at	X64707	RPL13	6137	51; 95; 144; 153; 341; 385; 429; 470; 493; 559; 568; 595; 624; 658; 678	658(11)	258	239	648	660	660	672	CAAGGAAGCCGCAGAACAGGATGTT
31509_at	X64707	RPL13	6137	51; 95; 144; 153; 341; 385; 429; 470; 493; 559; 568; 595; 624; 658; 678	385(22)	450	67	364	376	376	388	AAGTCCACGGAGTCCCTGCAGACCA
31509_at	X64707	RPL13	6137	51; 95; 144; 153; 341; 385; 429; 470; 493; 559; 568; 595; 624; 658; 678	595(16)	502	611	580	592	592	604	AAAGCCTTCGCTAGTCTCCGTATGG
31509_at	X64707	RPL13	6137	51; 95; 144; 153; 341; 385; 429; 470; 493; 559; 568; 595; 624; 658; 678	658(6)	526	31	653	665	665	677	AAGCCGCAGAACAGGATGTTGAAAA
31511_at	U14971	RPS9	6203	326; 360; 469; 506; 516; 546; 557; 563; 565; 572; 582; 598; 606; 610; 613; 620; 625; 632	516(5)	166	297	512	524	524	536	CTCTCTGCGCTCTCCTACGGGGGTT
31511_at	U14971	RPS9	6203	326; 360; 469; 506; 516; 546; 557; 563; 565; 572; 582; 598; 606; 610; 613; 620; 625; 632	506(8);516(18)	27	85	499	511	511	523	AGCACATTGACTTCTCTCTGCGCTC
31511_at	U14971	RPS9	6203	326; 360; 469; 506; 516; 546; 557; 563; 565; 572; 582; 598; 606; 610; 613; 620; 625; 632	469(1)	485	53	469	481	481	493	CGTCCTTCATTGTCCGCCTGGATTC
31511_at	U14971	RPS9	6203	326; 360; 469; 506; 516; 546; 557; 563; 565; 572; 582; 598; 606; 610; 613; 620; 625; 632	620(5);625(10);632(17)	545	591	616	628	628	640	ATTAAGTCCACCTGTCCCTCCTGGG
31511_at	U14971	RPS9	6203	326; 360; 469; 506; 516; 546; 557; 563; 565; 572; 582; 598; 606; 610; 613; 620; 625; 632	632(3)	62	293	630	642	642	654	TCCCTCCTGGGCTGCTGGATTGTCT
31511_at	U14971	RPS9	6203	326; 360; 469; 506; 516; 546; 557; 563; 565; 572; 582; 598; 606; 610; 613; 620; 625; 632	360(16)	74	71	345	357	357	369	GATTTCTTAGAGAGACGCCTGCAGA
31511_at	U14971	RPS9	6203	326; 360; 469; 506; 516; 546; 557; 563; 565; 572; 582; 598; 606; 610; 613; 620; 625; 632	613(2);620(9);625(14);632(21)	86	147	612	624	624	636	GAGGATTAAGTCCACCTGTCCCTCC
31511_at	U14971	RPS9	6203	326; 360; 469; 506; 516; 546; 557; 563; 565; 572; 582; 598; 606; 610; 613; 620; 625; 632	360(14)	97	47	347	359	359	371	TTTCTTAGAGAGACGCCTGCAGACC
31514_at	AF034970	DOK2	9046	454; 786; 791; 1006; 1180	1006(20)	94	187	987	999	999	1011	GTACGACAGCATTGAGGAGACCCTG
31521_f_at	X60484	HIST1H4J	8363	146; 273; 284; 571; 629; 636	571(20)	123	89	552	254	564	576	CGGTCACCGCCATGGATGTGGTCTA
31521_f_at	X60484	HIST1H4J	8363	146; 273; 284; 571; 629; 636	571(8)	203	243	564	266	576	588	TGGATGTGGTCTACGCGCTCAAGCG
31521_f_at	X60484	HIST1H4J	8363	146; 273; 284; 571; 629; 636	571(13)	23	111	559	261	571	583	CGCCATGGATGTGGTCTACGCGCTC
31521_f_at	X60484	HIST1H4J	8363	146; 273; 284; 571; 629; 636	571(21)	330	599	551	253	563	575	ACGGTCACCGCCATGGATGTGGTCT
31521_f_at	X60484	HIST1H4J	8363	146; 273; 284; 571; 629; 636	571(2)	78	355	570	272	582	594	TGGTCTACGCGCTCAAGCGCCAGGG
31523_f_at	Z80780	HIST1H2BE	8344	699	699(2)	285	37	698	308	710	722	TGCGCCTGCTGCTTCCCGGGGAGCT
31523_f_at	Z80780	HIST1H2BE	8344	699	699(24)	501	437	676	286	688	700	TCCAGGGAGATCCAGACGGCCGTGC
31525_s_at	J00153	HBA2	3040	7026; 7089; 7317; 7342; 10837; 10900; 11135; 11160	7342(12)	149	155	7331	382	7343	7355	GCCTCCCTGGACAAGTTCCTGGCTT
31525_s_at	J00153	HBA2	3040	7026; 7089; 7317; 7342; 10837; 10900; 11135; 11160	7026(8)	339	271	7019	212	7031	7043	TGACCAACGCCGTGGCGCACGTGGA
31525_s_at	J00153	HBA2	3040	7026; 7089; 7317; 7342; 10837; 10900; 11135; 11160	7026(2)	408	95	7025	218	7037	7049	ACGCCGTGGCGCACGTGGACGACAT
31526_f_at	X63547	USP6	9098	227; 260; 340; 723; 2275; 2275; 5529; 5558; 5560; 5597; 5615; 5639; 5649; 5653; 5656;5657; 5673; 5693; 5707; 5822; 5827; 5861; 5880; 5895; 5933; 5941; 5947; 5952; 5959; 5966; 5982; 6015; 6026; 6046; 6105; 6151; 6159; 6162; 6283; 6369; 6402; 6495; 6538; 6787; 6799; 6826; 6851; 6884; 6892; 6928; 6984; 7015; 7016; 7034; 7052; 7053; 7062; 7063; 7071; 7187; 7201; 7251; 7252; 7300; 7334; 7665; 7675; 76…	7856(21)	282	117	7836	7848	7848	7860	GCACAATCTACTAATGTTGTGTGAT
31527_at	X17206	RPS2	6187	127; 139; 190; 267; 271;272; 285; 309; 312; 314; 316; 371; 379; 453; 523; 535; 561; 583; 589; 621; 666; 708; 754; 758; 789; 839; 846; 864	379(4)	127	537	376	388	388	400	GCCGGCCAGCGCACCAGGTTCAAGG
31527_at	X17206	RPS2	6187	127; 139; 190; 267; 271;272; 285; 309; 312; 314; 316; 371; 379; 453; 523; 535; 561; 583; 589; 621; 666; 708; 754; 758; 789; 839; 846; 864	309(5);312(8);314(10);316(12)	261	83	305	317	317	329	TTGATTTCTTCCTGGGGGCCTCTCT
31527_at	X17206	RPS2	6187	127; 139; 190; 267; 271;272; 285; 309; 312; 314; 316; 371; 379; 453; 523; 535; 561; 583; 589; 621; 666; 708; 754; 758; 789; 839; 846; 864	314(2);316(4)	265	131	313	325	325	337	TTCCTGGGGGCCTCTCTCAAGGATG
31527_at	X17206	RPS2	6187	127; 139; 190; 267; 271;272; 285; 309; 312; 314; 316; 371; 379; 453; 523; 535; 561; 583; 589; 621; 666; 708; 754; 758; 789; 839; 846; 864	314(1);316(3)	347	289	314	326	326	338	TCCTGGGGGCCTCTCTCAAGGATGA
31527_at	X17206	RPS2	6187	127; 139; 190; 267; 271;272; 285; 309; 312; 314; 316; 371; 379; 453; 523; 535; 561; 583; 589; 621; 666; 708; 754; 758; 789; 839; 846; 864	453(22)	481	625	432	444	444	456	CGTCGGTCTGGGTGTTAAGTGCTCC
31527_at	X17206	RPS2	6187	127; 139; 190; 267; 271;272; 285; 309; 312; 314; 316; 371; 379; 453; 523; 535; 561; 583; 589; 621; 666; 708; 754; 758; 789; 839; 846; 864	453(19)	557	515	435	447	447	459	CGGTCTGGGTGTTAAGTGCTCCAAG
31527_at	X17206	RPS2	6187	127; 139; 190; 267; 271;272; 285; 309; 312; 314; 316; 371; 379; 453; 523; 535; 561; 583; 589; 621; 666; 708; 754; 758; 789; 839; 846; 864	864(12)	88	65	853	865	865	877	CACACCAGAGTCTCCGTGCAGCGGA
31529_at	X99141	KRTHB3	3889	610; 1036; 1529; 1672; 1708	1708(22)	116	125	1687	1699	1699	1711	TTTCATCCCACTGGAAAGGGGTCTG
31529_at	X99141	KRTHB3	3889	610; 1036; 1529; 1672; 1708	1708(19)	208	151	1690	1702	1702	1714	CATCCCACTGGAAAGGGGTCTGTGG
31529_at	X99141	KRTHB3	3889	610; 1036; 1529; 1672; 1708	1708(23)	310	135	1686	1698	1698	1710	CTTTCATCCCACTGGAAAGGGGTCT
31536_at	AB020693	RTN4	57142	2829; 2843; 2893; 3744; 3793; 3924	3793(7)	170	143	3787	3799	3799	3811	GAAGAACGAACCTTGACGTTGCAGT
31536_at	AB020693	RTN4	57142	2829; 2843; 2893; 3744; 3793; 3924	3924(10)	17	55	3915	3927	3927	3939	AAGCTGCTATGTATGGATTTAAACC
31536_at	AB020693	RTN4	57142	2829; 2843; 2893; 3744; 3793; 3924	3924(9)	554	127	3916	3928	3928	3940	AGCTGCTATGTATGGATTTAAACCG
31537_at	S74683	ART1	417	406; 871; 1109	871(24)	46	335	848	860	860	872	CCAAGTGATCAATGCCAGCAGACCG
31538_at	M17885	RPLP0	6175	221; 273; 545; 588; 632; 706;707; 860; 984; 1034	632(5)	225	69	628	640	640	652	CCTTTGGGCTGGTCATCCAGCAGGT
31538_at	M17885	RPLP0	6175	221; 273; 545; 588; 632; 706;707; 860; 984; 1034	632(8)	433	77	625	637	637	649	TCTCCTTTGGGCTGGTCATCCAGCA
31538_at	M17885	RPLP0	6175	221; 273; 545; 588; 632; 706;707; 860; 984; 1034	706(3);707(4)	98	399	704	716	716	728	AACTCTGCATTCTCGCTTCCTGGAG
31540_at	U03397	TNFRSF9	3604	957	957(24)	403	1	934	946	946	958	GAAATATGAGTCATCCGCTATCACA
31540_at	U03397	TNFRSF9	3604	957	957(9)	46	65	949	961	961	973	CGCTATCACAGCTTTCAAAAGCAAG
31540_at	U03397	TNFRSF9	3604	957	957(8)	61	61	950	962	962	974	GCTATCACAGCTTTCAAAAGCAAGA
31544_at	L13203	FOXI1	2299	276; 1041; 1082; 1253; 1574; 1669	1669(14)	208	171	1656	1668	1668	1680	CTTCTGTCCACCAGCATTTAGTGCC
31544_at	L13203	FOXI1	2299	276; 1041; 1082; 1253; 1574; 1669	1574(20)	243	413	1555	1567	1567	1579	TCCTCAGAGATTGGAGGCCAGGATG
31546_at	L11566	RPL18	6141	149; 306; 350; 367	149(13)	227	549	137	149	149	161	CCACATTCAACCAGGTTGTGTTGAA
31546_at	L11566	RPL18	6141	149; 306; 350; 367	306(8)	390	253	299	311	311	323	TACCCAAACTGAAGGTATGTGCACT
31549_at	M13150	MAS1	4142	900	900(11)	496	633	890	902	902	914	CCATCTTGGTCGTGAAGATCCGGAA
31550_at	J03019	ADRB1	153	231; 401; 842; 890; 1038; 1057; 1113; 1142; 1251; 1285; 1394	1251(19)	124	511	1233	1245	1245	1257	TTCCGCAAGGCCTTCCAGGGACTGC
31550_at	J03019	ADRB1	153	231; 401; 842; 890; 1038; 1057; 1113; 1142; 1251; 1285; 1394	1251(10)	1	457	1242	1254	1254	1266	GCCTTCCAGGGACTGCTCTGCTGCG
31550_at	J03019	ADRB1	153	231; 401; 842; 890; 1038; 1057; 1113; 1142; 1251; 1285; 1394	1251(6)	325	211	1246	1258	1258	1270	TCCAGGGACTGCTCTGCTGCGCGCG
31550_at	J03019	ADRB1	153	231; 401; 842; 890; 1038; 1057; 1113; 1142; 1251; 1285; 1394	1394(17)	387	461	1378	1390	1390	1402	ACGACGACGATGTCGTCGGGGCCAC
31551_at	M86868	GABRR2	2570	1041; 1369	1369(7)	301	51	1363	1375	1375	1387	GCCAGACGGGTTTTCGTATCTTCCA
31551_at	M86868	GABRR2	2570	1041; 1369	1369(3)	342	625	1367	1379	1379	1391	GACGGGTTTTCGTATCTTCCAGAAT
31555_at	X16666	HOXB1	3211	456; 800	456(4)	193	365	453	465	465	477	CGCGAGCTTTGCACCGGCCTATGCT
31557_at	M17733	TMSB4X	7114	60; 274; 444; 458; 474; 495	60(19)	204	57	42	54	54	66	TACTCGTGCGCCTCGCTTCGCTTTT
31557_at	M17733	TMSB4X	7114	60; 274; 444; 458; 474; 495	495(7)	214	507	489	501	501	513	GTAAAACCAAGCTGGCCCAAGTGTC
31557_at	M17733	TMSB4X	7114	60; 274; 444; 458; 474; 495	495(12)	426	535	484	496	496	508	CTAGAGTAAAACCAAGCTGGCCCAA
31557_at	M17733	TMSB4X	7114	60; 274; 444; 458; 474; 495	495(1)	45	93	495	507	507	519	CCAAGCTGGCCCAAGTGTCCTGCAG
31557_at	M17733	TMSB4X	7114	60; 274; 444; 458; 474; 495	495(10)	549	443	486	498	498	510	AGAGTAAAACCAAGCTGGCCCAAGT
31568_at	U14972	RPS10	6204	68; 157; 173; 251; 284; 296; 367; 390; 398; 415; 424	251(23)	153	285	229	241	241	253	TACCAATGAGGGTATCCAGTATCTC
31568_at	U14972	RPS10	6204	68; 157; 173; 251; 284; 296; 367; 390; 398; 415; 424	173(11)	16	405	163	175	175	187	GCAGTCTCTCAAGTCCCGAGGCTAC
31568_at	U14972	RPS10	6204	68; 157; 173; 251; 284; 296; 367; 390; 398; 415; 424	251(22)	242	83	230	242	242	254	ACCAATGAGGGTATCCAGTATCTCC
31568_at	U14972	RPS10	6204	68; 157; 173; 251; 284; 296; 367; 390; 398; 415; 424	157(25)	266	119	133	145	145	157	TGTGCCCAACCTTCATGTCATGAAG
31568_at	U14972	RPS10	6204	68; 157; 173; 251; 284; 296; 367; 390; 398; 415; 424	173(5)	408	289	169	181	181	193	TCTCAAGTCCCGAGGCTACGTGAAG
31568_at	U14972	RPS10	6204	68; 157; 173; 251; 284; 296; 367; 390; 398; 415; 424	367(13)	4	197	355	367	367	379	ACCTGCGAGACTCACAAGAGGGGAA
31568_at	U14972	RPS10	6204	68; 157; 173; 251; 284; 296; 367; 390; 398; 415; 424	157(7);173(23)	49	185	151	163	163	175	CATGAAGGCCATGCAGTCTCTCAAG
31568_at	U14972	RPS10	6204	68; 157; 173; 251; 284; 296; 367; 390; 398; 415; 424	367(7)	499	61	361	373	373	385	GAGACTCACAAGAGGGGAAGCTGAC
31568_at	U14972	RPS10	6204	68; 157; 173; 251; 284; 296; 367; 390; 398; 415; 424	415(7);424(16)	85	9	409	421	421	433	TGTGCCACCTGGTGCCGACAAGAAA
31569_at	U76362	SLC1A7	6512	177; 1088; 1798; 1850	1798(24)	589	571	1775	1787	1787	1799	CCACGTCCCCGTTCAAGTGGAGCGG
31573_at	M64716	RPS25	6230	76; 107; 159; 161; 172; 214; 334; 345; 401; 409; 470	76(16)	176	37	61	73	73	85	CGAGCTTCGCAATGCCGCCTAAGGA
31573_at	M64716	RPS25	6230	76; 107; 159; 161; 172; 214; 334; 345; 401; 409; 470	214(16)	256	325	199	211	211	223	AGCTCAATAACTTAGTCTTGTTTGA
31573_at	M64716	RPS25	6230	76; 107; 159; 161; 172; 214; 334; 345; 401; 409; 470	334(10);345(21)	292	127	325	337	337	349	GGGCAGCCCTTCAGGAGCTCCTTAG
31573_at	M64716	RPS25	6230	76; 107; 159; 161; 172; 214; 334; 345; 401; 409; 470	76(4)	29	451	73	85	85	97	TGCCGCCTAAGGACGACAAGAAGAA
31573_at	M64716	RPS25	6230	76; 107; 159; 161; 172; 214; 334; 345; 401; 409; 470	172(3)	477	413	170	182	182	194	GAAGTGGTCCAAAGGCAAAGTTCGG
31573_at	M64716	RPS25	6230	76; 107; 159; 161; 172; 214; 334; 345; 401; 409; 470	470(20)	597	231	451	463	463	475	TAGGTCCAACCAGCTGTACATTTGG
31573_at	M64716	RPS25	6230	76; 107; 159; 161; 172; 214; 334; 345; 401; 409; 470	159(25)	612	631	135	147	147	159	CCAGTGAACAAATCCGGGGGCAAGG
31573_at	M64716	RPS25	6230	76; 107; 159; 161; 172; 214; 334; 345; 401; 409; 470	214(22)	6	99	193	205	205	217	GGGACAAGCTCAATAACTTAGTCTT
31583_at	X67247	RPS8	6202	3287; 3302; 3315; 3362	3302(9);3315(22)	238	223	3294	622	3306	3318	AGTTCTATCTTAGGAAAATCAAGGC
31583_at	X67247	RPS8	6202	3287; 3302; 3315; 3362	3362(17)	280	81	3346	674	3358	3370	GTCTTCACCCATGTAATAAAGGTGT
31584_at	X16064	TPT1	7178	430; 432; 530; 592; 685; 696	685(21)	19	491	665	677	677	689	GCTTGTCATCCACACAACACCAGGA
31584_at	X16064	TPT1	7178	430; 432; 530; 592; 685; 696	685(7);696(18)	475	3	679	691	691	703	CAACACCAGGACTTAAGACAAATGG
31584_at	X16064	TPT1	7178	430; 432; 530; 592; 685; 696	430(6);432(8)	542	459	425	437	437	449	GTAAAACCTTTTATGACAGGGGCTG
31584_at	X16064	TPT1	7178	430; 432; 530; 592; 685; 696	685(5);696(16)	78	211	681	693	693	705	ACACCAGGACTTAAGACAAATGGGA
31585_at	X94552	GRM7	2917	460; 1536; 2027; 2434	2434(13)	431	91	2422	2434	2434	2446	CATCATAGACTACGATGAACACAAG
31587_at	X96969	SLC14A2	8170	1342; 1484; 1515; 1647	1484(2)	212	339	1483	1495	1495	1507	ACACATCAGTGTAAATTCAGGCTTC
31587_at	X96969	SLC14A2	8170	1342; 1484; 1515; 1647	1484(3)	296	55	1482	1494	1494	1506	AACACATCAGTGTAAATTCAGGCTT
31587_at	X96969	SLC14A2	8170	1342; 1484; 1515; 1647	1515(5)	421	415	1511	1523	1523	1535	ACGCCGTCCAGATCCCCAGGATAAG
31587_at	X96969	SLC14A2	8170	1342; 1484; 1515; 1647	1515(22)	85	419	1494	1506	1506	1518	TAAATTCAGGCTTCAGCACGCCGTC
31595_at	AJ223317	SARDH	1757	282; 1367	1367(10)	306	31	1358	1370	1370	1382	TCAACAGCGTAGGAATGATGCTGGG
31598_s_at	L41668	GALE	2582	632; 930; 941; 1026; 1030; 1047; 1317; 1324; 1393	1317(5);1324(12)	144	93	1313	1325	1325	1337	GGCCGAGGTCTCTAACTCTTATCTT
31598_s_at	L41668	GALE	2582	632; 930; 941; 1026; 1030; 1047; 1317; 1324; 1393	1317(21)	216	79	1297	1309	1309	1321	GCTCCACTGACCAGGAGGCCGAGGT
31598_s_at	L41668	GALE	2582	632; 930; 941; 1026; 1030; 1047; 1317; 1324; 1393	941(7)	367	243	935	947	947	959	TCCAGGCTATGGAGAAGGCCTCTGG
31598_s_at	L41668	GALE	2582	632; 930; 941; 1026; 1030; 1047; 1317; 1324; 1393	1317(11);1324(18)	84	343	1307	1319	1319	1331	CCAGGAGGCCGAGGTCTCTAACTCT
31631_f_at	AF095288	---	---	78; 131; 450; 504	131(2)	259	265	130	142	142	154	CCACGTTTTGGCAAAACATACGATG
31631_f_at	AF095288	---	---	78; 131; 450; 504	131(22)	60	515	110	122	122	134	GGATATCTCAAGTTTTAACACCACG
31636_s_at	U09210	SLC18A3	6572	409; 418; 474; 479; 527; 530; 661; 838; 1057; 1078; 1357; 1369; 2001; 2080	2001(21)	422	55	1981	1993	1993	2005	CCCGCCTGGCCCTTTTGATGAGTGC
31636_s_at	U09210	SLC18A3	6572	409; 418; 474; 479; 527; 530; 661; 838; 1057; 1078; 1357; 1369; 2001; 2080	2001(20)	89	47	1982	1994	1994	2006	CCGCCTGGCCCTTTTGATGAGTGCG
31643_at	AB008185	NEU3	10825	1102; 1134; 1141; 1409; 2007;2008	2007(12);2008(13)	432	103	1996	2039	2008	2020	TAATAATGCTCAGAGTTCTGTAGGC
31646_at	AJ006054	UGT2A1	10941	287; 985; 1234; 1587	1234(7)	154	427	1228	1240	1240	1252	GTGGGAGTTCCCATGTTTGCTGATC
31648_at	AB016899	C6orf54	26236	657; 685; 688; 1043; 1083; 1266; 1366; 1580; 1650; 1771; 1877; 2073;2074; 2075;2076; 2396; 2408; 2460;2461; 2515; 2668	2408(1)	155	19	2408	2420	2420	2432	ACCTTCTGGAAGCTCAATTATCACG
31648_at	AB016899	C6orf54	26236	657; 685; 688; 1043; 1083; 1266; 1366; 1580; 1650; 1771; 1877; 2073;2074; 2075;2076; 2396; 2408; 2460;2461; 2515; 2668	2515(2)	220	271	2514	2526	2526	2538	CGCTTTTAGAGAACTTTGGGAGCAA
31648_at	AB016899	C6orf54	26236	657; 685; 688; 1043; 1083; 1266; 1366; 1580; 1650; 1771; 1877; 2073;2074; 2075;2076; 2396; 2408; 2460;2461; 2515; 2668	2515(25)	31	255	2491	2503	2503	2515	ATTCCAGGCACAATACATATGAACG
31648_at	AB016899	C6orf54	26236	657; 685; 688; 1043; 1083; 1266; 1366; 1580; 1650; 1771; 1877; 2073;2074; 2075;2076; 2396; 2408; 2460;2461; 2515; 2668	2408(12)	384	27	2397	2409	2409	2421	TATCCAGACCTACCTTCTGGAAGCT
31649_at	AB016900	C6orf54	26236	353; 381; 384; 707; 747; 930; 1030; 1349	1349(1)	13	247	1349	1361	1361	1373	AGAGTAGCCAAAATGCTGTGGCATT
31649_at	AB016900	C6orf54	26236	353; 381; 384; 707; 747; 930; 1030; 1349	1030(15)	185	15	1016	1028	1028	1040	TCCCTCTTGTCAGCACGGCTGAAAG
31649_at	AB016900	C6orf54	26236	353; 381; 384; 707; 747; 930; 1030; 1349	1030(16)	266	87	1015	1027	1027	1039	ATCCCTCTTGTCAGCACGGCTGAAA
31649_at	AB016900	C6orf54	26236	353; 381; 384; 707; 747; 930; 1030; 1349	1030(17)	267	87	1014	1026	1026	1038	TATCCCTCTTGTCAGCACGGCTGAA
31649_at	AB016900	C6orf54	26236	353; 381; 384; 707; 747; 930; 1030; 1349	1030(19)	378	101	1012	1024	1024	1036	ACTATCCCTCTTGTCAGCACGGCTG
31649_at	AB016900	C6orf54	26236	353; 381; 384; 707; 747; 930; 1030; 1349	1030(18)	55	139	1013	1025	1025	1037	CTATCCCTCTTGTCAGCACGGCTGA
31651_at	AB016901	C6orf123	26238	1080	1080(5)	225	501	1076	1088	1088	1100	CACGCCCTAAATGATGAGTTGGATC
31659_at	AL080175	LRRC21	26103	139; 172; 866	866(23)	279	553	844	856	856	868	CTTGGAGGAGCTGTCCCGGCACAGT
31663_at	AB016902	MLLT4	4301	35; 36; 171; 172; 201; 202; 442; 443; 472; 475; 514; 527; 568; 610; 667; 695; 712; 728	667(23)	166	363	645	657	657	669	TCCTCCCAACACACTGCAGGGGTAA
31663_at	AB016902	MLLT4	4301	35; 36; 171; 172; 201; 202; 442; 443; 472; 475; 514; 527; 568; 610; 667; 695; 712; 728	667(18)	420	79	650	662	662	674	CCAACACACTGCAGGGGTAATGACC
31663_at	AB016902	MLLT4	4301	35; 36; 171; 172; 201; 202; 442; 443; 472; 475; 514; 527; 568; 610; 667; 695; 712; 728	667(19)	533	417	649	661	661	673	CCCAACACACTGCAGGGGTAATGAC
31682_s_at	D32039	CSPG2	1462	1842	1842(20)	171	191	1823	1835	1835	1847	GTTATGAAATCAACTCCCTGATTAG
31682_s_at	D32039	CSPG2	1462	1842	1842(6)	432	417	1837	1849	1849	1861	TCCCTGATTAGATACCACTGCAAAG
31685_at	Y08976	FEV	54738	536; 941; 1148; 1362; 1538; 1616	1616(8)	527	149	1609	1621	1621	1633	TGCATTTCCGCCTGGCTCCTAGAAG
31685_at	Y08976	FEV	54738	536; 941; 1148; 1362; 1538; 1616	1538(19)	621	193	1520	1532	1532	1544	CGATGTGCGCCCTCTTTCACCTTTT
31687_f_at	M25079	HBB	3043	251	251(24)	138	317	228	222	240	252	GGCTCACCTGGACAACCTCAAGGGC
31687_f_at	M25079	HBB	3043	251	251(25)	250	165	227	221	239	251	TGGCTCACCTGGACAACCTCAAGGG
31687_f_at	M25079	HBB	3043	251	251(23)	45	213	229	223	241	253	GCTCACCTGGACAACCTCAAGGGCA
31688_at	AF005080	SPRL1B	26239	203	203(18)	42	155	186	198	198	210	TTCTTGCTGTGGTCCCATCTCTGGG
31708_at	L05095	---	---	43; 149; 223; 278; 298; 334; 367; 377; 413; 418; 423; 455	223(13)	122	331	211	223	223	235	CCAGCTTTGAGGAAATCTGAAATAG
31708_at	L05095	---	---	43; 149; 223; 278; 298; 334; 367; 377; 413; 418; 423; 455	334(17)	195	245	318	330	330	342	CTACAGAGTGTGCACACTGGCTATC
31708_at	L05095	---	---	43; 149; 223; 278; 298; 334; 367; 377; 413; 418; 423; 455	223(15)	201	385	209	221	221	233	GCCCAGCTTTGAGGAAATCTGAAAT
31708_at	L05095	---	---	43; 149; 223; 278; 298; 334; 367; 377; 413; 418; 423; 455	334(12)	29	397	323	335	335	347	GAGTGTGCACACTGGCTATCATTGA
31708_at	L05095	---	---	43; 149; 223; 278; 298; 334; 367; 377; 413; 418; 423; 455	223(20)	341	129	204	216	216	228	CAACTGCCCAGCTTTGAGGAAATCT
31708_at	L05095	---	---	43; 149; 223; 278; 298; 334; 367; 377; 413; 418; 423; 455	223(19)	342	129	205	217	217	229	AACTGCCCAGCTTTGAGGAAATCTG
31708_at	L05095	---	---	43; 149; 223; 278; 298; 334; 367; 377; 413; 418; 423; 455	298(4)	379	35	295	307	307	319	CTGGGCACAGCATGCGGAAAATACT
31708_at	L05095	---	---	43; 149; 223; 278; 298; 334; 367; 377; 413; 418; 423; 455	367(15);377(25)	436	151	353	365	365	377	GTGACTCTGACATCATTAGAAGCAT
31708_at	L05095	---	---	43; 149; 223; 278; 298; 334; 367; 377; 413; 418; 423; 455	367(11);377(21)	46	461	357	369	369	381	CTCTGACATCATTAGAAGCATGCCA
31708_at	L05095	---	---	43; 149; 223; 278; 298; 334; 367; 377; 413; 418; 423; 455	367(19)	480	285	349	361	361	373	CCAGGTGACTCTGACATCATTAGAA
31708_at	L05095	---	---	43; 149; 223; 278; 298; 334; 367; 377; 413; 418; 423; 455	149(17)	574	493	133	145	145	157	TACGTCCTGGGGTACAAGCAGACTC
31713_s_at	AB000275	DLGAP2	9228	405; 440; 483; 1008; 1560; 1587	1587(11)	534	93	1577	1589	1589	1601	GCATCGAGATCTACATCCCCGAGGC
31717_at	U82382	PIN1L	5301	555; 621; 867	867(9)	53	91	859	871	871	883	ATGCGAGGGCCCAGAGTTGTTTGTA
31734_at	AJ000041	HOXC11	3227	1831; 1888	1888(6)	202	75	1883	1895	1895	1907	AGTGCGTGTGTACATGTGCACTCCC
31741_at	AF043978	PAX4	5078	780; 1195; 1204; 1428; 1449; 1640; 1719; 1732; 1757	1640(25)	447	81	1616	1628	1628	1640	CTATGCATGTATGTAGGCAATACAT
31744_at	D89479	SULT1B1	27284	931	931(16)	318	273	916	928	928	940	AGTGTCTAAATCACAAATCTGAGAA
31767_at	AB015046	XYLB	9942	1676; 1690	1690(6)	295	125	1685	1698	1697	1709	TTGTAGCATTTGCATTATGAAAGCC
31775_at	X65018	SFTPD	6441	951; 1039; 1089; 1096	1089(5);1096(12)	104	471	1085	1097	1097	1109	TAGCTAAGAACGAGGCTGCTTTCCT
31775_at	X65018	SFTPD	6441	951; 1039; 1089; 1096	1039(21)	381	241	1019	1031	1031	1043	AGGCTGGTGGACAGTTGGCCTCTCC
31775_at	X65018	SFTPD	6441	951; 1039; 1089; 1096	1039(13)	499	77	1027	1039	1039	1051	GGACAGTTGGCCTCTCCACGCTCTG
31775_at	X65018	SFTPD	6441	951; 1039; 1089; 1096	1089(1);1096(8)	562	485	1089	1101	1101	1113	TAAGAACGAGGCTGCTTTCCTGAGC
31777_at	AF006464	MUSK	4593	1285; 2531	2531(12)	274	623	2520	2585	2532	2544	AGAACTGCCCCGTGGAGCTGTACAA
31781_at	U65652	CDRT1	374286	859; 860; 1026; 1061; 1100; 1123; 1156; 1157; 1160; 1214	1214(23)	134	235	1192	1204	1204	1216	TCCACCTATCCAGTAGAGGCAGCAC
31781_at	U65652	CDRT1	374286	859; 860; 1026; 1061; 1100; 1123; 1156; 1157; 1160; 1214	1214(14)	143	125	1201	1213	1213	1225	CCAGTAGAGGCAGCACTGATCTGGC
31788_at	AB014537	ZBED4	9889	963; 1011; 1412; 1566; 1696; 1770; 3264; 3783; 3816; 4471; 4634; 4961; 5006; 5044; 5105	5105(25)	609	301	5081	5115	5093	5105	TGCCTACGACCTTTTAGAAAAGTTG
31788_at	AB014537	ZBED4	9889	963; 1011; 1412; 1566; 1696; 1770; 3264; 3783; 3816; 4471; 4634; 4961; 5006; 5044; 5105	4961(14)	70	207	4948	4982	4960	4972	TTTCAAATCCCAAGGACATCAGAGT
31792_at	M20560	ANXA3	306	1057; 1130	1130(16)	116	201	1115	1187	1127	1139	AGCAACTTGTGTTCCTAACAGGAAT
31792_at	M20560	ANXA3	306	1057; 1130	1130(19)	478	119	1112	1184	1124	1136	AACAGCAACTTGTGTTCCTAACAGG
31792_at	M20560	ANXA3	306	1057; 1130	1130(18)	71	537	1113	1185	1125	1137	ACAGCAACTTGTGTTCCTAACAGGA
31796_at	AB014606	KIF1C	10749	3115; 6134	6134(18)	367	87	6117	6135	6129	6141	AACCCACAGAAGAAGAGGTAAGCTG
31796_at	AB014606	KIF1C	10749	3115; 6134	6134(19)	94	307	6116	6134	6128	6140	AAACCCACAGAAGAAGAGGTAAGCT
317_at	D55696	LGMN	5641	97; 938; 1176; 1296; 1565; 1635; 1683; 1822	1822(16)	342	627	1807	1819	1819	1831	ATTCTGCAGGTGTTCAAGTCTTAAA
317_at	D55696	LGMN	5641	97; 938; 1176; 1296; 1565; 1635; 1683; 1822	1296(6)	437	191	1291	1303	1303	1315	TATCCGCTTCACAGGATAAAATTGT
31802_at	D86979	KIAA0226	9711	3652; 4410; 4758; 5801	5801(11)	79	293	5791	5654	5803	5815	CATAGTTTGCTTACCAGGTGGAGAC
31803_at	AB014553	ICOSL	23308	789; 815; 1185; 1323; 1593; 1598; 1630; 1883; 2100; 2604; 3297; 3429; 3504; 3620; 3654; 3873; 4085	4085(22)	442	275	4064	4082	4076	4088	TTCTGTCCCTCATGCCTGAGGGCAC
31803_at	AB014553	ICOSL	23308	789; 815; 1185; 1323; 1593; 1598; 1630; 1883; 2100; 2604; 3297; 3429; 3504; 3620; 3654; 3873; 4085	3873(1)	499	511	3873	3891	3885	3897	GTCCTAAGCCCCAGGACTGAGGGTC
31804_f_at	X78283	SULT1A1	6817	183; 312; 321; 459; 567; 600; 604; 610; 612; 666; 690; 759; 761; 797; 797; 804; 816; 817; 826; 832; 883; 898; 954; 1002; 1028; 1061; 1132	898(13)	194	441	886	899	898	910	GTCCCCCAGGAGTTCATGGACCACA
31804_f_at	X78283	SULT1A1	6817	183; 312; 321; 459; 567; 600; 604; 610; 612; 666; 690; 759; 761; 797; 797; 804; 816; 817; 826; 832; 883; 898; 954; 1002; 1028; 1061; 1132	826(6);832(12)	205	511	821	834	833	845	ACTTCATGGTTCAGCACACGTCGTT
31804_f_at	X78283	SULT1A1	6817	183; 312; 321; 459; 567; 600; 604; 610; 612; 666; 690; 759; 761; 797; 797; 804; 816; 817; 826; 832; 883; 898; 954; 1002; 1028; 1061; 1132	954(8)	216	289	947	960	959	971	ACTGGAAGACCACCTTCACCGTGGC
31804_f_at	X78283	SULT1A1	6817	183; 312; 321; 459; 567; 600; 604; 610; 612; 666; 690; 759; 761; 797; 797; 804; 816; 817; 826; 832; 883; 898; 954; 1002; 1028; 1061; 1132	898(4)	251	139	895	908	907	919	GAGTTCATGGACCACAGCATCTCCC
31804_f_at	X78283	SULT1A1	6817	183; 312; 321; 459; 567; 600; 604; 610; 612; 666; 690; 759; 761; 797; 797; 804; 816; 817; 826; 832; 883; 898; 954; 1002; 1028; 1061; 1132	954(4)	419	451	951	964	963	975	GAAGACCACCTTCACCGTGGCGCAG
31804_f_at	X78283	SULT1A1	6817	183; 312; 321; 459; 567; 600; 604; 610; 612; 666; 690; 759; 761; 797; 797; 804; 816; 817; 826; 832; 883; 898; 954; 1002; 1028; 1061; 1132	954(5)	494	61	950	963	962	974	GGAAGACCACCTTCACCGTGGCGCA
31804_f_at	X78283	SULT1A1	6817	183; 312; 321; 459; 567; 600; 604; 610; 612; 666; 690; 759; 761; 797; 797; 804; 816; 817; 826; 832; 883; 898; 954; 1002; 1028; 1061; 1132	804(3);816(15);817(16);826(25)	55	263	802	815	814	826	CTGCCAGAGGAGACCGTGGACTTCA
31804_f_at	X78283	SULT1A1	6817	183; 312; 321; 459; 567; 600; 604; 610; 612; 666; 690; 759; 761; 797; 797; 804; 816; 817; 826; 832; 883; 898; 954; 1002; 1028; 1061; 1132	826(9);832(15)	554	99	818	831	830	842	TGGACTTCATGGTTCAGCACACGTC
31805_at	M64347	FGFR3	2261	765; 789; 2232; 2378; 2396; 2713; 2988; 3551; 3669	3551(24)	249	195	3528	3825	3540	3552	TCTTACGCAATGCTTCTAGAGTTTT
31805_at	M64347	FGFR3	2261	765; 789; 2232; 2378; 2396; 2713; 2988; 3551; 3669	3551(18)	62	415	3534	3831	3546	3558	GCAATGCTTCTAGAGTTTTATAGCC
31810_g_at	Z21488	CNTN1	1272	493; 2014; 2077; 2513; 3105	3105(21)	51	357	3085	3097	3097	3109	TCAAGTCAAAATTTCAGGTGCACCC
31812_at	M24470	GMPR	2766	113; 1207; 1247; 1281	1207(1)	267	225	1207	1219	0	1231	GCTGCTCCTGAATGGTGGAATGCTG
31812_at	M24470	GMPR	2766	113; 1207; 1247; 1281	1207(15)	284	355	1193	1213	1205	1217	CTTCTGGCTGCTCCTGAATGGTGGA
31812_at	M24470	GMPR	2766	113; 1207; 1247; 1281	1247(20)	486	45	1228	1240	0	1252	GCTGTGTCCTCTCTTCTGTCTCCTG
31812_at	M24470	GMPR	2766	113; 1207; 1247; 1281	1207(16)	538	273	1192	1212	1204	1216	GCTTCTGGCTGCTCCTGAATGGTGG
31813_at	AB023185	CAMK2A	815	1525; 1926;1927; 1970; 2031; 2033; 2287; 2371; 2595; 3413; 3618; 3785; 4313; 4484; 4634; 4724	4313(20)	292	371	4294	4319	4306	4318	ACCAGGGATGATCCTGATGCGGCAG
31813_at	AB023185	CAMK2A	815	1525; 1926;1927; 1970; 2031; 2033; 2287; 2371; 2595; 3413; 3618; 3785; 4313; 4484; 4634; 4724	4313(25)	372	255	4289	4314	4301	4313	AGGGCACCAGGGATGATCCTGATGC
31813_at	AB023185	CAMK2A	815	1525; 1926;1927; 1970; 2031; 2033; 2287; 2371; 2595; 3413; 3618; 3785; 4313; 4484; 4634; 4724	4484(15)	386	491	4470	4495	4482	4494	CATGAAAACACGTTTACAGGAAAGT
31813_at	AB023185	CAMK2A	815	1525; 1926;1927; 1970; 2031; 2033; 2287; 2371; 2595; 3413; 3618; 3785; 4313; 4484; 4634; 4724	4484(7)	548	405	4478	4503	4490	4502	CACGTTTACAGGAAAGTGTTCTCCT
31814_i_at	AB009462	LRP3	4037	379; 865; 904; 1042; 1171; 1258; 1858; 2349; 2506	2349(2)	341	217	2348	2362	2360	2372	GCAGACGGCCCAGCTCCTGCAGATG
31814_i_at	AB009462	LRP3	4037	379; 865; 904; 1042; 1171; 1258; 1858; 2349; 2506	2349(3)	38	505	2347	2361	2359	2371	GGCAGACGGCCCAGCTCCTGCAGAT
31814_i_at	AB009462	LRP3	4037	379; 865; 904; 1042; 1171; 1258; 1858; 2349; 2506	2349(12)	577	551	2338	2352	2350	2362	GGAGCCACTGGCAGACGGCCCAGCT
31815_r_at	AB009462	LRP3	4037	379; 865; 904; 1042; 1171; 1258; 1858; 2349; 2506	2349(24)	592	137	2326	2340	2338	2350	AAAGGTCTGCAGGGAGCCACTGGCA
31820_at	X16663	HCLS1	3059	483; 745; 1123; 1602; 1612; 1622; 1632	1632(4)	387	387	1629	1643	1641	1653	TCATTAAGGGCTTGGGGCAGAGACA
31820_at	X16663	HCLS1	3059	483; 745; 1123; 1602; 1612; 1622; 1632	1622(5);1632(15)	575	123	1618	1632	1630	1642	CCTCTCCTGCTTCATTAAGGGCTTG
31822_at	L12579	CUTL1	1523	1156; 1285; 1409; 1572; 1652; 1988; 2112; 2267; 2783	2783(14)	415	361	2770	2787	2782	2794	TGGTCTGAGGGGTCTGAACGTCTCC
31826_at	AB014574	KIAA0674	23307	1995; 2584; 2586; 2679; 3162; 3331; 3342; 3441; 3788; 4047;4048; 4186; 4189; 4206	3788(19)	229	79	3770	3806	3782	3794	AACCCTGGGTCTAGGCGAGCCACAG
31826_at	AB014574	KIAA0674	23307	1995; 2584; 2586; 2679; 3162; 3331; 3342; 3441; 3788; 4047;4048; 4186; 4189; 4206	4206(12)	411	53	4195	4232	4207	4219	CTTAAATCTGATACAAGAGGTCAAT
31826_at	AB014574	KIAA0674	23307	1995; 2584; 2586; 2679; 3162; 3331; 3342; 3441; 3788; 4047;4048; 4186; 4189; 4206	4189(1);4206(18)	95	313	4189	4226	4201	4213	CTTTGCCTTAAATCTGATACAAGAG
31828_r_at	AF027516	TGOLN2	10618	80; 90; 319; 334; 369; 376; 377; 837; 1027; 1133; 1472; 1744; 1764; 1794; 2044	1794(2)	110	371	1793	1805	0	1817	AGGGAGATCCCAGCCTGGGCAGGCT
31828_r_at	AF027516	TGOLN2	10618	80; 90; 319; 334; 369; 376; 377; 837; 1027; 1133; 1472; 1744; 1764; 1794; 2044	1794(1)	289	131	1794	1806	0	1818	GGGAGATCCCAGCCTGGGCAGGCTG
31828_r_at	AF027516	TGOLN2	10618	80; 90; 319; 334; 369; 376; 377; 837; 1027; 1133; 1472; 1744; 1764; 1794; 2044	1764(3)	359	237	1762	1795	1774	1786	CTATGACCAAAGGGAGATCCCAGCC
31828_r_at	AF027516	TGOLN2	10618	80; 90; 319; 334; 369; 376; 377; 837; 1027; 1133; 1472; 1744; 1764; 1794; 2044	1764(11)	546	201	1754	1787	1766	1778	AAACACGGCTATGACCAAAGGGAGA
31828_r_at	AF027516	TGOLN2	10618	80; 90; 319; 334; 369; 376; 377; 837; 1027; 1133; 1472; 1744; 1764; 1794; 2044	1764(15)	636	531	1750	1783	1762	1774	ATGGAAACACGGCTATGACCAAAGG
31832_at	AB006624	KIAA0286	23306	34; 2132; 4075; 4164; 5194; 5299; 5394	5299(6)	13	433	5294	5333	5306	5318	TTACCATAATTTTCCATGTTTGTGG
31832_at	AB006624	KIAA0286	23306	34; 2132; 4075; 4164; 5194; 5299; 5394	5299(20)	22	471	5280	5319	5292	5304	GTTACAGCCTGCAGTTACCATAATT
31832_at	AB006624	KIAA0286	23306	34; 2132; 4075; 4164; 5194; 5299; 5394	5299(5)	337	187	5295	5334	5307	5319	TACCATAATTTTCCATGTTTGTGGA
31857_r_at	D50924	DHX34	9704	636; 1120; 2875; 2942; 2986; 3003;3004; 3123; 3763	3763(15)	286	341	3749	3814	3761	3773	ATGATGAGGTATCAGGTGGGTGGAG
31857_r_at	D50924	DHX34	9704	636; 1120; 2875; 2942; 2986; 3003;3004; 3123; 3763	3763(9)	427	339	3755	3820	3767	3779	AGGTATCAGGTGGGTGGAGGGGAGA
31857_r_at	D50924	DHX34	9704	636; 1120; 2875; 2942; 2986; 3003;3004; 3123; 3763	3763(4)	496	339	3760	3825	3772	3784	TCAGGTGGGTGGAGGGGAGACGCTC
31859_at	J05070	MMP9	4318	78; 263; 499; 855; 2022; 2041; 2181; 2198	2041(9)	133	605	2033	2049	2045	2057	TATTTCTGCCAGGACCGCTTCTACT
31859_at	J05070	MMP9	4318	78; 263; 499; 855; 2022; 2041; 2181; 2198	2041(19)	191	459	2023	2039	2035	2047	AGAGAAAGCCTATTTCTGCCAGGAC
31859_at	J05070	MMP9	4318	78; 263; 499; 855; 2022; 2041; 2181; 2198	2022(20)	541	493	2003	2019	2015	2027	CACGACGTCTTCCAGTACCGAGAGA
31859_at	J05070	MMP9	4318	78; 263; 499; 855; 2022; 2041; 2181; 2198	2022(8)	551	541	2015	2031	2027	2039	CAGTACCGAGAGAAAGCCTATTTCT
31859_at	J05070	MMP9	4318	78; 263; 499; 855; 2022; 2041; 2181; 2198	2022(10)	574	411	2013	2029	2025	2037	TCCAGTACCGAGAGAAAGCCTATTT
31862_at	L20861	WNT5A	7474	1227; 2182; 3402; 3414; 3455; 3812; 3840; 4070	4070(24)	327	345	4047	4098	4059	4071	GTCTTGCGTGATTTGTATATTTCAC
31863_at	D80001	KIAA0179	23076	1275; 1319; 2649; 2654; 3141;3144; 4523; 4850; 4894	4894(22)	131	587	4873	4900	4885	4897	CAGAATTTGCTGGACTATGCTGGCA
31863_at	D80001	KIAA0179	23076	1275; 1319; 2649; 2654; 3141;3144; 4523; 4850; 4894	4850(20)	242	439	4831	4858	4843	4855	AGATGAAATCGAGCTGTCTTTTAAC
31863_at	D80001	KIAA0179	23076	1275; 1319; 2649; 2654; 3141;3144; 4523; 4850; 4894	4523(5)	336	433	4519	4546	4531	4543	ATAGACGCACAAGAATATGTCACAT
31864_at	X98263	MPHOSPH6	10200	71; 497; 554; 565; 622; 747; 840; 874; 917; 1053	747(22)	321	569	726	738	738	750	GCCCCTGATCTACAAATGTACATTG
31864_at	X98263	MPHOSPH6	10200	71; 497; 554; 565; 622; 747; 840; 874; 917; 1053	497(2)	394	567	496	508	508	520	TCTTAAAGCCCCAGGATTAAGATGG
31864_at	X98263	MPHOSPH6	10200	71; 497; 554; 565; 622; 747; 840; 874; 917; 1053	747(16)	540	251	732	744	744	756	GATCTACAAATGTACATTGTTACAG
31868_at	AF060798	STK16	8576	766; 1007; 1149; 1192; 1393	1007(20)	475	267	988	1009	1000	1012	TCAGTCAGCTGGAGGCGCTGCAGCC
31877_at	AF053977	CDC23	8697	985; 1973; 3022	3022(21)	260	421	3002	3051	3014	3026	TGCCTTTTCAAGGTTCCCATGGTCC
31883_at	AF025794	MTRR	4552	616; 1322; 1862; 1990; 2240; 2557; 2605; 2639; 2657; 2719; 2825; 2829; 2843	2657(15)	14	257	2643	2655	2655	2667	ATTACACATGTAGAGCATATCTGTT
31883_at	AF025794	MTRR	4552	616; 1322; 1862; 1990; 2240; 2557; 2605; 2639; 2657; 2719; 2825; 2829; 2843	2657(17)	48	129	2641	2653	2653	2665	AAATTACACATGTAGAGCATATCTG
31883_at	AF025794	MTRR	4552	616; 1322; 1862; 1990; 2240; 2557; 2605; 2639; 2657; 2719; 2825; 2829; 2843	2657(11)	7	159	2647	2659	2659	2671	CACATGTAGAGCATATCTGTTATAT
31889_at	U06452	MLANA	2315	474; 854; 961; 1427	1427(25)	417	49	1403	1522	1415	1427	CTGCCTTAGTGCTGATGCCTGTGTA
31889_at	U06452	MLANA	2315	474; 854; 961; 1427	1427(13)	8	447	1415	1534	1427	1439	TGATGCCTGTGTACTGCCTTAAATG
31889_at	U06452	MLANA	2315	474; 854; 961; 1427	1427(7)	94	427	1421	1540	1433	1445	CTGTGTACTGCCTTAAATGTACCTA
31893_at	L13687	ARL2	402	679; 796; 799	796(17);799(20)	504	19	780	855	792	804	TTGGCTACCATACCAAGAAGAGAGG
31893_at	L13687	ARL2	402	679; 796; 799	796(22);799(25)	5	507	775	850	787	799	GGCCTTTGGCTACCATACCAAGAAG
31895_at	AB002803	BACH1	571	928; 2434; 2450; 2455; 2660; 3486; 4129; 4159;4160; 4320; 4698; 4702; 4786; 4906; 5098; 5370	5098(4)	151	591	5095	5237	5107	5119	TTTAACAGTTTGCTATAGCTTACTG
318_at	D64142	H1FX	8971	791; 817; 990; 1081; 1111; 1130; 1158	817(25)	255	613	793	805	805	817	TTTTCTACCCCAAGTGACGTAGATT
318_at	D64142	H1FX	8971	791; 817; 990; 1081; 1111; 1130; 1158	817(4)	498	479	814	826	826	838	GATTTTGTACGGCTCACGCCGGCCG
318_at	D64142	H1FX	8971	791; 817; 990; 1081; 1111; 1130; 1158	791(2)	546	637	790	802	802	814	TGTTTTTCTACCCCAAGTGACGTAG
318_at	D64142	H1FX	8971	791; 817; 990; 1081; 1111; 1130; 1158	817(22)	631	477	796	808	808	820	TCTACCCCAAGTGACGTAGATTTTG
31902_at	AF093774	DIO2	1734	429; 1737; 1886; 1908; 2430; 2500; 2783; 4912; 4990; 5022; 5092; 5158; 5918; 5981; 6035	5981(11)	203	449	5971	5983	0	5995	CATGATGCTAAGAGTCCTGGGTAAA
31902_at	AF093774	DIO2	1734	429; 1737; 1886; 1908; 2430; 2500; 2783; 4912; 4990; 5022; 5092; 5158; 5918; 5981; 6035	6035(25)	285	461	6011	6027	6023	6035	TGCATATGCTACACATATGTGCTTC
31902_at	AF093774	DIO2	1734	429; 1737; 1886; 1908; 2430; 2500; 2783; 4912; 4990; 5022; 5092; 5158; 5918; 5981; 6035	5918(15)	287	445	5904	5920	5916	5928	GATGTAGTCACATTAGTTTGCCTCT
31902_at	AF093774	DIO2	1734	429; 1737; 1886; 1908; 2430; 2500; 2783; 4912; 4990; 5022; 5092; 5158; 5918; 5981; 6035	5918(13)	622	63	5906	5922	5918	5930	TGTAGTCACATTAGTTTGCCTCTCC
31904_at	U67733	PDE2A	5138	3022; 3198; 3798; 4057	4057(1)	592	339	4057	4089	4069	4081	CGTTTCATTCTGTGTGCGTTGTGGG
31904_at	U67733	PDE2A	5138	3022; 3198; 3798; 4057	4057(23)	607	367	4035	4047	0	4059	GACTCTTGGGTCAGCCCGGCCACTG
31905_at	AF040630	GALR2	8811	722; 1150	1150(17)	515	99	1134	1146	1146	1158	ACCTGTTGCACATGAGCGAGGCGGC
31905_at	AF040630	GALR2	8811	722; 1150	722(9)	549	327	714	726	726	738	TGGTTCTCGGCCTGACCTACGCGCG
31906_at	AF068754	HSBP1	3281	49; 212; 256; 337; 387; 452	452(9)	231	495	444	456	456	468	CCAGTTTCTTGAACATGGTATCTTC
31906_at	AF068754	HSBP1	3281	49; 212; 256; 337; 387; 452	337(19)	307	129	319	331	331	343	TTTTCCAAGCCAAGAGAAGATCGAA
31906_at	AF068754	HSBP1	3281	49; 212; 256; 337; 387; 452	337(16)	388	7	322	334	334	346	TCCAAGCCAAGAGAAGATCGAATGG
31906_at	AF068754	HSBP1	3281	49; 212; 256; 337; 387; 452	337(24)	463	25	314	326	326	338	GGCATTTTTCCAAGCCAAGAGAAGA
31906_at	AF068754	HSBP1	3281	49; 212; 256; 337; 387; 452	337(25)	464	25	313	325	325	337	TGGCATTTTTCCAAGCCAAGAGAAG
31906_at	AF068754	HSBP1	3281	49; 212; 256; 337; 387; 452	452(11)	538	291	442	454	454	466	CCCCAGTTTCTTGAACATGGTATCT
31913_at	AF049703	ELF5	2001	400	400(4)	230	87	397	409	409	421	GTTCGTCGAGGCAGCTGGCCTCTGC
31913_at	AF049703	ELF5	2001	400	400(19)	251	293	382	394	394	406	CATGACACAGGAGGAGTTCGTCGAG
31919_at	AF002986	GPR171	29909	393; 1066	1066(14)	34	19	1053	1065	1065	1077	GTGCTTTGATCCTATCCTGTACTAT
31928_at	X63454	FGF6	2251	233; 565; 691	565(3)	411	463	563	575	575	587	AGACTTGTACCAAGGGACCTACATT
31928_at	X63454	FGF6	2251	233; 565; 691	565(15)	59	429	551	563	563	575	TGCCTACGAGTCAGACTTGTACCAA
31930_f_at	X63096	RHCE	6006	156; 184; 313; 367; 386; 389; 461; 521; 527; 532; 538; 539; 542; 545; 578; 601; 606; 614; 723; 746	723(22)	140	219	702	714	714	726	GACAGGTTTGCTCCTAAATCTCAAA
31930_f_at	X63096	RHCE	6006	156; 184; 313; 367; 386; 389; 461; 521; 527; 532; 538; 539; 542; 545; 578; 601; 606; 614; 723; 746	532(2);538(8);539(9);542(12);545(15)	141	85	531	543	543	555	CGTCATGCACTCCATCTTCAGCTTG
31930_f_at	X63096	RHCE	6006	156; 184; 313; 367; 386; 389; 461; 521; 527; 532; 538; 539; 542; 545; 578; 601; 606; 614; 723; 746	578(24)	223	163	555	567	567	579	GCTGGGTCTGCTTGGAGAGATCACC
31930_f_at	X63096	RHCE	6006	156; 184; 313; 367; 386; 389; 461; 521; 527; 532; 538; 539; 542; 545; 578; 601; 606; 614; 723; 746	746(14)	223	99	733	745	745	757	AAAGCACCTCATGTGGCTAAATATT
31930_f_at	X63096	RHCE	6006	156; 184; 313; 367; 386; 389; 461; 521; 527; 532; 538; 539; 542; 545; 578; 601; 606; 614; 723; 746	746(21)	293	43	726	738	738	750	AATATGGAAAGCACCTCATGTGGCT
31930_f_at	X63096	RHCE	6006	156; 184; 313; 367; 386; 389; 461; 521; 527; 532; 538; 539; 542; 545; 578; 601; 606; 614; 723; 746	521(9);527(15);532(20)	579	545	513	525	525	537	GGGGATTCACCACATCTCCGTCATG
31932_f_at	M90357	BTF3	689	584; 642; 2200; 2949	642(5)	52	5	638	314	650	662	AGACAAAGCAGCTGACAGAAATGCT
31935_s_at	U75968	DDX11	1663	121; 336; 2101; 2102; 3157; 3362; 3369; 3385; 3409; 3518; 3518; 3522; 3523; 3525; 3529; 3530; 3534; 3552; 3592; 3599; 3613; 3621; 3677; 3677; 3694; 3694; 3724; 3724; 3775; 3784; 3789; 3854; 3896; 3921; 4004; 4025; 4103; 4163; 4163; 4173; 4173	3789(3)	144	107	3787	4088	3799	3811	CACAGCCCTGCCTGGATTTGTATCC
31935_s_at	U75968	DDX11	1663	121; 336; 2101; 2102; 3157; 3362; 3369; 3385; 3409; 3518; 3518; 3522; 3523; 3525; 3529; 3530; 3534; 3552; 3592; 3599; 3613; 3621; 3677; 3677; 3694; 3694; 3724; 3724; 3775; 3784; 3789; 3854; 3896; 3921; 4004; 4025; 4103; 4163; 4163; 4173; 4173	3677(21)	189	3	3657	3958	3669	3681	GACTGCTCACTCTCTGGTCTCAATT
31935_s_at	U75968	DDX11	1663	121; 336; 2101; 2102; 3157; 3362; 3369; 3385; 3409; 3518; 3518; 3522; 3523; 3525; 3529; 3530; 3534; 3552; 3592; 3599; 3613; 3621; 3677; 3677; 3694; 3694; 3724; 3724; 3775; 3784; 3789; 3854; 3896; 3921; 4004; 4025; 4103; 4163; 4163; 4173; 4173	3677(22)	64	189	3656	3957	3668	3680	GGACTGCTCACTCTCTGGTCTCAAT
31950_at	Y00345	PABPC1	26986	1364; 1690; 2416; 2619; 2644; 2760	2760(21)	193	157	2740	2752	2752	2764	AATAGCTCAGAATGTCAGTTCTGTT
31950_at	Y00345	PABPC1	26986	1364; 1690; 2416; 2619; 2644; 2760	2760(18)	464	279	2743	2755	2755	2767	AGCTCAGAATGTCAGTTCTGTTTTA
31952_at	X69391	RPL6	6128	155; 233; 297; 308; 371; 394; 464; 547; 585; 637; 672; 693; 707; 708; 712; 729; 760; 807	729(16)	128	253	714	728	726	738	GGTGAGATCTTCGACACAGAAAAAG
31952_at	X69391	RPL6	6128	155; 233; 297; 308; 371; 394; 464; 547; 585; 637; 672; 693; 707; 708; 712; 729; 760; 807	547(17)	128	89	531	544	543	555	GCTAGTGGCTTATTACTTGTGACTG
31952_at	X69391	RPL6	6128	155; 233; 297; 308; 371; 394; 464; 547; 585; 637; 672; 693; 707; 708; 712; 729; 760; 807	760(15)	166	141	746	760	758	770	TGAGATTACGGAGCAGCGCAAGATT
31952_at	X69391	RPL6	6128	155; 233; 297; 308; 371; 394; 464; 547; 585; 637; 672; 693; 707; 708; 712; 729; 760; 807	760(14)	167	141	747	761	759	771	GAGATTACGGAGCAGCGCAAGATTG
31952_at	X69391	RPL6	6128	155; 233; 297; 308; 371; 394; 464; 547; 585; 637; 672; 693; 707; 708; 712; 729; 760; 807	672(14)	2	557	659	673	671	683	TCTTACTGATGCTTACTTCAAGAAG
31952_at	X69391	RPL6	6128	155; 233; 297; 308; 371; 394; 464; 547; 585; 637; 672; 693; 707; 708; 712; 729; 760; 807	760(16)	529	597	745	759	757	769	ATGAGATTACGGAGCAGCGCAAGAT
31952_at	X69391	RPL6	6128	155; 233; 297; 308; 371; 394; 464; 547; 585; 637; 672; 693; 707; 708; 712; 729; 760; 807	585(4)	556	609	582	596	594	606	CTACGAAGAACACACCAGAAATTTG
31952_at	X69391	RPL6	6128	155; 233; 297; 308; 371; 394; 464; 547; 585; 637; 672; 693; 707; 708; 712; 729; 760; 807	729(15)	60	197	715	729	727	739	GTGAGATCTTCGACACAGAAAAAGA
31955_at	X65923	FAU	2197	52; 163; 199; 269; 340; 352; 353; 356; 361; 368; 369; 420; 458; 482	458(8)	225	465	451	512	463	475	ACTCTTAAGTCTTTTGTAATTCTGG
31955_at	X65923	FAU	2197	52; 163; 199; 269; 340; 352; 353; 356; 361; 368; 369; 420; 458; 482	199(8)	36	113	192	253	204	216	GCGCCCCTGGAGGATGAGGCCACTC
31955_at	X65923	FAU	2197	52; 163; 199; 269; 340; 352; 353; 356; 361; 368; 369; 420; 458; 482	199(5)	37	115	195	256	207	219	CCCCTGGAGGATGAGGCCACTCTGG
31955_at	X65923	FAU	2197	52; 163; 199; 269; 340; 352; 353; 356; 361; 368; 369; 420; 458; 482	163(10)	390	151	154	215	166	178	GCATTGCCCCGGAAGATCAAGTCGT
31955_at	X65923	FAU	2197	52; 163; 199; 269; 340; 352; 353; 356; 361; 368; 369; 420; 458; 482	340(22)	636	5	319	380	331	343	GTCAGACTCCTAAGGTGGCCAAACA
31955_at	X65923	FAU	2197	52; 163; 199; 269; 340; 352; 353; 356; 361; 368; 369; 420; 458; 482	269(11)	77	251	259	320	271	283	CAGGCCGCATGCTTGGAGGTAAAGT
31956_f_at	M17886	RPLP1	6176	150; 155; 159; 201; 264; 274; 285; 309; 365; 395	201(10)	112	135	192	204	204	216	GACAGTCACGGAGGATAAGATCAAT
31956_f_at	M17886	RPLP1	6176	150; 155; 159; 201; 264; 274; 285; 309; 365; 395	201(11)	39	263	191	203	203	215	TGACAGTCACGGAGGATAAGATCAA
31956_f_at	M17886	RPLP1	6176	150; 155; 159; 201; 264; 274; 285; 309; 365; 395	201(24)	453	601	178	190	190	202	CACGACGATGAGGTGACAGTCACGG
31957_r_at	M17886	RPLP1	6176	150; 155; 159; 201; 264; 274; 285; 309; 365; 395	155(1);159(5)	11	95	155	167	167	179	GCATCTACTCGGCCCTCATTCTGCA
31957_r_at	M17886	RPLP1	6176	150; 155; 159; 201; 264; 274; 285; 309; 365; 395	365(15)	191	197	351	363	363	375	TGCACCAGCAGGAGGTCCTGCCCCC
31957_r_at	M17886	RPLP1	6176	150; 155; 159; 201; 264; 274; 285; 309; 365; 395	150(12);155(17);159(21)	19	167	139	151	151	163	GTCTCCGAGCTCGCCTGCATCTACT
31957_r_at	M17886	RPLP1	6176	150; 155; 159; 201; 264; 274; 285; 309; 365; 395	365(12)	233	83	354	366	366	378	ACCAGCAGGAGGTCCTGCCCCCTCC
31957_r_at	M17886	RPLP1	6176	150; 155; 159; 201; 264; 274; 285; 309; 365; 395	150(24)	281	345	127	139	139	151	GCCATGGCCTCTGTCTCCGAGCTCG
31957_r_at	M17886	RPLP1	6176	150; 155; 159; 201; 264; 274; 285; 309; 365; 395	365(9)	423	415	357	369	369	381	AGCAGGAGGTCCTGCCCCCTCCACT
31962_at	L06499	RPL37A	6168	41; 41; 74; 86; 123; 153; 157; 165; 194; 220; 224; 242; 256; 257; 270; 274; 280; 334	270(12);274(16);280(22)	132	459	259	271	271	283	CCGCCATCAGAAGACTGAAGGAGTT
31962_at	L06499	RPL37A	6168	41; 41; 74; 86; 123; 153; 157; 165; 194; 220; 224; 242; 256; 257; 270; 274; 280; 334	153(15);157(19)	134	111	139	151	151	163	TCTGTGGCAAAACCAAGATGAAGAG
31962_at	L06499	RPL37A	6168	41; 41; 74; 86; 123; 153; 157; 165; 194; 220; 224; 242; 256; 257; 270; 274; 280; 334	256(4);257(5);270(18);274(22)	228	153	253	265	265	277	TAAAGTCCGCCATCAGAAGACTGAA
31962_at	L06499	RPL37A	6168	41; 41; 74; 86; 123; 153; 157; 165; 194; 220; 224; 242; 256; 257; 270; 274; 280; 334	123(9)	232	61	115	127	127	139	AGCACGCCAAGTACACTTGCTCTTT
31962_at	L06499	RPL37A	6168	41; 41; 74; 86; 123; 153; 157; 165; 194; 220; 224; 242; 256; 257; 270; 274; 280; 334	220(10);224(14)	238	31	211	223	223	235	CTGGCGGTGCCTGGACGTACAATAC
31962_at	L06499	RPL37A	6168	41; 41; 74; 86; 123; 153; 157; 165; 194; 220; 224; 242; 256; 257; 270; 274; 280; 334	242(2);256(16);257(17)	290	593	241	253	253	265	CCGCTGTCACGGTAAAGTCCGCCAT
31962_at	L06499	RPL37A	6168	41; 41; 74; 86; 123; 153; 157; 165; 194; 220; 224; 242; 256; 257; 270; 274; 280; 334	123(20)	322	229	104	116	116	128	TGAAATCAGCCAGCACGCCAAGTAC
31962_at	L06499	RPL37A	6168	41; 41; 74; 86; 123; 153; 157; 165; 194; 220; 224; 242; 256; 257; 270; 274; 280; 334	41(15)	453	615	27	39	39	51	CGTACCAAGAAAGTCGGGATCGTCG
31962_at	L06499	RPL37A	6168	41; 41; 74; 86; 123; 153; 157; 165; 194; 220; 224; 242; 256; 257; 270; 274; 280; 334	220(11);224(15)	479	547	210	222	222	234	GCTGGCGGTGCCTGGACGTACAATA
31962_at	L06499	RPL37A	6168	41; 41; 74; 86; 123; 153; 157; 165; 194; 220; 224; 242; 256; 257; 270; 274; 280; 334	123(21)	497	99	103	115	115	127	TTGAAATCAGCCAGCACGCCAAGTA
31962_at	L06499	RPL37A	6168	41; 41; 74; 86; 123; 153; 157; 165; 194; 220; 224; 242; 256; 257; 270; 274; 280; 334	224(2);242(20)	499	57	223	235	235	247	GGACGTACAATACCACTTCCGCTGT
31962_at	L06499	RPL37A	6168	41; 41; 74; 86; 123; 153; 157; 165; 194; 220; 224; 242; 256; 257; 270; 274; 280; 334	242(8);256(22);257(23)	528	405	235	247	247	259	CCACTTCCGCTGTCACGGTAAAGTC
31962_at	L06499	RPL37A	6168	41; 41; 74; 86; 123; 153; 157; 165; 194; 220; 224; 242; 256; 257; 270; 274; 280; 334	256(1);257(2);270(15);274(19);280(25)	84	217	256	268	268	280	AGTCCGCCATCAGAAGACTGAAGGA
31967_at	AF035835	NPHS1	4868	349; 3837	3837(11)	263	525	3827	3839	3839	3851	ACCCAAAGGGACTTGGTGTCAGGAG
31967_at	AF035835	NPHS1	4868	349; 3837	3837(10)	610	227	3828	3840	3840	3852	CCCAAAGGGACTTGGTGTCAGGAGA
31972_at	U92971	F2RL2	2151	39; 673; 892; 1275; 1310; 1371; 1375; 1404; 1684; 1736	1371(17);1375(21)	156	271	1355	1367	1367	1379	TTCCGAGCTCCTAAGAAATATGCTT
31972_at	U92971	F2RL2	2151	39; 673; 892; 1275; 1310; 1371; 1375; 1404; 1684; 1736	1371(18);1375(22)	178	281	1354	1366	1366	1378	TTTCCGAGCTCCTAAGAAATATGCT
31972_at	U92971	F2RL2	2151	39; 673; 892; 1275; 1310; 1371; 1375; 1404; 1684; 1736	1310(10)	18	215	1301	1313	1313	1325	CACAGAGAACGTCTGTTTTCAAGAA
31972_at	U92971	F2RL2	2151	39; 673; 892; 1275; 1310; 1371; 1375; 1404; 1684; 1736	1310(1)	199	51	1310	1322	1322	1334	CGTCTGTTTTCAAGAACAACATAAG
31972_at	U92971	F2RL2	2151	39; 673; 892; 1275; 1310; 1371; 1375; 1404; 1684; 1736	1310(22)	205	187	1289	1301	1301	1313	AAGGACAGCCATCACAGAGAACGTC
31972_at	U92971	F2RL2	2151	39; 673; 892; 1275; 1310; 1371; 1375; 1404; 1684; 1736	1310(5)	275	329	1306	1318	1318	1330	AGAACGTCTGTTTTCAAGAACAACA
31972_at	U92971	F2RL2	2151	39; 673; 892; 1275; 1310; 1371; 1375; 1404; 1684; 1736	1371(24)	336	271	1348	1360	1360	1372	GCTCCATTTCCGAGCTCCTAAGAAA
31978_at	AB012722	KIF25	3834	1025	1025(18)	249	163	1008	852	1020	1032	TGGTTCCTGGGAACCCCGCAGGGCA
31978_at	AB012722	KIF25	3834	1025	1025(23)	562	391	1003	847	1015	1027	ACAGCTGGTTCCTGGGAACCCCGCA
319_g_at	D64142	H1FX	8971	791; 817; 990; 1081; 1111; 1130; 1158	990(22)	109	471	969	981	981	993	GGCTCTCGGCCTTGGCAACGGCCGT
319_g_at	D64142	H1FX	8971	791; 817; 990; 1081; 1111; 1130; 1158	1130(11)	206	607	1120	1132	1132	1144	CCCTCCTTGCCTTTGGGTGCGCGAC
319_g_at	D64142	H1FX	8971	791; 817; 990; 1081; 1111; 1130; 1158	1130(4)	315	415	1127	1139	1139	1151	TGCCTTTGGGTGCGCGACAAACAAT
319_g_at	D64142	H1FX	8971	791; 817; 990; 1081; 1111; 1130; 1158	1130(2)	316	415	1129	1141	1141	1153	CCTTTGGGTGCGCGACAAACAATCG
319_g_at	D64142	H1FX	8971	791; 817; 990; 1081; 1111; 1130; 1158	990(24)	390	553	967	979	979	991	TTGGCTCTCGGCCTTGGCAACGGCC
319_g_at	D64142	H1FX	8971	791; 817; 990; 1081; 1111; 1130; 1158	990(8)	450	607	983	995	995	1007	GCAACGGCCGTCGTCATGGTTACTG
319_g_at	D64142	H1FX	8971	791; 817; 990; 1081; 1111; 1130; 1158	990(16)	456	625	975	987	987	999	CGGCCTTGGCAACGGCCGTCGTCAT
319_g_at	D64142	H1FX	8971	791; 817; 990; 1081; 1111; 1130; 1158	990(11)	479	573	980	992	992	1004	TTGGCAACGGCCGTCGTCATGGTTA
319_g_at	D64142	H1FX	8971	791; 817; 990; 1081; 1111; 1130; 1158	1130(8)	561	521	1123	1135	1135	1147	TCCTTGCCTTTGGGTGCGCGACAAA
319_g_at	D64142	H1FX	8971	791; 817; 990; 1081; 1111; 1130; 1158	990(2)	621	385	989	1001	1001	1013	GCCGTCGTCATGGTTACTGGCCCCT
319_g_at	D64142	H1FX	8971	791; 817; 990; 1081; 1111; 1130; 1158	990(5)	623	627	986	998	998	1010	ACGGCCGTCGTCATGGTTACTGGCC
32001_s_at	M80482	PCSK6	5046	448; 2085; 3618; 3674; 4270	4270(7)	15	233	4264	4276	4276	4288	GTTTGACGACAGTGCATTTGCCTTG
32001_s_at	M80482	PCSK6	5046	448; 2085; 3618; 3674; 4270	4270(13)	392	19	4258	4270	4270	4282	TCCCCTGTTTGACGACAGTGCATTT
32001_s_at	M80482	PCSK6	5046	448; 2085; 3618; 3674; 4270	4270(1)	431	83	4270	4282	4282	4294	CGACAGTGCATTTGCCTTGTCACCT
32001_s_at	M80482	PCSK6	5046	448; 2085; 3618; 3674; 4270	4270(19)	57	563	4252	4264	4264	4276	TCCTGCTCCCCTGTTTGACGACAGT
32008_at	AB023021	FUT9	10690	1003; 1366; 1634; 1845; 1969; 2301; 2471; 2741; 2752	2741(17)	107	59	2725	2737	2737	2749	TTCTCCTCCATAAGGCGAGAGGAGA
32008_at	AB023021	FUT9	10690	1003; 1366; 1634; 1845; 1969; 2301; 2471; 2741; 2752	2471(13)	233	253	2459	2471	2471	2483	AGTGTTAGCACAGAGTAAGATCTCA
32015_at	AL049925	PYGO1	26108	687; 757; 1519; 1610	1610(17)	365	295	1594	1606	1606	1618	TGTGTGCTGTTTGACAACTAATGGC
32020_at	AL080137	---	---	342; 390; 524; 563; 648; 701; 802; 818; 830; 1315; 2473; 2501	2501(19)	133	117	2483	2495	2495	2507	TCATTGTGTCCCACTGCATTTCTGA
32022_at	AL096716	DKFZP564M1462	26101	1316; 1517	1517(15)	262	201	1503	1515	1515	1527	CCTAGAGGCTTGTTTTCTGAGGAGG
32022_at	AL096716	DKFZP564M1462	26101	1316; 1517	1517(18)	54	259	1500	1512	1512	1524	CAGCCTAGAGGCTTGTTTTCTGAGG
32025_at	Y11306	TCF7L2	6934	771; 843; 2125	2125(15)	189	243	2111	2231	2123	2135	GAACCCCGCTGCTTTGTTTATGGTT
32025_at	Y11306	TCF7L2	6934	771; 843; 2125	2125(15)	190	417	2111	2123	0	2135	TGCACAGCCGTCGACTTCTTCCTTA
32025_at	Y11306	TCF7L2	6934	771; 843; 2125	2125(17)	519	615	2109	2229	2121	2133	GTGAACCCCGCTGCTTTGTTTATGG
32025_at	Y11306	TCF7L2	6934	771; 843; 2125	2125(25)	581	471	2101	2221	2113	2125	TTAGCGTCGTGAACCCCGCTGCTTT
32031_at	D78586	CAD	790	4244; 4564; 4586; 4799; 6686	6686(8)	555	385	6679	6701	6691	6703	TAGCCACCGTGCTGGGCCGTTTCTA
32033_at	AL096780	CHKB	1120	1449; 1465; 1502	1502(1)	202	307	1502	1514	1514	1526	GAGCCCCGTGCTGTGTATGTAACAC
32039_at	U81504	AP3B1	8546	1676; 2351; 2668; 3568; 3789	3789(11)	34	303	3779	3796	3791	3803	CTCTCAGCTTGGTATGTGAAAATGA
32044_at	D13635	UBE3C	9690	4321; 4462; 4580; 4748; 4895;4896	4748(4)	16	459	4745	4771	4757	4769	TCTAGTATTTTACTGTCACTGGAGG
32044_at	D13635	UBE3C	9690	4321; 4462; 4580; 4748; 4895;4896	4748(8)	427	121	4741	4767	4753	4765	TATGTCTAGTATTTTACTGTCACTG
32046_at	D10495	PRKCD	5580	246; 978; 983; 1839	1839(20)	6	565	1820	2034	1832	1844	CCATGGACCAGTCTGCATTCGCTGG
32047_at	U91985	DFFA	1676	239; 1200; 1345	1200(22)	474	149	1179	1195	1191	1203	TTCCAGGTCTCAACATACGCCGTTC
32047_at	U91985	DFFA	1676	239; 1200; 1345	1200(25)	570	477	1176	1192	1188	1200	CTATTCCAGGTCTCAACATACGCCG
32068_at	U62027	C3AR1	719	1678; 1747; 1980	1678(10)	14	353	1669	1684	1681	1693	AGTGATATGGTGAGCAGCGGACTTC
32070_at	X97267	PTPRCAP	5790	161; 196; 327; 2585; 2600; 2963	2585(24)	368	63	2562	676	2574	2586	GGCCTCCATGTCACCGCACTGTAGA
32072_at	U40434	MSLN	10232	1894; 2055	2055(10)	333	537	2046	2058	0	2070	GCAGGCACGGGTGGTCCCCGTTCCA
32074_at	D42045	DCLRE1A	9937	249; 571; 813;814; 1867; 3027; 4227	4227(13)	276	31	4215	4233	4227	4239	AGCATCATCAAGGATAACTGAAACT
32079_at	AB014539	KIF13B	23303	6445; 6672; 8339; 8637; 8673	8673(9)	252	449	8665	4898	8677	8689	TTTGTACCGTATGTGTCTTTCCATC
32079_at	AB014539	KIF13B	23303	6445; 6672; 8339; 8637; 8673	8339(1)	260	7	8339	4572	8351	8363	GCGCACGCACACAAGACGGGAGTCA
32087_at	M65217	HSF2	3298	1660; 2266; 2280	2266(1);2280(15)	106	389	2266	2283	2278	2290	GAATGCTCGCTGTCTGATAGGGTTC
32087_at	M65217	HSF2	3298	1660; 2266; 2280	2280(9)	12	411	2272	2289	2284	2296	TCGCTGTCTGATAGGGTTCCAGCTC
32087_at	M65217	HSF2	3298	1660; 2266; 2280	2266(12)	464	299	2255	2272	2267	2279	AAAGTGTACGTGAATGCTCGCTGTC
32087_at	M65217	HSF2	3298	1660; 2266; 2280	2266(7);2280(21)	635	353	2260	2277	2272	2284	GTACGTGAATGCTCGCTGTCTGATA
32091_at	AB007915	KIAA0446	9673	1275; 2740; 3614; 4714; 5246;5247; 5372; 5794; 5841; 5849; 5895; 5988; 6134; 6197; 6908	6908(17)	17	483	6892	6948	6904	6916	CACTGTTGCACTGTACGAAGTCTCT
32091_at	AB007915	KIAA0446	9673	1275; 2740; 3614; 4714; 5246;5247; 5372; 5794; 5841; 5849; 5895; 5988; 6134; 6197; 6908	6908(14)	199	383	6895	6951	6907	6919	TGTTGCACTGTACGAAGTCTCTGAA
32091_at	AB007915	KIAA0446	9673	1275; 2740; 3614; 4714; 5246;5247; 5372; 5794; 5841; 5849; 5895; 5988; 6134; 6197; 6908	6908(23)	210	299	6886	6942	6898	6910	AATATTCACTGTTGCACTGTACGAA
32091_at	AB007915	KIAA0446	9673	1275; 2740; 3614; 4714; 5246;5247; 5372; 5794; 5841; 5849; 5895; 5988; 6134; 6197; 6908	6908(11)	265	281	6898	6954	6910	6922	TGCACTGTACGAAGTCTCTGAAATG
32092_at	AB007937	SDC3	9672	86; 1033; 1098; 1951; 2315; 2659; 2824; 2969; 3764; 4466; 5424; 6126; 6186; 6308	6186(24)	134	425	6163	6182	6175	6187	TAACCATACCTGTCCTGAGTTCATG
32092_at	AB007937	SDC3	9672	86; 1033; 1098; 1951; 2315; 2659; 2824; 2969; 3764; 4466; 5424; 6126; 6186; 6308	6186(21)	79	469	6166	6185	6178	6190	CCATACCTGTCCTGAGTTCATGGCC
32093_at	AB007913	CHD5	26038	199; 3192; 3782;3783; 3800; 3920;3921; 4063; 4275; 4442; 4546; 5285; 5287; 5292; 5330; 5336; 5650; 5778; 5826; 5838; 5870; 5888; 6064; 6297; 6349; 6417; 6532	6532(1)	171	355	6532	6811	6544	6556	GAGGCTGTAGCCAACACAATCACCT
32093_at	AB007913	CHD5	26038	199; 3192; 3782;3783; 3800; 3920;3921; 4063; 4275; 4442; 4546; 5285; 5287; 5292; 5330; 5336; 5650; 5778; 5826; 5838; 5870; 5888; 6064; 6297; 6349; 6417; 6532	6532(7)	206	315	6526	6805	6538	6550	TGGACAGAGGCTGTAGCCAACACAA
32093_at	AB007913	CHD5	26038	199; 3192; 3782;3783; 3800; 3920;3921; 4063; 4275; 4442; 4546; 5285; 5287; 5292; 5330; 5336; 5650; 5778; 5826; 5838; 5870; 5888; 6064; 6297; 6349; 6417; 6532	6532(5)	534	77	6528	6807	6540	6552	GACAGAGGCTGTAGCCAACACAATC
32094_at	AB017915	CHST3	9469	1484; 1510; 2642; 3009; 3035; 3157; 3193; 3240; 3723; 3767; 4004; 4227; 4300; 5355; 5433; 5663; 5810; 5985; 6299; 6310; 6373; 6411; 6648; 6663	6411(15)	257	277	6397	6409	0	6421	AGGCTACAGACATGGCGCCATCCTC
32094_at	AB017915	CHST3	9469	1484; 1510; 2642; 3009; 3035; 3157; 3193; 3240; 3723; 3767; 4004; 4227; 4300; 5355; 5433; 5663; 5810; 5985; 6299; 6310; 6373; 6411; 6648; 6663	6648(14)	497	365	6635	6648	6647	6659	GTCTGCATGGTACGAGACACCCCTT
32094_at	AB017915	CHST3	9469	1484; 1510; 2642; 3009; 3035; 3157; 3193; 3240; 3723; 3767; 4004; 4227; 4300; 5355; 5433; 5663; 5810; 5985; 6299; 6310; 6373; 6411; 6648; 6663	6373(22)	588	573	6352	6365	6364	6376	GCACCCCGTAACTGGACTGGGGACA
32107_at	AL050173	C21orf25	25966	589; 1293; 1880; 2043; 2452; 2719; 3208; 3479; 3680; 3706; 3844; 4001;4002; 4035; 4162; 4189; 4318; 4346; 4557	4001(17);4002(18)	341	7	3985	4016	3997	4009	GATCTGGAAACTTCAGAGTACAAAT
32107_at	AL050173	C21orf25	25966	589; 1293; 1880; 2043; 2452; 2719; 3208; 3479; 3680; 3706; 3844; 4001;4002; 4035; 4162; 4189; 4318; 4346; 4557	4346(1)	616	77	4346	4377	4358	4370	ATGGCAGGTTTTCCAGGTCCACGGA
32113_at	U83115	AIM1	202	620; 1213; 2109; 3926; 5204; 5535; 5743; 5772; 5791; 6077; 6127; 6399; 6608; 6627; 6770	6399(24)	7	361	6376	6388	6388	6400	AACTGACAAGACACCAGCCCATATG
32128_at	Y13710	CCL18	6362	434; 591; 618	618(3)	118	557	616	630	628	640	CGTACATTCAATGCATGGATCAATC
32128_at	Y13710	CCL18	6362	434; 591; 618	434(11)	263	131	424	438	436	448	CCCTGGAGGCCACCTCTTCTAAGAG
32128_at	Y13710	CCL18	6362	434; 591; 618	618(10)	34	549	609	623	621	633	AACTCTTCGTACATTCAATGCATGG
32128_at	Y13710	CCL18	6362	434; 591; 618	434(12)	443	215	423	437	435	447	ACCCTGGAGGCCACCTCTTCTAAGA
32134_at	AL050162	TES	26136	269; 569;570; 576;577; 669;670; 749; 762; 1055; 1584; 1705; 1705	1584(10)	127	469	1575	2379	1587	1599	CACTTGTATATTTTCATGGCTAGGT
32134_at	AL050162	TES	26136	269; 569;570; 576;577; 669;670; 749; 762; 1055; 1584; 1705; 1705	1584(12)	188	387	1573	2377	1585	1597	TTCACTTGTATATTTTCATGGCTAG
32134_at	AL050162	TES	26136	269; 569;570; 576;577; 669;670; 749; 762; 1055; 1584; 1705; 1705	1584(15)	326	345	1570	2374	1582	1594	GTCTTCACTTGTATATTTTCATGGC
32135_at	U00968	SREBF1	6720	1415; 1832; 2403; 3164; 3463; 3509; 3542; 3877	3877(3)	381	249	3875	3892	3887	3899	TGCTCTGCAGGCACCTTAGTGGCTT
32150_at	X82834	GOLGA4	2803	4862; 7548	7548(12)	268	465	7537	7645	7549	7561	CAAATCTGTGATTGTTGGCAGTGTC
32154_at	M36711	TFAP2A	7020	1025; 1250; 1319; 1339; 1464; 1515	1339(4)	241	463	1336	1355	1348	1360	ACGCCAAAAGCAGTGACAAAGAGGA
32154_at	M36711	TFAP2A	7020	1025; 1250; 1319; 1339; 1464; 1515	1464(22)	369	589	1443	1462	1455	1467	GACAGCTCCGGGATCAGCAACCCTT
32154_at	M36711	TFAP2A	7020	1025; 1250; 1319; 1339; 1464; 1515	1339(11)	591	237	1329	1348	1341	1353	GACAACAACGCCAAAAGCAGTGACA
32154_at	M36711	TFAP2A	7020	1025; 1250; 1319; 1339; 1464; 1515	1339(5)	609	253	1335	1354	1347	1359	AACGCCAAAAGCAGTGACAAAGAGG
32155_at	M61156	TFAP2A	7020	1169;1170	1169(9);1170(10)	162	583	1161	1353	1173	1185	TCCAAGTTTCTGTCAGCCTTTAAAG
32155_at	M61156	TFAP2A	7020	1169;1170	1169(18);1170(19)	255	511	1152	1344	1164	1176	TGCACATTCTCCAAGTTTCTGTCAG
32168_s_at	U85267	DSCR1	1827	710; 746; 1707; 1966; 2015; 2143; 2164; 2252; 2284; 2293	2164(12)	176	227	2153	2222	2165	2177	ATTGATTGAACGTTCTCAAACCCTG
32168_s_at	U85267	DSCR1	1827	710; 746; 1707; 1966; 2015; 2143; 2164; 2252; 2284; 2293	2015(10)	580	407	2006	2075	2018	2030	TTGGCCTTACAATACCGTAACAATG
32172_at	AL096858	SHARP	23013	2031; 2394; 3643; 6200; 6395; 6440; 6545; 7303; 10496; 10975	10975(12)	6	633	10964	10984	10976	10988	TCCCGCGATGTGGAAGTGTCACACG
32174_at	AF015926	SLC9A3R1	9368	713; 1535; 1688; 1709; 1953	1535(18)	134	311	1518	1536	1530	1542	GAGTGCCTCATCCTACCGGGTGTCC
32174_at	AF015926	SLC9A3R1	9368	713; 1535; 1688; 1709; 1953	1953(10)	316	441	1944	1969	1956	1968	TAAGGAAACACTTTCAGAAATTCAG
32174_at	AF015926	SLC9A3R1	9368	713; 1535; 1688; 1709; 1953	1953(22)	357	545	1932	1957	1944	1956	GTACCACCATTGTAAGGAAACACTT
32174_at	AF015926	SLC9A3R1	9368	713; 1535; 1688; 1709; 1953	1535(23)	445	109	1513	1531	1525	1537	TCACTGAGTGCCTCATCCTACCGGG
32174_at	AF015926	SLC9A3R1	9368	713; 1535; 1688; 1709; 1953	1953(2)	77	493	1952	1977	1964	1976	CACTTTCAGAAATTCAGCTGGTTCC
32175_at	S72008	CDC10	989	1541; 1985; 2222; 2228	2222(7);2228(13)	176	593	2216	2324	2228	2240	AAAGTCACCATTCTGCATTTAGCTG
32175_at	S72008	CDC10	989	1541; 1985; 2222; 2228	2222(4);2228(10)	64	453	2219	2327	2231	2243	GTCACCATTCTGCATTTAGCTGTAT
32176_at	AB011110	RASA4	10156	2505; 2572; 2654; 2678; 2715; 2723; 2761; 2892; 2901; 3026; 3206; 3286; 3322; 3470; 3545; 3605; 3863; 3871; 3878; 3982; 4015; 4040; 4084; 4100; 4133; 4401; 4662; 4743; 4831; 4836; 4887; 4887; 5135; 5278; 5372; 5372; 5405; 5405	2892(22)	277	249	2871	6109	2883	2895	GTTGCCAACAGTAAACCTGCTCTTA
32176_at	AB011110	RASA4	10156	2505; 2572; 2654; 2678; 2715; 2723; 2761; 2892; 2901; 3026; 3206; 3286; 3322; 3470; 3545; 3605; 3863; 3871; 3878; 3982; 4015; 4040; 4084; 4100; 4133; 4401; 4662; 4743; 4831; 4836; 4887; 4887; 5135; 5278; 5372; 5372; 5405; 5405	2654(11)	320	499	2644	5881	2656	2668	ATGGCTGGCCGGAAGTGTCCCCAGC
32176_at	AB011110	RASA4	10156	2505; 2572; 2654; 2678; 2715; 2723; 2761; 2892; 2901; 3026; 3206; 3286; 3322; 3470; 3545; 3605; 3863; 3871; 3878; 3982; 4015; 4040; 4084; 4100; 4133; 4401; 4662; 4743; 4831; 4836; 4887; 4887; 5135; 5278; 5372; 5372; 5405; 5405	2678(6)	47	471	2673	5910	2685	2697	TACAGACGCTGTAGCCATCACTGCC
32176_at	AB011110	RASA4	10156	2505; 2572; 2654; 2678; 2715; 2723; 2761; 2892; 2901; 3026; 3206; 3286; 3322; 3470; 3545; 3605; 3863; 3871; 3878; 3982; 4015; 4040; 4084; 4100; 4133; 4401; 4662; 4743; 4831; 4836; 4887; 4887; 5135; 5278; 5372; 5372; 5405; 5405	2572(25)	9	461	2548	5785	2560	2572	GGTGCAGGGCCTAGGTCTCTTCCAG
32180_s_at	AB000461	C4orf8	8603	2363; 2820; 3072; 4308; 4516; 4559; 4617	4516(13)	267	397	4504	4569	4516	4528	TCCCTTGCAGAACGAGAAAGTTAAA
32180_s_at	AB000461	C4orf8	8603	2363; 2820; 3072; 4308; 4516; 4559; 4617	4559(12)	6	561	4548	4613	4560	4572	CACACCATCAAGTCTGTTATAGAGT
32180_s_at	AB000461	C4orf8	8603	2363; 2820; 3072; 4308; 4516; 4559; 4617	4559(13)	7	561	4547	4612	4559	4571	TCACACCATCAAGTCTGTTATAGAG
32181_at	M60922	FLOT2	2319	961; 1392; 1725; 1976; 2216; 2221; 2317; 2415; 2420; 2460	2415(25)	293	349	2391	2514	2403	2415	TTCCTGCATGTGGATGCTGCATGTC
32181_at	M60922	FLOT2	2319	961; 1392; 1725; 1976; 2216; 2221; 2317; 2415; 2420; 2460	2317(23)	612	35	2295	2418	2307	2319	CAGAAGAGCCCAGGACCCAAGCGTC
32181_at	M60922	FLOT2	2319	961; 1392; 1725; 1976; 2216; 2221; 2317; 2415; 2420; 2460	2216(6);2221(11)	633	209	2211	2334	2223	2235	TGCCATCTTTCTTCCTGGCCAGAGT
32190_at	AL050118	FADS2	9415	451; 2328; 2416; 2441; 2449; 2561	2328(21)	214	571	2308	2795	2320	2332	GCTGCTGTTGCAGTCTAACCCACTA
32190_at	AL050118	FADS2	9415	451; 2328; 2416; 2441; 2449; 2561	2441(25)	257	415	2417	2904	2429	2441	TAAGCAGCCAGGAGGGACCTGCATC
32190_at	AL050118	FADS2	9415	451; 2328; 2416; 2441; 2449; 2561	2328(22)	289	505	2307	2794	2319	2331	AGCTGCTGTTGCAGTCTAACCCACT
32190_at	AL050118	FADS2	9415	451; 2328; 2416; 2441; 2449; 2561	2416(9)	432	335	2408	2895	2420	2432	CCCCAGCTCTAAGCAGCCAGGAGGG
32197_at	AF070548	SLC25A11	8402	1224; 1282; 1283	1224(3)	348	541	1222	1251	1234	1246	CTCGTCCTGATCCTGTGATTTCTCT
32197_at	AF070548	SLC25A11	8402	1224; 1282; 1283	1282(15);1283(16)	381	461	1268	1297	1280	1292	GAGCTGGAAAACTTCCTGAGGATTT
32197_at	AF070548	SLC25A11	8402	1224; 1282; 1283	1224(11)	384	575	1214	1243	1226	1238	TTGCCCTGCTCGTCCTGATCCTGTG
32197_at	AF070548	SLC25A11	8402	1224; 1282; 1283	1282(5);1283(6)	611	213	1278	1307	1290	1302	ACTTCCTGAGGATTTCTGGCCTCCC
32200_at	M24902	ACPP	55	839; 872; 1016; 1169; 1205; 1208; 1407; 1555; 1569; 1612; 1658; 1731; 2013; 2048; 2191;2192; 2337; 2382;2385; 2385; 2420; 2754; 2763; 2764; 2792; 2805; 2846; 2852; 2874; 2890; 2893; 2922; 2936; 2957; 3041	2874(7);2890(23)	189	73	2868	2896	2880	2892	ACTGGCTGCCAGAATCTAGAGCAAA
32200_at	M24902	ACPP	55	839; 872; 1016; 1169; 1205; 1208; 1407; 1555; 1569; 1612; 1658; 1731; 2013; 2048; 2191;2192; 2337; 2382;2385; 2385; 2420; 2754; 2763; 2764; 2792; 2805; 2846; 2852; 2874; 2890; 2893; 2922; 2936; 2957; 3041	2754(7);2763(16);2764(17)	20	81	2748	2776	2760	2772	CCACTCTGCAAGAAGAAATCATGAT
32200_at	M24902	ACPP	55	839; 872; 1016; 1169; 1205; 1208; 1407; 1555; 1569; 1612; 1658; 1731; 2013; 2048; 2191;2192; 2337; 2382;2385; 2385; 2420; 2754; 2763; 2764; 2792; 2805; 2846; 2852; 2874; 2890; 2893; 2922; 2936; 2957; 3041	2852(4)	251	25	2849	2877	2861	2873	GTTTCTAGAGATGGTTTCTACTGGC
32200_at	M24902	ACPP	55	839; 872; 1016; 1169; 1205; 1208; 1407; 1555; 1569; 1612; 1658; 1731; 2013; 2048; 2191;2192; 2337; 2382;2385; 2385; 2420; 2754; 2763; 2764; 2792; 2805; 2846; 2852; 2874; 2890; 2893; 2922; 2936; 2957; 3041	2874(13)	254	215	2862	2890	2874	2886	GTTTCTACTGGCTGCCAGAATCTAG
32200_at	M24902	ACPP	55	839; 872; 1016; 1169; 1205; 1208; 1407; 1555; 1569; 1612; 1658; 1731; 2013; 2048; 2191;2192; 2337; 2382;2385; 2385; 2420; 2754; 2763; 2764; 2792; 2805; 2846; 2852; 2874; 2890; 2893; 2922; 2936; 2957; 3041	2922(23)	279	51	2900	2928	2912	2924	CCGCTCCTGGTTGGTCACAGAATGA
32200_at	M24902	ACPP	55	839; 872; 1016; 1169; 1205; 1208; 1407; 1555; 1569; 1612; 1658; 1731; 2013; 2048; 2191;2192; 2337; 2382;2385; 2385; 2420; 2754; 2763; 2764; 2792; 2805; 2846; 2852; 2874; 2890; 2893; 2922; 2936; 2957; 3041	2874(2);2890(18);2893(21)	390	103	2873	2901	2885	2897	CTGCCAGAATCTAGAGCAAAGCCAT
32200_at	M24902	ACPP	55	839; 872; 1016; 1169; 1205; 1208; 1407; 1555; 1569; 1612; 1658; 1731; 2013; 2048; 2191;2192; 2337; 2382;2385; 2385; 2420; 2754; 2763; 2764; 2792; 2805; 2846; 2852; 2874; 2890; 2893; 2922; 2936; 2957; 3041	2805(10)	48	191	2796	2824	2808	2820	TACATGTCTAGAGAACACTGTGCTC
32200_at	M24902	ACPP	55	839; 872; 1016; 1169; 1205; 1208; 1407; 1555; 1569; 1612; 1658; 1731; 2013; 2048; 2191;2192; 2337; 2382;2385; 2385; 2420; 2754; 2763; 2764; 2792; 2805; 2846; 2852; 2874; 2890; 2893; 2922; 2936; 2957; 3041	2874(1);2890(17);2893(20)	547	125	2874	2902	2886	2898	TGCCAGAATCTAGAGCAAAGCCATC
32200_at	M24902	ACPP	55	839; 872; 1016; 1169; 1205; 1208; 1407; 1555; 1569; 1612; 1658; 1731; 2013; 2048; 2191;2192; 2337; 2382;2385; 2385; 2420; 2754; 2763; 2764; 2792; 2805; 2846; 2852; 2874; 2890; 2893; 2922; 2936; 2957; 3041	2805(4)	99	133	2802	2830	2814	2826	TCTAGAGAACACTGTGCTCTATTAC
32201_at	Z96932	SSNA1	8636	525; 702; 792	702(14)	118	223	689	702	701	713	AGGCTCTGGTTGTCTGAGCACCATG
32201_at	Z96932	SSNA1	8636	525; 702; 792	702(12)	138	95	691	704	703	715	GCTCTGGTTGTCTGAGCACCATGGG
32201_at	Z96932	SSNA1	8636	525; 702; 792	525(19)	15	297	507	519	519	531	CTCACTGTCTCAGGTGCCGAGAGGG
32201_at	Z96932	SSNA1	8636	525; 702; 792	702(4)	224	165	699	712	711	723	TGTCTGAGCACCATGGGGGCCCCCT
32201_at	Z96932	SSNA1	8636	525; 702; 792	792(19)	314	259	774	787	786	798	CAGGGGTTCTCCTTCACCACAGAAC
32201_at	Z96932	SSNA1	8636	525; 702; 792	702(16)	432	35	687	700	699	711	GGAGGCTCTGGTTGTCTGAGCACCA
32201_at	Z96932	SSNA1	8636	525; 702; 792	792(23)	562	537	770	783	782	794	AGGACAGGGGTTCTCCTTCACCACA
32202_at	U67322	C20orf18	10616	394; 2199; 2274; 2307; 2338; 2460	2338(22)	172	383	2317	2341	2329	2341	CCGCCTTCAGCTGTCAGCTTTCTGG
32202_at	U67322	C20orf18	10616	394; 2199; 2274; 2307; 2338; 2460	2338(12)	26	181	2327	2351	2339	2351	CTGTCAGCTTTCTGGGGCTAACTTC
32202_at	U67322	C20orf18	10616	394; 2199; 2274; 2307; 2338; 2460	2338(18)	86	73	2321	2345	2333	2345	CTTCAGCTGTCAGCTTTCTGGGGCT
32205_at	AF072860	PRKRA	8575	396; 479; 957; 1041; 1118; 1157; 1197; 1237; 1352; 1449; 1594	1594(12)	154	71	1583	1623	1595	1607	ACTTGACTGTCATCCTGTTCTTGTT
32205_at	AF072860	PRKRA	8575	396; 479; 957; 1041; 1118; 1157; 1197; 1237; 1352; 1449; 1594	1594(6)	168	251	1589	1629	1601	1613	CTGTCATCCTGTTCTTGTTAGCCAT
32205_at	AF072860	PRKRA	8575	396; 479; 957; 1041; 1118; 1157; 1197; 1237; 1352; 1449; 1594	1449(7)	177	565	1443	1485	1455	1467	GGACAGCACTAACAGGCCTTTATTA
32205_at	AF072860	PRKRA	8575	396; 479; 957; 1041; 1118; 1157; 1197; 1237; 1352; 1449; 1594	1352(11)	344	135	1342	1384	1354	1366	AAATGCTAGCGACAGTCTTTCTTAC
32205_at	AF072860	PRKRA	8575	396; 479; 957; 1041; 1118; 1157; 1197; 1237; 1352; 1449; 1594	1449(1)	578	5	1449	1491	1461	1473	CACTAACAGGCCTTTATTAAGTATG
32207_at	M64925	MPP1	4354	358; 1332; 1445; 1803; 1814; 1836	1445(11)	26	459	1435	1456	1447	1459	GAAATTACAAGAAGCCTTCGACCAA
32210_at	M83088	PGM1	5236	324; 461; 723; 1773; 1844; 1881; 1949; 2145; 2207; 2211	1881(13)	218	591	1869	2101	1881	1893	CTAACCAGTTGACGAGCAGTGCATT
32210_at	M83088	PGM1	5236	324; 461; 723; 1773; 1844; 1881; 1949; 2145; 2207; 2211	1949(8)	244	193	1942	2174	1954	1966	GGACCTGCGGGCTTAGATCAATCTC
32210_at	M83088	PGM1	5236	324; 461; 723; 1773; 1844; 1881; 1949; 2145; 2207; 2211	1881(1)	355	17	1881	2113	1893	1905	CGAGCAGTGCATTTACAAGGCACTG
32210_at	M83088	PGM1	5236	324; 461; 723; 1773; 1844; 1881; 1949; 2145; 2207; 2211	1881(7)	396	39	1875	2107	1887	1899	AGTTGACGAGCAGTGCATTTACAAG
32210_at	M83088	PGM1	5236	324; 461; 723; 1773; 1844; 1881; 1949; 2145; 2207; 2211	1881(16)	625	373	1866	2098	1878	1890	TCACTAACCAGTTGACGAGCAGTGC
32211_at	AB009398	PSMD13	5719	107; 285; 289; 1216; 1249; 1333; 1335; 1384; 1418; 1441; 1451; 1556	1249(19)	316	165	1231	1259	1243	1255	GACTCACCTGAGAGAGGCGTTTGCA
32211_at	AB009398	PSMD13	5719	107; 285; 289; 1216; 1249; 1333; 1335; 1384; 1418; 1441; 1451; 1556	1216(7)	365	597	1210	1238	1222	1234	GTTCCCCGTCGTGTCTCCTTTGACT
32211_at	AB009398	PSMD13	5719	107; 285; 289; 1216; 1249; 1333; 1335; 1384; 1418; 1441; 1451; 1556	1333(16);1335(18)	369	325	1318	1346	1330	1342	TGAAGTACAGACTGTTCTTGCTCTA
32211_at	AB009398	PSMD13	5719	107; 285; 289; 1216; 1249; 1333; 1335; 1384; 1418; 1441; 1451; 1556	1249(7)	416	187	1243	1271	1255	1267	AGAGGCGTTTGCAGCCAATGAAGCT
32211_at	AB009398	PSMD13	5719	107; 285; 289; 1216; 1249; 1333; 1335; 1384; 1418; 1441; 1451; 1556	1333(25)	459	59	1309	1337	1321	1333	GATCCTGTCTGAAGTACAGACTGTT
32211_at	AB009398	PSMD13	5719	107; 285; 289; 1216; 1249; 1333; 1335; 1384; 1418; 1441; 1451; 1556	1333(4);1335(6)	545	79	1330	1358	1342	1354	TGTTCTTGCTCTAAAAACAGGACTG
32212_at	AL049703	PDCD8	9131	357; 1791	1791(11)	69	357	1781	1797	1793	1805	TCTACCTCAGGGACAAAGTGGTCGT
32216_r_at	AB020685	RHOBTB3	22836	397; 553; 2267; 2317; 2349; 2544; 3707	3707(17)	16	577	3691	3740	3703	3715	TGACTTTAGAATACACACAGTTTTT
32216_r_at	AB020685	RHOBTB3	22836	397; 553; 2267; 2317; 2349; 2544; 3707	3707(25)	443	135	3683	3732	3695	3707	ATTTCCAGTGACTTTAGAATACACA
32216_r_at	AB020685	RHOBTB3	22836	397; 553; 2267; 2317; 2349; 2544; 3707	3707(24)	4	495	3684	3733	3696	3708	TTTCCAGTGACTTTAGAATACACAC
32219_at	D50927	TLK1	9874	756; 840; 888; 897; 942; 1452; 1516; 1535; 1819; 1979; 2034; 2099; 2163; 2293; 2294; 2320; 2367; 2757; 2943; 3080; 3672; 3881	3672(9)	353	277	3664	4008	3676	3688	CCATAAGCAAATTTCTTGTGGTTTG
32220_at	D63874	HMGB1	3146	271; 385; 541; 655; 781; 809; 856; 881; 910; 928; 956; 983; 1028; 1099	1099(23)	443	505	1077	1276	1089	1101	GTTGTTCTGTTAACTGAATACCACT
32220_at	D63874	HMGB1	3146	271; 385; 541; 655; 781; 809; 856; 881; 910; 928; 956; 983; 1028; 1099	881(5)	540	249	877	1067	889	901	CTACCGAATGTGTCTTTAGATAGCC
32220_at	D63874	HMGB1	3146	271; 385; 541; 655; 781; 809; 856; 881; 910; 928; 956; 983; 1028; 1099	1099(20)	71	595	1080	1279	1092	1104	GTTCTGTTAACTGAATACCACTCTG
32224_at	AB018312	FCHSD2	9873	2065; 2633; 2644; 2712; 2834; 2855; 3534; 4224	4224(14)	202	467	4211	4238	4223	4235	GGAATCCAGCACCACAGTGCACAGG
32224_at	AB018312	FCHSD2	9873	2065; 2633; 2644; 2712; 2834; 2855; 3534; 4224	4224(8)	396	243	4217	4244	4229	4241	CAGCACCACAGTGCACAGGTCAGGG
32224_at	AB018312	FCHSD2	9873	2065; 2633; 2644; 2712; 2834; 2855; 3534; 4224	4224(6)	584	263	4219	4246	4231	4243	GCACCACAGTGCACAGGTCAGGGCT
32224_at	AB018312	FCHSD2	9873	2065; 2633; 2644; 2712; 2834; 2855; 3534; 4224	4224(12)	634	421	4213	4240	4225	4237	AATCCAGCACCACAGTGCACAGGTC
32226_at	M64571	MAP4	4134	489; 1370; 1411; 1972; 3048; 3066; 3970; 4196; 4874; 4920	4874(2)	298	401	4873	4988	4885	4897	GAGGCAAGGCCCACAGAGGGCATCC
32227_at	X17042	PRG1	5552	116; 324; 598; 690; 860; 1021; 1041; 1053	1041(11);1053(23)	310	349	1031	1084	1043	1055	TCTACAAGTATGATTGCTGTTACAT
32227_at	X17042	PRG1	5552	116; 324; 598; 690; 860; 1021; 1041; 1053	1041(12);1053(24)	337	319	1030	1083	1042	1054	GTCTACAAGTATGATTGCTGTTACA
32227_at	X17042	PRG1	5552	116; 324; 598; 690; 860; 1021; 1041; 1053	1041(5);1053(17)	367	379	1037	1090	1049	1061	AGTATGATTGCTGTTACATAACACC
32227_at	X17042	PRG1	5552	116; 324; 598; 690; 860; 1021; 1041; 1053	860(17)	396	487	844	896	856	868	TACCTAAATTAAGACTCTGACTTGG
32227_at	X17042	PRG1	5552	116; 324; 598; 690; 860; 1021; 1041; 1053	860(14)	552	491	847	899	859	871	CTAAATTAAGACTCTGACTTGGATT
32232_at	AF047181	NDUFB5	4711	66; 213; 347; 403; 799	799(10)	236	603	790	802	0	814	ATTTGTGAACTCCTAAAATTGTAGC
32232_at	AF047181	NDUFB5	4711	66; 213; 347; 403; 799	799(6)	462	445	794	806	0	818	GTGAACTCCTAAAATTGTAGCAACT
32233_at	AF007872	TOR1B	27348	1555;1556; 1567;1568; 1569; 1573; 1661; 1734; 1914; 2234; 2480	2480(16)	240	555	2465	2748	2477	2489	CTCTATTTACAGTGAGGCAATAAAT
32233_at	AF007872	TOR1B	27348	1555;1556; 1567;1568; 1569; 1573; 1661; 1734; 1914; 2234; 2480	2480(22)	352	387	2459	2742	2471	2483	GATTTTCTCTATTTACAGTGAGGCA
32233_at	AF007872	TOR1B	27348	1555;1556; 1567;1568; 1569; 1573; 1661; 1734; 1914; 2234; 2480	2480(25)	402	307	2456	2739	2468	2480	CAAGATTTTCTCTATTTACAGTGAG
32239_at	U69263	MATN2	4147	533; 632; 685; 2198; 3105	3105(4)	11	397	3102	1233	3114	3126	GTAAAACAATCAGTACTGAGAAACC
32240_at	D31889	PSMD5	5711	61; 1181; 2734; 2965	2965(11)	179	283	2955	2978	2967	2979	TCTTTCCTGGCCTGAGAAATATTCT
32240_at	D31889	PSMD5	5711	61; 1181; 2734; 2965	2965(7)	333	15	2959	2982	2971	2983	TCCTGGCCTGAGAAATATTCTCTTA
32241_at	AL050265	TARDBP	23435	1910; 2340; 2344; 2379; 2560; 2723	2340(22)	111	193	2319	2358	2331	2343	ACATCCACATCTGTTGGAAGACTTT
32241_at	AL050265	TARDBP	23435	1910; 2340; 2344; 2379; 2560; 2723	2340(24)	21	297	2317	2356	2329	2341	GGACATCCACATCTGTTGGAAGACT
32241_at	AL050265	TARDBP	23435	1910; 2340; 2344; 2379; 2560; 2723	2340(20);2344(24)	213	39	2321	2360	2333	2345	ATCCACATCTGTTGGAAGACTTTTA
32241_at	AL050265	TARDBP	23435	1910; 2340; 2344; 2379; 2560; 2723	2340(18);2344(22)	36	175	2323	2362	2335	2347	CCACATCTGTTGGAAGACTTTTAAG
32252_at	D00096	TTR	7276	213; 252; 324; 373; 439; 443; 491; 550	491(16)	124	285	476	559	488	500	TTCTCCTCCAGTGGACCTGAAGGAC
32252_at	D00096	TTR	7276	213; 252; 324; 373; 439; 443; 491; 550	550(3)	239	295	548	642	560	572	CAGTGTTTTCACCTCATATGCTATG
32252_at	D00096	TTR	7276	213; 252; 324; 373; 439; 443; 491; 550	491(17)	318	585	475	558	487	499	CTTCTCCTCCAGTGGACCTGAAGGA
32252_at	D00096	TTR	7276	213; 252; 324; 373; 439; 443; 491; 550	491(18)	386	173	474	557	486	498	ACTTCTCCTCCAGTGGACCTGAAGG
32252_at	D00096	TTR	7276	213; 252; 324; 373; 439; 443; 491; 550	491(20)	487	483	472	555	484	496	GGACTTCTCCTCCAGTGGACCTGAA
32252_at	D00096	TTR	7276	213; 252; 324; 373; 439; 443; 491; 550	491(21)	502	7	471	554	483	495	GGGACTTCTCCTCCAGTGGACCTGA
32252_at	D00096	TTR	7276	213; 252; 324; 373; 439; 443; 491; 550	252(13)	515	87	240	285	252	264	TCTGGAGAGCTGCATGGGCTCACAA
32253_at	AB007927	RERE	473	712; 1388; 1454; 1679; 1715; 1826; 3102; 3189; 3204; 3206; 3270; 5270; 5661; 5792; 6120; 6174; 6456	6456(17)	395	427	6440	6530	6452	6464	TGCGGCAGAGGCAGCGTGCACACTC
32253_at	AB007927	RERE	473	712; 1388; 1454; 1679; 1715; 1826; 3102; 3189; 3204; 3206; 3270; 5270; 5661; 5792; 6120; 6174; 6456	6456(23)	493	41	6434	6524	6446	6458	CTCCACTGCGGCAGAGGCAGCGTGC
32257_f_at	AF003001	TERF1	7013	201;202; 345; 608; 650; 651; 762; 791; 1138; 1243; 1294; 1357; 1363; 1454; 1546; 1621; 2090; 2437; 2508	2437(25)	629	41	2413	2425	2425	2437	GAAACAATTTGACTTTTGTTCCAGT
32258_r_at	AF003001	TERF1	7013	201;202; 345; 608; 650; 651; 762; 791; 1138; 1243; 1294; 1357; 1363; 1454; 1546; 1621; 2090; 2437; 2508	2508(20)	338	185	2489	2501	2501	2513	TAAATACAAGATTCTCTGATACCTT
32258_r_at	AF003001	TERF1	7013	201;202; 345; 608; 650; 651; 762; 791; 1138; 1243; 1294; 1357; 1363; 1454; 1546; 1621; 2090; 2437; 2508	2508(2)	345	271	2507	2519	2519	2531	ATACCTTCATTTAATATATCAATAT
32258_r_at	AF003001	TERF1	7013	201;202; 345; 608; 650; 651; 762; 791; 1138; 1243; 1294; 1357; 1363; 1454; 1546; 1621; 2090; 2437; 2508	2508(22)	500	591	2487	2499	2499	2511	CCTAAATACAAGATTCTCTGATACC
32258_r_at	AF003001	TERF1	7013	201;202; 345; 608; 650; 651; 762; 791; 1138; 1243; 1294; 1357; 1363; 1454; 1546; 1621; 2090; 2437; 2508	2508(25)	509	49	2484	2496	2496	2508	ATGCCTAAATACAAGATTCTCTGAT
32258_r_at	AF003001	TERF1	7013	201;202; 345; 608; 650; 651; 762; 791; 1138; 1243; 1294; 1357; 1363; 1454; 1546; 1621; 2090; 2437; 2508	2508(21)	90	433	2488	2500	2500	2512	CTAAATACAAGATTCTCTGATACCT
32260_at	X86809	PEA15	8682	637; 962; 1169; 2073; 2333	2333(8)	187	391	2326	2349	2338	2350	TTGTGCTCTTCTGTCTGCAGTGTGC
32260_at	X86809	PEA15	8682	637; 962; 1169; 2073; 2333	2333(9)	280	293	2325	2348	2337	2349	CTTGTGCTCTTCTGTCTGCAGTGTG
32260_at	X86809	PEA15	8682	637; 962; 1169; 2073; 2333	2333(7)	289	349	2327	2350	2339	2351	TGTGCTCTTCTGTCTGCAGTGTGCA
32260_at	X86809	PEA15	8682	637; 962; 1169; 2073; 2333	2333(6)	316	377	2328	2351	2340	2352	GTGCTCTTCTGTCTGCAGTGTGCAC
32260_at	X86809	PEA15	8682	637; 962; 1169; 2073; 2333	2333(4)	545	25	2330	2353	2342	2354	GCTCTTCTGTCTGCAGTGTGCACGG
32260_at	X86809	PEA15	8682	637; 962; 1169; 2073; 2333	2333(5)	546	25	2329	2352	2341	2353	TGCTCTTCTGTCTGCAGTGTGCACG
32260_at	X86809	PEA15	8682	637; 962; 1169; 2073; 2333	2333(2)	85	529	2332	2355	2344	2356	TCTTCTGTCTGCAGTGTGCACGGCC
32261_at	AF072810	BAZ1B	9031	2389; 2463; 5169;5170; 5272; 5790; 5907; 5949	5907(22)	240	625	5886	5935	5898	5910	GCCTCCTACATCCAGTCTGTTCTTG
32261_at	AF072810	BAZ1B	9031	2389; 2463; 5169;5170; 5272; 5790; 5907; 5949	5790(23)	260	469	5768	5817	5780	5792	CTGCCCAAGGACGACGAGGATTGCT
32261_at	AF072810	BAZ1B	9031	2389; 2463; 5169;5170; 5272; 5790; 5907; 5949	5949(14)	612	125	5936	5985	5948	5960	ACTTCAGTGACACCTGAATTGTTTG
32263_at	AL080146	CCNB2	9133	540; 1373	1373(21)	53	617	1353	1365	1365	1377	GATGTGTGCTTCATTGTGCCCTTTT
32267_at	X78933	ZNF345	25850	1354; 1649; 1845	1354(21)	107	287	1334	1346	1346	1358	TTTGGTAGTGGCTCAAAACTTATCC
32267_at	X78933	ZNF345	25850	1354; 1649; 1845	1649(11)	119	313	1639	1651	1651	1663	ACTCTGCGAATTGGAAACTATAAAT
32267_at	X78933	ZNF345	25850	1354; 1649; 1845	1649(14)	337	43	1636	1648	1648	1660	GAAACTCTGCGAATTGGAAACTATA
32268_at	AB010894	BAIAP1	9223	4169; 4251; 4351; 4353; 4596	4596(10)	410	81	4587	4599	4599	4611	TAAATTCCCAGTGCTCATCATGAGG
32268_at	AB010894	BAIAP1	9223	4169; 4251; 4351; 4353; 4596	4251(8)	453	307	4244	4256	4256	4268	AATGTTTGTTTGTACTGTGCCAAAC
32268_at	AB010894	BAIAP1	9223	4169; 4251; 4351; 4353; 4596	4251(24)	483	97	4228	4240	4240	4252	CGACCAAGAGCGAAGGAATGTTTGT
32268_at	AB010894	BAIAP1	9223	4169; 4251; 4351; 4353; 4596	4351(15);4353(17)	52	43	4337	4349	4349	4361	TCCTGAGTGATATGTTGAGGCACAA
32272_at	K00558	K-ALPHA-1	10376	238; 313; 340; 343; 355; 418; 418; 445; 457; 463; 520; 577; 586; 589; 916; 916; 926; 976; 1021; 1075; 1077; 1084; 1132; 1135; 1162; 1207; 1216; 1217; 1270; 1325; 1406; 1492	1492(17)	100	63	1476	1488	1488	1500	CAGCTTAACTGACAGATGTTAAAGC
32272_at	K00558	K-ALPHA-1	10376	238; 313; 340; 343; 355; 418; 418; 445; 457; 463; 520; 577; 586; 589; 916; 916; 926; 976; 1021; 1075; 1077; 1084; 1132; 1135; 1162; 1207; 1216; 1217; 1270; 1325; 1406; 1492	1492(25)	109	131	1468	1480	1480	1492	TTCAGCTTCAGCTTAACTGACAGAT
32272_at	K00558	K-ALPHA-1	10376	238; 313; 340; 343; 355; 418; 418; 445; 457; 463; 520; 577; 586; 589; 916; 916; 926; 976; 1021; 1075; 1077; 1084; 1132; 1135; 1162; 1207; 1216; 1217; 1270; 1325; 1406; 1492	1492(22)	124	117	1471	1483	1483	1495	AGCTTCAGCTTAACTGACAGATGTT
32272_at	K00558	K-ALPHA-1	10376	238; 313; 340; 343; 355; 418; 418; 445; 457; 463; 520; 577; 586; 589; 916; 916; 926; 976; 1021; 1075; 1077; 1084; 1132; 1135; 1162; 1207; 1216; 1217; 1270; 1325; 1406; 1492	1492(13)	471	351	1480	1492	1492	1504	TTAACTGACAGATGTTAAAGCTTTC
32272_at	K00558	K-ALPHA-1	10376	238; 313; 340; 343; 355; 418; 418; 445; 457; 463; 520; 577; 586; 589; 916; 916; 926; 976; 1021; 1075; 1077; 1084; 1132; 1135; 1162; 1207; 1216; 1217; 1270; 1325; 1406; 1492	1492(15)	612	533	1478	1490	1490	1502	GCTTAACTGACAGATGTTAAAGCTT
32275_at	X04470	SLPI	6590	475; 493; 496; 529	475(19)	504	617	457	472	469	481	GTGGTCCAGGTCCTTTCCACCCTGA
32276_at	X03342	RPL32	6161	29; 36; 90; 273; 331; 336; 338; 401; 419; 458	331(7);336(12);338(14)	134	339	325	337	337	349	CGAGATCGCTCACAATGTTTCCTCC
32276_at	X03342	RPL32	6161	29; 36; 90; 273; 331; 336; 338; 401; 419; 458	331(6);336(11);338(13)	149	187	326	338	338	350	GAGATCGCTCACAATGTTTCCTCCA
32276_at	X03342	RPL32	6161	29; 36; 90; 273; 331; 336; 338; 401; 419; 458	273(15)	153	563	259	271	271	283	GAAGTTCCTGGTCCACAACGTCAAG
32276_at	X03342	RPL32	6161	29; 36; 90; 273; 331; 336; 338; 401; 419; 458	29(21)	16	383	9	21	21	33	GTGGCAGCCATCTCCTTCTCGGCAT
32276_at	X03342	RPL32	6161	29; 36; 90; 273; 331; 336; 338; 401; 419; 458	331(8);336(13);338(15)	443	51	324	336	336	348	CCGAGATCGCTCACAATGTTTCCTC
32276_at	X03342	RPL32	6161	29; 36; 90; 273; 331; 336; 338; 401; 419; 458	273(13)	583	585	261	273	273	285	AGTTCCTGGTCCACAACGTCAAGGA
32276_at	X03342	RPL32	6161	29; 36; 90; 273; 331; 336; 338; 401; 419; 458	331(15);336(20);338(22)	84	263	317	329	329	341	TACTGTGCCGAGATCGCTCACAATG
32280_at	M81882	GAD2	2572	277; 510; 747; 1069; 1996; 2236	1996(8)	424	393	1989	2001	2001	2013	TAGAATACCTCTCTAAGAATTCGTG
32289_at	U40317	PTPRS	5802	164; 283; 787; 1210; 2113; 2220; 2456; 2762; 2869; 2933; 3248; 4203; 4264; 4546; 4648; 5026; 5143; 5180; 5200; 5909	5909(24)	408	559	5886	5904	5898	5910	GCACCATTTCCGAGGACGACGCAGC
32295_at	X95289	HCG9	10255	92; 114; 144; 176; 184; 287; 373	176(5);184(13)	118	85	172	186	184	196	AGGAGGGCCCCAACTCCAGGGACTG
32295_at	X95289	HCG9	10255	92; 114; 144; 176; 184; 287; 373	176(2);184(10)	23	497	175	189	187	199	AGGGCCCCAACTCCAGGGACTGCGG
32295_at	X95289	HCG9	10255	92; 114; 144; 176; 184; 287; 373	144(20)	34	231	125	139	137	149	CATAGTCCCCACAGCAATAAGAAGC
32295_at	X95289	HCG9	10255	92; 114; 144; 176; 184; 287; 373	114(17)	453	177	98	112	110	122	ACCCCTCAGCTTGAGACTCAGGAGC
32295_at	X95289	HCG9	10255	92; 114; 144; 176; 184; 287; 373	114(7)	498	99	108	122	120	132	TTGAGACTCAGGAGCCCCATAGTCC
32295_at	X95289	HCG9	10255	92; 114; 144; 176; 184; 287; 373	114(8)	534	147	107	121	119	131	CTTGAGACTCAGGAGCCCCATAGTC
32295_at	X95289	HCG9	10255	92; 114; 144; 176; 184; 287; 373	92(24)	54	139	69	83	81	93	AATCCTCTGCCTGGAGCCGGCAGAC
32295_at	X95289	HCG9	10255	92; 114; 144; 176; 184; 287; 373	144(7)	68	247	138	152	150	162	GCAATAAGAAGCACCAGCTCCTGGT
32295_at	X95289	HCG9	10255	92; 114; 144; 176; 184; 287; 373	287(7)	73	151	281	295	293	305	GATGTGACTGCCTCAGCGGCAGAGC
32295_at	X95289	HCG9	10255	92; 114; 144; 176; 184; 287; 373	287(6)	74	151	282	296	294	306	ATGTGACTGCCTCAGCGGCAGAGCT
32295_at	X95289	HCG9	10255	92; 114; 144; 176; 184; 287; 373	114(19)	87	95	96	110	108	120	CAACCCCTCAGCTTGAGACTCAGGA
32303_at	L16464	ETV3	2117	767; 782	767(15)	304	119	753	766	765	777	ATGCTTCCTCTGTTTGCTAGGCCAG
32307_s_at	V00503	COL1A2	1278	168; 280; 319; 790; 899; 991; 1270; 1565; 1708; 1975; 2157	1975(5)	135	481	1971	1983	1983	1995	CTGGCAACCTGAAAAAGGCTGTCAT
32307_s_at	V00503	COL1A2	1278	168; 280; 319; 790; 899; 991; 1270; 1565; 1708; 1975; 2157	1975(9)	322	51	1967	1979	1979	1991	GAGACTGGCAACCTGAAAAAGGCTG
32307_s_at	V00503	COL1A2	1278	168; 280; 319; 790; 899; 991; 1270; 1565; 1708; 1975; 2157	1975(25)	48	113	1951	1963	1963	1975	TGCATACATGGATGAGGAGACTGGC
32307_s_at	V00503	COL1A2	1278	168; 280; 319; 790; 899; 991; 1270; 1565; 1708; 1975; 2157	1975(21)	489	243	1955	1967	1967	1979	TACATGGATGAGGAGACTGGCAACC
32313_at	M75165	TPM2	7169	653; 654; 655; 659; 660; 668; 677; 680; 681; 682; 685; 686; 689; 695; 699; 701; 704; 721; 725; 726; 788	695(6);699(10);701(12);704(15)	100	357	690	731	702	714	GACCAGGCCCTCAAGTCCCTGATGG
32313_at	M75165	TPM2	7169	653; 654; 655; 659; 660; 668; 677; 680; 681; 682; 685; 686; 689; 695; 699; 701; 704; 721; 725; 726; 788	721(16);725(20);726(21)	177	45	706	747	718	730	CCCTGATGGCCTCAGAGGAGGAGTA
32313_at	M75165	TPM2	7169	653; 654; 655; 659; 660; 668; 677; 680; 681; 682; 685; 686; 689; 695; 699; 701; 704; 721; 725; 726; 788	721(17);725(21);726(22)	178	45	705	746	717	729	TCCCTGATGGCCTCAGAGGAGGAGT
32313_at	M75165	TPM2	7169	653; 654; 655; 659; 660; 668; 677; 680; 681; 682; 685; 686; 689; 695; 699; 701; 704; 721; 725; 726; 788	677(6);680(9);681(10);682(11);685(14);686(15);689(18);695(24)	196	301	672	713	684	696	GAGGAACTTCGAACCATGGACCAGG
32313_at	M75165	TPM2	7169	653; 654; 655; 659; 660; 668; 677; 680; 681; 682; 685; 686; 689; 695; 699; 701; 704; 721; 725; 726; 788	699(2);701(4);704(7);721(24)	360	263	698	739	710	722	CCTCAAGTCCCTGATGGCCTCAGAG
32313_at	M75165	TPM2	7169	653; 654; 655; 659; 660; 668; 677; 680; 681; 682; 685; 686; 689; 695; 699; 701; 704; 721; 725; 726; 788	682(1);685(4);686(5);689(8);695(14);699(18);701(20);704(23)	393	195	682	723	694	706	GAACCATGGACCAGGCCCTCAAGTC
32313_at	M75165	TPM2	7169	653; 654; 655; 659; 660; 668; 677; 680; 681; 682; 685; 686; 689; 695; 699; 701; 704; 721; 725; 726; 788	689(2);695(8);699(12);701(14);704(17)	393	383	688	729	700	712	TGGACCAGGCCCTCAAGTCCCTGAT
32313_at	M75165	TPM2	7169	653; 654; 655; 659; 660; 668; 677; 680; 681; 682; 685; 686; 689; 695; 699; 701; 704; 721; 725; 726; 788	681(1);682(2);685(5);686(6);689(9);695(15);699(19);701(21);704(24)	417	287	681	722	693	705	CGAACCATGGACCAGGCCCTCAAGT
32313_at	M75165	TPM2	7169	653; 654; 655; 659; 660; 668; 677; 680; 681; 682; 685; 686; 689; 695; 699; 701; 704; 721; 725; 726; 788	721(9);725(13);726(14)	420	199	713	754	725	737	GGCCTCAGAGGAGGAGTATTCCACC
32313_at	M75165	TPM2	7169	653; 654; 655; 659; 660; 668; 677; 680; 681; 682; 685; 686; 689; 695; 699; 701; 704; 721; 725; 726; 788	677(7);680(10);681(11);682(12);685(15);686(16);689(19);695(25)	589	379	671	712	683	695	GGAGGAACTTCGAACCATGGACCAG
32313_at	M75165	TPM2	7169	653; 654; 655; 659; 660; 668; 677; 680; 681; 682; 685; 686; 689; 695; 699; 701; 704; 721; 725; 726; 788	677(2);680(5);681(6);682(7);685(10);686(11);689(14);695(20);699(24)	605	553	676	717	688	700	AACTTCGAACCATGGACCAGGCCCT
32313_at	M75165	TPM2	7169	653; 654; 655; 659; 660; 668; 677; 680; 681; 682; 685; 686; 689; 695; 699; 701; 704; 721; 725; 726; 788	680(2);681(3);682(4);685(7);686(8);689(11);695(17);699(21);701(23)	617	111	679	720	691	703	TTCGAACCATGGACCAGGCCCTCAA
32313_at	M75165	TPM2	7169	653; 654; 655; 659; 660; 668; 677; 680; 681; 682; 685; 686; 689; 695; 699; 701; 704; 721; 725; 726; 788	701(2);704(5);721(22)	87	305	700	741	712	724	TCAAGTCCCTGATGGCCTCAGAGGA
32315_at	U12202	RPS24	6229	1876; 1876; 1923; 1923	1923(14)	256	135	1910	318	1922	1934	TCTTTGTATTTGGATTCAGAACTCA
32315_at	U12202	RPS24	6229	1876; 1876; 1923; 1923	1923(13)	46	223	1911	319	1923	1935	CTTTGTATTTGGATTCAGAACTCAT
32316_s_at	X15183	HSPCA	3320	638; 781;783; 790; 796; 1721; 2399; 2536;2537; 2562; 2659	2562(21)	390	201	2542	2577	2554	2566	AAAGTGTTTAGCTGTCAAGCCGGAT
32317_s_at	U34804	SULT1A1 /// SULT1A2 /// SULT1A3	6799 /// 6817 /// 6818	2752; 3292; 3364; 3389; 3551; 3595; 3600; 3753; 3753; 3881; 4040; 4221; 6441; 6528; 7276; 7292; 7323; 7343; 7585; 7610; 7636; 7643; 7987	7585(21)	138	453	7565	1261	7577	7589	GCTTCGATGCGGACTATGCGGAGAA
32317_s_at	U34804	SULT1A1 /// SULT1A2 /// SULT1A3	6799 /// 6817 /// 6818	2752; 3292; 3364; 3389; 3551; 3595; 3600; 3753; 3753; 3881; 4040; 4221; 6441; 6528; 7276; 7292; 7323; 7343; 7585; 7610; 7636; 7643; 7987	7585(20)	139	453	7566	1262	7578	7590	CTTCGATGCGGACTATGCGGAGAAG
32317_s_at	U34804	SULT1A1 /// SULT1A2 /// SULT1A3	6799 /// 6817 /// 6818	2752; 3292; 3364; 3389; 3551; 3595; 3600; 3753; 3753; 3881; 4040; 4221; 6441; 6528; 7276; 7292; 7323; 7343; 7585; 7610; 7636; 7643; 7987	7585(18)	518	93	7568	1264	7580	7592	TCGATGCGGACTATGCGGAGAAGAT
32317_s_at	U34804	SULT1A1 /// SULT1A2 /// SULT1A3	6799 /// 6817 /// 6818	2752; 3292; 3364; 3389; 3551; 3595; 3600; 3753; 3753; 3881; 4040; 4221; 6441; 6528; 7276; 7292; 7323; 7343; 7585; 7610; 7636; 7643; 7987	7585(19)	612	337	7567	1263	7579	7591	TTCGATGCGGACTATGCGGAGAAGA
32320_at	Z11502	ANXA13	312	336; 1066	1066(6)	235	181	1061	1078	1073	1085	GAACCACCTTTGTCAAGAGCACATT
32320_at	Z11502	ANXA13	312	336; 1066	1066(7)	278	391	1060	1077	1072	1084	GGAACCACCTTTGTCAAGAGCACAT
32324_at	X57346	YWHAB	7529	1135	1135(6)	488	173	1130	1142	1142	1154	TGATCTGTCCAGTGTCACTCTGTAC
32324_at	X57346	YWHAB	7529	1135	1135(18)	504	1	1118	1130	1130	1142	TCTCGTGCTTTGTGATCTGTCCAGT
32328_at	X99140	KRTHB5	3891	213; 1086; 1712; 1737; 1892; 2074	2074(16)	80	27	2059	2071	2071	2083	TTGCCTGTTCATTCCCGTTCATGTT
32330_at	X06617	RPS11	6205	309; 312; 316; 330; 333; 337; 426	309(12);312(15);316(19)	100	83	298	310	310	322	TACATCCGCAAGTACAACCGCTTCG
32330_at	X06617	RPS11	6205	309; 312; 316; 330; 333; 337; 426	330(6);333(9);337(13)	170	69	325	337	337	349	AAGCGCCACAAGAACATGTCTGTAC
32330_at	X06617	RPS11	6205	309; 312; 316; 330; 333; 337; 426	316(4);330(18);333(21);337(25)	331	511	313	325	325	337	AACCGCTTCGAGAAGCGCCACAAGA
32330_at	X06617	RPS11	6205	309; 312; 316; 330; 333; 337; 426	309(24)	57	383	286	298	298	310	GACTATCTGCACTACATCCGCAAGT
32332_at	X69433	IDH2	3418	1602	1602(16)	186	81	1587	1599	1599	1611	AAGCATATGTGTGTTTCCCCTCATG
32332_at	X69433	IDH2	3418	1602	1602(3)	26	125	1600	1612	1612	1624	TTTCCCCTCATGGTGACGTGAGGCA
32332_at	X69433	IDH2	3418	1602	1602(15)	91	69	1588	1600	1600	1612	AGCATATGTGTGTTTCCCCTCATGG
32334_f_at	AB009010	UBC	7316	31; 48; 119; 137; 137; 143; 149; 176; 185; 200; 206; 209; 227; 263; 266; 267; 273; 287; 302; 317; 338; 347; 353; 362; 389; 434; 440; 455; 458; 491; 494; 495; 501; 506; 515; 530; 545; 548; 554; 566; 569; 572; 575; 581; 593; 605; 620; 632; 636; 641; 665; 683; 719; 794; 803; 809; 818; 827; 845; 896; 911; 914; 947; 950; 951; 957; 962; 971; 986; 1001; 1004; 1010; 1022; 1025; 1028; 1031; 1046; 1049; 10…	566(2);569(5);572(8);575(11);581(17)	142	395	565	1945	577	589	CCCTCGAGGTGGAGCCCAGTGACAC
32334_f_at	AB009010	UBC	7316	31; 48; 119; 137; 137; 143; 149; 176; 185; 200; 206; 209; 227; 263; 266; 267; 273; 287; 302; 317; 338; 347; 353; 362; 389; 434; 440; 455; 458; 491; 494; 495; 501; 506; 515; 530; 545; 548; 554; 566; 569; 572; 575; 581; 593; 605; 620; 632; 636; 641; 665; 683; 719; 794; 803; 809; 818; 827; 845; 896; 911; 914; 947; 950; 951; 957; 962; 971; 986; 1001; 1004; 1010; 1022; 1025; 1028; 1031; 1046; 1049; 10…	575(1);581(7);593(19)	192	257	575	1955	587	599	GGAGCCCAGTGACACCATCGAGAAT
32334_f_at	AB009010	UBC	7316	31; 48; 119; 137; 137; 143; 149; 176; 185; 200; 206; 209; 227; 263; 266; 267; 273; 287; 302; 317; 338; 347; 353; 362; 389; 434; 440; 455; 458; 491; 494; 495; 501; 506; 515; 530; 545; 548; 554; 566; 569; 572; 575; 581; 593; 605; 620; 632; 636; 641; 665; 683; 719; 794; 803; 809; 818; 827; 845; 896; 911; 914; 947; 950; 951; 957; 962; 971; 986; 1001; 1004; 1010; 1022; 1025; 1028; 1031; 1046; 1049; 10…	347(6);353(12);362(21)	20	223	342	1950	354	366	GAGGTGGAGCCCAGTGACACCATCG
32334_f_at	AB009010	UBC	7316	31; 48; 119; 137; 137; 143; 149; 176; 185; 200; 206; 209; 227; 263; 266; 267; 273; 287; 302; 317; 338; 347; 353; 362; 389; 434; 440; 455; 458; 491; 494; 495; 501; 506; 515; 530; 545; 548; 554; 566; 569; 572; 575; 581; 593; 605; 620; 632; 636; 641; 665; 683; 719; 794; 803; 809; 818; 827; 845; 896; 911; 914; 947; 950; 951; 957; 962; 971; 986; 1001; 1004; 1010; 1022; 1025; 1028; 1031; 1046; 1049; 10…	263(24)	230	227	240	1848	252	264	GACTACAACATCCAGAAAGAGTCCA
32334_f_at	AB009010	UBC	7316	31; 48; 119; 137; 137; 143; 149; 176; 185; 200; 206; 209; 227; 263; 266; 267; 273; 287; 302; 317; 338; 347; 353; 362; 389; 434; 440; 455; 458; 491; 494; 495; 501; 506; 515; 530; 545; 548; 554; 566; 569; 572; 575; 581; 593; 605; 620; 632; 636; 641; 665; 683; 719; 794; 803; 809; 818; 827; 845; 896; 911; 914; 947; 950; 951; 957; 962; 971; 986; 1001; 1004; 1010; 1022; 1025; 1028; 1031; 1046; 1049; 10…	1340(8);1346(14);1349(17);1352(20)	27	411	1333	1573	1345	1357	GGTTGATCTTTGCTGGGAAACAGCT
32334_f_at	AB009010	UBC	7316	31; 48; 119; 137; 137; 143; 149; 176; 185; 200; 206; 209; 227; 263; 266; 267; 273; 287; 302; 317; 338; 347; 353; 362; 389; 434; 440; 455; 458; 491; 494; 495; 501; 506; 515; 530; 545; 548; 554; 566; 569; 572; 575; 581; 593; 605; 620; 632; 636; 641; 665; 683; 719; 794; 803; 809; 818; 827; 845; 896; 911; 914; 947; 950; 951; 957; 962; 971; 986; 1001; 1004; 1010; 1022; 1025; 1028; 1031; 1046; 1049; 10…	137(14);143(20)	45	113	124	1960	136	148	CCAGTGACACCATCGAGAATGTCAA
32334_f_at	AB009010	UBC	7316	31; 48; 119; 137; 137; 143; 149; 176; 185; 200; 206; 209; 227; 263; 266; 267; 273; 287; 302; 317; 338; 347; 353; 362; 389; 434; 440; 455; 458; 491; 494; 495; 501; 506; 515; 530; 545; 548; 554; 566; 569; 572; 575; 581; 593; 605; 620; 632; 636; 641; 665; 683; 719; 794; 803; 809; 818; 827; 845; 896; 911; 914; 947; 950; 951; 957; 962; 971; 986; 1001; 1004; 1010; 1022; 1025; 1028; 1031; 1046; 1049; 10…	2090(17)	51	157	2074	2086	2086	2098	TCCAGAAAGAGTCCACTCTGCACTT
32334_f_at	AB009010	UBC	7316	31; 48; 119; 137; 137; 143; 149; 176; 185; 200; 206; 209; 227; 263; 266; 267; 273; 287; 302; 317; 338; 347; 353; 362; 389; 434; 440; 455; 458; 491; 494; 495; 501; 506; 515; 530; 545; 548; 554; 566; 569; 572; 575; 581; 593; 605; 620; 632; 636; 641; 665; 683; 719; 794; 803; 809; 818; 827; 845; 896; 911; 914; 947; 950; 951; 957; 962; 971; 986; 1001; 1004; 1010; 1022; 1025; 1028; 1031; 1046; 1049; 10…	1466(4);1478(16);1481(19);1484(22);1487(25)	517	43	1463	1703	1475	1487	TGGTAAGACCATCACTCTCGAAGTG
32334_f_at	AB009010	UBC	7316	31; 48; 119; 137; 137; 143; 149; 176; 185; 200; 206; 209; 227; 263; 266; 267; 273; 287; 302; 317; 338; 347; 353; 362; 389; 434; 440; 455; 458; 491; 494; 495; 501; 506; 515; 530; 545; 548; 554; 566; 569; 572; 575; 581; 593; 605; 620; 632; 636; 641; 665; 683; 719; 794; 803; 809; 818; 827; 845; 896; 911; 914; 947; 950; 951; 957; 962; 971; 986; 1001; 1004; 1010; 1022; 1025; 1028; 1031; 1046; 1049; 10…	636(1);641(6)	6	223	636	2016	648	660	CCTGATCAGCAGAGGTTGATCTTTG
32334_f_at	AB009010	UBC	7316	31; 48; 119; 137; 137; 143; 149; 176; 185; 200; 206; 209; 227; 263; 266; 267; 273; 287; 302; 317; 338; 347; 353; 362; 389; 434; 440; 455; 458; 491; 494; 495; 501; 506; 515; 530; 545; 548; 554; 566; 569; 572; 575; 581; 593; 605; 620; 632; 636; 641; 665; 683; 719; 794; 803; 809; 818; 827; 845; 896; 911; 914; 947; 950; 951; 957; 962; 971; 986; 1001; 1004; 1010; 1022; 1025; 1028; 1031; 1046; 1049; 10…	1316(5)	64	35	1312	2008	1324	1336	GCATCCCTCCTGATCAGCAGAGGTT
32334_f_at	AB009010	UBC	7316	31; 48; 119; 137; 137; 143; 149; 176; 185; 200; 206; 209; 227; 263; 266; 267; 273; 287; 302; 317; 338; 347; 353; 362; 389; 434; 440; 455; 458; 491; 494; 495; 501; 506; 515; 530; 545; 548; 554; 566; 569; 572; 575; 581; 593; 605; 620; 632; 636; 641; 665; 683; 719; 794; 803; 809; 818; 827; 845; 896; 911; 914; 947; 950; 951; 957; 962; 971; 986; 1001; 1004; 1010; 1022; 1025; 1028; 1031; 1046; 1049; 10…	1340(3);1346(9);1349(12);1352(15)	66	141	1338	2034	1350	1362	ATCTTTGCTGGGAAACAGCTGGAAG
32334_f_at	AB009010	UBC	7316	31; 48; 119; 137; 137; 143; 149; 176; 185; 200; 206; 209; 227; 263; 266; 267; 273; 287; 302; 317; 338; 347; 353; 362; 389; 434; 440; 455; 458; 491; 494; 495; 501; 506; 515; 530; 545; 548; 554; 566; 569; 572; 575; 581; 593; 605; 620; 632; 636; 641; 665; 683; 719; 794; 803; 809; 818; 827; 845; 896; 911; 914; 947; 950; 951; 957; 962; 971; 986; 1001; 1004; 1010; 1022; 1025; 1028; 1031; 1046; 1049; 10…	2090(22)	74	171	2069	2081	2081	2093	CAACATCCAGAAAGAGTCCACTCTG
32334_f_at	AB009010	UBC	7316	31; 48; 119; 137; 137; 143; 149; 176; 185; 200; 206; 209; 227; 263; 266; 267; 273; 287; 302; 317; 338; 347; 353; 362; 389; 434; 440; 455; 458; 491; 494; 495; 501; 506; 515; 530; 545; 548; 554; 566; 569; 572; 575; 581; 593; 605; 620; 632; 636; 641; 665; 683; 719; 794; 803; 809; 818; 827; 845; 896; 911; 914; 947; 950; 951; 957; 962; 971; 986; 1001; 1004; 1010; 1022; 1025; 1028; 1031; 1046; 1049; 10…	137(15);143(21)	77	147	123	1959	135	147	CCCAGTGACACCATCGAGAATGTCA
32334_f_at	AB009010	UBC	7316	31; 48; 119; 137; 137; 143; 149; 176; 185; 200; 206; 209; 227; 263; 266; 267; 273; 287; 302; 317; 338; 347; 353; 362; 389; 434; 440; 455; 458; 491; 494; 495; 501; 506; 515; 530; 545; 548; 554; 566; 569; 572; 575; 581; 593; 605; 620; 632; 636; 641; 665; 683; 719; 794; 803; 809; 818; 827; 845; 896; 911; 914; 947; 950; 951; 957; 962; 971; 986; 1001; 1004; 1010; 1022; 1025; 1028; 1031; 1046; 1049; 10…	2090(10)	79	173	2081	2093	2093	2105	AGAGTCCACTCTGCACTTGGTCCTG
32334_f_at	AB009010	UBC	7316	31; 48; 119; 137; 137; 143; 149; 176; 185; 200; 206; 209; 227; 263; 266; 267; 273; 287; 302; 317; 338; 347; 353; 362; 389; 434; 440; 455; 458; 491; 494; 495; 501; 506; 515; 530; 545; 548; 554; 566; 569; 572; 575; 581; 593; 605; 620; 632; 636; 641; 665; 683; 719; 794; 803; 809; 818; 827; 845; 896; 911; 914; 947; 950; 951; 957; 962; 971; 986; 1001; 1004; 1010; 1022; 1025; 1028; 1031; 1046; 1049; 10…	1340(12);1346(18);1349(21);1352(24)	99	253	1329	1569	1341	1353	CAGAGGTTGATCTTTGCTGGGAAAC
32335_r_at	AB009010	UBC	7316	31; 48; 119; 137; 137; 143; 149; 176; 185; 200; 206; 209; 227; 263; 266; 267; 273; 287; 302; 317; 338; 347; 353; 362; 389; 434; 440; 455; 458; 491; 494; 495; 501; 506; 515; 530; 545; 548; 554; 566; 569; 572; 575; 581; 593; 605; 620; 632; 636; 641; 665; 683; 719; 794; 803; 809; 818; 827; 845; 896; 911; 914; 947; 950; 951; 957; 962; 971; 986; 1001; 1004; 1010; 1022; 1025; 1028; 1031; 1046; 1049; 10…	263(1);266(4);267(5);273(11);287(25)	16	319	263	1871	275	287	CACCCTGCACCTGGTGCTCCGTCTC
32335_r_at	AB009010	UBC	7316	31; 48; 119; 137; 137; 143; 149; 176; 185; 200; 206; 209; 227; 263; 266; 267; 273; 287; 302; 317; 338; 347; 353; 362; 389; 434; 440; 455; 458; 491; 494; 495; 501; 506; 515; 530; 545; 548; 554; 566; 569; 572; 575; 581; 593; 605; 620; 632; 636; 641; 665; 683; 719; 794; 803; 809; 818; 827; 845; 896; 911; 914; 947; 950; 951; 957; 962; 971; 986; 1001; 1004; 1010; 1022; 1025; 1028; 1031; 1046; 1049; 10…	1403(1);1406(4);1407(5);1413(11);1418(16);1427(25)	17	319	1403	1643	1415	1427	CACCCTGCACCTGGTGCTCCGTCTT
32335_r_at	AB009010	UBC	7316	31; 48; 119; 137; 137; 143; 149; 176; 185; 200; 206; 209; 227; 263; 266; 267; 273; 287; 302; 317; 338; 347; 353; 362; 389; 434; 440; 455; 458; 491; 494; 495; 501; 506; 515; 530; 545; 548; 554; 566; 569; 572; 575; 581; 593; 605; 620; 632; 636; 641; 665; 683; 719; 794; 803; 809; 818; 827; 845; 896; 911; 914; 947; 950; 951; 957; 962; 971; 986; 1001; 1004; 1010; 1022; 1025; 1028; 1031; 1046; 1049; 10…	1367(1)	192	531	1367	2063	1379	1391	ACGCACCCTGTCTGACTACAACATC
32335_r_at	AB009010	UBC	7316	31; 48; 119; 137; 137; 143; 149; 176; 185; 200; 206; 209; 227; 263; 266; 267; 273; 287; 302; 317; 338; 347; 353; 362; 389; 434; 440; 455; 458; 491; 494; 495; 501; 506; 515; 530; 545; 548; 554; 566; 569; 572; 575; 581; 593; 605; 620; 632; 636; 641; 665; 683; 719; 794; 803; 809; 818; 827; 845; 896; 911; 914; 947; 950; 951; 957; 962; 971; 986; 1001; 1004; 1010; 1022; 1025; 1028; 1031; 1046; 1049; 10…	1352(3);1367(18)	42	437	1350	1818	1362	1374	AAACAGCTGGAAGATGGACGCACCC
32335_r_at	AB009010	UBC	7316	31; 48; 119; 137; 137; 143; 149; 176; 185; 200; 206; 209; 227; 263; 266; 267; 273; 287; 302; 317; 338; 347; 353; 362; 389; 434; 440; 455; 458; 491; 494; 495; 501; 506; 515; 530; 545; 548; 554; 566; 569; 572; 575; 581; 593; 605; 620; 632; 636; 641; 665; 683; 719; 794; 803; 809; 818; 827; 845; 896; 911; 914; 947; 950; 951; 957; 962; 971; 986; 1001; 1004; 1010; 1022; 1025; 1028; 1031; 1046; 1049; 10…	1073(10);1088(25)	445	145	1064	1760	1076	1088	AAAGATCCAAGACAAGGAAGGCATC
32336_at	X05236	ALDOA	226	210; 211; 1049; 1217; 1220; 1253; 1269; 1321; 1347; 1412	1347(7)	196	305	1341	1353	1353	1365	CTCTTTCTTCCCTCGTGACAGTGGT
32336_at	X05236	ALDOA	226	210; 211; 1049; 1217; 1220; 1253; 1269; 1321; 1347; 1412	1253(18)	259	243	1236	1248	1248	1260	TATTAAGCGGAGGTGTTCCCAGGCT
32336_at	X05236	ALDOA	226	210; 211; 1049; 1217; 1220; 1253; 1269; 1321; 1347; 1412	1253(14)	318	29	1240	1252	1252	1264	AAGCGGAGGTGTTCCCAGGCTGCCC
32341_f_at	U02032	RPL23A	6147	64; 67; 127; 137; 178; 235; 288; 336	235(13)	278	93	223	256	235	247	ATGCTATCATCAAGTTTCCGCTGAC
32341_f_at	U02032	RPL23A	6147	64; 67; 127; 137; 178; 235; 288; 336	235(14)	279	93	222	255	234	246	TATGCTATCATCAAGTTTCCGCTGA
32341_f_at	U02032	RPL23A	6147	64; 67; 127; 137; 178; 235; 288; 336	64(17);67(20)	469	193	48	81	60	72	GAAGCCAAAGCGAAGGCTTTAAAGG
32341_f_at	U02032	RPL23A	6147	64; 67; 127; 137; 178; 235; 288; 336	64(1);67(4)	630	261	64	97	76	88	CTTTAAAGGCCAAGAAGGCAGTGTT
32352_at	X52730	PNMT	5409	1509; 2053; 3213; 3319; 3389; 3407; 3518; 3583; 3692	3583(23)	213	531	3561	839	3573	3585	TGTCAAGGGCGTCTTCTTCGCCTGG
32352_at	X52730	PNMT	5409	1509; 2053; 3213; 3319; 3389; 3407; 3518; 3583; 3692	3583(13)	403	205	3571	849	3583	3595	GTCTTCTTCGCCTGGGCTCAGAAGG
32352_at	X52730	PNMT	5409	1509; 2053; 3213; 3319; 3389; 3407; 3518; 3583; 3692	3213(5)	537	553	3209	487	3221	3233	TGAAACGGGTCCTGCCCATCGACGT
32352_at	X52730	PNMT	5409	1509; 2053; 3213; 3319; 3389; 3407; 3518; 3583; 3692	3213(7)	558	537	3207	485	3219	3231	GGTGAAACGGGTCCTGCCCATCGAC
32352_at	X52730	PNMT	5409	1509; 2053; 3213; 3319; 3389; 3407; 3518; 3583; 3692	3518(25)	607	359	3494	772	3506	3518	GTGGCTACAAGGTCCGGGACCTCCG
32353_at	M13143	KLKB1	3818	722; 2130	2130(20)	27	451	2111	2127	2123	2135	TTGCATCCTAAGGACGAAAGACACA
32356_at	L47208	---	---	193; 260; 899; 923	899(2)	17	385	898	910	910	922	TGGTGTCTCCTCTGATCATCTCCCA
32356_at	L47208	---	---	193; 260; 899; 923	899(11)	304	47	889	901	901	913	GCCTCTTCCTGGTGTCTCCTCTGAT
32356_at	L47208	---	---	193; 260; 899; 923	923(7)	35	487	917	929	929	941	CTCCCACGAGATCAACGAGAAGAGC
32356_at	L47208	---	---	193; 260; 899; 923	923(14)	572	395	910	922	922	934	TGATCATCTCCCACGAGATCAACGA
32359_at	AF100779	WISP1	8840	1009; 1936; 2324; 2375; 2449	2324(22)	511	637	2303	2315	2315	2327	GAGACTCATTTCACAGCCTTTCGTT
32364_at	AJ011785	SIX6	4990	916	916(20)	66	561	897	911	909	921	ACCTGCAAATCCAGCGCCAGAGAAG
32378_at	M26252	PKM2	5315	57; 113; 527; 1903; 2147; 2149	2147(15);2149(17)	192	355	2133	2166	2145	2157	TTGCTTCTCTAGCTCTCTAGGCCTC
32378_at	M26252	PKM2	5315	57; 113; 527; 1903; 2147; 2149	2147(14);2149(16)	6	341	2134	2167	2146	2158	TGCTTCTCTAGCTCTCTAGGCCTCT
32378_at	M26252	PKM2	5315	57; 113; 527; 1903; 2147; 2149	2147(25)	72	89	2123	2156	2135	2147	TGGCCCTTACTTGCTTCTCTAGCTC
32387_at	AB017494	LYPLA3	23659	1031	1031(25)	579	63	1007	1019	1019	1031	CGTGCAGCTGCACTGCCTCTATGGC
32387_at	AB017494	LYPLA3	23659	1031	1031(16)	598	185	1016	1028	1028	1040	GCACTGCCTCTATGGCACTGGCGTC
32395_r_at	X55954	RPL23	9349	167	167(11)	131	3	157	182	169	181	CTGAACAGACTTCCCGCTGCTGGTG
32395_r_at	X55954	RPL23	9349	167	167(24)	166	91	144	169	156	168	GATCAAGGGACGGCTGAACAGACTT
32395_r_at	X55954	RPL23	9349	167	167(8)	21	455	160	185	172	184	AACAGACTTCCCGCTGCTGGTGTGG
32395_r_at	X55954	RPL23	9349	167	167(2)	24	125	166	191	178	190	CTTCCCGCTGCTGGTGTGGGTGACA
32395_r_at	X55954	RPL23	9349	167	167(1)	42	27	167	192	179	191	TTCCCGCTGCTGGTGTGGGTGACAT
32395_r_at	X55954	RPL23	9349	167	167(23)	428	451	145	170	157	169	ATCAAGGGACGGCTGAACAGACTTC
32398_s_at	Z75190	LRP8	7804	967; 1008; 1441; 1568; 1932; 2007; 2399; 2484	1932(21)	339	41	1912	1924	1924	1936	AGTGGATACCTGATCTGGAGAAACT
32398_s_at	Z75190	LRP8	7804	967; 1008; 1441; 1568; 1932; 2007; 2399; 2484	1932(13)	44	139	1920	1932	1932	1944	CCTGATCTGGAGAAACTGGAAGCGG
32402_s_at	Y10931	SYMPK	8189	510; 3811; 3907	3811(8)	125	371	3804	3849	3816	3828	CGCACCTGTTGGAGAAGATGCTATG
32402_s_at	Y10931	SYMPK	8189	510; 3811; 3907	3811(10)	60	205	3802	3847	3814	3826	CTCGCACCTGTTGGAGAAGATGCTA
32410_at	X17651	MYOG	4656	841; 914	914(18)	534	97	897	910	909	921	CCAGCAAGGGACTGGACGCCCTCAT
32411_at	X68561	---	---	770; 2719	2719(6)	209	251	2714	2727	2726	2738	AAGCAAACTGATGTACTGGAAACAG
32411_at	X68561	---	---	770; 2719	2719(7)	596	385	2713	2726	2725	2737	AAAGCAAACTGATGTACTGGAAACA
32425_at	U62431	CHRNA2	1135	927; 2296; 2387; 2504; 2538	2504(22)	253	183	2483	2495	2495	2507	CTGGGCTATTCCATCCATCTGGAAG
32425_at	U62431	CHRNA2	1135	927; 2296; 2387; 2504; 2538	2296(24)	25	605	2273	2285	2285	2297	TTGGAGAGCCAGGTGAGGTCTCTCT
32425_at	U62431	CHRNA2	1135	927; 2296; 2387; 2504; 2538	2296(12)	288	221	2285	2297	2297	2309	GTGAGGTCTCTCTAAGTCAGGCTGG
32425_at	U62431	CHRNA2	1135	927; 2296; 2387; 2504; 2538	2296(18)	342	353	2279	2291	2291	2303	AGCCAGGTGAGGTCTCTCTAAGTCA
32430_at	M73481	GRPR	2925	1395	1395(9)	113	165	1387	1400	1399	1411	GGAAACAGTTCAACACTCAGCTGCT
32430_at	M73481	GRPR	2925	1395	1395(1)	433	23	1395	1408	1407	1419	TTCAACACTCAGCTGCTCTGTTGCC
32432_f_at	L25899	RPL15	6138	34; 52; 72; 124; 142; 146; 209; 215; 258; 295; 319; 356; 358; 513; 558	513(17)	165	429	497	509	509	521	ATGCGTGGGCTGACATCTGCAGGCC
32432_f_at	L25899	RPL15	6138	34; 52; 72; 124; 142; 146; 209; 215; 258; 295; 319; 356; 358; 513; 558	146(2)	276	565	145	157	157	169	CCGGCCTGATAAAGCGCGCCGACTG
32432_f_at	L25899	RPL15	6138	34; 52; 72; 124; 142; 146; 209; 215; 258; 295; 319; 356; 358; 513; 558	72(6)	413	27	67	79	79	91	TGTCATGCGCTTTCTTCTGAGGGTC
32432_f_at	L25899	RPL15	6138	34; 52; 72; 124; 142; 146; 209; 215; 258; 295; 319; 356; 358; 513; 558	513(12)	546	485	502	514	514	526	TGGGCTGACATCTGCAGGCCGAAAG
32436_at	U14968	RPL27A	6157	261; 274; 301; 333; 343; 381; 454	274(4)	13	53	271	283	283	295	GACACGGGTGAATGCTGCTAAAAAC
32436_at	U14968	RPL27A	6157	261; 274; 301; 333; 343; 381; 454	261(9);274(22)	139	367	253	265	265	277	GACTTTGGTCAGTGAACAGACACGG
32436_at	U14968	RPL27A	6157	261; 274; 301; 333; 343; 381; 454	274(3)	14	53	272	284	284	296	ACACGGGTGAATGCTGCTAAAAACA
32436_at	U14968	RPL27A	6157	261; 274; 301; 333; 343; 381; 454	301(5)	157	107	297	309	309	321	AGACTGGGGCTGCTCCCATCATTGA
32436_at	U14968	RPL27A	6157	261; 274; 301; 333; 343; 381; 454	381(21)	188	631	361	373	373	385	AAAGCTCCCAAAGCAGCCTGTCATC
32436_at	U14968	RPL27A	6157	261; 274; 301; 333; 343; 381; 454	454(12)	2	177	443	455	455	467	GCCTGTGTCCTGGTGGCTTGAAGCA
32436_at	U14968	RPL27A	6157	261; 274; 301; 333; 343; 381; 454	333(21)	250	135	313	325	325	337	CATCATTGATGTGGTGCGATCGGGC
32436_at	U14968	RPL27A	6157	261; 274; 301; 333; 343; 381; 454	261(3);274(16)	340	67	259	271	271	283	GGTCAGTGAACAGACACGGGTGAAT
32436_at	U14968	RPL27A	6157	261; 274; 301; 333; 343; 381; 454	333(15);343(25)	502	485	319	331	331	343	TGATGTGGTGCGATCGGGCTACTAC
32436_at	U14968	RPL27A	6157	261; 274; 301; 333; 343; 381; 454	343(8)	586	453	336	348	348	360	GCTACTACAAAGTTCTGGGAAAGGG
32436_at	U14968	RPL27A	6157	261; 274; 301; 333; 343; 381; 454	261(13)	65	587	249	261	261	273	TGTGGACTTTGGTCAGTGAACAGAC
32436_at	U14968	RPL27A	6157	261; 274; 301; 333; 343; 381; 454	381(24)	89	289	358	370	370	382	GGGAAAGCTCCCAAAGCAGCCTGTC
32438_at	AB007156	RPS20	6224	112; 496	112(10)	23	137	103	115	0	127	GCGCAACAGCCATGGCTTTTAAGGA
32438_at	AB007156	RPS20	6224	112; 496	112(3)	637	33	110	122	0	134	AGCCATGGCTTTTAAGGATACCGGA
32440_at	X53777	RPL17	6139	492; 507; 520; 572; 613; 718	572(12)	143	123	561	573	573	585	CTCTCCCTGCCACATTGAGATGATC
32440_at	X53777	RPL17	6139	492; 507; 520; 572; 613; 718	613(15)	308	217	599	611	611	623	AACAGATTGTTCCTAAACCAGAAGA
32440_at	X53777	RPL17	6139	492; 507; 520; 572; 613; 718	613(2)	415	213	612	624	624	636	TAAACCAGAAGAGGAGGTTGCCCAG
32440_at	X53777	RPL17	6139	492; 507; 520; 572; 613; 718	572(11)	69	47	562	574	574	586	TCTCCCTGCCACATTGAGATGATCC
32440_at	X53777	RPL17	6139	492; 507; 520; 572; 613; 718	572(6)	82	467	567	579	579	591	CTGCCACATTGAGATGATCCTTACG
32457_f_at	K03207	PRB4	5545	281; 301; 307; 320; 334; 427; 433; 446; 483; 490	320(4);334(18)	143	33	317	329	329	341	CTCATCCAGGAAAGCCAGAAAGACC
32457_f_at	K03207	PRB4	5545	281; 301; 307; 320; 334; 427; 433; 446; 483; 490	301(16);307(22)	384	111	286	298	298	310	CAAGGAGGCAACCAGTCCCAAGGTC
32457_f_at	K03207	PRB4	5545	281; 301; 307; 320; 334; 427; 433; 446; 483; 490	320(8);334(22)	67	353	313	325	325	337	CCACCTCATCCAGGAAAGCCAGAAA
32457_f_at	K03207	PRB4	5545	281; 301; 307; 320; 334; 427; 433; 446; 483; 490	320(5);334(19)	76	133	316	328	328	340	CCTCATCCAGGAAAGCCAGAAAGAC
32458_f_at	X07704	PRB4	5545	288; 298; 318; 324; 337; 351; 361; 381; 387; 400; 414; 487; 507; 513; 526; 540; 589; 613; 633; 639	337(4);351(18)	144	33	334	193	346	358	CTCATCCAGGAAAGCCAGAAAGACC
32458_f_at	X07704	PRB4	5545	288; 298; 318; 324; 337; 351; 361; 381; 387; 400; 414; 487; 507; 513; 526; 540; 589; 613; 633; 639	381(16);387(22)	385	111	366	162	378	390	CAAGGAGGCAACCAGTCCCAAGGTC
32458_f_at	X07704	PRB4	5545	288; 298; 318; 324; 337; 351; 361; 381; 387; 400; 414; 487; 507; 513; 526; 540; 589; 613; 633; 639	337(8);351(22)	66	353	330	315	342	354	CCACCTCATCCAGGAAAGCCAGAAA
32458_f_at	X07704	PRB4	5545	288; 298; 318; 324; 337; 351; 361; 381; 387; 400; 414; 487; 507; 513; 526; 540; 589; 613; 633; 639	589(4)	74	133	586	382	598	610	CTCCTCCAGGAAAGCCAGAAAGACC
32458_f_at	X07704	PRB4	5545	288; 298; 318; 324; 337; 351; 361; 381; 387; 400; 414; 487; 507; 513; 526; 540; 589; 613; 633; 639	337(5);351(19)	75	133	333	192	345	357	CCTCATCCAGGAAAGCCAGAAAGAC
32466_at	Z12962	RPL41	6171	76; 136; 145; 201; 209; 254; 265; 265; 272; 274; 289; 296; 302; 316; 319; 325; 333; 336; 345; 356; 381; 435; 435	254(2);265(13);272(20);274(22)	204	275	253	265	265	277	CTACTGTCTAGAGCTTGTCTCAATG
32466_at	Z12962	RPL41	6171	76; 136; 145; 201; 209; 254; 265; 265; 272; 274; 289; 296; 302; 316; 319; 325; 333; 336; 345; 356; 381; 435; 435	254(4);265(15);272(22);274(24)	205	275	251	263	263	275	TGCTACTGTCTAGAGCTTGTCTCAA
32466_at	Z12962	RPL41	6171	76; 136; 145; 201; 209; 254; 265; 265; 272; 274; 289; 296; 302; 316; 319; 325; 333; 336; 345; 356; 381; 435; 435	356(8)	263	503	349	361	361	373	ATGTTGGTCCTCTGCCCTGGACCTG
32466_at	Z12962	RPL41	6171	76; 136; 145; 201; 209; 254; 265; 265; 272; 274; 289; 296; 302; 316; 319; 325; 333; 336; 345; 356; 381; 435; 435	254(10);265(21)	290	287	245	257	257	269	ACTGCATGCTACTGTCTAGAGCTTG
32466_at	Z12962	RPL41	6171	76; 136; 145; 201; 209; 254; 265; 265; 272; 274; 289; 296; 302; 316; 319; 325; 333; 336; 345; 356; 381; 435; 435	254(22)	299	431	233	245	245	257	ACAAGTTGTGGGACTGCATGCTACT
32466_at	Z12962	RPL41	6171	76; 136; 145; 201; 209; 254; 265; 265; 272; 274; 289; 296; 302; 316; 319; 325; 333; 336; 345; 356; 381; 435; 435	254(19)	325	271	236	248	248	260	AGTTGTGGGACTGCATGCTACTGTC
32466_at	Z12962	RPL41	6171	76; 136; 145; 201; 209; 254; 265; 265; 272; 274; 289; 296; 302; 316; 319; 325; 333; 336; 345; 356; 381; 435; 435	265(7);272(14);274(16)	435	125	259	271	271	283	TCTAGAGCTTGTCTCAATGGATCTA
32466_at	Z12962	RPL41	6171	76; 136; 145; 201; 209; 254; 265; 265; 272; 274; 289; 296; 302; 316; 319; 325; 333; 336; 345; 356; 381; 435; 435	145(7)	450	17	139	151	151	163	AGATGAGGCAGAGGTCCAAGTAAAC
32466_at	Z12962	RPL41	6171	76; 136; 145; 201; 209; 254; 265; 265; 272; 274; 289; 296; 302; 316; 319; 325; 333; 336; 345; 356; 381; 435; 435	345(2);356(13)	45	457	344	356	356	368	TGCCCATGTTGGTCCTCTGCCCTGG
32466_at	Z12962	RPL41	6171	76; 136; 145; 201; 209; 254; 265; 265; 272; 274; 289; 296; 302; 316; 319; 325; 333; 336; 345; 356; 381; 435; 435	254(7);265(18);272(25)	469	235	248	260	260	272	GCATGCTACTGTCTAGAGCTTGTCT
32466_at	Z12962	RPL41	6171	76; 136; 145; 201; 209; 254; 265; 265; 272; 274; 289; 296; 302; 316; 319; 325; 333; 336; 345; 356; 381; 435; 435	345(5);356(16)	572	63	341	353	353	365	AAATGCCCATGTTGGTCCTCTGCCC
32466_at	Z12962	RPL41	6171	76; 136; 145; 201; 209; 254; 265; 265; 272; 274; 289; 296; 302; 316; 319; 325; 333; 336; 345; 356; 381; 435; 435	76(4)	57	369	73	85	85	97	ACCTCTGCGCCATGAGAGCCAAGTG
32466_at	Z12962	RPL41	6171	76; 136; 145; 201; 209; 254; 265; 265; 272; 274; 289; 296; 302; 316; 319; 325; 333; 336; 345; 356; 381; 435; 435	265(1);272(8);274(10);289(25)	74	507	265	277	277	289	GCTTGTCTCAATGGATCTAGAACTT
32468_f_at	D90278	CEACAM3	1084	80; 475; 1072; 1214; 1455	1072(8)	68	95	1065	1077	1077	1089	TGGCCGCGCTGGTGTGTTTCCTGCT
32475_at	AF025529	LILRA1	11024	737; 1247; 1616; 1623; 1658; 1891; 1910	1910(12)	226	261	1899	1911	1911	1923	AATCACGGAAGCAGGATAGAAATCC
32484_at	U94888	CCBP2	1238	137; 237; 621; 758; 946; 1082; 1083	1082(23);1083(24)	209	63	1060	1072	0	1084	GAGAGCAGCATACTTACTGCCCAAG
32484_at	U94888	CCBP2	1238	137; 237; 621; 758; 946; 1082; 1083	1082(8);1083(9)	91	131	1075	1087	0	1099	ACTGCCCAAGAGGAAATGACTGGCA
32489_at	U88963	GRIN2B	2904	692; 2693; 2843; 3678; 3713; 4016; 4376; 4397; 4932; 5000; 5041; 5199; 5326; 5620; 5985	5620(14)	194	101	5607	5653	5619	5631	CAATCCTGCAAGAGCAAGGTACATA
32489_at	U88963	GRIN2B	2904	692; 2693; 2843; 3678; 3713; 4016; 4376; 4397; 4932; 5000; 5041; 5199; 5326; 5620; 5985	5620(20)	5	67	5601	5647	5613	5625	GGTGAGCAATCCTGCAAGAGCAAGG
32496_at	L28168	KCNE1	3753	130; 271	271(19)	567	615	253	265	265	277	AACGTCTACATCGAGTCCGATGCCT
32518_at	AF019767	ZNF259	8882	1538	1538(4)	519	407	1535	1547	0	1559	ATCTGGTCTGAGTCAGAGATCTGTG
32518_at	AF019767	ZNF259	8882	1538	1538(10)	634	159	1529	1541	0	1553	GAGGACATCTGGTCTGAGTCAGAGA
32529_at	X69910	CKAP4	10970	1126; 2130; 2254; 2259; 2562; 2654; 2770; 2852	2770(17)	173	107	2754	2792	2766	2778	ACATGATGTCCATGAAGAGGTTTGC
32529_at	X69910	CKAP4	10970	1126; 2130; 2254; 2259; 2562; 2654; 2770; 2852	2852(1)	218	225	2852	2890	2864	2876	CTGAGCTGTATTGTTCTTTAATGGC
32529_at	X69910	CKAP4	10970	1126; 2130; 2254; 2259; 2562; 2654; 2770; 2852	2562(15)	237	39	2548	2586	2560	2572	GTGAAGCACTACACCCAGCAGAGTC
32529_at	X69910	CKAP4	10970	1126; 2130; 2254; 2259; 2562; 2654; 2770; 2852	2654(24)	272	457	2631	2643	0	2655	TTCTCTCTCCGGAGGTCACCAAGGA
32529_at	X69910	CKAP4	10970	1126; 2130; 2254; 2259; 2562; 2654; 2770; 2852	2770(9)	3	361	2762	2800	2774	2786	TCCATGAAGAGGTTTGCCGTCTGGG
32529_at	X69910	CKAP4	10970	1126; 2130; 2254; 2259; 2562; 2654; 2770; 2852	2770(8)	4	361	2763	2801	2775	2787	CCATGAAGAGGTTTGCCGTCTGGGC
32529_at	X69910	CKAP4	10970	1126; 2130; 2254; 2259; 2562; 2654; 2770; 2852	2562(17)	50	147	2546	2584	2558	2570	ATGTGAAGCACTACACCCAGCAGAG
32529_at	X69910	CKAP4	10970	1126; 2130; 2254; 2259; 2562; 2654; 2770; 2852	2654(13)	563	271	2642	2680	2654	2666	CGACTACCAGAAAGGGGAGTCCTTG
32533_s_at	AF054825	VAMP5	10791	34; 35; 99; 429; 434; 499	99(9)	498	453	91	103	103	115	CAGGCGAACGAGGTGACGGAAATTA
32533_s_at	AF054825	VAMP5	10791	34; 35; 99; 429; 434; 499	499(16)	541	35	484	496	0	508	TTGGTGTTTGCTCTCCCTTGACCCA
32536_at	Z37986	EBP	10682	115; 126; 261; 625; 988; 1024	988(13)	391	193	976	1055	988	1000	AGCCATTAGAACACAGATACAAGAG
32538_at	S95936	TF	7018	503; 703; 818; 820; 908; 1210; 1681; 1844; 2012; 2147; 2224	1844(2)	124	591	1843	1868	1855	1867	ACCTGTGGAGGAGTATGCGAACTGC
32538_at	S95936	TF	7018	503; 703; 818; 820; 908; 1210; 1681; 1844; 2012; 2147; 2224	1844(3)	567	249	1842	1867	1854	1866	AACCTGTGGAGGAGTATGCGAACTG
32543_at	M84739	CALR	811	1416; 1482; 1536; 1537; 1538; 1648; 1657; 1755; 1771; 1811; 1822; 1850; 1860; 1874	1811(24)	181	625	1788	1806	1800	1812	AGAACGGGGCTCTTCTCATTTCACC
32543_at	M84739	CALR	811	1416; 1482; 1536; 1537; 1538; 1648; 1657; 1755; 1771; 1811; 1822; 1850; 1860; 1874	1811(23)	364	453	1789	1807	1801	1813	GAACGGGGCTCTTCTCATTTCACCC
32543_at	M84739	CALR	811	1416; 1482; 1536; 1537; 1538; 1648; 1657; 1755; 1771; 1811; 1822; 1850; 1860; 1874	1416(13)	481	89	1404	1417	1416	1428	TGCCGCAGAGCTTGCCGCGCCAAAT
32543_at	M84739	CALR	811	1416; 1482; 1536; 1537; 1538; 1648; 1657; 1755; 1771; 1811; 1822; 1850; 1860; 1874	1416(2)	500	225	1415	1428	1427	1439	TTGCCGCGCCAAATAATGTCTCTGT
32543_at	M84739	CALR	811	1416; 1482; 1536; 1537; 1538; 1648; 1657; 1755; 1771; 1811; 1822; 1850; 1860; 1874	1416(3)	544	563	1414	1427	1426	1438	CTTGCCGCGCCAAATAATGTCTCTG
32543_at	M84739	CALR	811	1416; 1482; 1536; 1537; 1538; 1648; 1657; 1755; 1771; 1811; 1822; 1850; 1860; 1874	1482(22)	552	159	1461	1474	1473	1485	TTTTCCAGGCTGGTTCGGATTTGGG
32543_at	M84739	CALR	811	1416; 1482; 1536; 1537; 1538; 1648; 1657; 1755; 1771; 1811; 1822; 1850; 1860; 1874	1482(24)	563	577	1459	1472	1471	1483	TTTTTTCCAGGCTGGTTCGGATTTG
32543_at	M84739	CALR	811	1416; 1482; 1536; 1537; 1538; 1648; 1657; 1755; 1771; 1811; 1822; 1850; 1860; 1874	1860(2);1874(16)	595	345	1859	1877	1871	1883	GCAGTGGGTCCCAGATTGGCTCACA
32546_at	U59309	FH	2271	990; 1020; 1335	1335(24)	259	367	1312	1334	1324	1336	TCAGTTTCCTTTACAGAAAACTGCG
32546_at	U59309	FH	2271	990; 1020; 1335	1335(18)	538	69	1318	1340	1330	1342	TCCTTTACAGAAAACTGCGTGGTGG
32558_at	AB021868	PIAS3	10401	2572; 2610;2611; 2618; 2665; 2707	2665(20)	219	495	2646	2666	2658	2670	CTGGCTCATTCTGCACCTTTCCAGG
32558_at	AB021868	PIAS3	10401	2572; 2610;2611; 2618; 2665; 2707	2665(15)	387	495	2651	2671	2663	2675	TCATTCTGCACCTTTCCAGGGAGGT
32558_at	AB021868	PIAS3	10401	2572; 2610;2611; 2618; 2665; 2707	2707(2)	508	395	2706	2726	2718	2730	TCTTTTTCAGGCTCGCCAAGGCCTA
32558_at	AB021868	PIAS3	10401	2572; 2610;2611; 2618; 2665; 2707	2610(5);2611(6);2618(13)	586	503	2606	2626	2618	2630	CCCCCTAAGCTTCTAGAGGCTCATG
32558_at	AB021868	PIAS3	10401	2572; 2610;2611; 2618; 2665; 2707	2610(1);2611(2);2618(9)	622	463	2610	2630	2622	2634	CTAAGCTTCTAGAGGCTCATGGCCC
32558_at	AB021868	PIAS3	10401	2572; 2610;2611; 2618; 2665; 2707	2618(3)	630	213	2616	2636	2628	2640	TTCTAGAGGCTCATGGCCCTGTAGT
32559_s_at	AJ238096	LSM4	25804	431; 447; 549; 673; 694	431(5);447(21)	261	595	427	600	439	451	AGGCGGGCAAACAGTGAGCGCCCAC
32559_s_at	AJ238096	LSM4	25804	431; 447; 549; 673; 694	673(20)	263	627	654	828	666	678	GTGAAACGGCCGTCCCAAAGCTGGC
32559_s_at	AJ238096	LSM4	25804	431; 447; 549; 673; 694	431(17)	283	605	415	588	427	439	AGCCTGGCAGACAGGCGGGCAAACA
32559_s_at	AJ238096	LSM4	25804	431; 447; 549; 673; 694	694(17)	388	597	678	852	690	702	CTGGATTCCTAGAAGAGTCTGTGTT
32559_s_at	AJ238096	LSM4	25804	431; 447; 549; 673; 694	431(18)	419	373	414	587	426	438	AAGCCTGGCAGACAGGCGGGCAAAC
32559_s_at	AJ238096	LSM4	25804	431; 447; 549; 673; 694	431(7);447(23)	632	277	425	598	437	449	ACAGGCGGGCAAACAGTGAGCGCCC
32563_at	U51478	ATP1B3	483	168; 522; 590; 685; 775; 1099; 1121; 1133; 1331	1133(4)	537	627	1130	1269	1142	1154	GGGGTCTTGTCCTCTTTTTATGTGG
32565_at	U66619	SMARCD3	6604	401; 556; 646; 966; 1203; 1527; 1655	1527(15)	596	271	1513	1530	1525	1537	GTCAGTCGCTACTTCTACTGCAAGA
32569_at	L13385	PAFAH1B1	5048	169; 910; 1276; 1467; 1868; 1917; 2136; 2583; 2828; 2962; 3589; 4154; 4527; 4863; 5175	5175(14)	190	329	5162	5428	5174	5186	TGTTGCTCTCAGACTGTGTAAAACA
32569_at	L13385	PAFAH1B1	5048	169; 910; 1276; 1467; 1868; 1917; 2136; 2583; 2828; 2962; 3589; 4154; 4527; 4863; 5175	5175(20)	251	155	5156	5422	5168	5180	AAGATTTGTTGCTCTCAGACTGTGT
32569_at	L13385	PAFAH1B1	5048	169; 910; 1276; 1467; 1868; 1917; 2136; 2583; 2828; 2962; 3589; 4154; 4527; 4863; 5175	4863(18)	490	549	4846	5112	4858	4870	GTCACGGCTGGACTGAATGGGCCTT
32572_at	X98296	USP9X	8239	1441; 1464; 1555; 4214; 4236; 7867; 7971	7867(1)	435	581	7867	7888	7879	7891	ATAACCCGCCTGCAGTGGAAAGTGT
32572_at	X98296	USP9X	8239	1441; 1464; 1555; 4214; 4236; 7867; 7971	7867(25)	472	3	7843	7864	7855	7867	TCTGCAGAAATTTGCTGTCAATATA
32574_at	X59960	SMPD1	6609	229; 746; 824; 829; 982; 1011; 1081; 1632; 2043; 2051; 2080; 2130; 2223	2080(16)	11	367	2065	2088	2077	2089	ATGCTGCTGTGGTTCAACCAGGCAA
32574_at	X59960	SMPD1	6609	229; 746; 824; 829; 982; 1011; 1081; 1632; 2043; 2051; 2080; 2130; 2223	2080(14)	12	367	2067	2090	2079	2091	GCTGCTGTGGTTCAACCAGGCAAGA
32574_at	X59960	SMPD1	6609	229; 746; 824; 829; 982; 1011; 1081; 1632; 2043; 2051; 2080; 2130; 2223	2080(18)	154	411	2063	2086	2075	2087	AAATGCTGCTGTGGTTCAACCAGGC
32574_at	X59960	SMPD1	6609	229; 746; 824; 829; 982; 1011; 1081; 1632; 2043; 2051; 2080; 2130; 2223	2080(10)	354	77	2071	2094	2083	2095	CTGTGGTTCAACCAGGCAAGATCAT
32574_at	X59960	SMPD1	6609	229; 746; 824; 829; 982; 1011; 1081; 1632; 2043; 2051; 2080; 2130; 2223	2080(5)	388	151	2076	2099	2088	2100	GTTCAACCAGGCAAGATCATCCGGT
32574_at	X59960	SMPD1	6609	229; 746; 824; 829; 982; 1011; 1081; 1632; 2043; 2051; 2080; 2130; 2223	2080(4)	40	493	2077	2100	2089	2101	TTCAACCAGGCAAGATCATCCGGTG
32574_at	X59960	SMPD1	6609	229; 746; 824; 829; 982; 1011; 1081; 1632; 2043; 2051; 2080; 2130; 2223	2080(2)	580	151	2079	2102	2091	2103	CAACCAGGCAAGATCATCCGGTGAA
32575_at	U77456	NAP1L4	4676	659; 668; 708; 731; 761; 762; 764; 780; 788; 793; 798; 863; 868; 881; 882; 1056; 1514; 1893; 2109; 2238; 2263; 2329; 2334; 2366; 2374; 2375; 2380; 2393; 2416; 2449; 2457	2238(16)	338	145	2223	2243	2235	2247	CTGCGTTTCAGTGGAGCGTATGAGC
32575_at	U77456	NAP1L4	4676	659; 668; 708; 731; 761; 762; 764; 780; 788; 793; 798; 863; 868; 881; 882; 1056; 1514; 1893; 2109; 2238; 2263; 2329; 2334; 2366; 2374; 2375; 2380; 2393; 2416; 2449; 2457	2238(17)	34	379	2222	2242	2234	2246	CCTGCGTTTCAGTGGAGCGTATGAG
32575_at	U77456	NAP1L4	4676	659; 668; 708; 731; 761; 762; 764; 780; 788; 793; 798; 863; 868; 881; 882; 1056; 1514; 1893; 2109; 2238; 2263; 2329; 2334; 2366; 2374; 2375; 2380; 2393; 2416; 2449; 2457	2366(15);2374(23);2375(24)	360	243	2352	2373	2364	2376	TTCAAGTGGGTGACGGCGCTCTCCG
32575_at	U77456	NAP1L4	4676	659; 668; 708; 731; 761; 762; 764; 780; 788; 793; 798; 863; 868; 881; 882; 1056; 1514; 1893; 2109; 2238; 2263; 2329; 2334; 2366; 2374; 2375; 2380; 2393; 2416; 2449; 2457	2263(22)	424	213	2242	2262	2254	2266	ATGAGCGTCAAGTCCTGCTTTCTCA
32575_at	U77456	NAP1L4	4676	659; 668; 708; 731; 761; 762; 764; 780; 788; 793; 798; 863; 868; 881; 882; 1056; 1514; 1893; 2109; 2238; 2263; 2329; 2334; 2366; 2374; 2375; 2380; 2393; 2416; 2449; 2457	2416(22)	491	9	2395	2416	2407	2419	GTCCGCACTGACCAGGCCTGTGGAG
32575_at	U77456	NAP1L4	4676	659; 668; 708; 731; 761; 762; 764; 780; 788; 793; 798; 863; 868; 881; 882; 1056; 1514; 1893; 2109; 2238; 2263; 2329; 2334; 2366; 2374; 2375; 2380; 2393; 2416; 2449; 2457	2366(17);2374(25)	608	465	2350	2371	2362	2374	TTTTCAAGTGGGTGACGGCGCTCTC
32576_at	U94855	EIF3S5	8665	122; 233; 290; 348; 521; 567; 959; 963; 1104; 1140	1140(19)	163	293	1122	1374	1134	1146	CCAGGACTCAGAAGTGAAGGAGAAA
32585_at	AF027299	EPB41L2	2037	95; 3181; 3302; 3451; 3463; 3930; 4062	4062(4)	211	401	4059	4185	4071	4083	TTCACACAGGTTTGAGGATGCTGGG
32585_at	AF027299	EPB41L2	2037	95; 3181; 3302; 3451; 3463; 3930; 4062	4062(5)	302	375	4058	4184	4070	4082	ATTCACACAGGTTTGAGGATGCTGG
32586_at	D86971	KIAA0217	23185	27; 120; 2453; 2730; 3102; 3211; 3692; 4206; 4588; 4589; 5562	5562(2)	359	389	5561	5353	5573	5585	TCCTTTTGTGTCATTCAGTGTAAAA
32586_at	D86971	KIAA0217	23185	27; 120; 2453; 2730; 3102; 3211; 3692; 4206; 4588; 4589; 5562	5562(7)	607	393	5556	5348	5568	5580	AAGTTTCCTTTTGTGTCATTCAGTG
32592_at	AB002321	KIAA0323	23351	65; 67; 748; 921; 948; 1734; 2200; 2219; 2534; 2973; 3702; 3732; 3747; 3760; 3802; 3869; 3896; 3951; 4080; 4220; 4555; 4560; 4757; 4966; 5047; 5085; 5121; 5160; 5416; 5895; 6003;6004	5895(2)	204	521	5894	5920	5906	5918	CATCACCTTCTCTGGCCCTTAGGAT
32592_at	AB002321	KIAA0323	23351	65; 67; 748; 921; 948; 1734; 2200; 2219; 2534; 2973; 3702; 3732; 3747; 3760; 3802; 3869; 3896; 3951; 4080; 4220; 4555; 4560; 4757; 4966; 5047; 5085; 5121; 5160; 5416; 5895; 6003;6004	5895(23)	558	191	5873	5899	5885	5897	TGTAGTGGAGGCTCCCCTTGGCATC
32593_at	D42043	RAFTLIN	23180	2304; 2574; 2788; 2878	2788(22)	219	539	2767	2783	2779	2791	GTTTATCATGTGTATATCGTCCAGA
32593_at	D42043	RAFTLIN	23180	2304; 2574; 2788; 2878	2574(18)	223	497	2557	2573	2569	2581	CTGTCTCTGCACCTACTTTTGCAGA
32593_at	D42043	RAFTLIN	23180	2304; 2574; 2788; 2878	2788(16)	225	525	2773	2789	2785	2797	CATGTGTATATCGTCCAGAAAGTAT
32593_at	D42043	RAFTLIN	23180	2304; 2574; 2788; 2878	2574(12)	256	521	2563	2579	2575	2587	CTGCACCTACTTTTGCAGAATGTTC
32593_at	D42043	RAFTLIN	23180	2304; 2574; 2788; 2878	2574(6)	571	331	2569	2585	2581	2593	CTACTTTTGCAGAATGTTCAAGGAA
32598_at	D83018	NELL2	4753	1988; 2589; 2691; 2999	2691(4)	364	377	2688	2786	2700	2712	AATTTGTGGAGCTTGACAAAATCAC
32598_at	D83018	NELL2	4753	1988; 2589; 2691; 2999	2999(24)	612	339	2976	2988	0	3000	CTAGATCAGAATCTTCAAGAATCAG
32604_s_at	AB011154	KIAA0582	23177	434; 790; 1282; 1284; 1443; 2750; 3156; 3273; 3935; 4934;4935	4934(20);4935(21)	558	519	4915	4927	0	4939	CTTAAAATGCCAGTGTGGGCAGAAG
32610_at	X93510	PDLIM4	8572	462; 810; 959; 964; 974; 1025; 1056; 1092	1056(4)	107	435	1053	1065	0	1077	ACGCCTGCTTCTTAAGGTCCCTGCT
32610_at	X93510	PDLIM4	8572	462; 810; 959; 964; 974; 1025; 1056; 1092	959(23)	137	327	937	956	949	961	ACTGTGAGAGCCACGCCAAGGCGCG
32610_at	X93510	PDLIM4	8572	462; 810; 959; 964; 974; 1025; 1056; 1092	959(17);964(22)	184	119	943	962	955	967	AGAGCCACGCCAAGGCGCGCGTGAA
32610_at	X93510	PDLIM4	8572	462; 810; 959; 964; 974; 1025; 1056; 1092	1056(6)	264	225	1051	1070	1063	1075	TGCTTCTTAAGGTCCCTGCTCGGCC
32610_at	X93510	PDLIM4	8572	462; 810; 959; 964; 974; 1025; 1056; 1092	1092(24)	90	481	1069	1088	1081	1093	CTCGGCCGGTGTAAATATGTTTCAC
32611_at	X75252	PBP	5037	51; 186; 211; 394; 543; 708; 974; 1001; 1033; 1258; 1298	1033(25)	368	147	1009	1021	1021	1033	CAAAGCATCAAAGAATCTTTAAGGG
32621_at	M97388	DR1	1810	261; 483; 504; 1060; 1201	1201(3)	102	17	1199	1211	0	1223	CTAGGGATGTCTGCTATTAAGTTTC
32621_at	M97388	DR1	1810	261; 483; 504; 1060; 1201	1201(13)	231	7	1189	1201	0	1213	CATTGGTATTCTAGGGATGTCTGCT
32621_at	M97388	DR1	1810	261; 483; 504; 1060; 1201	1201(14)	232	7	1188	1200	0	1212	TCATTGGTATTCTAGGGATGTCTGC
32621_at	M97388	DR1	1810	261; 483; 504; 1060; 1201	1060(23)	38	125	1038	1052	1050	1062	CGGGATCTTCTCAGGATGAAGAAGA
32628_at	D28118	ZNF161	7716	155; 614; 1073; 1127; 1255; 1875; 1878;1879; 1928; 1930; 2008; 2118; 2152; 2160; 2185; 2191; 2216; 2277	2277(7)	144	165	2271	2312	2283	2295	AATCCCGATGGAATATAGCATTGTA
32628_at	D28118	ZNF161	7716	155; 614; 1073; 1127; 1255; 1875; 1878;1879; 1928; 1930; 2008; 2118; 2152; 2160; 2185; 2191; 2216; 2277	2152(22)	220	563	2131	2172	2143	2155	TAATTTCAGGCAGCATTCCCTATGG
32628_at	D28118	ZNF161	7716	155; 614; 1073; 1127; 1255; 1875; 1878;1879; 1928; 1930; 2008; 2118; 2152; 2160; 2185; 2191; 2216; 2277	2185(19);2191(25)	24	333	2167	2208	2179	2191	CCAGCTCTGATATGCAAAGCATATG
32628_at	D28118	ZNF161	7716	155; 614; 1073; 1127; 1255; 1875; 1878;1879; 1928; 1930; 2008; 2118; 2152; 2160; 2185; 2191; 2216; 2277	2277(21)	42	165	2257	2298	2269	2281	TTGCTCAGCATATTAATCCCGATGG
32628_at	D28118	ZNF161	7716	155; 614; 1073; 1127; 1255; 1875; 1878;1879; 1928; 1930; 2008; 2118; 2152; 2160; 2185; 2191; 2216; 2277	2277(22)	513	609	2256	2297	2268	2280	ATTGCTCAGCATATTAATCCCGATG
32628_at	D28118	ZNF161	7716	155; 614; 1073; 1127; 1255; 1875; 1878;1879; 1928; 1930; 2008; 2118; 2152; 2160; 2185; 2191; 2216; 2277	2185(25)	527	91	2161	2202	2173	2185	GTGATACCAGCTCTGATATGCAAAG
32628_at	D28118	ZNF161	7716	155; 614; 1073; 1127; 1255; 1875; 1878;1879; 1928; 1930; 2008; 2118; 2152; 2160; 2185; 2191; 2216; 2277	2216(12)	625	501	2205	2246	2217	2229	CTAACTTCAACGTATAATAGGGATT
32640_at	M24283	ICAM1	3383	536; 773; 794; 1476; 1680; 1772; 2043; 2338; 2398; 2551	2398(13)	154	615	2386	2400	2398	2410	GTGATTTTTCTATCGGCACAAAAGC
32641_at	AB023196	APRIN	23047	4607; 4634; 5111	5111(21)	205	299	5091	4911	5103	5115	AATAGTCCTGAAGTTCTTGGATTAC
32641_at	AB023196	APRIN	23047	4607; 4634; 5111	5111(3)	397	211	5109	4929	5121	5133	GGATTACTTTACACCTCAGTATTGA
32649_at	X59871	TCF7	6932	742; 1248; 1337; 2091; 2166; 2370; 2386; 2725	2725(13)	196	559	2713	2745	2725	2737	TAGTTCCTACTTTAGCCACTGGTTT
32649_at	X59871	TCF7	6932	742; 1248; 1337; 2091; 2166; 2370; 2386; 2725	2725(8)	390	371	2718	2750	2730	2742	CCTACTTTAGCCACTGGTTTCTCAG
32649_at	X59871	TCF7	6932	742; 1248; 1337; 2091; 2166; 2370; 2386; 2725	2725(16)	635	253	2710	2742	2722	2734	CTTTAGTTCCTACTTTAGCCACTGG
32649_at	X59871	TCF7	6932	742; 1248; 1337; 2091; 2166; 2370; 2386; 2725	2725(3)	636	71	2723	2755	2735	2747	TTTAGCCACTGGTTTCTCAGAATCC
32659_at	AL050109	EIF2B4	8890	203; 846; 1072; 1077; 1108	1108(9)	106	535	1100	1521	1112	1124	TTGTGGATCTGGTGATCACGGAGCT
32659_at	AL050109	EIF2B4	8890	203; 846; 1072; 1077; 1108	1108(18)	232	479	1091	1512	1103	1115	CCCCAGAGCTTGTGGATCTGGTGAT
32659_at	AL050109	EIF2B4	8890	203; 846; 1072; 1077; 1108	1072(4);1077(9)	443	421	1069	1490	1081	1093	AATCTAGTCTATGATGTGACTCCCC
32659_at	AL050109	EIF2B4	8890	203; 846; 1072; 1077; 1108	1108(20)	455	233	1089	1510	1101	1113	TCCCCCAGAGCTTGTGGATCTGGTG
32659_at	AL050109	EIF2B4	8890	203; 846; 1072; 1077; 1108	846(4)	522	631	843	1261	855	867	CAACGGGTCTGTGATGTCACGGGTA
32659_at	AL050109	EIF2B4	8890	203; 846; 1072; 1077; 1108	846(9)	558	353	838	1256	850	862	TTGGCCAACGGGTCTGTGATGTCAC
32659_at	AL050109	EIF2B4	8890	203; 846; 1072; 1077; 1108	1072(17);1077(22)	602	371	1056	1477	1068	1080	CCTACGGTTGTTGAATCTAGTCTAT
32660_at	AB002340	KIAA0342	9881	5336; 6339; 7731; 8433; 8617; 8802	8617(12)	263	139	8606	6454	8618	8630	GATTGTTCTGTCCTCACAGCAGAGC
32666_at	U19495	CXCL12	6387	831;832; 975; 1583; 1911	1911(7)	378	51	1905	1919	1917	1929	CACAGAAGGTCCTGGTGGTATTTGT
32666_at	U19495	CXCL12	6387	831;832; 975; 1583; 1911	1911(12)	411	399	1900	1914	1912	1924	CGATCCACAGAAGGTCCTGGTGGTA
32668_at	AL080076	SSBP2	23635	306; 1305; 1487; 1555	1305(2)	121	321	1304	1316	0	1328	GAAAGCGGGTCCAAATGTGATTCAA
32668_at	AL080076	SSBP2	23635	306; 1305; 1487; 1555	1305(19)	203	17	1287	1300	1299	1311	TCCCCTCTTTTGTGAAGAAAGCGGG
32668_at	AL080076	SSBP2	23635	306; 1305; 1487; 1555	1305(15)	548	625	1291	1304	1303	1315	CTCTTTTGTGAAGAAAGCGGGTCCA
32670_at	L38969	THBS3	7059	2604; 2968; 3003; 3043; 3048	3003(2)	84	271	3002	3030	3014	3026	TCTCTGGCTCCCAAAAGGAGTTCAG
32671_at	D79995	TTLL4	9654	307; 627; 1298; 1460; 4245; 4445; 4461	4461(16)	38	27	4446	4466	4458	4470	GTTCAGCCTTCTAGACGTCTCTCTC
32671_at	D79995	TTLL4	9654	307; 627; 1298; 1460; 4245; 4445; 4461	4461(4)	38	91	4458	4478	4470	4482	AGACGTCTCTCTCGTGGACATCTGT
32673_at	U90543	BTN2A1	11120	580; 1336; 1343; 1562; 1677; 2462	2462(14)	171	61	2449	2483	2461	2473	CTCAGGTGTCCCTGCAGTTGGCAAG
32673_at	U90543	BTN2A1	11120	580; 1336; 1343; 1562; 1677; 2462	2462(3)	184	491	2460	2494	2472	2484	CTGCAGTTGGCAAGGAGTCAGTACT
32673_at	U90543	BTN2A1	11120	580; 1336; 1343; 1562; 1677; 2462	2462(8)	215	383	2455	2489	2467	2479	TGTCCCTGCAGTTGGCAAGGAGTCA
32673_at	U90543	BTN2A1	11120	580; 1336; 1343; 1562; 1677; 2462	2462(18)	387	79	2445	2479	2457	2469	TTGGCTCAGGTGTCCCTGCAGTTGG
32673_at	U90543	BTN2A1	11120	580; 1336; 1343; 1562; 1677; 2462	2462(12)	93	395	2451	2485	2463	2475	CAGGTGTCCCTGCAGTTGGCAAGGA
32676_at	M93405	ALDH6A1	4329	1238	1238(21)	346	59	1218	1595	1230	1242	CATTACTTCTCAGTGGAAAGAAGAA
32681_at	S68616	SLC9A1	6548	530; 1439; 3027; 3441; 3566; 3604; 4113; 4400; 4438	4400(18)	209	593	4383	4406	4395	4407	CTGTTTGGGCAGGAGTCACCATGCA
32683_at	U18271	TMPO	7112	2773; 2858	2773(8)	310	195	2766	2778	0	2790	GCATCCTCCTTTATACCTAGGACAG
32685_at	AB002349	RALGPS1	9649	3772; 5000; 5013; 5741; 6001	5741(2)	12	415	5740	5781	5752	5764	CGTATGCTGCACAAGCGTGTACACC
32685_at	AB002349	RALGPS1	9649	3772; 5000; 5013; 5741; 6001	5741(1)	314	371	5741	5782	5753	5765	GTATGCTGCACAAGCGTGTACACCC
32687_s_at	X83857	PTGER3	5733	179; 318; 712; 825; 1331; 1335; 1610	1335(3)	159	509	1333	1369	1345	1357	TGCCAGTGTTCCTCAACCTTGATGT
32687_s_at	X83857	PTGER3	5733	179; 318; 712; 825; 1331; 1335; 1610	1335(4)	242	419	1332	1368	1344	1356	CTGCCAGTGTTCCTCAACCTTGATG
32687_s_at	X83857	PTGER3	5733	179; 318; 712; 825; 1331; 1335; 1610	1331(1);1335(5)	396	485	1331	1367	1343	1355	CCTGCCAGTGTTCCTCAACCTTGAT
32687_s_at	X83857	PTGER3	5733	179; 318; 712; 825; 1331; 1335; 1610	1335(1)	43	549	1335	1371	1347	1359	CCAGTGTTCCTCAACCTTGATGTGG
32702_at	U04810	TROAP	10024	173; 252; 1085; 1187; 1785;1786; 2472	2472(9)	396	559	2464	2511	2476	2488	GCCCTGCCGTACTTCTTCCTTTTAG
32709_at	L39833	KCNAB1	7881	1810;1811; 1813; 1822; 1868; 2179;2180; 2297;2298; 2471; 2880;2881; 2954; 3090	2881(1)	370	153	2881	2908	2893	2905	CTGTCATTAGTTCTAGATATGTACT
32712_at	AB029029	MYT1L	23040	50; 150; 1099; 1576; 1756; 4602; 5822; 5848; 5857; 5910; 6037; 6896	6896(9)	101	39	6888	5756	6900	6912	TCATGCTGGATGTTAACACATCTTA
32712_at	AB029029	MYT1L	23040	50; 150; 1099; 1576; 1756; 4602; 5822; 5848; 5857; 5910; 6037; 6896	6896(13)	119	101	6884	5752	6896	6908	TTTGTCATGCTGGATGTTAACACAT
32712_at	AB029029	MYT1L	23040	50; 150; 1099; 1576; 1756; 4602; 5822; 5848; 5857; 5910; 6037; 6896	6896(25)	37	47	6872	5740	6884	6896	CTTTGTACAAATTTTGTCATGCTGG
32713_at	U51587	GOLGA1	2800	3216; 3412;3413; 3430; 3681; 4407; 4679	4679(11)	589	159	4669	4701	4681	4693	TTTATACGAGCGATGGATCTTGAGC
32718_at	AF038009	TPST1	8460	1516;1517; 1599; 1651	1599(11)	41	225	1589	1845	1601	1613	CATGTTCTAATGTTTTGTAGAACAC
32722_at	U82256	ARG2	384	1187; 1578; 1608; 1810	1810(1)	311	227	1810	1909	1822	1834	GGATAACACTGTCTACCTCACAGAA
32722_at	U82256	ARG2	384	1187; 1578; 1608; 1810	1810(9)	441	383	1802	1901	1814	1826	TCACTTAGGGATAACACTGTCTACC
32722_at	U82256	ARG2	384	1187; 1578; 1608; 1810	1810(3)	515	15	1808	1907	1820	1832	AGGGATAACACTGTCTACCTCACAG
32731_at	AB018247	APBB3	10307	894; 1005; 1693	1693(22)	317	497	1672	1688	1684	1696	CGGATGACTGGGAGGCACTGCACCA
32731_at	AB018247	APBB3	10307	894; 1005; 1693	1693(11)	47	505	1683	1699	1695	1707	GAGGCACTGCACCACAACGTAGGAC
32731_at	AB018247	APBB3	10307	894; 1005; 1693	1693(16)	476	385	1678	1694	1690	1702	ACTGGGAGGCACTGCACCACAACGT
32734_at	L76703	PPP2R5E	5529	2707; 2808	2808(2)	165	565	2807	2836	2819	2831	GTGAGAAAAACATCCTTTTGGACCA
32734_at	L76703	PPP2R5E	5529	2707; 2808	2707(4)	275	371	2704	2733	2716	2728	TGAATCCTTTGAAAACAGGCACTGG
32735_at	AB023148	KIAA0931	23035	3416; 3483; 3732; 3845; 4410; 4410;4411; 4411; 4413; 4996; 5476; 5794; 5941; 5971; 5975; 6066	5971(4);5975(8)	224	537	5968	6007	5980	5992	TATCTTACGGTTTTGTGCAATCATT
32735_at	AB023148	KIAA0931	23035	3416; 3483; 3732; 3845; 4410; 4410;4411; 4411; 4413; 4996; 5476; 5794; 5941; 5971; 5975; 6066	5971(10);5975(14)	261	401	5962	6001	5974	5986	GGCTCATATCTTACGGTTTTGTGCA
32735_at	AB023148	KIAA0931	23035	3416; 3483; 3732; 3845; 4410; 4410;4411; 4411; 4413; 4996; 5476; 5794; 5941; 5971; 5975; 6066	5941(22)	406	225	5920	5959	5932	5944	GGTTTTCTCTCACTGTTGCCAATGG
32735_at	AB023148	KIAA0931	23035	3416; 3483; 3732; 3845; 4410; 4410;4411; 4411; 4413; 4996; 5476; 5794; 5941; 5971; 5975; 6066	5941(4)	497	279	5938	5977	5950	5962	CCAATGGATGTCATCCAGACAGTGG
32735_at	AB023148	KIAA0931	23035	3416; 3483; 3732; 3845; 4410; 4410;4411; 4411; 4413; 4996; 5476; 5794; 5941; 5971; 5975; 6066	5941(10)	520	175	5932	5971	5944	5956	CTGTTGCCAATGGATGTCATCCAGA
32735_at	AB023148	KIAA0931	23035	3416; 3483; 3732; 3845; 4410; 4410;4411; 4411; 4413; 4996; 5476; 5794; 5941; 5971; 5975; 6066	5975(2)	523	587	5974	6013	5986	5998	ACGGTTTTGTGCAATCATTGTCGTA
32738_at	AF050640	NDUFS2	4720	1296; 1437; 1438	1296(17)	318	475	1280	1292	1292	1304	AGGCTCCTGGTTTTGCCCATCTGGC
32738_at	AF050640	NDUFS2	4720	1296; 1437; 1438	1296(21)	434	489	1276	1288	1288	1300	ATCAAGGCTCCTGGTTTTGCCCATC
32738_at	AF050640	NDUFS2	4720	1296; 1437; 1438	1296(11)	440	481	1286	1298	1298	1310	CTGGTTTTGCCCATCTGGCTGGTTT
32738_at	AF050640	NDUFS2	4720	1296; 1437; 1438	1296(16)	554	331	1281	1293	1293	1305	GGCTCCTGGTTTTGCCCATCTGGCT
32738_at	AF050640	NDUFS2	4720	1296; 1437; 1438	1296(1)	609	127	1296	1308	1308	1320	CCATCTGGCTGGTTTGGACAAGATG
32742_s_at	AF098638	RABEP1	9135	446; 1532; 1919	1919(20)	383	459	1900	1912	1912	1924	TCACGGGAACAGGTTTCAGAAGAGC
32744_at	L04483	RPS21	6227	29; 142; 197	197(13)	141	627	185	256	197	209	GTTTAAAACTTATGCTATCTGCGGG
32744_at	L04483	RPS21	6227	29; 142; 197	142(10)	205	619	133	204	145	157	TCCAGATGAACGTGGCCGAGGTTGA
[truncated: 5,559 more rows]
