# Supplementary material for: AffyMAPSDetector: a software tool to characterize Affymetrix GeneChip™ expression arrays with respect to SNPs
Source: BMC Bioinformatics. 2007 Jul 30;8:276. doi: 10.1186/1471-2105-8-276 (PMC1959249; doi:10.1186/1471-2105-8-276)
Supplement: Additional file 2 — Probes having SNP at mismatch location. The listing of probes having a SNP exactly the 13th position in the probe sequence. It also includes the probes that have SNPs at other position in addition to 13th position. [file 1471-2105-8-276-S2.xls]

## Sheet: file2
Total number of probes having SNPs at 13th position = 325
Following probes have exactly one SNP at 13th position
Probe Set ID	X	Y	Representative Public ID	Gene Symbol	LocusLink	List of SNPS	Matched-SNP-Locations	Range-Min	Interrogation Position	Middle Position	Range-Max	Sequence
1037_at	152	511	U19180	BAGE	574	681; 715; 757; 775; 792; 816; 871; 934	715(13)	703	715	715	727	TGTAAATTCCCTGAGTGTTATTCTA
1037_at	398	327	U19180	BAGE	574	681; 715; 757; 775; 792; 816; 871; 934	775(13)	763	775	775	787	ATCTGAGGGATCATTGCCAGAGATT
1048_at	359	501	U38480	RXRG	6258	447; 1077	1077(13)	1065	1077	1077	1089	CTTTGACAGAGTTCTAACTGAGCTG
1074_at	351	431	M28209	RAB1A	5861	584	584(13)	572	584	584	596	GCGAATGGGTCCCGGAGCAACAGCT
1123_at	193	273	L01406	GHRHR	2692	220; 1316; 1470	1316(13)	1304	1316	1316	1328	TGCTGACATCTATGTGCTAGGCTGC
1165_at	380	427	D49950	IL18	3606	750	750(13)	738	750	750	762	CACTGTTCAAAACGAAGACTAGCTA
1184_at	558	225	D45248	PSME2	5721	128; 246; 249; 701	701(13)	689	701	701	713	CCTGAGGGCCTTCTATGCTGAGCTT
1225_g_at	553	491	X66363	PCTK1	5127	1497; 1602	1497(13)	1485	1374	1497	1509	CAAACTTCCTGACACTACTTCCATA
1245_i_at	446	431	U25975	PAK2	5062	369; 1147; 1170; 1549; 1552; 1558; 1578; 1593; 1603; 1604; 1628; 1641; 1649; 1675; 1688; 1729; 1773; 1781	1688(13)	1676	1688	1688	1700	CTTTAGGGTCCAGAAGGAATTGTGG
1260_s_at	451	467	M16594	GSTA1 /// GSTA2 /// GSTA3	2938 /// 2939 /// 2940	122; 181; 225; 249; 277; 332; 394; 495; 512; 570; 582; 633; 654; 757; 791; 884	512(13)	500	512	512	524	AAGACTACCTTGTTGGCAACAAGCT
1261_i_at	348	549	M16594	GSTA2	2939	122; 181; 225; 249; 277; 332; 394; 495; 512; 570; 582; 633; 654; 757; 791; 884	884(13)	872	884	884	896	TACAACTCCTATTCACCCACTTAGT
1347_at	341	471	S78187	CDC25B	994	1251; 1465; 1614; 1904; 1905; 2006; 2290; 2967; 3011	2967(13)	2955	2967	2967	2979	GTCACAGAAGCAGCTAAACCAAGGA
142_at	197	615	U75308	TAF4	6874	570; 3745; 3986	3986(13)	3974	3986	3986	3998	TTAATTCGAGCGCGTGTGAACTGAA
1420_s_at	572	427	D30655	EIF4A2	1974	1438; 1574; 1746; 1758	1438(13)	1426	1438	1438	1450	TCCTCTTTAGAGTTAGACTGTTGGG
1449_at	556	255	D00763	PSMA4	5685	77; 816; 912; 1040; 1046	912(13)	900	912	912	924	ACTCTTCCACACTAGGAAGGCTTTA
1467_at	272	497	U12535	EPS8	2059	422; 2561; 2625; 2727; 3279; 3453; 3509	3279(13)	3267	3279	3279	3291	GCATTCTCAAGACAGTTTGTCATGG
1486_at	312	259	L37127	POLR2J	5439	47; 262; 368; 421; 424; 436; 505	505(13)	493	505	505	517	AGGAGAGCGGCCGGTCCCAGCCATG
157_at	180	557	U65011	PRAME	23532	254; 698; 1001; 1498; 1541; 1762; 2043	1541(13)	1529	1541	1541	1553	GGGCTGAGCAATCTGACCCACGTGC
160022_at	250	347	X03663	CSF1R	1436	1026; 1135; 3206; 3254; 3451; 3625; 3732; 3807; 3855; 3951	3625(13)	3613	3625	3625	3637	GACAGACTGGCAGAGAGTGAGATCT
1643_g_at	362	295	U35113	MTA1	9112	1524; 1866; 2495	2495(13)	2483	2495	2495	2507	TGTTGTGTTCTGTTGAAGGTGCCAT
1723_g_at	297	577	S61953	ERBB3	2065	413	413(13)	401	413	413	425	ACCTCCGCGTGGTGCGAGGGACCCA
1733_at	12	627	M60315	BMP6	654	496; 2436; 2574	2436(13)	2424	2436	2436	2448	CACGTGAAGGCAGTGCTCACCTCTT
175_s_at	492	587	U33053	PKN1	5585	1809; 2236; 2280; 2466; 2697; 2703; 2713; 2785; 2856; 2954	2466(13)	2454	2466	2466	2478	GTCGTACACGCGAGCTGTGGACTGG
1763_at	479	613	D38502	PMS2L5	5383	126; 130; 135; 154; 158; 197; 214; 224; 246; 306; 332; 414; 417; 418; 421; 423; 489; 501; 511; 528; 543; 543; 543; 619; 646; 699; 792; 795; 823; 852; 865; 913; 964; 978; 1048; 1120	1048(13)	1036	1048	1048	1060	CTTTGGTGACCCTGACTCCAAAACT
1775_at	175	599	L24559	POLA2	23649	1827; 1874	1874(13)	1862	1874	1874	1886	GGCTTCTGTCCTCTGCTGTTCTCTG
1795_g_at	280	353	M92287	CCND3	896	1089; 1291; 1367; 1533; 1716; 1784; 1876; 1916	1876(13)	1864	1876	1876	1888	CCCATCCTCCAGCAGGGAAAATGCA
186_at	457	317	U06454	PRKAA2	5563	1928	1928(13)	1916	1928	1928	1940	TCTATTGTGCCTATGATAAATTCAC
1891_at	428	91	D14497	MAP3K8	1326	213; 600; 808; 1007; 1901; 2204; 2402	2402(13)	2390	2402	2402	2414	ACTGTACATGCTATGCTGAAGACAT
1902_at	600	613	M13194	ERCC1	2067	372; 496; 1045	496(13)	484	496	496	508	GTTCGTGCGCAACGTGCCCTGGGAA
1948_f_at	344	453	U31511	NOS2A	4843	2931; 3477; 3633; 3804	3477(13)	3465	3477	3477	3489	GAAGCGCTATCACGAAGATATCTTT
2016_s_at	248	593	M64241	RPL10	6134	91; 94; 192; 253; 282; 336; 398; 406; 646; 711	646(13)	634	646	646	658	AGTACATCCCCAGTCGTGGCCCTCT
2024_s_at	228	597	M79321	LYN	4067	660; 723; 1035; 1098	1098(13)	1086	1098	1098	1110	CTCCGAGTCACTAATGTGCAAAATT
2092_s_at	230	373	J04765	SPP1	6696	348; 381; 737; 816; 968; 1149; 1256; 1305; 1327; 1357	968(13)	956	968	968	980	ACCTGAAATTTCGTATTTCTCATGA
217_at	78	553	S39329	KLK2	3817	436; 436; 716; 716; 798; 798; 801; 801; 825; 825; 1081; 1081; 1240; 1240; 1286; 1321; 1321; 1450; 1450	1240(13)	1228	1240	1240	1252	TCTACAGATCACTGAGGATAAGCTG
276_at	426	229	L08069	DNAJA1	3301	172; 1257; 1398	1257(13)	1245	1257	1257	1269	CCAGAGGTGGTGTTCAGTGTCAGAC
31349_at	358	431	L10403	PPBPL2	10895	298; 605; 653; 1007; 1053; 1157	1157(13)	1145	1157	1157	1169	GTATCGCCTCATCAGGGAAGCCCTC
31505_at	154	153	Z28407	RPL8	6132	135; 140; 215; 310; 603; 649; 809	310(13)	298	310	310	322	CCAGTTTGTGTATTGCGGCAAGAAG
31521_f_at	23	111	X60484	HIST1H4J	8363	146; 273; 284; 571; 629; 636	571(13)	559	261	571	583	CGCCATGGATGTGGTCTACGCGCTC
31546_at	227	549	L11566	RPL18	6141	149; 306; 350; 367	149(13)	137	149	149	161	CCACATTCAACCAGGTTGTGTTGAA
31568_at	4	197	U14972	RPS10	6204	68; 157; 173; 251; 284; 296; 367; 390; 398; 415; 424	367(13)	355	367	367	379	ACCTGCGAGACTCACAAGAGGGGAA
31585_at	431	91	X94552	GRM7	2917	460; 1536; 2027; 2434	2434(13)	2422	2434	2434	2446	CATCATAGACTACGATGAACACAAG
31708_at	122	331	L05095	---	---	43; 149; 223; 278; 298; 334; 367; 377; 413; 418; 423; 455	223(13)	211	223	223	235	CCAGCTTTGAGGAAATCTGAAATAG
31775_at	499	77	X65018	SFTPD	6441	951; 1039; 1089; 1096	1039(13)	1027	1039	1039	1051	GGACAGTTGGCCTCTCCACGCTCTG
31804_f_at	194	441	X78283	SULT1A1	6817	183; 312; 321; 459; 567; 600; 604; 610; 612; 666; 690; 759; 761; 797; 797; 804; 816; 817; 826; 832; 883; 898; 954; 1002; 1028; 1061; 1132	898(13)	886	899	898	910	GTCCCCCAGGAGTTCATGGACCACA
31889_at	8	447	U06452	MLANA	2315	474; 854; 961; 1427	1427(13)	1415	1534	1427	1439	TGATGCCTGTGTACTGCCTTAAATG
31902_at	622	63	AF093774	DIO2	1734	429; 1737; 1886; 1908; 2430; 2500; 2783; 4912; 4990; 5022; 5092; 5158; 5918; 5981; 6035	5918(13)	5906	5922	5918	5930	TGTAGTCACATTAGTTTGCCTCTCC
32001_s_at	392	19	M80482	PCSK6	5046	448; 2085; 3618; 3674; 4270	4270(13)	4258	4270	4270	4282	TCCCCTGTTTGACGACAGTGCATTT
32008_at	233	253	AB023021	FUT9	10690	1003; 1366; 1634; 1845; 1969; 2301; 2471; 2741; 2752	2471(13)	2459	2471	2471	2483	AGTGTTAGCACAGAGTAAGATCTCA
32074_at	276	31	D42045	DCLRE1A	9937	249; 571; 813;814; 1867; 3027; 4227	4227(13)	4215	4233	4227	4239	AGCATCATCAAGGATAACTGAAACT
32180_s_at	267	397	AB000461	C4orf8	8603	2363; 2820; 3072; 4308; 4516; 4559; 4617	4516(13)	4504	4569	4516	4528	TCCCTTGCAGAACGAGAAAGTTAAA
32180_s_at	7	561	AB000461	C4orf8	8603	2363; 2820; 3072; 4308; 4516; 4559; 4617	4559(13)	4547	4612	4559	4571	TCACACCATCAAGTCTGTTATAGAG
32200_at	254	215	M24902	ACPP	55	839; 872; 1016; 1169; 1205; 1208; 1407; 1555; 1569; 1612; 1658; 1731; 2013; 2048; 2191;2192; 2337; 2382;2385; 2385; 2420; 2754; 2763; 2764; 2792; 2805; 2846; 2852; 2874; 2890; 2893; 2922; 2936; 2957; 3041	2874(13)	2862	2890	2874	2886	GTTTCTACTGGCTGCCAGAATCTAG
32210_at	218	591	M83088	PGM1	5236	324; 461; 723; 1773; 1844; 1881; 1949; 2145; 2207; 2211	1881(13)	1869	2101	1881	1893	CTAACCAGTTGACGAGCAGTGCATT
32252_at	515	87	D00096	TTR	7276	213; 252; 324; 373; 439; 443; 491; 550	252(13)	240	285	252	264	TCTGGAGAGCTGCATGGGCTCACAA
32272_at	471	351	K00558	K-ALPHA-1	10376	238; 313; 340; 343; 355; 418; 418; 445; 457; 463; 520; 577; 586; 589; 916; 916; 926; 976; 1021; 1075; 1077; 1084; 1132; 1135; 1162; 1207; 1216; 1217; 1270; 1325; 1406; 1492	1492(13)	1480	1492	1492	1504	TTAACTGACAGATGTTAAAGCTTTC
32276_at	583	585	X03342	RPL32	6161	29; 36; 90; 273; 331; 336; 338; 401; 419; 458	273(13)	261	273	273	285	AGTTCCTGGTCCACAACGTCAAGGA
32315_at	46	223	U12202	RPS24	6229	1876; 1876; 1923; 1923	1923(13)	1911	319	1923	1935	CTTTGTATTTGGATTCAGAACTCAT
32341_f_at	278	93	U02032	RPL23A	6147	64; 67; 127; 137; 178; 235; 288; 336	235(13)	223	256	235	247	ATGCTATCATCAAGTTTCCGCTGAC
32352_at	403	205	X52730	PNMT	5409	1509; 2053; 3213; 3319; 3389; 3407; 3518; 3583; 3692	3583(13)	3571	849	3583	3595	GTCTTCTTCGCCTGGGCTCAGAAGG
32398_s_at	44	139	Z75190	LRP8	7804	967; 1008; 1441; 1568; 1932; 2007; 2399; 2484	1932(13)	1920	1932	1932	1944	CCTGATCTGGAGAAACTGGAAGCGG
32436_at	65	587	U14968	RPL27A	6157	261; 274; 301; 333; 343; 381; 454	261(13)	249	261	261	273	TGTGGACTTTGGTCAGTGAACAGAC
32529_at	563	271	X69910	CKAP4	10970	1126; 2130; 2254; 2259; 2562; 2654; 2770; 2852	2654(13)	2642	2680	2654	2666	CGACTACCAGAAAGGGGAGTCCTTG
32536_at	391	193	Z37986	EBP	10682	115; 126; 261; 625; 988; 1024	988(13)	976	1055	988	1000	AGCCATTAGAACACAGATACAAGAG
32543_at	481	89	M84739	CALR	811	1416; 1482; 1536; 1537; 1538; 1648; 1657; 1755; 1771; 1811; 1822; 1850; 1860; 1874	1416(13)	1404	1417	1416	1428	TGCCGCAGAGCTTGCCGCGCCAAAT
32640_at	154	615	M24283	ICAM1	3383	536; 773; 794; 1476; 1680; 1772; 2043; 2338; 2398; 2551	2398(13)	2386	2400	2398	2410	GTGATTTTTCTATCGGCACAAAAGC
32649_at	196	559	X59871	TCF7	6932	742; 1248; 1337; 2091; 2166; 2370; 2386; 2725	2725(13)	2713	2745	2725	2737	TAGTTCCTACTTTAGCCACTGGTTT
32712_at	119	101	AB029029	MYT1L	23040	50; 150; 1099; 1576; 1756; 4602; 5822; 5848; 5857; 5910; 6037; 6896	6896(13)	6884	5752	6896	6908	TTTGTCATGCTGGATGTTAACACAT
32744_at	141	627	L04483	RPS21	6227	29; 142; 197	197(13)	185	256	197	209	GTTTAAAACTTATGCTATCTGCGGG
33158_at	175	593	M97252	KAL1	3730	695; 1828; 3324; 3562; 3657; 3694; 4105; 4123; 4144; 4151; 4200; 4251; 4355; 4436; 4610; 4766; 5226; 5249; 5719; 6064; 6170; 6180; 6182	6064(13)	6052	6071	6064	6076	AACTGCTACCTTCTCATCCAAGTGG
33254_at	112	541	AF008915	EVI5	7813	256; 2303; 2556;2557; 3319; 4349; 5032; 5596; 5681; 6126; 6357; 6375; 6640; 7206	7206(13)	7194	7206	7206	7218	TCTTTTTACTCCAAAGAGGAGATGA
33462_at	116	497	D13626	P2RY14	9934	1249; 1484; 1847; 1916	1916(13)	1904	1930	1916	1928	CAAAGACTTACGTCATTTAATGAGC
33666_at	216	105	M16342	HNRPC	3183	283; 578; 582; 583; 649; 734; 1087; 1097; 1115; 1178; 1208; 1273; 1287; 1289; 1290; 1413; 1446; 1604	1413(13)	1401	1413	1413	1425	AGCTCTTGAAAGCAGCTTTGAGTTA
337_at	250	467	AF005043	PARG	8505	579; 835; 847; 890; 934; 944; 1816; 3780	3780(13)	3768	3780	3780	3792	TTTTGGAGACTGCCTGAGATGAAAG
33753_at	250	125	AB014566	DAAM1	23002	581; 1487; 3655; 3804; 4034;4035	3804(13)	3792	3856	3804	3816	ATCAGTAATAGGACCAGCTTTGAAT
33758_f_at	412	49	U25988	PSG11	5680	91; 102; 226; 245; 247; 259; 263; 273; 310; 314; 316; 317; 325; 395; 682; 689; 693; 713; 880; 1003; 1039	713(13)	701	713	713	725	GCTCCTCCAGGATTAGGAACTTTTT
33856_at	515	279	Y13374	CXX1	8933	205; 335; 395; 798; 853; 877; 1014; 1053; 1081; 1113; 1123	1053(13)	1041	1105	1053	1065	TAACGCAGTATTCTGAGTTTGCAAC
33919_at	228	435	AF022813	TM4SF7	7106	308; 985; 1069; 1111	1111(13)	1099	1224	1111	1123	TCTCCAAAGCAGTGTTCACACGGGA
33943_at	278	239	L20941	FTH1	2495	441; 508; 528; 530; 567; 623; 630; 699; 701; 705; 709; 718; 743; 757; 847; 879; 879; 923; 1147	743(13)	731	743	743	755	ACCCTGGGAGACAGTGATAATGAAA
33992_at	62	421	M12523	---	---	15573; 15573; 16011; 16011; 16956; 16956; 17269; 17269; 17284; 17284	16956(13)	16944	1707	16956	16968	ACTTGTTGAGCTCGTGAAACACAAG
34025_at	31	129	S81944	GABRA6	2559	586; 1370; 1521	1521(13)	1509	1523	1521	1533	TAACGCAGCTTCTGTAAGCATGTGT
34269_at	424	43	AL050102	C10orf137	26098	1499; 1985	1985(13)	1973	1997	1985	1997	ATTTTTCAAAGACGAGCTGTTGTGC
34345_at	503	273	AF026031	C20orf14	24148	767; 2922; 2985	2922(13)	2910	2944	2922	2934	CAAGAACACCTTCTGATTGAGCGGT
34454_r_at	230	629	U32576	APOC4	346	2631; 3298; 3461; 3554; 3930; 3942; 3990; 4006; 4023; 4354; 4385; 4915; 5175; 5226; 5310	5310(13)	5298	329	5310	5322	ACCTGGGTCCGCTCACCAAGGCCTG
34525_at	158	61	AB018563	TCL1B /// TCL6	27004 /// 9623	487; 921; 1309; 1467; 1546; 1569	1309(13)	1297	1309	1309	1321	TGGGTTCTTTCTCCTCTGTGCCCCT
34555_at	138	237	X63755	KRN1	3846	778; 788; 831; 883	831(13)	819	831	831	843	CATCCCCTTCTGGATCTGAAAAGAG
346_s_at	567	243	D13814	AGTR1	185	812; 1094; 1106; 1157; 1190; 1208; 1245; 1301; 1321; 1389; 1405; 1412; 1453	1389(13)	1377	1389	1389	1401	CTCTGCAGCACTTCACTACCAAATG
346_s_at	573	635	D13814	AGTR1	185	812; 1094; 1106; 1157; 1190; 1208; 1245; 1301; 1321; 1389; 1405; 1412; 1453	1453(13)	1441	1453	1453	1465	ATGTGGACTGAACCGACTTTTCTAA
34608_at	71	439	M24194	GNB2L1 /// HOZFP	10399 /// 152518	39; 46; 606; 869	869(13)	857	869	869	881	CAGCATCAAGATCTGGGATTTAGAG
34619_at	541	101	X72925	DSC1	1823	2851; 2851; 2855; 2855; 3038; 3038; 3448; 3642; 3642; 3727; 3866; 3911	3911(13)	3899	3911	3911	3923	CAAGCATTTGGACAACTAGCCCTGA
34643_at	218	381	M58458	RPS4X	6191	289; 340; 378; 447; 527; 580; 591; 623; 690; 768; 771; 791; 819; 842	842(13)	830	842	842	854	TGGGTCCCTGGGTGACATGTCAGAT
34666_at	443	39	X07834	SOD2	6648	51; 136; 249; 780; 894	780(13)	768	907	780	792	CATTTCTTGATGTTGCTTAGTCACT
34749_at	265	109	U83461	SLC31A2	1318	58; 333; 402; 496; 694; 1251; 1296; 1322; 1498; 1501; 1502; 1561; 1615	1615(13)	1603	1632	1615	1627	GAGAAAATCACTGCTGTATACTAAA
34755_at	445	177	AJ236876	PARP2	10038	1419	1419(13)	1407	1433	1419	1431	GTAGCTCTAGGTCAGTGTAATGAAC
34791_at	127	127	X52882	TCP1	6950	1588; 1684; 1685; 1724; 1742; 1974	1588(13)	1576	1738	1588	1600	GAAGCTGCAATCACCATTCTTCGAA
34810_at	358	243	AC004382	DKFZP434K046	57017	110851; 110885	110885(13)	110873	1471	110885	110897	CCTGAGATGCTGCTCCTGGGAGCCC
34819_at	512	521	D14043	CD164	8763	1092; 1400; 1513; 1577; 1593; 1835; 1995; 2017; 2074; 2207; 2245; 2382	1835(13)	1823	1966	1835	1847	ACCTCACAAAATGTATTATGGTGCC
34835_at	191	201	D87442	NCSTN	23385	2146; 2495; 2588	2588(13)	2576	2699	2588	2600	ACAGGGGCATCTCTGGGCTGAGCCT
34847_s_at	413	379	AF112471	CAMK2B	816	248; 1045; 1390; 1509	1509(13)	1497	1509	1509	1521	GCACCAGCCAGTCTGAGGAGACCCG
34908_at	224	359	AL049329	FLJ13946	92104	1389; 1480; 1731; 2133; 2273; 2315; 2372; 2546	2546(13)	2534	2548	2546	2558	AAAGTGACTCTCAGATTGGTAATGC
34937_at	21	215	AF064019	DFFB	1677	662; 1085; 1323; 2599	2599(13)	2587	2599	2599	2611	CACAGAGACGGTCTGGAAGGAAACA
35036_at	431	79	U94333	C1QR1	22918	598; 612; 640; 653; 804; 1006; 1636; 1769; 2409; 2415; 2492; 3002; 3016; 3109; 3207	3207(13)	3195	3207	3207	3219	TGATGCAGCATCCTGAGATTTTAAA
35069_at	553	45	AL049674	LOC65122	65122	45; 108; 186; 209; 287; 291; 310; 321; 414; 469; 473; 509; 660; 697; 699; 710; 725; 731; 734; 743; 760; 761; 785; 790; 841; 843; 847; 855; 856; 866; 894; 992; 997; 1005; 1011; 1015; 1034; 1107; 1150; 1152; 1155; 1202; 1210; 1251; 1377; 1417; 1446; 1472; 1478; 1520; 1525; 1528; 1529; 1534; 1537; 1587	1587(13)	1575	1603	1587	1599	ATCTACTATGTAGGTGCAAACTATT
35101_at	436	163	X52997	GP9	2815	354; 404; 688	404(13)	392	404	404	416	TGCTGGCCAACAACAGCCTTCAGTC
35144_at	422	577	AB028954	RoXaN	23264	976; 3284; 4045; 4495; 5176; 5212; 5247	5176(13)	5164	5415	5176	5188	GACCCTTTTAATGATGAGGGTAACT
35351_at	248	73	U89505	RBM4	5936	281; 283; 289; 295; 298; 304; 313; 319; 322; 328; 1197; 1549	1549(13)	1537	1596	1549	1561	GCTAGACCTATAGAGTTGGATCACT
35352_at	336	595	AB002305	ARNT2	9915	2337; 2630; 2659; 2701; 2918; 3577; 3652; 4929; 5496; 6086; 6099; 6152; 6247; 6335	6335(13)	6323	6367	6335	6347	CTATGACTAACAGTTATTAAGTCGG
35617_at	254	407	U29725	MAPK7	5598	770; 1349; 1412; 1556; 1986; 1997; 2049; 2084; 2591; 2733	2733(13)	2721	2733	2733	2745	CATGGGAGCATTCTCAAAGGCTTTA
35679_s_at	432	637	M96859	DPP6	1804	202; 253; 2055; 2349; 2517; 2571; 2705; 2852; 2855; 3018; 3417; 3418; 3447; 3516	3516(13)	3504	3537	3516	3528	CAGACGTCTTGGAGACGTTCCTAAA
35770_at	417	491	D16469	ATP6AP1	537	235; 670; 2294; 2460; 2606; 2660; 2690; 2741; 2751	2606(13)	2594	2615	2606	2618	CTACTTAACTGTCTGTCCTGCTTGG
35811_at	547	315	AF037204	RNF13	11342	911; 1393; 1420; 1509; 1626; 1651; 1846; 1888; 2021; 2068; 2082; 2112	2082(13)	2070	2186	2082	2094	TAGCATCTTATGCTAATTAGCCCTG
35855_s_at	242	47	L19058	GRIK1	2897	943; 1594; 1963; 1963; 2690; 2821; 3126	2690(13)	2678	2705	2690	2702	GAGTCCACCAGCATTGAGTATGTGA
35878_at	60	219	AB023141	KIAA0924	22834	2029; 4820; 4879; 4970; 5122; 5150	4970(13)	4958	4972	4970	4982	CCACAGAATCAACCATTTCATGAGG
35925_at	537	585	AF040639	AKR7A3	22977	741; 1053; 1092; 1110; 1113; 1169	1169(13)	1157	1171	1169	1181	CCTCAGTAAATTCTTAGGGATGGAA
35976_at	325	609	U65092	CITED1	4435	552; 561; 812	812(13)	800	863	812	824	AGGAATAAAGCCACCAATTCTGTTG
36004_at	421	163	AF074382	IKBKG	8517	1777	1777(13)	1765	1790	1777	1789	GAGCTGGGTGGCAGCTCTTCCTCCC
36036_at	515	61	J05500	SPTB	6710	272; 272; 2155; 2155; 2249; 3186; 3186; 3341; 3341; 3634; 3634; 6600	6600(13)	6588	6603	6600	6612	AGAGCAGGCTACGTCCTCACTGAGG
36089_at	385	299	AB023183	INPP5F	22876	1523; 2599; 3155; 4020; 4174; 4263; 4311; 4474; 4674;4677; 4784; 4810	4810(13)	4798	4815	4810	4822	GACTGATTCTCAACTGAACATTATG
36143_at	509	419	U13737	CASP3	836	1362; 1395; 1532; 1626;1628; 2048; 2269; 2328; 2356; 2478; 2513	2478(13)	2466	2484	2478	2490	AAATGAGCTCGCATTTGTCAATGAC
36160_s_at	244	427	U81561	PTPRN2	5799	410; 888; 965; 990; 1018; 1617; 2325; 3051; 3481; 3527; 4047;4048; 4068; 4112; 4273; 4295; 4341; 4543; 4593	4273(13)	4261	4291	4273	4285	CTTCATTGACCAGGATGATCACATG
36172_s_at	509	281	AF002163	AP3D1	8943	50; 467; 2267; 2495; 3260; 3525; 3918; 4486;4487; 4736; 4780; 4800; 4874	4736(13)	4724	5119	4736	4748	GACCCTTCTTCAGAGATAATGACAT
36173_r_at	526	201	AF002163	---	---	50; 467; 2267; 2495; 3260; 3525; 3918; 4486;4487; 4736; 4780; 4800; 4874	4780(13)	4768	5163	4780	4792	GAAAACTGTCACTTTAGCATGTAAT
36202_at	423	619	S76965	PKIA	5569	1108; 1765; 2035; 2055	1765(13)	1753	1803	1765	1777	GAGGACAACTTATCTTCACTAAGCT
36266_at	279	159	U79275	HSU79275	27105	149; 725; 989	989(13)	977	997	989	1001	TCTGGCTGCTCTCCTTCCCAATAGT
36296_at	48	3	D12614	LTA	4049	177; 292; 296; 319; 1067; 1127; 1136; 1247	1247(13)	1235	1249	1247	1259	GCGCACAAGGCTGACCAAGAGAGAA
36344_at	10	399	U34038	F2RL1	2150	768; 956; 1018	1018(13)	1006	1018	1018	1030	AAACTCATTGTCACTGTCCTGGCCA
36349_at	119	163	AF011904	KCNJ2	3759	660; 1146	1146(13)	1134	1473	1146	1158	TGAAGTTGCCCTCACAAGCAAAGAG
36450_at	459	141	D13897	PYY	5697	789; 875; 892; 1137; 1470; 1544; 1782; 1820; 1832	1470(13)	1458	428	1470	1482	CTGGCAACATCATTTAACGACGTCT
36493_at	238	609	M33552	LSP1	4046	793; 836; 883; 889; 904; 925; 1450; 1468; 1487; 1516	1450(13)	1438	1454	1450	1462	GCCAAGTGCCTTCTAGGAAGTTAGG
36566_at	255	411	AJ222967	CTNS	1497	843; 1214; 1743; 1848; 1853; 1864; 1998; 2015; 2070; 2074; 2158; 2181; 2367; 2444; 2466; 2467; 2470; 2475;2476; 2495; 2555; 2558	2181(13)	2169	2184	2181	2193	ACCTTCTCAGATGAGCCCCATCTGA
36586_at	26	449	U78521	AIP	9049	262; 633; 757; 1037; 1098	633(13)	621	636	633	645	GGCCATGACAGACGAAGAGAAGGCA
36644_at	154	457	D29963	CD151	977	663; 1073; 1078; 1198; 1249; 1290; 1295; 1319; 1328; 1364; 1388; 1452	1198(13)	1186	1229	1198	1210	AGGAACTGGGGCTTTGCCTTGCAGC
36661_s_at	626	233	X06882	CD14	929	1104; 1344	1344(13)	1332	1227	1344	1356	AACCCTGGTGCTGCTCCAAGGGGCC
36681_at	519	511	J02611	APOD	347	105; 594; 701; 726; 745	726(13)	714	850	726	738	ACCAATCAACCACGACAAAGGAAGT
36781_at	455	117	X01683	SERPINA1	5265	462; 701; 806; 857; 878; 945; 1011; 1106; 1109; 1116; 1120; 1121; 1122; 1124; 1127; 1139; 1155; 1194; 1226; 1238; 1284; 1298; 1302	878(13)	866	878	878	890	CTTCCTGCCTGATGAGGGGAAACTA
36938_at	355	417	U70063	ASAH1	427	231; 1329; 1365; 1377; 1383; 1390; 1450; 1893; 1901; 1935; 1944; 2031; 2132; 2138; 2228	2228(13)	2216	2277	2228	2240	GACCGTTTGTCCACTTCATTTTGTA
36952_at	521	33	D16480	HADHA	3030	1099; 1462; 1534; 2317; 2414; 2521; 2538; 2539; 2560	2317(13)	2305	2326	2317	2329	AAGTTCTACCAGTGAGCAGGCCTCA
36996_at	550	7	U41635	OS-9	10956	808; 1277; 1480; 2443; 2487; 2503; 2545; 2593; 2649; 2658; 2689; 2697; 2712	2545(13)	2533	2555	2545	2557	ATTGCCTTGGGATTTCCTTCTCCCT
37017_at	478	399	M22430	PLA2G2A	5320	228; 546; 647; 800	546(13)	534	567	546	558	CAATAAACACTGCAGAGGGAGCACC
37029_at	194	99	X83218	ATP5O	539	144; 329; 357; 422; 533; 544	329(13)	317	346	329	341	ACATCACAGCAAAAGAGAGGTTCTC
37039_at	227	513	J00194	HLA-DRA	3122	428; 750; 809; 830; 854; 906; 913; 940; 945; 954; 966; 1115; 1117; 1160; 1166	750(13)	738	827	750	762	ATCATCAAGGGAGTGCGCAAAAGCA
37041_at	546	469	AB023160	APG4B	23192	1882; 2163; 2200; 3419; 4303; 4854; 5122; 5151; 5276; 5454; 5498; 5511	5511(13)	5499	5616	5511	5523	AATGTGTGGGACACCTTGACCAAAG
37075_at	135	43	AF028828	SNTB1	6641	1178; 1413; 1453	1453(13)	1441	1453	1453	1465	AGCACAGAGCTCGTGCACTGCTGCA
37079_at	51	453	U82319	---	--- /// 389850	65; 66; 93; 99; 99; 146; 151; 293; 294; 609; 647	647(13)	635	1165	647	659	CAACTTTGAGCATATAGCAGTGATG
37169_at	497	407	AB002388	ZNF536	9745	1389; 2041; 2607; 4202; 4620; 4690	4690(13)	4678	4703	4690	4702	CTTGTACGGGGTGATCGTGTGCTTT
37180_at	107	293	X14034	PLCG2	5336	326; 449; 954; 1301; 1649; 2790; 2873; 3068; 3245; 3436; 4059; 4207	4059(13)	4047	4065	4059	4071	GTGACATCTTTTCTTCAAGCCTGCC
37185_at	105	321	Y00630	SERPINB2	5055	1065; 1251; 1284; 1310; 1332; 1762	1332(13)	1320	1333	1332	1344	AAACTAAGCGTGCTGCTTCTGCAAA
37192_at	395	437	U28389	EPB49	2039	667; 980; 981; 1677; 1848; 1888; 2128; 2141; 2477; 2493; 2621	2621(13)	2609	2651	2621	2633	TTTTGCCCAGGTCTGGGTATTGCTC
37296_at	332	623	L28997	ARL1	400	788; 875	875(13)	863	877	875	887	TTTGATCGAATCACCTGAATGTTCT
37298_at	579	541	AF044671	GABARAP	11337	277; 459; 611; 675; 711	711(13)	699	751	711	723	CATCCAGTGATTGTTTTGGTTTCTG
37502_at	414	147	AF092563	SMC2L1	10592	358; 688; 4092	4092(13)	4080	4121	4092	4104	CTGAGATACCCGATTCTATATGTAA
37625_at	220	307	U52682	IRF4	3662	81; 1022; 1040; 1120; 1761; 1891; 1958; 2125; 2264; 2630; 2945; 2998; 3068; 3706;3708; 4139; 4296; 4372; 4392; 4487; 4705; 4727; 4875;4876; 4883;4884; 4942; 5053; 5079; 5187; 5285	5187(13)	5175	5197	5187	5199	AAAGGATGCTTCACAAACTGAGGTA
37664_at	404	575	X80754	DRG2	1819	131; 194; 1124; 1568; 1570; 1631; 1728; 1819; 1833	1819(13)	1807	1850	1819	1831	GATCTGTATTTTCTAAGTCCCCAGT
37702_at	607	381	AB014517	CUL3	8452	2667; 2888; 3568; 3766; 4035; 4702; 4821; 5060; 5281; 5995; 6159;6160; 6300; 6363; 6417	6417(13)	6405	6417	6417	6429	TGGCCATTACGCTAGCTCTCAGGAG
37749_at	583	213	D78611	MEST	4232	643; 726; 1014; 1277; 1923; 1973; 2327; 2328	1973(13)	1961	2020	1973	1985	TTCCTAAAATCACAGGACATTAAGG
37762_at	502	113	Y07909	EMP1	2012	76; 251; 1389; 1527; 2014; 2037; 2263; 2502; 2641	2641(13)	2629	2643	2641	2653	CATGTAATTTGCATTACTCTGGTGG
37797_at	28	409	AJ224326	RPE	6120	1033	1033(13)	1021	1228	1033	1045	CTTTTCACCTTACACTTGATGTGTG
37865_at	109	311	J05081	EDN3	1908	384; 1454; 1555; 1648; 1838; 1946; 1983	1838(13)	1826	1880	1838	1850	ACCAAATGTTAAATCCTCTGTGTGT
38006_at	490	573	M37766	CD48	962	681; 823; 992;993	681(13)	669	735	681	693	CTGGCCCGGTCCTTTGGAGTAGAAT
38010_at	377	327	AF002697	BNIP3	664	323; 555; 696; 941; 1156; 1226; 1290; 1303; 1417	1156(13)	1144	1166	1156	1168	GGCCTTATATATCACACTATTGTAG
38014_at	489	487	X79448	ADAR	103	358; 578; 1431; 2962; 3619; 4072; 4477;4478; 4578; 4813; 4972; 5198; 5395; 5505; 5747; 6290;6291; 6368; 6581	6581(13)	6569	6615	6581	6593	AGACCCCCAAGCATAGACTCGGGTA
38020_at	589	345	AB014552	KIAA0652	9776	2496; 2499; 2557; 3392; 3641; 3657	3641(13)	3629	3670	3641	3653	GGAAGGCCCCTGGTAAGTTATTGAT
38068_at	614	423	M63175	AMFR	267	281; 717; 773; 1075; 1097; 1126; 1233; 1504;1506; 1518; 1584	1233(13)	1221	1869	1233	1245	GTCCTTGAACAAGATGTGGGCCTTG
38081_at	312	411	J03459	LTA4H	4048	140; 1418; 1593; 1867; 1980	1867(13)	1855	1921	1867	1879	TGCATCCCGTGACTGCAATGCTGGT
38096_f_at	141	631	M83664	HLA-DPB1	3115	168; 170; 172; 292; 317; 339; 351; 465; 500; 647; 655; 678; 683; 727; 850; 856; 867; 898; 899; 903; 906; 958; 982; 1044; 1075; 1077; 1084; 1104; 1111; 1120; 1129;1130; 1134; 1144; 1181; 1184; 1332; 1386	958(13)	946	971	958	970	TGCTGCCAAGAAGTTGCTCTGAAGT
38107_at	180	349	U40998	UNC119	9094	778; 849; 1006; 1223	1006(13)	994	1006	1006	1018	TTGCCTCCACGTCTAGGAAGGCCTG
38118_at	590	233	U73377	SHC1	6464	1601; 1719; 1913; 2723; 2976; 3146; 3238; 3266; 3428	3266(13)	3254	3273	3266	3278	GTTCCTGAGTACCTTCTACAGGCCC
38125_at	82	635	M14083	SERPINE1	5054	279; 300; 1275; 1319; 1457; 1513; 1837; 1842; 1849; 1874; 1897; 1983; 1986; 2044; 2141;2142; 2347; 2391; 2433;2434; 2519; 2610	2391(13)	2379	2602	2391	2403	TTCAATGTGTCATTTCCGGCTGCTG
38187_at	265	3	D90041	NAT1	9	107; 167; 509; 591; 605; 705; 766; 786; 923; 1077; 1170; 1204; 1209;1211; 1233; 1240	1077(13)	1065	1077	1077	1089	GTTATCAACTGACGACCTATCATGT
38253_at	58	31	U84011	AGL	178	418; 2312; 3410; 3554; 3642; 4403; 5079; 5541; 5837; 6105; 6350; 7120; 7169	7120(13)	7108	7120	7120	7132	ACTGTGTCTAGTAGGCAAATGTCAT
38272_at	464	143	AF038844	DUSP14	11072	108; 644; 1183; 1260; 1352	1183(13)	1171	1197	1183	1195	GCAAAAATCACTTTGGGGCCTCATT
38274_at	422	579	U09584	PL6	11070	1791	1791(13)	1779	2044	1791	1803	CCCAGGTATTTTCTACAGGACCACT
38292_at	435	599	AF093264	HOMER2	9455	447; 483; 1602	1602(13)	1590	1716	1602	1614	TGGGTGCATTTTCTGGCCCGGAGTT
38293_s_at	537	39	Y09980	HOXD3	3232	13175; 15702; 16208; 16209; 16259; 16774; 16778; 16916	16916(13)	16904	2643	16916	16928	TGCATAAATGGTTCTCGGGATACTT
38338_at	14	287	M14949	RRAS	6237	799; 940; 1889; 2199	2199(13)	2187	684	2199	2211	GAGAAGCAACCACCACAAGCTCTCG
38342_at	333	343	D87076	PHF15	23338	5672;5673; 6242; 6311; 6387	6242(13)	6230	5417	6242	6254	GTCCATGTGCGCAACCCTTAACGAG
38369_at	518	179	U70451	MYD88	4615	135; 1961; 2167; 2231; 2283; 2516	2283(13)	2271	2312	2283	2295	CCCTCAGGCTGTCCTCTGGGGAGAA
38391_at	523	7	M94345	CAPG	822	170; 307; 862; 1040; 1053; 1092; 1154	1154(13)	1142	1193	1154	1166	GCCTGCTTGCTTCTCTGGCTGCCTG
38557_at	262	157	U75330	NCAM2	4685	1770; 3098; 3705; 4340; 4622	4340(13)	4328	4344	4340	4352	GAAATCTCTCCTTGCGTTCCTGTCT
38563_at	533	635	AF039652	RNASEH1	246243	91; 579	579(13)	567	582	579	591	TTACTGGGGGCCAGGCCATCCTTTA
38611_at	285	3	X07228	LIPC	3990	701; 729; 1155; 1376; 1494	1376(13)	1364	1377	1376	1388	TCATCCCATGGAGCACAGGGCCGCG
38631_at	311	515	M92357	TNFAIP2	7127	38; 64; 975; 1825; 1835; 2036; 2151; 2677; 3039; 3056; 3110; 3894; 3895; 3895; 3968; 3969; 3999; 4052; 4070; 4119	3999(13)	3987	4221	3999	4011	CTGCCTTACAAAGCTGTGGCCAGGA
38729_at	468	507	M88279	FKBP4	2288	95; 569; 1405; 1441; 1461; 1524; 1535; 1897; 2016; 2027; 2090	1897(13)	1885	1928	1897	1909	CCAAATGTGGCCTCCATGTGGGTGC
38809_s_at	534	375	AB011091	EXTL3	2137	1842; 2732; 4128; 4761; 5429; 5837; 5945	5837(13)	5825	5844	5837	5849	GGCCACCTTGTCCTGGCTCGCAGGG
38819_at	564	471	U33635	PTK7	5754	3638; 3810	3810(13)	3798	3810	3810	3822	TTCCTTAATATTCTCAAGTTCTGGG
38840_s_at	591	397	L10678	PFN2	5217	1067; 1566; 1592; 1655	1566(13)	1554	1708	1566	1578	GCTGATTTGTCCATTTCTTTCCCTG
38840_s_at	621	419	L10678	PFN2	5217	1067; 1566; 1592; 1655	1592(13)	1580	1734	1592	1604	ACTTTGTTACATCTGGGATACAGTC
38858_at	485	259	U04270	KCNH2	3757	631;632; 948;949; 999;1000; 1008;1009; 1011;1012; 1017;1018; 1282; 1515; 1650;1651; 1722;1723; 1875; 1897; 2139; 2412;2413; 2482;2483; 2510;2511; 3140;3141; 3888; 3949; 3964	3949(13)	3937	3952	3949	3961	TGGGCCTTAGGCACCTCAAGGACTT
38872_at	15	53	U95044	ZNF230	7773	1149; 1381; 1521; 1543; 1698	1521(13)	1509	1522	1521	1533	TACACCGGTCTTTCTGTAAAGACCA
38948_at	68	311	Y18206	PPP1R3D	5509	401; 586; 1506	1506(13)	1494	1507	1506	1518	CCTCCTGCTAGGAAAAGCTTTTGCA
39044_s_at	570	549	D73409	DGKD	8527	1194; 1479; 1480; 1652; 2144; 2826; 3104; 4183; 4253; 4557; 4994; 5422; 5443; 5475; 5481; 5590; 5607; 6102; 6131	6102(13)	6090	6133	6102	6114	TATATAGTGACCACCGTGGAAACAA
39069_at	500	373	AF053944	AEBP1	165	3141; 3536; 3581; 3624; 3821; 3838	3838(13)	3826	4042	3838	3850	CCAGTCTCGTAAGAGATGGGGTTGC
39075_at	457	377	AF040958	NEU1	4758	1078; 1433; 1587; 1664; 1714; 1818; 1827	1587(13)	1575	1592	1587	1599	GTCCTGCCCTCATCTGAGAATACTG
39276_g_at	238	47	M76558	CACNA1D	776	421; 1269; 2320; 3576; 6858; 7322	7322(13)	7310	7334	7322	7334	TCTGCTTCTCCCATGTACCAGGGCA
39283_at	22	135	X83543	APXL	357	1254; 3846; 3864; 4911; 4996; 5129; 5813; 5884; 6347; 7100; 7167	7100(13)	7088	7113	7100	7112	GCAAAGCACATAGAGCCAGCTGTCC
39283_at	591	219	X83543	APXL	357	1254; 3846; 3864; 4911; 4996; 5129; 5813; 5884; 6347; 7100; 7167	7167(13)	7155	7180	7167	7179	GACCCAAAGATTCTAGTGAGTCAAC
39285_at	13	257	L28957	PCYT1A	5130	1199	1199(13)	1187	1202	1199	1211	CATTACCTTCAGAAGCTCTCTGTTG
39392_at	67	577	AJ002190	GNPAT	8443	1072; 1887; 2186	2186(13)	2174	2191	2186	2198	GGAAAACCAGCCACTGCAAAACTTT
39590_at	186	135	AF047348	APBA2	321	2008; 2999;3002; 3186; 3266; 3346; 3516	3346(13)	3334	3364	3346	3358	GACCCCTTGGCCAGCGTGGCGCAGT
39664_at	481	405	U28413	CKN1	1161	1332; 1464; 1508; 1523; 1666; 1685; 1746; 1810	1464(13)	1452	1464	1464	1476	GGAAAGCCCTCATTGCTACAGTACA
39731_at	74	285	Z23064	RBMX	27316	635; 680; 1016; 1053; 1280; 1337; 1492; 1658; 1676; 1715; 1793; 1809; 1816	1492(13)	1480	1644	1492	1504	GATTTTTCCCAGCAAATGAGGCAGG
39731_at	56	331	Z23064	RBMX	27316	635; 680; 1016; 1053; 1280; 1337; 1492; 1658; 1676; 1715; 1793; 1809; 1816	1676(13)	1664	1830	1676	1688	ACCTGAAATCACATGCCTATGTAAG
39741_at	205	365	D16481	HADHB	3032	854; 871; 1564; 1607; 1667; 1822; 1908; 1911	1564(13)	1552	1607	1564	1576	TTTGTAGTTCCTAGCTCCTCTTAGG
39795_at	172	481	D63475	AP2M1	1173	402; 1046; 1194; 1379; 1471; 1524; 1558; 1599; 1643; 1648; 1656; 1720; 1776; 1789	1789(13)	1777	2032	1789	1801	TCAGTCCCTACTCTGCTTTGGGATA
40093_at	463	49	X83425	LU	4059	346; 733; 736; 1637; 1765; 1869; 2247; 2287	2287(13)	2275	2296	2287	2299	TGCAGAGTCTGACACTGGATTCCCC
40103_at	132	327	X51521	VIL2	7430	1120; 1126; 1127; 1392; 1557; 1597; 1883; 1900; 1943;1944; 1944;1945; 2007; 2468; 2480; 2491; 2956; 2971	2971(13)	2959	3070	2971	2983	GTGCACTGCTTTCTCCTTCACAGCT
40325_at	105	355	AB014460	NTHL1	4913	14347; 14435; 15103; 15938; 16891	15938(13)	15926	955	15938	15950	CGCCCAGGGTCTCTGATGGCCGCAT
40414_at	278	131	X59303	VARS2	7407	370; 371; 1287; 2096; 3385; 3931	3931(13)	3919	3952	3931	3943	CTCGAAGTCCAGGAGGCAGATGAAG
40453_s_at	528	87	U30826	SFRS5	6430	567; 991; 1062; 1309	1309(13)	1297	1417	1309	1321	TAGCTTTGGACACTTAAAAGAGCTC
40490_at	198	345	U41387	DDX21	9188	1756; 2606;2608; 3149	3149(13)	3137	3156	3149	3161	GGTGGCTCCATAGCTTTATTTGTAA
40496_at	290	115	J04080	C1S	716	1350; 1369; 2138; 2333; 2356; 2374; 2392; 2407; 2522; 2529; 2615	2356(13)	2344	2379	2356	2368	TATTTCATCATGACTGAAAGAAGAC
40576_f_at	50	355	D89678	HNRPDL	9987	661; 1300; 1507; 1653; 1892; 1950; 2056; 2109; 2278; 2294; 2359	2278(13)	2266	2580	2278	2290	TTCAACATGCAACTTTAGGGAATGG
40635_at	448	341	AF089750	FLOT1	10211	319; 637; 720; 1397; 1421; 1672	1672(13)	1660	1696	1672	1684	CATGTCAGCCTTCTGATGATCCCAC
40794_at	220	573	X05332	KLK3	354	91; 97; 137; 280; 526; 643; 788; 844; 894; 906; 918; 953; 966; 1017; 1074; 1107; 1211; 1229; 1249; 1273; 1326; 1344; 1363	1074(13)	1062	1085	1074	1086	TCTCTGAGGACACAGATAGGATGGG
40794_at	584	435	X05332	KLK3	354	91; 97; 137; 280; 526; 643; 788; 844; 894; 906; 918; 953; 966; 1017; 1074; 1107; 1211; 1229; 1249; 1273; 1326; 1344; 1363	1363(13)	1351	1381	1363	1375	GGACCCCCTGGAAGCTGATTCACTA
40816_at	299	51	L07758	PWP1	11137	761; 1654; 1756	1756(13)	1744	1765	1756	1768	AATATCCGGTCTTTGTGCTTGCTCT
40886_at	597	619	M29548	EEF1A1	1915	105; 150; 258; 472; 474; 528; 570; 609; 645; 658; 658; 660; 660; 669; 689; 690; 800; 830; 868; 875; 880; 880; 888; 892; 1040	1040(13)	1028	1873	1040	1052	GAAGAACGGTCTCAGAACTGTTTGT
40975_s_at	360	611	AL050258	TFIP11	24144	1325; 2665; 2927; 3048	3048(13)	3036	3049	3048	3060	TGTAGTTCCTCCATAGCAGCCTTCC
41033_at	124	215	M27878	ZNF84	7637	948; 1500; 1893; 2663; 2919; 3019	3019(13)	3007	3021	3019	3031	GCAACAAGTAACCAGACTATTTTGT
41138_at	591	503	M16279	CD99	4267	79; 88; 229; 264; 410; 540; 673; 695; 870; 969; 1021; 1069; 1122; 1129	1069(13)	1057	1084	1069	1081	GTCCCCCAGAATCTTGGCTGTTTAC
41148_at	620	235	M26665	FLJ14957	--- /// 84952	158; 193; 243	193(13)	181	193	193	205	ATCATTCACATCGAGGCTATAGATC
41171_at	368	79	D45248	PSME2	5721	128; 246; 249; 701	701(13)	689	717	701	713	CCTGAGGGCCTTCTATGCTGAGCTT
41197_at	470	429	D21235	RAD23A	5886	225; 690; 818; 1445; 1478;1479; 1496; 1543; 1587; 1602; 1682	1445(13)	1433	1506	1445	1457	GAAAGGCGGCTGCTTGCCTCTCCAT
41197_at	443	507	D21235	RAD23A	5886	225; 690; 818; 1445; 1478;1479; 1496; 1543; 1587; 1602; 1682	1682(13)	1670	1747	1682	1694	AGAACCGTGTCTCTGATAAAGGTTT
41386_i_at	359	105	AB002344	JMJD3	23135	2163; 2355; 2526; 2553; 4176; 6460; 6611	6460(13)	6448	5887	6460	6472	AAGTGTGAAACAACCCAGGGCCAGG
41409_at	458	281	AF044896	C1orf38	9473	1151; 1207; 1211; 1295; 1434; 1988; 2061; 2254	2061(13)	2049	2064	2061	2073	CGGGAGGCCTGGACTGTCTTCCTCA
41460_at	226	469	AF080561	RBM14	10432	2338; 2637	2637(13)	2625	2661	2637	2649	GACCACTAATGTTCTAGCTGATGGT
41470_at	360	91	AF027208	PROM1	8842	2873; 3302; 3450; 3754	3754(13)	3742	3762	3754	3766	TCTTTTCATGTGCAGATTGCAGTTC
41542_at	269	277	AF062346	ZA20D2	7763	34; 1928; 2063; 2210; 2214; 2274; 2298; 2388	2298(13)	2286	2313	2298	2310	TGTACCTTAGTTCTGAGTTAGACCT
41547_at	370	275	AF047472	BUB3	9184	695; 944; 2108; 2295; 2585	2108(13)	2096	2126	2108	2120	GCAAATGTATGTCTCTGAGTAGGAC
41665_at	51	415	AB020631	PCF11	51585	183; 5787	5787(13)	5775	5980	5787	5799	GACTTAGATGGACACCATGAGATGT
41700_at	618	143	M62424	F2R	2149	187; 609; 720; 740; 783; 993; 1026; 1459; 1546; 2868; 2898; 2970; 3028; 3209; 3342	2898(13)	2886	2914	2898	2910	CAATAGATTGCTCAAATCAGGTTTT
41753_at	451	293	U48734	ACTN4	81	2643; 3160; 3318; 3445	3318(13)	3306	3333	3318	3330	TCCAGACTCACTTGCCATTGCCAGG
41767_r_at	20	173	AB020662	GOLGIN-67	23015	31; 50; 57; 289; 380; 1289; 2082; 2112; 2215; 2258; 2282; 2359; 2421; 2421; 2434; 2434; 2536; 2617; 2707; 2719; 2752; 2763; 2768; 2858; 2907; 2920; 3102; 3158; 3175; 3275; 3295; 3319;3320; 3395; 3408; 3412; 3430; 3463; 3470; 3608; 3763; 3787; 3806; 3833; 3835; 3839; 3853; 3863; 3879; 3894; 3911; 3930; 3962; 3967; 3983; 4013; 4017; 4032; 4075; 4079; 4087; 4090; 4130; 4155; 4177; 4201	3806(13)	3794	3813	3806	3818	ACTGACTCTTCCAAATTGTATGAAT
41830_at	472	429	AB007963	KIAA0494	9813	168; 541; 556; 1823; 2515; 3051; 3118; 3331; 3361; 4061; 4124; 4881; 5523; 5613; 5677	5677(13)	5665	5683	5677	5689	GAGAATTCAGGGTTTCCATGACTTG
419_at	464	161	X65550	MKI67	4288	433; 908; 2811; 3320; 3397; 3832; 3936; 4404; 4605; 4871; 5061; 5383; 5740; 6809; 6835; 7206; 7284; 7363; 7407;7408; 8019; 8354; 8475; 8574; 8578; 8799; 8872; 8947; 9442; 9521; 9645; 10107; 10320; 10402; 10912; 11079; 11189; 11969; 12060; 12189; 12192; 12422	12060(13)	12048	2159	12060	12072	CCAGGGCCTGTGCGATCTGGTCCCC
454_at	480	567	U66617	SMARCD1	6602	676; 856; 958; 973; 979; 1193; 1699; 1930; 2384	2384(13)	2372	2384	2384	2396	GTTCCTTCCTGCAGTTTGGAGATGT
487_g_at	456	497	U60521	CASP9	842	139; 453; 570; 571; 619; 635; 1368; 1616;1617; 1681; 1864; 1888; 1905	1864(13)	1852	1864	1864	1876	GCCTACTAGAGTCTGAACAGCTGTA
542_at	289	599	S74445	CRABP1	1381	134	134(13)	122	134	134	146	CGACGAGCTGCTGAAGGCACTGGGT
563_at	190	289	M65290	IL12B	3593	1115;1116; 1159; 1188; 1225; 1520; 2095	2095(13)	2083	2095	2095	2107	TTCTTAACAGCCATGTGAGAAGCAG
612_s_at	455	487	M19650	CNP	1267	1048; 1141; 1246; 1529	1529(13)	1517	1529	1529	1541	ACTTCCAGGTTCTGGTTAGCTCAGC
615_s_at	9	545	M24351	PTHLH	5744	462; 463; 604	604(13)	592	933	604	616	CCAAATTGATTTTCCTTTGTGCATG
617_at	343	273	M24902	ACPP	55	839; 872; 1016; 1169; 1205; 1208; 1407; 1555; 1569; 1612; 1658; 1731; 2013; 2048; 2191;2192; 2337; 2382;2385; 2385; 2420; 2754; 2763; 2764; 2792; 2805; 2846; 2852; 2874; 2890; 2893; 2922; 2936; 2957; 3041	2874(13)	2862	2874	2874	2886	GTTTCTACTGGCTGCCAGAATCTAG
639_s_at	320	473	L47345	TCEB3	6924	388; 924; 2168	2168(13)	2156	2168	2168	2180	TTCCGCCAGTAGCATCAGCTTTAAC
671_at	139	597	J03040	SPARC	6678	559; 562; 570; 998; 1117; 1451; 1509; 1551; 1655; 1724; 1862; 1922; 2045; 2104	1862(13)	1850	1862	1862	1874	GTTCTTTCCTCACATTTGGATGATT
674_g_at	423	557	J04031	MTHFD1	4522	2011; 2335; 2433; 2830; 2895; 2970; 3009	3009(13)	2997	3009	3009	3021	AGTTTCCCCAGAAGTCATTTTCAGC
689_at	637	297	L02867	HUMPPA	30850	1211; 1500; 1967;1968; 1968;1969; 2616; 2653	2653(13)	2641	2653	2653	2665	CCCATGCTGCATCGTCGTTGTATTG
691_g_at	575	553	J02783	P4HB	5034	333; 1388; 1428; 1805; 1982; 2187; 2448; 2460	1982(13)	1970	1982	1982	1994	ATCAGGGTATTTGTTCCACCTTGGC
821_s_at	197	485	U78793	FOLR1	2348	10; 31; 127	127(13)	115	127	127	139	ACAAGGATTGCATGGGCCAGGACTG
949_s_at	314	621	D78275	PSMC6	5706	245; 414; 569; 1270; 1328	1270(13)	1258	1270	1270	1282	TGTATGTATTGGCAATGATGTCATT
AFFX-HSAC07/X00351_5_at	460	47	X00351	ACTB	60	542; 1055; 1256; 1436; 1484; 1551; 1622; 1643	542(13)	530	542	542	554	GCCCATCTACGAGGGGTATGCCCTC
AFFX-HUMGAPDH/M33197_5_at	286	211	M33197	---	---	53; 309; 441; 813; 863; 867; 868; 880; 888; 913; 941; 945; 1008; 1033; 1044; 1074; 1204; 1228	309(13)	297	309	309	321	GCGAGATCCCTCCAAAATCAAGTGG
Following probes have one or more SNPs at some positions in addition to 13th position
Probe Set ID	X	Y	Representative Public ID	Gene Symbol	LocusLink	List of SNPS	Matched-SNP-Locations	Range-Min	Interrogation Position	Middle Position	Range-Max	Sequence
1022_f_at	465	115	V00542	---	---	245; 441; 466; 472; 477; 545; 579; 584; 607; 917	579(13);584(18)	567	579	579	591	ATCATGAGATCCTTCTCTTTTTCAA
1237_at	559	319	S81914	IER3	8870	179; 397; 842; 864; 1084; 1133; 1169; 1174	1169(8);1174(13)	1162	1174	1174	1186	AGCGACTGTCGAGATCGCCTAGTAT
1245_i_at	346	481	U25975	PAK2	5062	369; 1147; 1170; 1549; 1552; 1558; 1578; 1593; 1603; 1604; 1628; 1641; 1649; 1675; 1688; 1729; 1773; 1781	1773(13);1781(21)	1761	1773	1773	1785	GAGATTTGCATTTTACTTTGCTGAC
1341_at	499	313	X52056	SPI1	6688	786; 789; 1131	786(13);789(16)	774	575	786	798	AGGACAAGGGCACCTTCCAGTTCTC
1713_s_at	553	571	U26727	CDKN2A	1029	610; 817; 821;822	817(8);821(12);822(13)	810	822	822	834	TTCTGGAGTGAGCACTCACGCCCTA
175_s_at	520	617	U33053	PKN1	5585	1809; 2236; 2280; 2466; 2697; 2703; 2713; 2785; 2856; 2954	2697(7);2703(13);2713(23)	2691	2703	2703	2715	GAAACAGCCCTTCTTCAGGACTCTG
1768_s_at	180	491	X59932	CSK	1445	427; 892; 974; 1763; 1785; 1789; 2046; 2052; 2054; 2057; 2115; 2116	2046(2);2052(8);2054(10);2057(13)	2045	2057	2057	2069	GCAGACGTCTGTCAGGGGCTTGGAT
1999_s_at	554	47	U19775	MAPK14	1432	752; 754; 770; 776; 778	752(13);754(15)	740	709	752	764	AAGCTCATTTTAAGACTCGTTGGAA
1999_s_at	477	113	U19775	MAPK14	1432	752; 754; 770; 776; 778	752(11);754(13)	742	711	754	766	GCTCATTTTAAGACTCGTTGGAACC
2050_s_at	619	91	M29870	RAC1	5879	41; 65; 76; 79; 82; 85; 131; 161; 175; 188; 277; 278; 293; 323; 373; 389; 395; 397; 450; 510; 538; 545	65(2);76(13);79(16);82(19);85(22)	64	76	76	88	AGTTACACAACCAATGCATTTCCTG
2072_at	614	405	L34057	CDH12	1010	456; 1339; 1662; 2268; 2274	2268(7);2274(13)	2262	2274	2274	2286	AAATGATGTAGATCCAACTGCCCCA
245_at	455	269	M25280	SELL	6402	367; 436; 692; 716; 752; 1202; 1378; 1494; 1800; 1873;1874; 2157	1873(13);1874(14)	1861	1873	1873	1885	CTCTTTTTCAGTTGGCTGACTTCCA
266_s_at	353	611	L33930	CD24	934	186; 226; 329; 648; 797; 805; 911; 983; 1041; 1110; 1176; 1191; 1320; 1375; 1477; 1485; 1553; 1580;1581; 1678; 1682; 1781; 1787; 1918; 1930; 1982;1983	1918(13);1930(25)	1906	1918	1918	1930	TTTCCATCTTTAGAAAACTACATGG
31331_at	284	625	L10123	SPAR	9981	212; 559; 574; 624; 804; 873;876; 983; 1087; 1322; 1582; 2748; 2780; 2811; 3091; 3833; 3843	3833(13);3843(23)	3821	3833	3833	3845	TAACAATTACCCTGTCAAGAGGAGA
31439_f_at	263	495	X63095	RHCE	6006	159; 316; 370; 389; 392; 464; 610; 626; 635; 662; 668; 673; 679; 680; 683; 686; 719; 742; 807	626(4);635(13)	623	635	635	647	AGTGCCTGCCGGTGTGTTGTAACCG
31643_at	432	103	AB008185	NEU3	10825	1102; 1134; 1141; 1409; 2007;2008	2007(12);2008(13)	1996	2039	2008	2020	TAATAATGCTCAGAGTTCTGTAGGC
32175_at	176	593	S72008	CDC10	989	1541; 1985; 2222; 2228	2222(7);2228(13)	2216	2324	2228	2240	AAAGTCACCATTCTGCATTTAGCTG
32276_at	443	51	X03342	RPL32	6161	29; 36; 90; 273; 331; 336; 338; 401; 419; 458	331(8);336(13);338(15)	324	336	336	348	CCGAGATCGCTCACAATGTTTCCTC
32276_at	149	187	X03342	RPL32	6161	29; 36; 90; 273; 331; 336; 338; 401; 419; 458	331(6);336(11);338(13)	326	338	338	350	GAGATCGCTCACAATGTTTCCTCCA
32295_at	118	85	X95289	HCG9	10255	92; 114; 144; 176; 184; 287; 373	176(5);184(13)	172	186	184	196	AGGAGGGCCCCAACTCCAGGGACTG
32313_at	420	199	M75165	TPM2	7169	653; 654; 655; 659; 660; 668; 677; 680; 681; 682; 685; 686; 689; 695; 699; 701; 704; 721; 725; 726; 788	721(9);725(13);726(14)	713	754	725	737	GGCCTCAGAGGAGGAGTATTCCACC
32330_at	170	69	X06617	RPS11	6205	309; 312; 316; 330; 333; 337; 426	330(6);333(9);337(13)	325	337	337	349	AAGCGCCACAAGAACATGTCTGTAC
32466_at	204	275	Z12962	RPL41	6171	76; 136; 145; 201; 209; 254; 265; 265; 272; 274; 289; 296; 302; 316; 319; 325; 333; 336; 345; 356; 381; 435; 435	254(2);265(13);272(20);274(22)	253	265	265	277	CTACTGTCTAGAGCTTGTCTCAATG
32466_at	45	457	Z12962	RPL41	6171	76; 136; 145; 201; 209; 254; 265; 265; 272; 274; 289; 296; 302; 316; 319; 325; 333; 336; 345; 356; 381; 435; 435	345(2);356(13)	344	356	356	368	TGCCCATGTTGGTCCTCTGCCCTGG
32558_at	586	503	AB021868	PIAS3	10401	2572; 2610;2611; 2618; 2665; 2707	2610(5);2611(6);2618(13)	2606	2626	2618	2630	CCCCCTAAGCTTCTAGAGGCTCATG
33398_at	590	607	AB014570	ACIN1	22985	674;676; 770; 1175; 1176; 1236; 1270; 1376; 2368; 4301; 4303; 4342; 4353	4301(11);4303(13)	4291	4286	4303	4315	AGTTCCCAGTCTCTTCTGTCCTGCA
33468_at	38	571	Z26317	---	---	274; 885; 1551; 2513; 3143; 3159; 3301; 3322; 3329	3322(6);3329(13)	3317	3340	3329	3341	TTCCACCAGAGTCACCAAGCATAGC
33614_at	534	619	X80822	RPL18A	6142	63; 95; 112; 203; 260; 262; 269; 276; 301; 421; 425; 476; 492; 535; 545; 550; 553; 560	550(3);553(6);560(13)	548	561	560	572	TTCTTCTAGGTGCAGGGCCCTCGTC
33674_at	478	529	Z49148	RPL29	6159	11; 55; 80; 101; 147; 160; 181; 182; 184; 213; 237; 243; 254; 255; 286; 295; 302; 312; 335; 504; 514; 515; 516; 576	302(3);312(13)	300	312	312	324	CGCAAGCTCGATCGACTTGCCTACA
33674_at	102	19	Z49148	RPL29	6159	11; 55; 80; 101; 147; 160; 181; 182; 184; 213; 237; 243; 254; 255; 286; 295; 302; 312; 335; 504; 514; 515; 516; 576	504(2);514(12);515(13);516(14)	503	515	515	527	AGAGTAGATATCTCTGCCAACATGA
33674_at	43	413	Z49148	RPL29	6159	11; 55; 80; 101; 147; 160; 181; 182; 184; 213; 237; 243; 254; 255; 286; 295; 302; 312; 335; 504; 514; 515; 516; 576	504(1);514(11);515(12);516(13)	504	516	516	528	GAGTAGATATCTCTGCCAACATGAG
33757_f_at	97	273	M69245	PSG11	5680	57; 68; 127; 137; 157; 162; 179; 204; 219; 256; 258; 287; 315; 316; 328; 348; 354; 371; 429; 442; 452; 558; 577; 579; 591; 595; 605; 642; 646; 648; 649; 657; 727; 1014; 1021; 1025; 1045; 1212; 1334; 1369; 1418	1014(2);1021(9);1025(13)	1013	1051	1025	1037	CCTTGACAATCAGAGTCATTGCTCC
33758_f_at	98	273	U25988	PSG11	5680	91; 102; 226; 245; 247; 259; 263; 273; 310; 314; 316; 317; 325; 395; 682; 689; 693; 713; 880; 1003; 1039	682(2);689(9);693(13)	681	693	693	705	CCTTGACAATCAGAGTCATTGCTCC
33987_at	561	75	AF055002	ARF1	375	944; 1151; 1223; 1362; 1412; 1431; 1472; 1496; 1550; 1556; 1566; 1584; 1640	1556(3);1566(13)	1554	1573	1566	1578	CCTCAGCCTGCAAGGGTCCGATTTG
35326_at	563	121	AF004876	YIF1	10897	836; 925; 935	925(3);935(13)	923	981	935	947	CTCTACCTGACTCTGGGAGCTGCAG
35770_at	40	601	D16469	ATP6AP1	537	235; 670; 2294; 2460; 2606; 2660; 2690; 2741; 2751	2741(3);2751(13)	2739	2760	2751	2763	TGGCATGTTCCCACCGGGAGTGCCG
36094_at	475	311	M21984	TNNT3	7140	426; 472; 528; 531; 698; 699; 710; 716; 718; 719; 720; 721; 722; 723; 726; 733; 734; 735; 774; 792; 899	698(12);699(13);710(24)	687	746	699	711	ATATGACATCACCACGCTCAGGAGC
36123_at	525	377	D87292	TST	7263	721; 728; 731; 816; 946	721(6);728(13);731(16)	716	834	728	740	AGAAGGGCCCAGAAGAGCTCCGTGC
36380_at	562	347	AL080200	DKFZP434F122	26138	514; 1362; 1377; 1381; 1392; 1735	1377(9);1381(13);1392(24)	1369	1381	1381	1393	CGTTTTCTGTCCTAAGTTTGTGAAG
36585_at	133	351	M36341	ARF4	378	367; 583; 777; 1136; 1141; 1378; 1445; 1471; 1481	1136(8);1141(13)	1129	1305	1141	1153	GAGAAAGATCCAAAACACTACTCAG
36672_at	585	331	L13977	PRCP	5547	365; 980; 1360; 1505; 1525; 1881; 1888	1881(6);1888(13)	1876	1964	1888	1900	TTTGGCCCATTTGTAAGTCCCCATC
36734_at	163	177	M21302	---	---	135; 172; 175; 216; 260; 289; 301; 307; 348; 361; 370; 379; 403; 406; 410; 411; 417; 418; 427; 428; 441; 444; 486; 527; 529; 567; 609	406(2);410(6);411(7);417(13);418(14);427(23);428(24)	405	420	417	429	CTGTGGCCTGCCTGTGATGATCTGT
36734_at	163	19	M21302	---	---	135; 172; 175; 216; 260; 289; 301; 307; 348; 361; 370; 379; 403; 406; 410; 411; 417; 418; 427; 428; 441; 444; 486; 527; 529; 567; 609	406(1);410(5);411(6);417(12);418(13);427(22);428(23)	406	421	418	430	TGTGGCCTGCCTGTGATGATCTGTG
36734_at	53	43	M21302	---	---	135; 172; 175; 216; 260; 289; 301; 307; 348; 361; 370; 379; 403; 406; 410; 411; 417; 418; 427; 428; 441; 444; 486; 527; 529; 567; 609	417(3);418(4);427(13);428(14)	415	430	427	439	CCTGTGATGATCTGTGACAGCAAAA
36734_at	235	203	M21302	---	---	135; 172; 175; 216; 260; 289; 301; 307; 348; 361; 370; 379; 403; 406; 410; 411; 417; 418; 427; 428; 441; 444; 486; 527; 529; 567; 609	417(2);418(3);427(12);428(13)	416	431	428	440	CTGTGATGATCTGTGACAGCAAAAG
36742_at	203	415	U34249	TRIM15	89870	547; 1806; 1822; 1826; 1834; 2107	1822(9);1826(13);1834(21)	1814	1827	1826	1838	ACTGCCTCTTTCTCCGGCAAAGTCT
36773_f_at	152	357	M81141	HLA-DQB1	3119	51; 65; 79; 89; 107; 114; 117; 118; 119; 169; 171; 408; 411; 477; 485; 504; 505; 520; 536; 549; 551; 572; 581; 593; 631; 638; 676; 685; 721; 738; 761; 776; 785; 790; 794; 802; 812; 833; 842; 843; 846; 858; 865; 867; 911; 920; 928; 1028; 1041; 1062; 1083; 1088; 1122	776(4);785(13);790(18);794(22)	773	785	785	797	GCTGGGCCTTATCATCCATCACAGG
36773_f_at	258	131	M81141	HLA-DQB1	3119	51; 65; 79; 89; 107; 114; 117; 118; 119; 169; 171; 408; 411; 477; 485; 504; 505; 520; 536; 549; 551; 572; 581; 593; 631; 638; 676; 685; 721; 738; 761; 776; 785; 790; 794; 802; 812; 833; 842; 843; 846; 858; 865; 867; 911; 920; 928; 1028; 1041; 1062; 1083; 1088; 1122	846(1);858(13);865(20);867(22)	846	858	858	870	TTGGTTATCACTTTTCTGTAACGCC
36781_at	449	63	X01683	SERPINA1	5265	462; 701; 806; 857; 878; 945; 1011; 1106; 1109; 1116; 1120; 1121; 1122; 1124; 1127; 1139; 1155; 1194; 1226; 1238; 1284; 1298; 1302	1116(5);1120(9);1121(10);1122(11);1124(13);1127(16)	1112	1124	1124	1136	TAAGGCTGTGCTGACCATCGACGAG
36876_at	228	323	M55150	FAH	2184	1112; 1206; 1323; 1330; 1333; 1354; 1356; 1410	1323(13);1330(20);1333(23)	1311	1417	1323	1335	TCATGAGATTTTCTCTGCTCTTCTG
36878_f_at	435	299	M60028	HLA-DQB1	3119	37; 55; 73; 87; 92; 101; 111; 129; 136; 139; 140; 141; 142; 191; 193; 210; 216; 228; 230; 234; 241; 262; 266; 267; 287; 297; 300; 311; 317; 320; 323; 324; 339; 361; 364; 369; 373; 373; 374; 387; 406; 424; 430; 433; 499; 507; 526; 527; 542; 558; 571; 573; 594; 603; 615; 653; 660; 698; 707; 743; 760; 783; 798; 807; 812; 816; 824; 834; 855; 864; 865; 868; 880; 887; 889; 933; 941;942; 949; 1003; 1005…	868(1);880(13);887(20);889(22)	868	895	880	892	TTGGTTATCACTTTTCTGTAACGCC
36952_at	590	433	D16480	HADHA	3030	1099; 1462; 1534; 2317; 2414; 2521; 2538; 2539; 2560	2538(13);2539(14)	2526	2566	2538	2550	AAGGTAGAGCCCACTGCTCATTGTA
37042_at	444	203	U09577	HYAL2	8692	97; 158; 887; 891; 1579; 1588; 1621; 1646; 1685; 1731; 1760	1579(13);1588(22)	1567	1584	1579	1591	CACAAGGGCTCTCTTAGGCATGTAG
37623_at	296	99	X75918	NR4A2	4929	2445; 2531;2532; 2821; 2843; 2979; 2988	2979(13);2988(22)	2967	2982	2979	2991	CAGAAAATCCTGACAAAAGGGACAC
37746_r_at	386	207	U15131	ST5	6764	1062; 1311; 3243; 3900; 3909;3912; 4171; 4243	3900(13);3909(22);3912(25)	3888	3900	3900	3912	TTCGGCCTGCCTGCCTGCCTGCCTG
37746_r_at	69	185	U15131	ST5	6764	1062; 1311; 3243; 3900; 3909;3912; 4171; 4243	3900(1);3909(10);3912(13)	3900	3912	3912	3924	GCCTGCCTGCCTGAGGTCCCCGCTG
38006_at	310	551	M37766	CD48	962	681; 823; 992;993	992(13);993(14)	980	1046	992	1004	CCCAAAATTGTGACAACATTATGTG
38180_f_at	319	559	X17610	PSG9	5678	36; 267; 546; 560; 563; 705; 710; 717; 736; 758; 819; 840; 853; 854; 930; 940; 944; 981; 1015; 1016; 1022; 1033; 1042; 1052; 1056; 1120; 1129; 1199; 1215; 1239; 1268; 1303; 1307; 1340; 1355; 1359; 1364; 1394; 1414; 1431; 1436; 1470; 1483; 1488; 1504; 1507; 1516; 1519; 1535; 1536; 1546; 1551; 1555	1546(4);1551(9);1555(13)	1543	1555	1555	1567	CTTCAGCAATTGGTAAAGTATACTT
38480_s_at	179	479	U66867	UBE2I	7329	329; 422; 944; 1440; 1445; 1562	1440(13);1445(18)	1428	1442	1440	1452	GGTGTGCGGTCTCGATTCGCTGAAT
38547_at	240	49	Y00796	ITGAL	3683	728; 1199; 1276; 4513; 4517; 4519; 4614	4513(7);4517(11);4519(13)	4507	4519	4519	4531	GGATGACGCCGCATGATATGTCAGG
38827_at	268	287	AF038451	AGR2	10551	499; 621; 643; 683; 685; 728; 736; 810; 1010; 1021	683(11);685(13)	673	776	685	697	CATAGTGAACACACTGATTAGGTTA
38855_s_at	417	431	D82343	OLFM1	10439	848; 850	848(13);850(15)	836	848	848	860	TGAATACAACCAGGATCCTCCTTTG
38986_at	438	109	D83485	GRP58	2923	184; 388; 520; 619; 625; 667; 693; 1045; 1063; 1302; 1303; 1368; 1434; 1466; 1480; 1666; 1698; 1707	1698(13);1707(22)	1686	1788	1698	1710	TCTAAACTGTTTCTTAGCTGCACTG
38995_at	51	567	AF000959	CLDN5	7122	267; 819; 844; 891; 1164; 1171; 1181; 1282; 1296	1171(3);1181(13)	1169	1185	1181	1193	AAGATGTGTACAGCTGGTCTTTACT
39438_at	534	473	AF039081	CREBL2	1389	1007; 1774; 2579; 2858; 3310; 3477; 3483	3477(7);3483(13)	3471	3527	3483	3495	GACTTACCTTGAGTTAAAGGCAAAG
39799_at	210	617	M94856	---	---	130;131; 293; 364; 379; 423; 425; 460; 470; 489; 633	460(3);470(13)	458	486	470	482	AATTCCATCATCACTTTGGACAGGA
40830_at	577	135	AF012106	DNAJC4	3338	156; 445; 1230; 1237	1230(13);1237(20)	1218	1231	1230	1242	TCCAGTGTGGTCAGCCAGTCCTCCA
40857_f_at	302	207	M93061	PSG3	5671	99; 100; 103; 116; 126; 151; 168; 193; 197; 208; 247; 343; 360; 418; 431; 441; 540; 543; 547; 566; 568; 580; 697; 716; 799; 799; 820; 831; 833; 834; 857; 910; 920; 924; 961; 995; 996; 1002; 1013; 1022; 1032; 1036; 1078; 1100; 1109; 1181; 1195; 1203; 1214; 1219; 1236; 1266; 1292; 1547; 1605; 1660; 1672; 1675; 1691; 1692; 1702; 1707; 1711; 1716	1702(4);1707(9);1711(13);1716(18)	1699	1866	1711	1723	CTTCAGCAATTGGTAAAGTATACTT
41542_at	160	397	AF062346	ZA20D2	7763	34; 1928; 2063; 2210; 2214; 2274; 2298; 2388	2210(9);2214(13)	2202	2229	2214	2226	GAGGCACTACTTCTGATTTATTGCA
41728_at	259	83	D63486	KIAA0152	9761	1347; 1883; 2128; 2210; 2751; 4659; 4938; 4959; 5011; 5220; 5646; 5900; 6046; 6049; 6164; 6193; 6201; 6293	6193(5);6201(13)	6189	6295	6201	6213	CTGGCTTTCCTTCTGGGCTGTCTCC
41773_at	598	47	U58048	PCOLN3	5119	483; 485; 1181; 1773; 1828; 1830; 1898; 1935; 1937; 2091; 2199; 2260; 2434; 2440	2434(7);2440(13)	2428	2443	2440	2452	ACCTTTCTCCTAGAATGCTGTTGTA
622_at	491	107	M28212	RAB6A	5870	274; 286; 298; 302; 304; 310; 313; 319; 340; 343; 617; 631; 636; 668; 676; 682; 685	310(4);313(7);319(13)	307	319	319	331	TCCTAGCTACATTCGTGACTCCACT
684_at	190	497	K02215	AGT	183	196; 369; 379; 659; 770; 1145; 1153; 1155; 1213; 1537; 1655; 1664; 1681; 1684; 1685; 1813; 1835; 1920	1681(10);1684(13);1685(14)	1672	1684	1684	1696	AGTGTGCTGCATGGAGTGAGCAGTA
894_g_at	453	277	M91670	UBE2S	27338	494; 650; 744; 747; 758; 774; 848	744(10);747(13);758(24)	735	747	747	759	TAGTGGGCTCTCTTCCTCCTTCCAC
