# Supplementary material for: AffyMAPSDetector: a software tool to characterize Affymetrix GeneChip™ expression arrays with respect to SNPs
Source: BMC Bioinformatics. 2007 Jul 30;8:276. doi: 10.1186/1471-2105-8-276 (PMC1959249; doi:10.1186/1471-2105-8-276)
Supplement: Additional file 3 — Probesets without SNPs. The listing of all HG-U95Av2 probesets, none of whose probes were found to contain any documented SNPs. [file 1471-2105-8-276-S3.xls]

Probe Set ID	Representative Public ID	Gene Symbol	LocusLink
1001_at	X60957	TIE	7075
1002_f_at	X65962	CYP2C19	1557
1003_s_at	X68149	BLR1	643
1005_at	X68277	DUSP1	1843
1006_at	X07820	MMP10	4319
1007_s_at	U48705	DDR1	780
1008_f_at	U50648	PRKR	5610
100_g_at	Y08200	RABGGTA	5875
1012_at	U57317	PCAF	8850
1013_at	U59913	SMAD5	4090
1015_s_at	U62293	LIMK1	3984
1017_at	U73737	---	---
1019_g_at	U81787	WNT10B	7480
1021_at	J00219	IFNG	3458
1023_at	X02158	EPO	2056
1024_at	X02612	CYP1A1	1543
1025_g_at	X02612	CYP1A1	1543
1026_s_at	U41068	COL11A2	1302
1027_at	U41068	COL11A2	1302
1029_s_at	U07794	TXK	7294
102_at	Y09306	HIPK3	10114
1031_at	U09564	SRPK1	6732
1032_at	U11872	IL8RB	3579
1033_g_at	U11872	IL8RB	3579
1034_at	U14394	TIMP3	7078
1036_at	U14407	IL15	3600
1038_s_at	U19247	IFNGR1	3459
1039_s_at	U22431	HIF1A	3091
103_at	Z19585	THBS4	7060
1040_s_at	U23435	ABI2	10152
1041_at	U26403	EFNA5	1946
1044_s_at	U31556	E2F5	1875
1045_s_at	U33838	RELA	5970
1046_at	U34605	IFIT5	24138
1049_g_at	U38480	RXRG	6258
104_at	Z21966	POU6F1	5463
1050_at	U06452	MLANA	2315
1051_g_at	U06452	MLANA	2315
1052_s_at	M83667	CEBPD	1052
1057_at	M97815	CRABP2	1382
1058_at	S69790	WASF3	10810
1059_at	S76475	---	---
105_at	Z30425	NR1I3	9970
1060_g_at	S76475	NTRK3	4916
1062_g_at	U00672	IL10RA	3587
1063_s_at	U02566	TYRO3	7301
1066_at	U03187	IL12RB1	3594
1067_at	U03858	FLT3LG	2323
1069_at	U04636	PTGS2	5743
106_at	Z35278	RUNX3	864
1070_at	M76766	GTF2B	2959
1071_at	M77810	GATA2	2624
1072_g_at	M77810	GATA2	2624
1077_at	M29474	RAG1	5896
1078_at	M31661	PRLR	5618
107_at	Z95624	RAB40A	142684
1080_s_at	M31667	---	---
1081_at	M33764	ODC1	4953
1082_at	M34667	PLCG1	5335
1083_s_at	M35093	MUC1	4582
1084_at	M35296	ABL2	27
1086_at	M59941	---	---
1087_at	M60459	EPOR	2057
108_g_at	Z95624	RAB40B	10966
1094_g_at	M65254	PPP2R1B	5519
1095_s_at	M73239	---	---
1097_s_at	L31584	CCR7	1236
1099_s_at	L38503	GSTT2	2953
109_at	Z97074	RAB9P40	10244
1104_s_at	M11717	HSPA1A /// HSPA1B	3303 /// 3304
1106_s_at	M12959	TRA@	6955
1108_s_at	M18391	EPHA1	2041
1109_s_at	M19989	PDGFA	5154
1110_at	M21624	TRDD3 /// TRD@	28523 /// 6964
1111_at	M22092	---	---
1112_g_at	M22092	NCAM1	4684
1113_at	M22489	BMP2	650
1114_at	M22490	BMP4	652
1115_at	M25897	PF4	5196
1118_at	L28175	PTGER4	5734
111_at	Y08200	RABGGTA	5875
1120_at	J05459	GSTM3	2947
1121_g_at	J05459	GSTM3	2947
1122_f_at	K03183	CGB2	114336
1124_at	L04731	MLL	4297
1125_s_at	L05424	CD44	960
1126_s_at	L05424	CD44	960
1128_s_at	L09230	CCR1	1230
112_g_at	X07024	TAF1	6872
1130_at	L11284	MAP2K1	5604
1131_at	L11285	MAP2K2	5605
1132_s_at	L12060	RARG	5916
1133_at	L12701	EN2	2020
1134_at	L13738	ACK1	10188
1135_at	L15388	GRK5	2869
1138_at	L20859	SLC20A1	6574
1139_at	L22075	GNA13	10672
113_i_at	X14474	MAPT	4137
1141_at	L27080	MC5R	4161
114_r_at	X14474	MAPT	4137
1152_i_at	J00117	CGB2	114336
1153_f_at	J00117	CGB2	114336
1154_at	J02645	EIF2S1	1965
1155_at	J03069	MYCL2	4611
1156_at	J03133	SP1	6667
1157_s_at	J03171	IFNAR1	3454
115_at	X14787	THBS1	7057
1160_at	J04444	CYC1	1537
1161_at	J04988	HSPCB	3326
1167_s_at	D86331	MMP15	4324
1169_at	D88799	PCDHGB7	56099
116_at	X14968	PRKAR2A	5576
1182_at	D42108	PLCL1	5334
1185_at	D49410	IL3RA	3563
1186_at	D49493	GDF10	2662
1188_g_at	X84740	LIG3	3980
1190_at	Z48541	PTPRO	5800
1192_at	AB003103	PSMD12	5718
1193_at	AF002224	UBE3A	7337
1194_g_at	AF002224	UBE3A	7337
1196_at	D00591	CHC1	1104
1197_at	D00654	ACTG2	72
1198_at	D13168	EDNRB	1910
1200_at	D14827	GLI2	2736
1201_at	D14889	RAB33A	9363
1202_g_at	D14889	RAB33A	9363
1206_at	X66364	CDK5	1020
1207_at	X66365	CDK6	1021
1208_at	X78549	PTK6	5753
120_at	X68742	ITGA1	3672
1210_s_at	U83600	TNFRSF25	8718
1211_s_at	U84388	CRADD	8738
1213_at	U88666	SRPK2	6733
1214_s_at	V00535	IFNB1	3456
1217_g_at	X07109	PRKCB1	5579
1219_at	X15949	IRF2	3660
121_at	X69699	PAX8	7849
1220_g_at	X15949	IRF2	3660
1221_at	X54871	RAB5B	5869
1222_at	X66360	PCTK2	5128
1223_at	X66362	PCTK3	5129
1226_at	U69611	ADAM17	6868
1228_s_at	U73682	CTAGE5	4253
122_at	X74331	PRIM2A	5558
1231_at	M74525	UBE2B	7320
1232_s_at	M74587	IGFBP1	3484
1233_s_at	M76125	AXL	558
1234_at	M83941	EPHA3	2042
123_at	X75756	PRKCM	5587
1240_at	U13022	CASP2	835
1241_at	U14603	PTP4A2	8073
1242_at	U15655	ERF	2077
1243_at	U18300	DDB2	1643
1244_at	U18671	STAT2	6773
1246_at	U35234	PTPRS	5802
1247_g_at	U35234	PTPRS	5802
1248_at	U37689	POLR2H	5437
1253_at	L33801	GSK3B	2932
1254_at	L36861	GUCA1A	2978
1255_g_at	L36861	GUCA1A	2978
1258_s_at	L76568	ERCC4	2072
1259_at	L76568	ZNF23	7571
1262_s_at	M19154	---	---
1264_at	M25393	PTPN2	5771
1265_g_at	M25393	PTPN2	5771
1266_s_at	M26692	LCK	3932
1269_at	M61906	PIK3R1	5295
126_s_at	X79200	SSX2	6757
1270_at	M64788	RAP1GA1	5909
1271_g_at	L19067	RELA	5970
1272_at	L19161	EIF2S3	1968
1273_r_at	L22005	CDC34	997
1274_s_at	L22005	CDC34	997
1275_at	L25441	---	---
1276_g_at	D84110	RBPMS	11030
1288_s_at	J04617	EEF1A1	1915
128_at	X82153	CTSK	1513
1290_g_at	L02321	GSTM5	2949
1293_s_at	L11701	GPLD1	2822
1294_at	L13852	UBE1L	7318
1295_at	L19067	RELA	5970
1296_at	D83542	CDH15	1013
1297_at	D84110	RBPMS	11030
1299_at	X93512	TERF2	7014
129_g_at	X82153	CTSK	1513
1300_at	Y08837	XRCC2	7516
1303_at	AB000462	SH3BP2	6452
1307_at	D14533	XPA	7507
130_s_at	X82850	TITF1	7080
1316_at	X55005	THRA	7067
1317_at	X70040	MST1R	4486
1319_at	X74764	DDR2	4921
131_at	X83928	TAF11	6882
1320_at	X79510	PTPN21	11099
1321_s_at	U43916	EMP1	2012
1322_at	U47677	E2F1	1869
1323_at	X04803	UBB	7314
1324_at	U53174	RAD9A	5883
1326_at	U60519	CASP10	843
1328_at	U69108	TRAF5	7188
1330_at	U78876	MAP3K3	4215
1331_s_at	U83598	TNFRSF25	8718
1334_s_at	X03656	CSF3	1440
1335_at	X04434	---	---
1336_s_at	X06318	PRKCB1	5579
1337_s_at	X06614	RARA	5914
1338_s_at	X13930	CYP2A7	1549
133_at	X87212	CTSC	1075
1340_s_at	X16323	---	---
1343_s_at	S66896	SERPINB4	6318
1344_at	S69369	PAX3	5077
1345_s_at	S69370	PAX3	5077
1346_at	S72043	MT3	4504
1348_s_at	S79219	PCCA	5095
134_at	X95632	ABI2	10152
1352_at	U11870	IL8RA	3577
1353_g_at	U11870	IL8RA	3577
1354_at	U12140	NTRK2	4915
1355_g_at	U12140	NTRK2	4915
1357_at	U20657	USP4	7375
1359_at	U32659	IL17	3605
135_g_at	X95632	ABI2	10152
1363_at	M87770	FGFR2	2263
1364_at	M93426	PTPRZ1	5803
1366_i_at	M26880	UBC	7316
1368_at	M27492	IL1R1	3554
1369_s_at	M28130	IL8	3576
136_at	U65402	GPR31	2853
1371_s_at	M29874	CYP2B6	1555
1373_at	M31523	TCF3	6929
1375_s_at	M32304	TIMP2	7077
1378_g_at	M58603	NFKB1	4790
1379_at	M59371	EPHA2	1969
137_at	U65404	KLF1	10661
1380_at	M60828	---	---
1381_at	M62303	RARB	5915
1382_at	M63488	RPA1	6117
1383_at	M64929	PPP2R2A	5520
1386_at	M83738	PTPN9	5780
1388_g_at	J03258	VDR	7421
1389_at	J03779	MME	4311
138_at	U66464	MAP4K1	11184
1390_s_at	L00137	GHRH	2691
1392_at	L16862	GRK6	2870
1393_at	L20348	OCM	4951
1396_at	L27560	IGFBP5	3488
1397_at	L32976	MAP3K11	4296
139_at	U67988	DLGAP1	9229
1401_g_at	M13207	CSF2	1437
1402_at	M16038	LYN	4067
1403_s_at	M21121	CCL5	6352
1404_r_at	M21121	CCL5	6352
1405_i_at	M21121	CCL5	6352
1406_at	M21985	NR2C1	7181
1408_at	J02986	FGF4	2249
1409_at	J03161	SRF	6722
1411_at	D16154	CYP11B1	1584
1412_g_at	D16154	CYP11B2	1585
1418_at	D29675	NOS2A	4843
1419_g_at	D29675	NOS2A	4843
1421_at	D30742	CAMK4	814
1423_at	D78514	UBE2G1	7326
1425_at	D88795	PCDHB11	56125
1426_at	D89077	SLA	6503
1427_g_at	D89077	SLA	6503
1430_at	J00306	SST	6750
1432_s_at	D16105	LTK	4058
1433_g_at	U68019	SMAD3	4088
1436_at	X16866	CYP2D6	1565
1439_s_at	X75346	MAPKAPK2	9261
143_s_at	U75309	TAF5	6877
1440_s_at	X83490	TNFRSF6	355
1441_s_at	X83492	TNFRSF6	355
1442_at	X99101	ESR2	2100
1443_at	Y08302	DUSP9	1852
1444_at	AB003177	PSMD9	5715
1445_at	AF014958	CCRL2	9034
1446_at	D00760	PSMA2	5683
1448_at	D00762	PSMA3	5684
1452_at	U24576	LMO4	8543
1453_at	U68018	SMAD2	4087
1454_at	U68019	SMAD3	4088
1455_f_at	M61855	---	---
1457_at	M64174	JAK1	3716
1458_at	M64572	PTPN3	5774
1459_at	M68941	PTPN4	5775
145_s_at	U80987	TBX5	6910
1460_g_at	M68941	PTPN4	5775
1462_s_at	M80397	POLD1	5424
1463_at	M93425	PTPN12	5782
1465_s_at	S75881	MYBL1	4603
1469_at	U12779	MAPKAPK2	9261
1470_at	U21090	POLD2	5425
1471_at	U22376	MYB	4602
1472_g_at	U22376	MYB	4602
1473_s_at	U22376	MYB	4602
1474_s_at	U22376	MYB	4602
1475_s_at	U22376	MYB	4602
1476_s_at	U22376	MYB	4602
1477_s_at	M61853	---	---
1480_at	L12723	HSPA4	3308
1481_at	L23808	MMP12	4321
1482_g_at	L23808	MMP12	4321
1484_at	L34060	CDH8	1006
1485_at	L36642	EPHA7	2045
148_at	U88629	ELL2	22936
1490_at	M19720	---	---
1492_f_at	M33317	CYP2A6	1548
1498_at	L05148	ZAP70	7535
149_at	U90426	DDX39	10212
1503_at	X95152	BRCA2	675
1504_s_at	Z70276	FGF12	2257
1505_at	D00596	TYMS	7298
1506_at	D11086	IL2RG	3561
1507_s_at	D11151	EDNRA	1909
1508_at	D25303	ITGA9	3680
1509_at	D83646	MMP16	4325
150_at	U96115	BAIAP1	9223
1510_g_at	D83646	MMP16	4325
1511_at	D84361	SHC3	53358
1512_at	D86550	DYRK1A	1859
1518_at	J04101	ETS1	2113
1519_at	J04102	ETS2	2114
1520_s_at	X04500	IL1B	3553
1521_at	X17620	NME1	4830
1522_at	U43408	TNK1	8711
1523_g_at	U43408	TNK1	8711
1524_at	U46194	RAGE	5891
1525_s_at	U47011	FGF8	2253
1526_i_at	U47011	FGF8	2253
1527_s_at	U50527	CG018	90634
1529_at	U50534	13CDNA73	10129
1530_g_at	U50534	13CDNA73	10129
1531_at	U50535	PFAAP5	10443
1532_g_at	U50535	PFAAP5	10443
1533_at	U63139	RAD50	10111
1534_at	U64198	IL12RB2	3595
1537_at	X00588	EGFR	1956
1538_s_at	X00695	IL2	3558
1539_at	X02751	NRAS	4893
153_f_at	X00088	HIST1H2BJ	8970
1540_f_at	X02956	---	---
1541_f_at	X02958	IFNA6	3443
1542_at	X04571	EGF	1950
1544_at	U39817	BLM	641
1545_g_at	S77812	FLT1	2321
1546_at	U03056	HYAL1	3373
1548_s_at	U16720	IL10	3586
1549_s_at	U19557	SERPINB4	6318
154_at	X07024	TAF1	6872
1550_at	U19796	MRPL28	10573
1552_i_at	U22028	---	---
1557_at	U24152	PAK1	5058
1558_g_at	U24152	PAK1	5058
1559_at	U24153	PAK2	5062
155_s_at	U61397	SUMO1	7341
1560_g_at	U24153	PAK2	5062
1561_at	U27193	DUSP8	1850
1562_g_at	U27193	DUSP8	1850
1564_at	M63167	AKT1	207
1565_s_at	M96995	GRB2	2885
1566_at	S71824	NCAM1	4684
1567_at	S77812	FLT1	2321
1568_s_at	L42243	IFNAR2	3455
1569_r_at	L42243	IL10RB	3588
156_s_at	U64871	GPR19	2842
1570_f_at	L49219	RB1	5925
1571_f_at	L49229	RB1	5925
1573_at	M12783	PDGFB	5155
1574_s_at	M13982	IL4	3565
1575_at	M14758	ABCB1	5243
1576_g_at	M14758	ABCB1 /// ABCB4	5243 /// 5244
1577_at	M23263	AR	367
1578_g_at	M23263	AR	367
1579_at	M27288	OSM	5008
1581_s_at	M27504	TOP2B	7155
1582_at	M29540	CEACAM5	1048
1583_at	M32315	TNFRSF1B	7133
1584_at	M34065	CDC25C	995
1585_at	M34309	ERBB3	2065
1586_at	M35878	IGFBP3	3486
1588_at	L42243	IFNAR2	3455
1589_s_at	L42243	IFNAR2	3455
158_at	U40992	DNAJB4	11080
1590_s_at	J00277	HRAS	3265
1593_at	J04513	FGF2	2247
1594_at	J05448	POLR2C	5432
1596_g_at	L06139	TEK	7010
1597_at	L13720	GAS6	2621
160020_at	Z48481	MMP14	4323
160021_r_at	X51730	PGR	5241
160023_at	X07876	---	---
160026_at	X85545	PRKX	5613
160030_at	X06562	GHR	2690
160031_at	X63629	CDH3	1001
160035_at	X98311	CEACAM7	1087
160036_at	X51417	---	---
160038_s_at	J00268	INS	3630
160039_at	NM_002747	---	---
160041_at	X79568	PTPN18	26469
160042_s_at	X58431	HOXB6	3216
160043_at	X66087	MYBL1	4603
1601_s_at	L27559	IGFBP5	3488
1602_at	L33881	PRKCI	5584
1603_g_at	L33881	PRKCI	5584
1604_at	L36644	EPHA5	2044
1605_g_at	L36644	EPHA5	2044
1606_at	L36645	EPHA4	2043
1607_at	L36844	CDKN2B	1030
160_at	U43899	STAM	8027
1611_s_at	J00219	IFNG	3458
1612_s_at	X56681	JUND	3727
1613_s_at	X63546	USP6	9098
1615_at	Z23115	BCL2L1	598
1616_at	D14838	FGF9	2254
1617_at	D21205	TRIM25	7706
1619_g_at	D21241	CYP19A1	1588
1620_at	D31784	CDH6	1004
1621_at	D85423	CDC5L	988
1622_at	D87116	MAP2K3	5606
1633_g_at	U77735	PIM2	11040
1634_s_at	X05839	---	---
1635_at	U07563	ABL1	25
1636_g_at	U07563	ABL1	25
1637_at	U09578	MAPKAPK3	7867
1638_at	U11732	ETV6	2120
1639_s_at	U15642	E2F5	1875
1640_at	U17714	ST13	6767
1642_at	U35113	MTA1	9112
1644_at	U36764	EIF3S2	8668
1646_at	U45880	---	---
1647_at	U51903	IQGAP2	10788
1648_at	U60805	OSMR	9180
1649_at	U61836	SMOX	54498
164_at	U47931	GNB3	2784
1650_g_at	U61836	SMOX	54498
1652_at	U77735	PIM2	11040
1654_at	M95712	BRAF	673
1655_s_at	S76978	FOLH1	2346
1656_s_at	U07563	ABL1	25
1657_at	D64053	PTPRR	5801
1658_g_at	D64053	PTPRR	5801
165_g_at	U47931	GNB3	2784
1668_s_at	L15409	VHL	7428
1669_at	L20861	WNT5A	7474
166_at	U48405	GPR68	8111
1671_s_at	L35253	MAPK14	1432
1672_f_at	L41913	RB1	5925
1677_at	M65062	IGFBP5	3488
1679_at	D38503	PMS2L1	5379
1682_s_at	X58723	ABCB1	5243
1683_at	X69950	WT1	7490
1684_s_at	X69950	WT1	7490
1685_at	X82554	SPHAR	10638
1687_s_at	X84213	BAK1	578
1688_s_at	X87843	MNAT1	4331
1689_at	AB000895	DCHS1	8642
168_at	U50196	ADK	132
1690_at	AB000896	PCDHGB4	8641
1691_at	AB000897	PCDHGA12	26025
1692_s_at	AF002700	GFRA2	2675
1693_s_at	D11139	TIMP1	7076
1694_s_at	D13413	HNRPU	3192
1696_at	D29013	POLB	5423
1697_s_at	D37781	PTPRJ	5795
1698_g_at	U71087	MAP2K5	5607
1699_at	U71088	MAP2K5	5607
169_at	U51095	CDX1	1044
1700_at	U82987	BBC3	27113
1701_at	U86136	TEP1	7011
1702_at	X01057	---	---
1704_at	S76992	VAV2	7410
1705_s_at	S82362	RARB	5915
1707_g_at	U01337	ARAF1	369
1710_s_at	U07804	TOP1	7150
1711_at	U09477	TP53BP1	7158
1712_s_at	U17743	MAP2K4	6416
1714_at	U26914	RREB1	6239
1715_at	U37518	TNFSF10	8743
1716_at	U43586	KSR	8844
1717_s_at	U45878	BIRC3	330
1719_at	U61981	MSH3	4437
1720_at	U65410	MAD2L1	4085
1721_g_at	U65410	MAD2L1	4085
1722_at	U71087	MAP2K5	5607
1724_at	S75174	E2F4	1874
1727_at	L07868	ERBB4	2066
1728_at	L13689	BMI1	648
1729_at	L41690	TRADD	8717
172_at	U57650	INPP5D	3635
1730_s_at	M17446	FGF4	2249
1731_at	M21574	PDGFRA	5156
1734_at	M60556	TGFB3	7043
1735_g_at	M60556	TGFB3	7043
1736_at	M62402	IGFBP6	3489
1739_at	M99487	FOLH1	2346
173_at	U59325	CDH18	1016
1740_g_at	M99487	FOLH1 /// PSMAL/GCP III	219595 /// 2346
1741_s_at	S37730	IGFBP2	3485
1742_at	S61953	ERBB3	2065
1747_at	AD000092	DNASE2	1777
1748_s_at	AD000092	KLF1	10661
1749_at	AD000092	GCDH	2639
174_s_at	U61167	ITSN2	50618
1750_at	AD000092	FARSLA	2193
1751_g_at	AD000092	FARSLA	2193
1752_at	AD000092	CALR	811
1753_s_at	AD000092	RAD23A	5886
1754_at	AF006041	DAXX	1616
1755_i_at	D00003	CYP3A4	1576
1756_f_at	D00003	CYP3A4	1576
1757_i_at	D00408	CYP3A7	1551
1758_r_at	D00408	CYP3A7	1551
1760_s_at	D11327	PTPN7	5778
1762_at	D38500	PMS2L4	5382
1764_s_at	D85131	MAZ	4150
1765_at	U86214	CASP10	843
1766_g_at	U86214	CASP10	843
1767_s_at	X14885	TGFB3	7043
1769_at	AD000092	MAST1	22983
1770_at	J00207	IFNA2	3440
1773_at	L00635	FNTB	2342
1774_at	L06895	MAD	4084
177_at	U38545	PLD1	5337
1781_at	M25269	ELK1	2002
1783_at	M37190	RIN2	54453
1784_s_at	S66427	ARID4A	5926
1785_at	S66431	JARID1A	5927
1786_at	U08023	MERTK	10461
1787_at	U22398	CDKN1C	1028
1788_s_at	U48807	DUSP4	1846
1789_at	U65928	COPS5	10987
178_f_at	U38964	PMS2L1	5379
1792_g_at	M68520	CDK2	1017
1793_at	M80629	CDC2L5	8621
1798_at	U41060	SLC39A6	25800
179_at	U38980	PMS2L11	5389
1801_at	U76638	BARD1	580
1803_at	X05360	CDC2	983
1804_at	X07730	KLK3	354
1805_g_at	X07730	KLK3	354
1806_at	X12556	MCF2	4168
1807_g_at	X12556	MCF2	4168
180_at	S82470	LENG4	79143
1816_at	D78156	RASA2	5922
1817_at	D89667	PFDN5	5204
1824_s_at	J05614	PCNA	5111
1825_at	L33075	IQGAP1	8826
1827_s_at	M13929	MYC	4609
182_at	U01062	ITPR3	3710
1830_s_at	M38449	---	---
1831_at	M60314	BMP5	653
1832_at	M62397	MCC	4163
1834_at	D38449	GPR	11245
183_at	U01828	MAP2	4133
1844_s_at	L05624	MAP2K1	5604
1847_s_at	M13994	BCL2	596
1849_s_at	S57153	ARID4A	5926
184_at	U03642	AGTRL1	187
1851_s_at	U11821	TNFSF6	356
1852_at	X02910	TNF	7124
1854_at	X13293	MYBL2	4605
1855_at	X14445	FGF3	2248
1856_at	X75042	REL	5966
1857_at	AF010193	SMAD7	4092
1858_at	D38122	TNFSF6	356
1859_s_at	U33203	MDM2	4193
185_at	U04840	---	---
1862_at	U67092	ATM	472
1863_s_at	U67092	ATM	472
1865_at	X15217	SKIL	6498
1867_at	AF005775	CFLAR	8837
1868_g_at	AF005775	CFLAR	8837
1871_g_at	D13540	PTPN11	5781
1872_at	D14134	RAD51	5888
1879_at	M14949	RRAS	6237
1880_at	M92424	MDM2	4193
1884_s_at	M15796	PCNA	5111
1885_at	M31899	ERCC3	2071
1886_at	U53476	WNT7A	7476
1887_g_at	U53476	WNT7A	7476
1888_s_at	X06182	KIT	3815
1895_at	J04111	JUN	3725
1896_s_at	L05628	ABCC1	4363
1897_at	L07594	TGFBR3	7049
1898_at	L24203	TRIM29	23650
1899_s_at	L33262	RAD52	5893
189_s_at	U09937	PLAUR	5329
1900_at	L41870	RB1	5925
1901_s_at	M12036	ERBB2	2064
1904_at	D50692	MYCBP	26292
1907_at	L14812	RBL1	5933
1910_s_at	M14745	BCL2	596
1912_s_at	M74088	APC	324
1914_at	U66838	CCNA1	8900
1916_s_at	V01512	FOS	2353
1917_at	X03484	RAF1	5894
1918_at	X15218	SKI	6497
1923_at	M74091	CCNC	892
1924_at	U11791	CCNH	902
1925_at	Z36714	CCNF	899
1927_s_at	U77713	ACVRL1	94
1929_at	U83508	ANGPT1	284
1931_at	U83660	ABCC4	10257
1938_at	K03218	SRC	6714
1939_at	M22898	TP53	7157
1940_at	M54968	---	---
1941_at	U33761	SKP2	6502
1942_s_at	U37022	CDK4	1019
1943_at	X51688	CCNA2	890
1944_f_at	AF001359	MLH1	4292
1945_at	M25753	CCNB1	891
1946_at	M60614	WIT-1	51352
1947_g_at	M60614	WIT-1	51352
1950_s_at	AB004922	SMAD3	4088
1951_at	AF004327	ANGPT2	285
1952_s_at	AF010607	SMAD5	4090
1953_at	AF024710	VEGF	7422
1954_at	AF035121	KDR	3791
1955_s_at	AF035528	SMAD6	4091
1957_s_at	AF054598	TGFBR1	7046
1958_at	AJ000185	FIGF	2277
195_s_at	U28014	CASP4	837
1961_f_at	L23210	NOS3	4846
1962_at	M14502	ARG1	383
1963_at	U01134	FLT1	2321
1964_g_at	U01134	FLT1	2321
1965_s_at	U17326	NOS1	4842
1968_g_at	X76079	PDGFRA	5156
1969_s_at	X77743	CDK7	1022
196_s_at	U28015	CASP5	838
1970_s_at	Z71929	FGFR2	2263
1971_g_at	U46922	FHIT	2272
1972_s_at	U89330	MAP2	4133
1975_s_at	X03563	IGF1	3479
1976_s_at	X06292	FES	2242
1978_at	X17033	---	---
1979_s_at	X55504	NOL1	4839
197_at	U29656	NME3	4832
1981_s_at	X60287	MAX	4149
1985_s_at	X73066	NME1	4830
1986_at	X74594	RBL2	5934
1987_at	X76079	PDGFRA	5156
1988_at	X76079	PDGFRA	5156
1989_at	U43746	BRCA2	675
198_g_at	U29656	NME3	4832
1990_g_at	U43746	BRCA2	675
1991_s_at	U43784	MAPKAPK3	7867
1994_at	U16028	ATF2	1386
1995_at	U16815	XPA	7507
1996_s_at	U17105	CCNF	899
1997_s_at	U19599	BAX	581
1998_i_at	U19599	---	---
2004_at	U29671	MAP3K1	4214
2007_g_at	U31601	JAK3	3718
2009_at	U33284	PTK2B	2185
200_at	S81957	BMP5	653
2011_s_at	U34584	---	---
2013_at	U35117	TFDP2	7029
2014_s_at	U39064	MAP2K6	5608
2017_s_at	M64349	CCND1	595
201_s_at	S82297	B2M	567
2021_s_at	M73812	CCNE1	898
2022_at	M77198	AKT2	208
2023_g_at	M77198	AKT2	208
2026_at	M83215	RUNX1	861
2027_at	M87068	S100A2	6273
2030_at	N95031	WNT11	7481
2032_s_at	U07375	ITGAV	3685
2033_s_at	U10564	WEE1	7465
2034_s_at	U10906	CDKN1B	1027
2036_s_at	M59040	CD44	960
2037_s_at	M60725	RPS6KB1	6198
2038_g_at	M13995	BCL2	596
2039_s_at	M14333	FYN	2534
203_at	M68891	GATA2	2624
2040_s_at	M14752	ABL1	25
2041_i_at	M14752	ABL1	25
2042_s_at	M15024	MYB	4602
2043_s_at	M15025	BCR	613
2045_s_at	M16592	HCK	3055
2049_s_at	M29039	JUNB	3726
204_at	M74297	HOXA4	3201
2053_at	M34064	CDH2	1000
2054_g_at	M34064	CDH2	1000
2056_at	M34641	FGFR1	2260
2059_s_at	M36881	LCK	3932
2060_at	M13995	BCL2	596
2062_at	L19182	IGFBP7	3490
2064_g_at	L20046	ERCC5	2073
2065_s_at	L22473	BAX	581
2066_at	L22474	BAX	581
2067_f_at	L22475	BAX	581
2068_s_at	L22846	E2F2	1870
206_at	M84424	CTSE	1510
2070_i_at	L26318	MAPK8	5599
2071_s_at	L26318	MAPK8	5599
2073_s_at	L34058	---	---
2074_at	L34954	GJA5	2702
2078_s_at	M13228	MYCN	4613
2079_s_at	M13970	IGF2	3481
2083_at	L10822	CCKBR	887
2085_s_at	D14705	CTNNA1	1495
2087_s_at	D21254	CDH11	1009
2088_s_at	D31661	EPHB2	2048
2089_s_at	H06628	ERBB3	2065
208_at	M94151	CTNNA2	1496
2091_at	H23429	WNT4	54361
2094_s_at	K00650	FOS	2353
209_at	M94167	NRG1	3084
210_at	M95678	PLCB2	5330
211_at	M97388	DR1	1810
212_at	M97639	ROR2	4920
213_at	M97675	ROR1	4919
218_at	S74221	IK	3550
219_i_at	S76756	MAP2	4133
220_r_at	S76756	MAP2	4133
221_s_at	S78467	PIGA	5277
222_at	S79639	EXT1	2131
227_g_at	M33336	PRKAR1A	5573
230_s_at	M54914	FSHB	2488
232_at	M55210	LAMC1	3915
233_s_at	M55682	MATN1	4146
234_s_at	M57399	PTN	5764
235_at	M59488	S100B	6285
236_at	M60165	GNAO1	2775
237_s_at	M60483	PPP2CA	5515
238_at	M60724	RPS6KB1	6198
240_at	M64231	SRM	6723
241_g_at	M64231	SRM	6723
242_at	M64571	MAP4	4134
243_g_at	M64571	MAP4	4134
246_at	M25629	KLK1	3816
248_at	L40388	TRIP15	9318
249_at	L41066	NFATC4	4776
251_at	L41816	CAMK1	8536
252_at	L42324	GPR18	2841
255_s_at	M13981	INHA	3623
256_s_at	M14199	LAMR1	3921
258_at	M16441	LTA	4049
259_s_at	M16441	TNF	7124
261_s_at	M19828	APOB	338
264_at	M23533	ADRA2A	150
265_s_at	M24736	SELE	6401
267_at	L34075	FRAP1	2475
269_at	L40387	---	---
270_at	J04449	CYP3A4	1576
271_s_at	J05036	CTSE	1510
272_at	K02054	GRP	2922
274_at	L04282	ZNF148	7707
275_at	L05147	DUSP3	1845
277_at	L08246	MCL1	4170
278_at	L13436	NPR2	4882
279_at	L13740	NR4A1	3164
280_g_at	L13740	NR4A1	3164
281_s_at	L14778	PPP3CA	5530
282_at	L16782	MPHOSPH1	9585
284_at	L19778	HIST1H2AG	8969
285_g_at	L19778	HIST1H2AG	8969
286_at	L19779	HIST2H2AA	8337
290_s_at	L32831	GPR3	2827
291_s_at	J04152	TACSTD2	4070
308_f_at	J03756	GH2	2689
31310_at	X52009	GLRA1	2741
31312_at	U69962	KCNB2	9312
31314_at	M22491	BMP3	651
31327_at	AF015124	MGC27165	283650
31330_at	M81757	RPS19	6223
31334_at	U92642	GPR45	11250
31336_at	AC004076	---	388567
31337_at	AF036329	GNRH2	2797
31340_at	Y12779	MMP20	9313
31342_at	X85019	GALNT2	2590
31343_at	AJ005835	IL1RN	3557
31347_at	AF058075	IGLC2	3538
31348_at	X75917	RFC1	5981
31350_at	AC004597	OR10H3	26532
31352_at	S79281	RNASE1	6035
31353_f_at	X94553	---	---
31354_r_at	X94553	---	---
31355_at	U77629	ASCL2	430
31365_f_at	W27762	NFAT5	10725
31366_at	W27871	NR2E3	10002
31367_at	W27895	KIAA0998	23093
31378_at	AF041339	PITX3	5309
31381_at	AF076483	PGLYRP1	8993
31386_at	M20812	IGKC	3514
31387_at	AF068744	---	401074
31390_at	U20648	ZNF154	7710
31392_r_at	U88965	C1orf1	711
31394_at	AB006423	SERPINI2	5276
31395_i_at	AB012851	MSI1	4440
31396_r_at	AB012851	MSI1	4440
31401_r_at	AB018332	KIAA0789	9671
31402_at	AF103884	HB-1	57824
31403_at	U39905	SLC18A1	6570
31404_at	AF019765	---	---
31407_at	U09860	PRSS7	5651
31409_at	U35459	SERPINB10	5273
31410_at	AF023614	TNFRSF13B	23495
31412_at	AF000988	PRY	9081
31416_at	AF019612	MBTPS2	51360
31417_at	AF041240	HCRT	3060
31419_r_at	AF023203	SHOX2	6474
31421_at	X52005	MYL4	4635
31422_at	Y16793	KRTHA7	8688
31424_at	AC004853	---	---
31425_g_at	AC004853	---	---
31426_at	U34806	GPR15	2838
31428_at	U56420	OR5I1	10798
31429_at	AE000659	---	---
31430_at	AE000659	---	---
31431_at	U12255	FCGRT	2217
31432_g_at	U12255	FCGRT	2217
31433_at	AL022727	OR2J2	26707
31435_at	AF090327	ADAM7	8756
31436_s_at	AF061055	ESR2	2100
31437_r_at	AF061055	ESR2	2100
31438_s_at	Z22971	CD163	9332
31440_at	Z47363	TCF7	6932
31442_at	Z21818	CEACAM5	1048
31443_at	S76346	RUNX1	861
31444_s_at	M62895	ANXA2	302
31446_s_at	D89501	PROL3	10879
31448_s_at	U82277	LILRA2	11027
31451_at	U62794	ARHGAP1	392
31453_s_at	AF025530	LILRA1	11024
31457_at	AF042832	FOXD2	2306
31459_i_at	AF043586	IGLJ3	28831
31461_at	AF050199	PSMD15	54035
31462_f_at	U90842	SSX5	6758
31463_s_at	AL022097	HNRPA1	3178
31464_at	AJ000503	DCT	1638
31465_g_at	AJ000503	DCT	1638
31467_at	M38056	HLA-DOA	3111
31468_f_at	W26104	GRM1	2911
31469_s_at	W27234	KIAA0226	9711
31470_at	W27604	PFKFB2	5208
31472_s_at	AF098641	CD44	960
31473_s_at	AF082558	TNKS	8658
31474_r_at	AF082558	TNKS	8658
31475_at	AF082559	TNKS	8658
31476_g_at	AF082559	TNKS	8658
31477_at	L08044	TFF3	7033
31480_f_at	L18877	MAGEA12	4111
31481_s_at	M92383	TMSB10	9168
31485_at	M57423	---	---
31486_s_at	Z70218	MN1	4330
31488_s_at	S81916	PGK1	5230
31489_at	U63332	MJD	4287
31490_at	M77235	SCN5A	6331
31491_s_at	X98175	CASP8	841
31493_s_at	J03071	CSH2	1443
31498_f_at	U19147	GAGE5	2577
31499_s_at	X16863	FCGR3A	2214
314_at	D42138	PIGB	9488
31502_at	W27953	PKP1	5317
31504_at	M64098	HDLBP	3069
31506_s_at	L12691	DEFA1	1667
31510_s_at	Z48950	H3F3B	3021
31512_at	Z00010	IGKV1D-13	28902
31515_at	AF053356	---	---
31516_f_at	M90354	---	---
31519_f_at	M90356	---	132556
31532_at	U43292	MDS1	4197
31533_s_at	AF048713	KCND3	3752
31534_at	M30607	ZFY	7544
31542_at	M60502	---	400786
31545_at	AL031228	---	---
31548_at	L13291	ADPRH	141
31552_at	M28219	LDLR	3949
31553_at	X78931	ZNF272	10794
31554_at	X55019	---	---
31556_at	X61072	---	---
31559_at	U26209	SLC13A2	9058
31560_at	U49065	IL1RL2	8808
31562_at	U63973	GRK1	6011
31564_at	S65761	IGH@	3492
31567_at	S82769	GABRG3	2567
31570_at	U70212	SIM1	6492
31577_at	D38466	COL19A1	1310
31578_at	M96936	CFTR	1080
31579_at	AF005082	---	---
31582_at	U93163	MAGEB4	4115
31586_f_at	X72475	IGKC	3514
31589_at	AL031983	OR2H2	7932
31590_g_at	AL031983	OR2H1 /// OR2H2	26716 /// 7932
31591_s_at	X98337	CFHL4	10877
31593_at	Z70200	ASCC3L1	23020
31594_at	Y16788	---	---
31596_f_at	L02326	LOC91316	91316
31597_r_at	L36055	EIF4EBP1	1978
31599_f_at	U10691	MAGEA6	4105
315_at	D45132	PRDM2	7799
31600_s_at	D38435	PMS2L5	5383
31602_at	AJ007989	TBX6	6911
31603_at	W27974	AIM2	9447
31604_at	AJ009849	GNAS	2778
31606_at	AB002338	RIMS1	22999
31608_g_at	AJ002428	VDAC1	7416
31609_s_at	L33799	PCOLCE	5118
31611_s_at	AF032457	BCL2L11	10018
31612_at	AJ224171	SCGB1D1	10648
31613_at	AF029325	LAMB4	22798
31614_at	U88048	NUDT13	25961
31615_i_at	U94902	CD44	960
31616_r_at	U94902	CD44	960
31617_at	AF030427	T1A-2	10630
31620_at	AF033579	TBX10	347853
31621_s_at	M36860	ELN	2006
31623_f_at	K01383	MT1A	4489
31624_at	AF008203	ALX3	257
31625_at	AB007921	C1orf34	22996
31628_at	AB001328	SLC15A1	6564
31630_at	AF083384	RBM17	84991
31633_g_at	Z95118	ZNF259	8882
31634_at	M13057	PRH1	5554
31635_g_at	M13057	CRISP3	10321
31637_s_at	X72631	NR1D1 /// THRA	7067 /// 9572
31638_at	AC005329	NDUFS7	374291
31639_f_at	Y13436	SOX1	6656
31640_r_at	Y13436	SOX1	6656
31641_s_at	AL031282	MMP23A /// MMP23B	8510 /// 8511
31642_at	AB007970	RASAL2	9462
31644_at	AJ243542	CCL27	10850
31645_at	AB020625	BTNL3	10917
31647_at	AJ242832	CAPN11	11131
31650_g_at	AB016900	C6orf54	26236
31652_at	AB023217	MYH15	22989
31653_at	AB022847	SLC6A2	6530
31654_at	AB028982	SORCS3	22986
31657_at	AL050153	DKFZP586K1520	26106
31658_at	AJ133776	NEUROG3	50674
31662_at	U35246	VPS45A	11311
31667_r_at	W27698	NR2E3	10002
31669_s_at	AF039307	HOXA11	3207
31670_s_at	U81554	SRP72	6731
31672_g_at	D82351	RBMS1	5937
31673_s_at	X65784	SPG7	6687
31674_s_at	Z81330	BRD3	8019
31675_s_at	AF019083	PTEN	5728
31676_at	AC003973	ZNF208	7757
31680_at	M55630	TOP1	7150
31681_at	X57282	EPOR	2057
31686_at	U83668	---	---
31689_at	AL096715	HERC4	26091
31690_at	U08997	---	---
31691_g_at	U08997	GLUD1	2746
31692_at	M59830	HSPA1A	3303
31694_at	X82877	RSC1A1	6248
31695_g_at	X82877	RSC1A1	6248
31696_at	X52987	RAP2B	5912
31698_at	Y08223	FOXC2	2303
31699_at	S67334	PIK3CB	5291
316_g_at	D45132	PRDM2	7799
31700_at	AF027957	GPR35	2859
31702_at	U57029	HTLF	3344
31703_at	U62435	CHRNA6	8973
31704_at	U62647	DNASE1L2	1775
31706_at	L13283	MUC7	4589
31707_at	X52332	ZNF10	7556
31709_at	AI812033	NCOR2	9612
31710_at	AE000659	TRA@	6955
31711_at	U77783	GRIN2D	2906
31712_at	AF009204	DLGAP2	9228
31714_at	U89293	MSH4	4438
31715_at	U93720	CXorf2	1527
31716_at	L11369	PCDH1	5097
31718_at	AJ000327	ABCD2	225
31719_at	X02761	FN1	2335
31720_s_at	M10905	FN1	2335
31721_at	X06290	---	---
31722_at	AL022326	RPL3	6122
31723_at	X70377	CST5	1473
31724_at	L38518	SHH	6469
31725_s_at	U18235	ABCA2	20
31726_at	S62908	GABRA3	2556
31727_at	U91510	ENTPD2	954
31728_at	M29335	---	---
31730_at	M60094	HIST1H1T	3010
31731_at	AF013956	CBX4	8535
31732_at	X00948	RLN2	6019
31733_at	Y07683	---	---
31737_at	M20543	ACTA1	58
31740_s_at	AB008913	PAX4	5078
31742_at	AF064090	TNFSF14	8740
31745_at	AF007194	MUC3B	57876
31748_at	AL021808	---	---
31750_at	Z98744	HIST1H1B	3009
31754_at	AL080207	ABCA12	26154
31755_at	AI094859	EN2	2020
31759_at	W26220	SAG	6295
31760_at	W27203	SAG	6295
31763_at	Y10530	OR7A5	26659
31764_at	AB014586	MASS1	84059
31765_at	AB014594	DOCK10	55619
31766_s_at	AI653069	DOCK10	55619
31768_at	AL009179	HIST1H3H	8357
31769_at	Y11094	WNT8B	7479
31772_at	AD001527	---	400688
31778_at	U34802	GJA8	2703
31779_s_at	AF084199	PRDM1	639
31780_f_at	AC006293	KIR3DL3	115653
31782_at	U31099	PTGDR	5729
31783_at	U52112	RENBP	5973
31786_at	AF051321	KHDRBS3	10656
31787_at	AF068179	CAMLG	819
31789_at	M14564	CYP17A1	1586
31790_at	AL049801	STARD13	90627
31791_at	Y16961	TP73L	8626
31793_at	AL036554	DEFA1	1667
31794_at	D38524	NT5C2	22978
31795_at	AL022329	ADRBK2	157
31797_at	AL035699	TBPL1	9519
31798_at	AA314825	TFF1	7031
31806_at	AL031274	FMO1	2326
31807_at	AC002985	DDX49	54555
31808_at	AC004537	ING3	54556
31809_at	Z21488	CNTN1	1272
31811_r_at	L11667	PPID	5481
31816_at	X55079	GAA	2548
31817_at	M82919	GABRB3	2562
31819_at	AI796281	MGC34821	283238
31821_at	AB011167	PPRC1	23082
31823_at	M74099	CUTL1	1523
31824_at	AL049699	ME1	4199
31825_at	M58600	SERPIND1	3053
31827_s_at	AF027516	TGOLN2	10618
31829_r_at	AF027515	TGOLN2	10618
31830_s_at	AJ010306	SMTN	6525
31831_at	AI289783	SMTN	6525
31833_at	U78575	PIP5K1A	8394
31834_r_at	AB020644	ACSL6	23305
31836_at	L34600	MTIF2	4528
31837_at	U62317	BC002942	91289
31838_at	U79274	HSU79274	29902
31839_at	AC004475	SF4	57794
31840_at	M21188	IDE	3416
31841_at	M94151	CTNNA2	1496
31843_at	AB020639	ESRRG	2104
31844_at	AF000573	HGD	3081
31845_at	U32645	ELF4	2000
31846_at	AW003733	RHOD	29984
31847_at	X59131	C13orf22	10208
31848_at	U36448	CADPS	8618
31849_at	AB011136	KIAA0564	23078
31850_at	M90656	GCLC	2729
31851_at	AJ224819	RFP2	10206
31852_at	AL050390	ANKMY2	57037
31853_at	AF080227	EED	8726
31854_at	AF035582	CASK	8573
31855_at	U61374	SRPX	8406
31856_at	Z24680	GARP	2615
31858_at	X07315	NUTF2	10204
31860_at	X51804	C17orf35	8834
31861_at	L14754	IGHMBP2	3508
31865_at	AB028069	ASK	10926
31866_at	AC005239	PD2	54623
31867_at	AF052174	BBX	56987
31869_at	AB014540	SWAP70	23075
31870_at	X14046	CD37	951
31871_r_at	L07077	EHHADH	1962
31872_at	X79201	SS18	6760
31873_at	U52112	ARD1	8260
31874_at	Y07846	GAS2L1	10634
31875_at	AF055024	ASB1	51665
31876_r_at	U92014	SEC31L1	22872
31878_at	AJ005016	---	---
31879_at	U69127	FUBP3	8939
31880_at	D83767	D8S2298E	7993
31881_at	Y14155	TMEM23	259230
31882_at	AJ001340	RNU3IP2	9136
31884_at	L40399	MLH3	27030
31885_at	M64572	PTPN3	5774
31886_at	X55740	NT5E	4907
31887_at	J04469	CKMT1	1159
31888_s_at	AF001294	PHLDA2	7262
31890_s_at	AF071771	ZNF143	7702
31891_at	U58515	CHI3L2	1117
31892_at	X58288	PTPRM	5797
31894_at	M95724	CENPC1	1060
31896_at	AL050281	NAG	51594
31897_at	U53445	DOC1	11259
31898_at	D86967	EDEM1	9695
31899_at	D14659	KIAA0103	9694
31900_at	U33429	KCNAB2	8514
31901_at	AF044253	KCNAB2	8514
31903_at	AB014593	SS18L1	26039
31907_at	D87735	RPL14	9045
31908_at	U94354	LFNG	3955
31909_at	AB018297	KIAA0754	23056
31911_at	AF000989	TMSB4Y	9087
31912_at	AF076292	FOXH1	8928
31914_at	AF054177	CHD1L	9557
31915_at	U43519	DRP2	1821
31916_at	AF047445	KLRA1	10748
31917_at	AC005609	PCDHA13	56136
31918_at	U44060	PROX1	5629
31921_at	U56421	---	---
31924_at	AL035122	SAC	55811
31925_s_at	L26584	RASGRF1	5923
31926_at	M93133	CYP7A1	1581
31927_s_at	D86062	C21orf33	8209
31929_at	X76092	RFX3	5991
31931_f_at	AI632247	RHCE	6006
31933_r_at	M90357	BTF3	689
31936_s_at	AB007890	LKAP	9665
31939_at	AB011122	BAI3	577
31940_s_at	AJ010228	---	---
31941_s_at	AJ010232	RFPL2 /// RFPL3	10738 /// 10739
31942_at	AF045583	TULP3	7289
31943_g_at	AF045583	TULP3	7289
31944_at	AI028290	TULP3	7289
31945_s_at	AF100539	SH2D1A	4068
31946_s_at	X78202	FOXG1B	2290
31947_r_at	X78202	FOXG1B	2290
31949_at	S62035	RASGRF1	5923
31951_s_at	Z48501	PABPC1	26986
31953_f_at	U19144	GAGE3	2575
31954_f_at	AA447559	GAGE5	2577
31959_at	AF029900	ADAM21	8747
31960_f_at	U19143	GAGE5	2577
31963_at	M19684	SERPINA2	390502
31965_at	AC004262	EMR2	30817
31969_i_at	AF023456	PPEF2	5470
31970_r_at	AF023456	PPEF2	5470
31971_at	AF008192	GR6	23434
31973_at	AB012043	CACNA1G	8913
31974_at	AJ132445	CLDN14	23562
31975_at	X55503	MT4	84560
31976_at	X81333	MEP1B	4225
31977_at	M92432	GUCY2D	3000
31979_at	D49818	PFKFB4	5210
31980_at	Y11741	FOXN1	8456
31981_at	Z99916	CRYBB3	1417
31982_at	AB020701	KIAA0894	22833
31983_at	X68880	EMX2	2018
31984_at	AC006293	ILT10	79166
31985_at	AL049228	PHIP	55023
31986_at	AL049259	REPS1	85021
31988_at	AF043468	NXPH3	11248
31989_s_at	F08025	KIF17	57576
31990_at	AF009624	---	---
31991_at	AL049430	NCKIPSD	51517
31992_f_at	AL021807	HIST1H2AH	85235
31993_f_at	U80764	CACNB2	783
31996_at	AI798834	ARFGEF2	10564
31998_at	AJ012376	ABCA1	19
31999_at	AI344681	ABCA1	19
32000_g_at	AI344681	ABCA1	19
32002_at	AF051767	GFRA3	2676
32003_at	D49357	MAT1A	4143
32004_s_at	W32483	CDC2L1	984
32005_at	M57703	PMCH	5367
32006_r_at	D29833	PIP5K3	200576
32009_at	AJ132337	CCR9	10803
32012_at	AB023212	PCNX	22990
32013_at	AB028979	ZNF409	22830
32014_at	AJ133004	ADAM18	8749
32018_at	AL031680	PARD6B	84612
32019_at	AL080128	DKFZP434C153	26105
32023_at	AL031118	---	346157
32024_at	AL049544	KHDRBS2	202559
32026_s_at	AB002311	RAPGEF2	9693
32027_at	AF012281	PDZK1	5174
32028_at	U85773	PMM2	5373
32029_at	AC005591	PDPK1	5170
32030_at	X99459	AP3S2	10239
32032_at	L77566	DGCR14	8220
32034_at	AF041259	ZNF217	7764
32035_at	U70543	HLA-DRB4	3126
32036_i_at	AF001175	RPP14	11102
32037_r_at	AF001175	RPP14	11102
32038_s_at	AI739308	SRP46	10929
32040_i_at	AB007892	CDC5L	988
32041_r_at	AB007892	CDC5L	988
32042_at	S72904	COVA1	10495
32043_at	AF098462	STC2	8614
32045_at	AB002331	DATF1	11083
32051_at	AJ224875	ALG8	79053
32052_at	L48215	---	---
32053_at	AF048731	CCNT2	905
32054_at	AF048732	CCNT2	905
32055_g_at	AF048732	CCNT2	905
32056_at	AF035811	PNUTL2	5414
32057_at	U32907	LRRC17	10234
32058_at	AF070594	CHST10	9486
32059_at	U79282	LOC137886	137886
32060_at	U15173	BNIP2	663
32061_at	U96629	FLJ10871	55756
32062_at	D25216	LRRC14	9684
32063_at	M86546	PBX1	5087
32064_at	Y13467	PPARBP	5469
32065_at	S68134	CREM	1390
32066_g_at	S68134	CREM	1390
32067_at	S68271	CREM	1390
32069_at	AB014515	N4BP1	9683
32071_at	AB002293	ZNF609	23060
32073_at	AB014577	JMJD2A	9682
32075_at	D89859	ZFP161	7541
32076_at	D83407	DSCR1L1	10231
32077_s_at	AF051426	KCNQ1	3784
32078_at	D42055	NEDD4	4734
32080_at	L11669	TETRAN	10227
32081_at	AB023166	CIT	11113
32082_at	AL049229	SENP5	205564
32083_at	AF027826	TM7SF1	7107
32084_at	AF057164	SLC22A5	6584
32085_at	AB023198	PIP5K3	200576
32086_at	U66561	ZNF184	7738
32088_at	U79751	BLZF1	8548
32089_at	AF079363	SPAG6	9576
32090_at	AB007948	NMNAT2	23057
32095_at	AB018267	IPO13	9670
32096_at	AC005546	FLJ20244	55621
32097_at	AB007862	PCNT2	5116
32098_at	M20777	COL6A2	1292
32099_at	D50928	SAFB2	9667
320_at	D83703	PEX6	5190
32100_r_at	U06088	GALNS	2588
32102_at	AB018273	SACS	26278
32103_at	M20786	SERPINF2	5345
32104_i_at	U66063	CAMK2G	818
32105_f_at	U66063	CAMK2G	818
32106_at	L28101	SERPINA4	5267
32109_at	AA524547	FXYD1	5348
32110_at	AB011095	KIAA0523	23302
32111_at	AL050164	CDYL	9425
32112_s_at	AW015732	AIM1	202
32114_s_at	S46950	ADORA2A	135
32115_r_at	X68486	ADORA2A	135
32116_at	AB002405	EVER1	11322
32117_at	U51698	AATF	26574
32118_at	AF076838	RAD17	5884
32121_at	U86453	---	---
32122_at	L31573	SUOX	6821
32123_at	L02870	COL7A1	1294
32124_at	AL030996	THOC2	57187
32125_at	AA928996	THOC2	57187
32126_at	M60828	---	---
32127_at	U90030	BICD1	636
32129_at	AL079314	ZNF364	27246
32131_at	AB014575	DZIP3	9666
32132_at	AL046649	DZIP3	9666
32133_at	AB011161	PIP5K1C	23396
32136_r_at	U44429	TPD52L1	7164
32137_at	Y14330	JAG2	3714
32138_at	L07807	DNM1	1759
32139_at	Y09538	ZNF185	7739
32140_at	Y08110	---	---
32141_at	AB028995	PPM1E	22843
32142_at	U26424	STK3	6788
32143_at	AL043767	OSR2	116039
32144_at	AL050135	RFX5	5993
32145_at	X58141	ADD1	118
32146_s_at	L07261	ADD1	118
32147_at	AB008430	FARP1	10160
32148_at	AI701049	FARP1	10160
32149_at	AA532495	MSMB	4477
32151_at	X82260	RANGAP1	5905
32152_at	X16609	ANK1	286
32153_s_at	U49869	UBB	7314
32156_at	AF044968	PVRL2	5819
32157_at	S57501	PPP1CA	5499
32158_at	U53174	RAD9A	5883
32159_at	L00049	---	---
32160_at	U76247	SIAH1	6477
32161_at	W26406	LONP	83752
32164_at	S79639	EXT1	2131
32165_at	L41887	SFRS7	6432
32166_at	AB028950	TLN1	7094
32167_at	AL050216	PMPCB	9512
32169_at	AB020682	FBXO21	23014
32170_g_at	AB020682	FBXO21	23014
32171_at	AL080102	EIF5	1983
32173_at	X95384	HRSP12	10247
32177_s_at	AC004084	RASA4	10156
32178_r_at	AJ011915	SNAP23	8773
32179_s_at	Y09568	SNAP23	8773
32182_at	AB023182	STK38L	23012
32183_at	M74002	SFRS11	9295
32184_at	X61118	LMO2	4005
32185_at	U00946	PRKWNK1	65125
32186_at	M80244	SLC7A5	8140
32187_at	AB028973	C20orf36	55251
32188_at	M96980	MYT1	4661
32189_g_at	M96980	MYT1	4661
32191_at	D13969	RNF110	7703
32192_g_at	D13969	RNF110	7703
32193_at	AF030339	PLXNC1	10154
32194_at	M37197	CEBPZ	10153
32196_at	AB020636	TIP120A	55832
32198_at	W28979	COMMD4	54939
32199_at	U20489	PTPRO	5800
321_at	D88460	WASL	8976
32203_at	AA160708	C20orf18	10616
32204_at	X62025	PDE6G	5148
32206_at	AB007920	CDC42BPA	8476
32208_at	AB002353	KIAA0355	9710
32209_at	AF052151	MTVR1	23625
32214_at	AF003938	TXNL1	9352
32215_i_at	AB020685	RHOBTB3	22836
32217_at	AF052105	C12orf22	81566
32221_at	AL050361	MRPS18B	28973
32222_at	AA152202	FLJ14639	84901
32223_at	AB002363	SFRS14	10147
32228_at	AB020706	AP2A2	161
32229_at	AF038957	EIF4EL3	9470
32230_at	U39067	EIF3S2	8668
32234_at	AF007871	DYT1	1861
32235_at	AB011116	MGRN1	23295
32236_at	AF032456	UBE2G2	7327
32237_at	D87454	KIAA0265	23008
32238_at	AF001383	BIN1	274
32242_at	AL038340	CRYAB	1410
32243_g_at	AL038340	CRYAB	1410
32244_at	AB018280	C14orf92	9878
32245_at	AF014837	METTL3	56339
32246_g_at	AF014837	METTL3	56339
32247_at	X53795	---	---
32249_at	M65292	CFHL1	3078
32250_at	X07523	CFH	3075
32251_at	AA149307	TCEAL4	79921
32254_at	AL050223	VAMP2	6844
32255_i_at	U40705	TERF1	7013
32256_r_at	U40705	TERF1	7013
32259_at	AB002386	EZH1	2145
32262_at	AL049669	CGI-01	51603
32264_at	L23134	GZMM	3004
32265_at	D85245	NR4A1	3164
32266_at	L33477	CDH12	1010
32269_at	W26805	BAIAP1	9223
32270_g_at	W26805	BAIAP1	9223
32271_at	X16707	FOSL1	8061
32274_r_at	AF052148	G22P1	2547
32277_at	M85217	KCNA3	3738
32278_at	X64728	CHML	1122
32279_at	M74826	GAD2	2572
32282_at	U66047	IDS	3423
32284_at	AF012130	TBX1	6899
32285_g_at	AF012130	TBX1	6899
32286_at	AF012131	TBX1	6899
32287_s_at	AJ001685	KLRC1 /// KLRC2 /// KLRC3	3821 /// 3822 /// 3823
32288_r_at	AJ001685	KLRC3	3823
32290_at	AL049223	SCAMP1	9522
32291_at	AB028955	UNC13A	23025
32292_at	AB002631	COLEC10	10584
32293_at	M63108	LHCGR	3973
32294_g_at	M63108	LHCGR	3973
32296_at	L19297	CA5A	763
32297_s_at	AJ001684	KLRC1 /// KLRC2	3821 /// 3822
32298_at	U38805	ADAM2	2515
32299_at	D82070	C4orf6	10141
322_at	D88532	PIK3R3	8503
32300_s_at	M17589	TH	7054
32301_at	Z50053	GUCY1A2	2977
32302_g_at	Z50053	GUCY1A2	2977
32304_at	AF035594	PRKCA	5578
32308_r_at	V00503	COL1A2	1278
32311_r_at	AI341574	PMS2L1	5379
32312_at	X06825	TPM2	7169
32314_g_at	M75165	TPM2	7169
32318_s_at	AB004047	ACTB	60
32319_at	AL022310	TNFSF4	7292
32322_at	S56770	KCNC1	3746
32323_at	M63582	TRH	7200
32326_at	W27519	TRIM52	84851
32327_at	Z11933	POU3F2	5454
32329_at	X99142	KRTHB6	3892
32331_at	X60674	AK3	205
32333_at	AC003682	ZNF549	256051
32337_at	AC005062	RPL21	6144
32338_at	AL049980	DKFZP564C152	26120
32339_at	AA844998	PPY	5539
32340_s_at	M85234	NSEP1	4904
32342_at	X54741	CYP11B2	1585
32343_at	J03796	EPB41	2035
32344_r_at	M55514	KCNA4	3739
32347_at	AI831572	CYP4F11	57834
32349_at	AJ238979	ANXA10	11199
32350_at	AB026118	MALT1	10892
32351_at	U66579	GPR20	2843
32354_at	AL079281	NPAS3	64067
32355_at	AL050270	DKFZP564D166	26115
32358_at	AF100781	WISP3	8838
32360_s_at	AF017146	TOP3B	8940
32361_s_at	D87012	TOP3B	8940
32362_r_at	D87012	TOP3B	8940
32363_at	AF059214	CH25H	9023
32365_at	X81895	LOC338645	338645
32366_at	M73238	CNTFR	1271
32367_at	AL049634	SIRPB1	10326
32368_at	AF061573	PCDH8	5100
32369_at	M81349	SAA4	6291
32370_at	M57888	GZMH	2999
32371_at	AB011099	KIAA0527	26032
32372_at	L22569	CTSB	1508
32373_at	U90544	SLC17A2	10246
32374_at	AC005609	PCDHA12	56137
32375_at	AC005609	PCDHA3	56145
32376_at	Y10319	SLC25A20	788
32377_at	AI538199	IK	3550
32380_at	Z34974	PKP1	5317
32381_at	Y08639	RORB	6096
32382_at	AB015234	UPK1B	7348
32383_at	U17579	GHRHR	2692
32384_g_at	U17579	GHRHR	2692
32391_g_at	AL021026	---	388714
32392_s_at	M57951	UGT1A1 /// UGT1A10 /// UGT1A4 /// UGT1A6	54575 /// 54578 /// 54657 /// 54658
32394_s_at	X55954	RPL23	9349
32396_f_at	AA079018	ERCC2	2068
32399_at	S82592	EVI1	2122
32400_at	D14539	MLLT1	4298
32401_at	U78110	NRTN	4902
32404_at	AF065314	CNGA3	1261
32405_at	AB014607	THEA	26027
32406_at	AB020696	KIAA0889	25781
32408_s_at	AL022101	HNRPC	3183
32409_at	AC004472	PIGO	84720
32412_at	M13934	RPS14	6208
32413_at	M13934	---	---
32415_at	V00541	---	---
32417_at	D17427	DSC3	1825
32418_at	U40371	PDE1C	5137
32419_at	U40372	PDE1C	5137
32420_at	L36150	GPR6	2830
32421_at	M90359	AKAP5	9495
32423_at	U48408	AQP6	363
32424_at	D84424	HAS1	3036
32426_f_at	U82672	MAGEA1	4100
32427_at	U66583	CRYGD	1421
32431_at	M90366	ZP2	7783
32434_at	D10522	MARCKS	4082
32435_at	X63527	RPL19	6143
32437_at	AB007149	RPS5	6193
32439_at	M75110	ATP4B	496
32441_at	X52142	CTPS	1503
32443_at	U28687	ZNF157	7712
32444_at	X69392	C7orf32	155066
32445_at	D63390	PAFAH1B2	5049
32446_at	M89473	TACR3	6870
32447_at	U76388	NR5A1	2516
32448_at	Y13645	UPK2	7379
32449_at	L38707	DGKQ	1609
32450_at	M91556	SCN7A	6332
32451_at	L35848	MS4A3	932
32452_at	X66357	CDK3	1018
32453_at	M13299	OPN1SW	611
32455_s_at	U88153	PELP1	27043
32456_s_at	U57971	ATP2B3	492
32459_at	U66088	SLC5A5	6528
32460_at	S67368	GABRB2	2561
32461_f_at	X68011	ZNF81	347344
32462_s_at	AF012272	ARHGAP6	395
32463_at	AF022212	ARHGAP6	395
32464_at	AF071216	DEFB4	1673
32465_at	AF009801	BAPX1	579
32469_at	L00693	CEACAM3	1084
32471_at	S82807	TSHR	7253
32472_at	M11186	OXT	5020
32473_at	X17622	KCNA6	3742
32474_at	X96744	PAX7	5081
32476_at	U93163	MAGEB3	4114
32477_at	AF022799	CAPN9	10753
32479_at	AF018253	TNFRSF11A	8792
32480_at	X07495	HOXC4	3221
32481_at	AL031663	WFDC8	90199
32482_at	L42563	ATP12A	479
32483_at	M76676	GPR135	64582
32485_at	X00371	MB	4151
32486_at	AC005781	CKM	1158
32487_s_at	AB002533	RPLP2	6181
32488_at	X06700	COL3A1	1281
32490_at	AC005955	CEACAM4	1089
32491_at	U25441	DRD3	1814
32492_g_at	U25441	DRD3	1814
32493_at	U44059	TEF	7008
32494_at	M81589	HTR1D	3352
32495_at	Z25884	CLCN1	1180
32497_s_at	S70609	SLC6A9	6536
32498_at	L35318	GRM2	2912
32499_at	AF080237	ARHGDIG	398
32501_at	AL021068	LOC57821	57821
32502_at	AL041124	PP1665	81544
32503_at	AB007957	SNX27	81609
32504_at	AW024812	SNX27	81609
32506_at	AB029031	TBC1D1	23216
32508_at	AB029019	XTP2	23215
32510_at	AF026947	AKR7A2	8574
32512_at	AF106564	NEF3	4741
32517_at	AB028639	CAPN7	23473
32520_at	M24900	NR1D1 /// THRA	7067 /// 9572
32521_at	AF056087	SFRP1	6422
32522_f_at	M20469	CLTB	1212
32523_at	M20470	CLTB	1212
32526_at	AA149644	JAM3	83700
32527_at	AI381790	C10orf116	10974
32528_at	Z50853	CLPP	8192
32530_at	X56468	YWHAQ	10971
32531_at	X52947	GJA1	2697
32532_at	L14837	TJP1	7082
32535_at	X63556	---	---
32539_at	U51205	COPS8	10920
32541_at	S46622	PPP3CC	5533
32542_at	AF063002	FHL1	2273
32544_s_at	L12535	RSU1	6251
32545_r_at	L12535	RSU1	6251
32547_at	X56253	M6PR	4074
32548_at	L24804	TEBP	10728
32549_at	U28727	PAPPA	5069
32550_r_at	Y11525	CEBPA	1050
32551_at	U03877	EFEMP1	2202
32552_at	X00129	RBP4	5950
32553_at	M94046	MAZ	4150
32554_s_at	Y12781	TBL1X	6907
32556_at	X64044	U2AF2	11338
32561_at	D63480	KIAA0146	23514
32562_at	X72012	ENG	2022
32564_at	AA083129	SEC61B	10952
32566_at	AA165701	CHPF	79586
32567_at	D10704	CHKA	1119
32568_at	AL049332	BTG3	10950
32570_at	L76465	HPGD	3248
32571_at	X68836	MAT2A	4144
32573_at	AL021546	SFRS9	8683
32577_s_at	L38933	HUMGT198A	29893
32578_at	AW005997	TCFL4	6945
32579_at	D26156	SMARCA4	6597
32580_at	AF035152	RGS12	6002
32581_at	AF070629	RAB2	5862
32582_at	X69292	MYH11	4629
32583_at	J04111	JUN	3725
32584_at	D38047	PSMD8	5714
32587_at	U07802	ZFP36L2	678
32588_s_at	X78992	ZFP36L2	678
32589_at	U20979	CHAF1A	10036
32590_at	M60858	NCL	4691
32591_at	AI494623	C14orf124	56948
32594_at	AF026291	CCT4	10575
32595_at	U07231	GRSF1	2926
32596_at	W25828	RBL2	5934
32597_at	S67171	RBL2	5934
32599_at	AF013168	TSC1	7248
32600_at	AC004382	DOK4	55715
32601_s_at	AC004382	POLR2C	5432
32602_at	X63465	RAP1GDS1	5910
32605_r_at	AI768809	RAB1A	5861
32607_at	D45299	BASP1	10409
32608_at	AF000560	LOC126208	126208
32609_at	AI885852	HIST2H2AA	8337
32612_at	X04412	GSN	2934
32614_at	AB018278	SV2B	9899
32615_at	J05032	DARS	1615
32616_at	M16038	LYN	4067
32617_at	W74442	FLJ10719	55215
32618_at	X93086	BLVRA	644
32620_at	AB017551	FETUB	26998
32622_at	L36983	DNM2	1785
32623_at	AJ225028	GABBR1	2550
32624_at	AL050050	GARNL1	253959
32625_at	X15357	NPR1	4881
32626_at	M90516	GFPT1	2673
32627_at	AF039023	RANBP6	26953
32629_f_at	U90552	BTN3A1	11119
32630_f_at	Y07827	BTN3A1	11119
32631_at	J03060	GBA	2629
32632_g_at	J03060	GBA	2629
32633_at	U26591	ICA1	3382
32634_s_at	U38260	ICA1	3382
32635_at	AB029036	TRIM33	51592
32636_f_at	AB007881	SMG1	23049
32637_r_at	AB007881	SMG1	23049
32638_s_at	AI610467	SMG1	23049
32639_at	U97198	NUPL2	11097
32642_at	AF026547	CSPG3	1463
32643_at	L07956	GBE1	2632
32644_at	D79991	NUP188	23511
32645_at	AB007946	PDE4DIP	9659
32646_at	AB007918	KIF21B	23046
32647_at	AF060902	VTI1B	10490
32648_at	U15979	DLK1	8788
32650_at	Z78388	NP25	29114
32652_g_at	W28770	NP25	29114
32653_at	AW020536	BRD8	10902
32654_g_at	AW020536	BRD8	10902
32655_s_at	X87613	BRD8	10902
32656_at	AF093419	MPDZ	8777
32657_at	D25278	IQCB1	9657
32658_at	AL031228	VPS52	6293
32661_s_at	D79992	MDC1	9656
32662_at	AL041663	MDC1	9656
32663_at	AF031548	---	---
32664_at	D37931	RNASE4	6038
32665_at	AJ005801	PPM1B	5495
32667_at	M58526	COL4A5	1287
32669_at	AB014571	SOCS5	9655
32674_at	D83032	ZNF638	27332
32675_at	D21878	BST1	683
32678_at	Z22957	---	---
32679_at	D13634	CHPPR	9650
32680_at	AB011123	TNIK	23043
32682_at	U09087	TMPO	7112
32684_at	AF038174	C9orf91	203197
32686_at	D86096	PTGER3	5733
32688_at	D86096	PTGER3	5733
32689_s_at	D86096	PTGER3	5733
32690_s_at	D86096	PTGER3	5733
32691_s_at	D86096	PTGER3	5733
32692_at	D86096	PTGER3	5733
32693_at	AB028963	KIAA1040	23041
32694_at	Y00291	RARB	5915
32695_at	Z97632	HTATSF1	27336
32696_at	X59841	PBX3	5090
32697_at	AF042729	IMPA1	3612
32698_at	X64116	PVR	5817
32699_s_at	X64116	PVR	5817
32700_at	M55543	GBP2	2634
32701_at	U51269	ARVCF	421
32703_at	Y13115	PLK4	10733
32704_at	D86964	DOCK2	1794
32705_at	D00408	CYP3A7	1551
32706_at	X89887	HIRA	7290
32707_at	AI191768	KATNA1	11104
32708_g_at	AI191768	KATNA1	11104
32711_g_at	X83127	KCNAB1	7881
32714_s_at	L17075	ACVRL1	94
32715_at	AF053233	VAMP8	8673
32716_at	AF064768	DGKA	1606
32717_at	AF029729	NEURL	9148
32719_at	L41827	NRG1	3084
32720_at	AA151716	APG12L	9140
32721_at	AA151922	APG12L	9140
32723_at	L02547	CSTF1	1477
32724_at	AF023462	PHYH	5264
32725_at	AF042083	BID	637
32726_g_at	AF042083	BID	637
32727_at	AF037062	RDH5	5959
32728_at	U07616	AMPH	273
32729_at	X13988	MYH3	4621
32730_at	AL080059	TSPYL5	85453
32732_at	AL049705	MRPS14	63931
32736_at	W68830	RAC2	5880
32737_at	M64595	RAC2	5880
32739_at	AA001791	PGM3	5238
32740_at	AB023158	RAB11FIP2	22841
32741_at	X77723	RABEP1	9135
32743_at	AB007922	VPS13D	55187
32745_at	AF034091	MRPL40	64976
32746_at	AF015451	CFLAR	8837
32747_at	X05409	ALDH2	217
32748_at	AI557852	RPS27	6232
32749_s_at	AL050396	FLNA	2316
32751_at	AF007140	ILF3	3609
32752_at	W72440	NDUFA7	4701
32753_at	D13642	SF3B3	23450
32754_at	X04201	TPM3	7170
32755_at	X13839	ACTA2	59
32757_at	U84720	RAE1	8480
32758_g_at	U84720	RAE1	8480
32760_at	M81650	SEMG1	6406
32761_at	AB002322	SRRM2	23524
32762_i_at	AF004828	RAB3-GAP150	25782
32763_r_at	AF004828	RAB3-GAP150	25782
32764_at	AI796048	PGCP	10404
32765_f_at	W28330	PGCP	10404
32766_at	Z83840	G22P1	2547
32767_at	M74558	SIL	6491
32768_at	AL048308	TDRD3	81550
32769_at	AB023210	WDFY3	23001
32770_at	AB018298	SEC24D	9871
32771_at	X03178	GC	2638
32773_at	AA868382	HLA-DQA2	3118
32774_at	AI541050	NDUFB8	4714
32775_r_at	AB006746	PLSCR1	5359
32776_at	M35416	RALB	5899
32777_at	Y12478	WRB	7485
32778_at	D26070	ITPR1	3708
32779_s_at	U23850	ITPR1	3708
32780_at	AB018271	DST	667
32781_f_at	AA058762	DST	667
32782_r_at	AA058762	DST	667
32783_at	X82494	FBLN2	2199
32784_at	AB011108	PRPF4B	8899
32785_at	D50929	EIF3S10	8661
32786_at	X51345	JUNB	3726
32787_at	M34309	ERBB3	2065
32788_at	D42063	RANBP2	5903
32789_at	AA149428	NCBP2	22916
32790_at	D59253	NCBP2	22916
32792_at	AL031432	P29	25949
32796_f_at	U66061	PRSS2	5645
32798_at	AF043105	GSTM3	2947
32799_at	AF023268	SCAMP3	10067
32800_at	U66306	RXRA	6256
32802_at	AB011169	TEB4	10299
32803_at	AF104398	CNIH	10175
32805_at	U05861	AKR1C1 /// AKR1C2	1645 /// 1646
32806_at	M36035	BZRP	706
32807_at	AF004292	KBTBD2	25948
32809_at	AL118582	ZNF24	7572
32810_at	AF019369	TPMT	7172
32811_at	X98507	MYO1C	4641
32812_at	AB029025	KIAA1102	22998
32813_s_at	AI683743	KATNB1	10300
32817_at	AL096881	SEC14L2	23541
32818_at	X78565	TNC	3371
32819_at	AJ223352	HIST1H2BK	85236
32820_at	U71267	CNOT4	4850
32821_at	AI762213	LCN2	3934
32823_at	W28734	VPS11	55823
32824_at	AF039704	CLN2	1200
32825_at	Y10805	HRMT1L2	3276
32826_at	AJ133133	ENTPD1	953
32827_at	AI365215	RRAS2	22800
32828_at	AF026548	BCKDK	10295
32830_g_at	X97544	TIMM17A	10440
32831_at	AA453183	TIMM17A	10440
32833_at	M59287	CLK1	1195
32834_r_at	AF013591	RIOK3	8780
32835_at	AA725102	RIOK3	8780
32836_at	U56417	AGPAT1	10554
32838_at	S67247	MYH10	4628
32839_at	R85997	PHACTR4	65979
32841_at	U19765	ZNF9	7555
32844_at	AF104913	EIF4G1	1981
32846_s_at	D13629	KTN1 /// TXNDC7	10130 /// 3895
32849_at	D80000	SMC1L1	8243
32850_at	Z25535	NUP153	9972
32851_at	AF036956	CUGBP2	10659
32852_at	U78678	TXN2	25828
32854_at	AB014596	FBXW11	23291
32855_at	L00352	LDLR	3949
32856_at	AB020626	KIAA0819	23289
32857_at	L13858	RASSF3	283349
32858_at	AI341565	UBN1	29855
32859_at	M97935	STAT1	6772
32860_g_at	M97935	STAT1	6772
32861_s_at	M37815	CD28	940
32862_at	X89399	RASA3	22821
32863_at	AL023754	CAMK1G	57172
32864_at	L10102	SRY	6736
32867_at	X78121	CHM	1121
32869_at	AF073362	MRE11A	4361
32870_g_at	AF073362	MRE11A	4361
32873_at	AC004888	KCND2	3751
32875_at	AA019845	RHO	6010
32876_s_at	AA017195	RHO	6010
32880_at	AW015055	SCGB1D2	10647
32881_at	U88834	LOC92558	92558
32882_at	AF059203	SOAT2	8435
32883_at	X77744	ZNF160	90338
32884_at	L09749	C20orf104	51230
32885_f_at	K03208	PRB2	338816
32886_at	L20316	GCGR	2642
32887_at	AB029041	AZI1	22994
32888_at	X52213	LTK	4058
32889_at	AI825798	RPIB9	154661
32890_at	X76132	DCC	1630
32891_at	X65293	PRKCE	5581
32892_at	X85106	RPS6KA2	6196
32893_s_at	M30474	GGT1	2678
32894_at	AF053356	HRBL	3268
32895_f_at	Z45464	HRBL	3268
32897_at	AJ237672	MTHFR	4524
32899_s_at	U04897	RORA	6095
32900_at	AC004794	7h3	85360
32901_s_at	AC005192	IFRD1	3475
32902_at	U28281	SCTR	6344
32903_at	L11695	TGFBR1	7046
32904_at	M28393	PRF1	5551
32905_s_at	M30038	TPSB1	7177
32907_at	L41147	HTR6	3362
32908_at	W26225	UBN1	29855
32909_at	U46569	AQP5	362
32910_at	AC004849	KIAA1718	80853
32912_at	X82324	POU3F4	5456
32913_i_at	AC005175	C19orf29	58509
32914_f_at	AC005175	C19orf29	58509
32915_at	AL109730	DKFZP434H132	56905
32916_at	X54134	PTPRE	5791
32917_at	X07994	LCT	3938
32918_at	AL080182	NDST2	8509
32919_at	AC004010	AMIGO2	347902
32922_at	AL080129	Rif1	55183
32923_r_at	M58378	SYN1	6853
32924_at	AB021227	MMP24	10893
32925_at	AL021578	MATN4	8785
32927_at	AL080068	IAN4L1	55340
32929_at	R56605	DOLPP1	57171
32930_f_at	AB023168	NLGN4Y	22829
32932_at	AL050040	DKFZP566K0524	26095
32935_at	AL080157	WDR21	26094
32936_at	X60155	ZNF41	7592
32937_at	AB023170	KIAA0953	22979
32938_at	AI125131	KIAA0953	22979
32939_g_at	AI125131	KIAA0953	22979
32944_at	AF040990	ROBO1	6091
32947_at	X82835	SCN9A	6335
32948_at	AF055580	USH2A	7399
32949_at	AB000099	DSCR4	10281
32950_at	U91935	POU6F2	11281
32951_g_at	U91935	POU6F2	11281
32952_at	U91934	POU6F2	11281
32953_at	X04391	CD5	921
32954_at	U79263	Rif1	55183
32955_at	AL021546	HSPC132	51499
32956_at	AC002550	MGC35048	124152
32957_g_at	AC002550	MGC35048	124152
32958_at	AA812755	MGC35048	124152
32959_at	M25809	ATP6V1B1	525
32960_at	U84401	SMO	6608
32961_at	X63417	MYCPBP	10260
32963_s_at	W27549	RRAGD	58528
32966_at	L27050	APOF	319
32967_at	AF057557	TOSO	9214
32968_s_at	AL050253	SEZ6L	23544
32969_r_at	Y12661	VGF	7425
32970_f_at	U77327	HABP4	22927
32971_at	L27479	C9orf61	9413
32972_at	Z83819	NOX1	27035
32973_s_at	AI821410	NOX1	27035
32974_at	U07563	EXOSC2	23404
32975_g_at	U07563	EXOSC2	23404
32976_s_at	Z82216	ZNF6	7552
32977_at	U49187	C6orf32	9750
32978_g_at	U49187	C6orf32	9750
32981_at	U28043	SLC9A3	6550
32983_at	U03865	ADRA1B	147
32984_s_at	Z30644	CLCNKA /// CLCNKB	1187 /// 1188
32985_at	AF017655	SALL1	6299
32986_s_at	D83760	SMAD9	4093
32987_at	X97249	FSHPRH1	2491
32988_at	Z30643	CLCNKA	1187
32989_at	X58964	RFX1	5989
32990_at	S75989	SLC6A11	6538
32991_f_at	M86933	AMELY	266
32993_s_at	U70824	ZMYND10	51364
32994_at	AI733344	ASB4	51666
32995_at	AC003079	ASB4	51666
32996_g_at	AC003079	ASB4	51666
32997_at	AF058989	GAGEB1	8712
32998_at	L19315	CCKAR	886
33000_at	AF043724	HAVCR1	26762
33001_s_at	AF035960	TGM5	9333
33002_at	AF047487	NCK2	8440
33003_at	AI275502	NCK2	8440
33004_g_at	AI275502	NCK2	8440
33005_at	AF010144	---	---
33006_at	AF048700	SPINK4	27290
33007_at	AC002302	LOC63928	63928
33009_at	AF042838	MAP3K1	4214
33010_at	AL008723	SLC5A4	6527
33011_at	Y10148	NTSR2	23620
33012_at	L09753	TNFSF8	944
33013_at	M86808	PDHA2	5161
33014_at	AF059194	MAFK	7975
33016_at	AI052224	BZRPL1	222642
33017_at	AI040379	GPLD1	2822
33018_at	Z98744	HIST1H3H	8357
33020_at	AF057135	LMX1B	4010
33022_at	AF057034	RODH-4	8608
33023_at	AI095013	HIST1H2AM	8336
33028_at	AF085412	SLC6A5	9152
33029_at	AF059250	ALOX12B	242
33030_at	M60747	HIST1H1D	3007
33033_at	W26326	ATP6V1G2	534
33034_at	Y17108	RHBDL1	9028
33035_at	AL021397	MGC3794	261726
33037_at	AL022165	CHST7	56548
33039_at	AJ224878	TRIM	50852
33040_at	AL021331	UNC93A	54346
33041_at	U03493	GJA7	10052
33043_at	X78261	USP6	9098
33047_at	AI971169	BCL2L11	10018
33048_at	AF070637	EFCBP2	54550
33049_at	AA287446	HIST1H4B	8366
33051_at	M62400	---	---
33054_at	AL096732	DNAH3	55567
33055_at	AF029403	CYP7B1	9420
33057_g_at	AB020735	ENDOGL1	9941
33062_at	AL096729	GSTA1	2938
33063_at	J02940	GP1BA	2811
33064_at	L07738	CACNG1	786
33065_at	U80757	---	---
33066_at	AL080103	PTPRB	5787
33068_f_at	U08854	UGT2B17	7367
33069_f_at	U06641	UGT2B15	7366
33070_at	AF041243	HCRTR1	3061
33072_at	AF041245	HCRTR2	3062
33073_at	AF068864	PAK3	5063
33074_g_at	AF068864	PAK3	5063
33075_at	AA604464	PAK3	5063
33078_at	AL023753	---	390999
33079_at	AJ002078	STX6	10228
33080_s_at	AB007943	RAP1GA1	5909
33082_at	AF074015	ITGA10	8515
33085_at	U64863	PDCD1	5133
33087_s_at	AJ001366	KCNH1	3756
33088_at	AF078742	KCNH1	3756
33089_s_at	U92896	EFNA2	1943
33090_at	AJ007292	EFNA2	1943
33091_at	AF005220	HOXD13	3239
33092_at	L14061	FPRL2	2359
33094_s_at	AI954686	BFSP2	8419
33095_i_at	U48224	BFSP2	8419
33096_r_at	U48224	BFSP2	8419
33097_at	U80982	CEBPE	1053
33098_at	U28694	CCR3	1232
33100_at	U94320	NPY5R	4889
33101_g_at	AB017551	FETUB	26998
33105_at	W28790	PLEKHB1	58473
33107_at	AB020705	TRIM37	4591
33108_i_at	L07335	SOX2	6657
33109_f_at	L07335	SOX2	6657
33113_at	U65093	CITED2	10370
33115_at	M16938	HOXC6	3223
33116_f_at	X53505	RPS12	6206
33118_at	U73167	SEMA3B	7869
33119_at	W27591	FLJ20152	54463
33120_at	AF045229	---	---
33123_at	L10379	THAP11	57215
33124_at	AB000450	VRK2	7444
33125_at	AL043470	FANCL	55120
33126_at	L13435	AD-017	55830
33127_at	U89942	LOXL2	4017
33128_s_at	W68521	CST6	1474
33130_at	AW001001	HOXD1	3231
33131_at	X70683	SOX4	6659
33132_at	U37012	CPSF1	29894
33133_at	U80184	FLII	2314
33134_at	AB011083	ADCY3	109
33136_at	AL031714	UBE2I	7329
33139_s_at	L49054	MLF1	4291
33140_at	AF029893	B3GNT6	11041
33141_at	M84472	HSD17B1	3292
33142_at	AF034633	GPR39	2863
33143_s_at	U81800	SLC16A3	9123
33145_at	X99226	FANCA	2175
33146_at	L08246	MCL1	4170
33147_at	U00951	ZFR	51663
33148_at	AI459274	ZFR	51663
33149_at	U73524	HEAB	10978
33150_at	AI126004	SAS10	57050
33152_at	AF047432	ARF6	382
33157_at	M93119	INSM1	3642
33159_at	M95925	NRL	4901
33161_at	AI018098	MGC15523	124565
33162_at	X02160	---	---
33163_r_at	L35546	GCLM	2730
33164_at	AJ132545	TESK2	10420
33165_at	AL041879	TOE1	114034
33167_r_at	X66503	ADSS	159
33168_at	H24861	LOC283537	283537
33169_at	U61262	NEO1	4756
33170_at	AB023179	KIAA0962	23341
33172_at	T75292	11-Sep	55752
33173_g_at	T75292	11-Sep	55752
33174_s_at	W28091	BBS4	585
33175_at	AA156237	BBS4	585
33176_at	AC005551	MGC4293	83475
33178_at	U61276	JAG1	182
33180_at	U68111	PPP1R2	5504
33181_at	M60483	PPP2CA	5515
33182_at	AI018523	NTRK2	4915
33183_at	L76927	GALK1	2584
33185_at	AB018304	MCLC	23155
33186_i_at	AL046961	LOC339005	339005
33187_r_at	AL046961	LOC339005	339005
33188_at	U37221	PPIL2	23759
33191_at	AW051579	C10orf6	55719
33192_g_at	AW051579	C10orf6	55719
33193_at	AW052084	WIPI49	55062
33197_at	U39226	---	---
33198_at	AA206524	ARL2BP	23568
33199_at	AI017981	ATP8A2	51761
33200_at	D50550	LLGL1	3996
33203_s_at	U59831	FOXD1	2297
33205_at	AF064804	SUPT3H	8464
33206_at	C18655	LOC92154	92154
33207_at	AI095508	CUGBP1	10658
33208_at	U28424	---	---
33209_at	M77698	YY1	7528
33212_at	AF006751	RRBP1	6238
33215_g_at	Y11681	MRPS12	6183
33219_at	AB029020	USP33	23032
33220_at	Z11773	ZNF187	7741
33221_at	U80735	PAXIP1L	22976
33223_at	AB011133	MAST3	23031
33226_at	AB020683	JMJD2B	23030
33227_at	AI984234	IL10RB	3588
33228_g_at	AI984234	IL10RB	3588
33229_at	U08316	RPS6KA3	6197
33230_at	AJ131186	PRP19	27339
33231_at	AI761148	PRP19	27339
33232_at	AI017574	CRIP1	1396
33233_at	D38491	---	---
33235_at	AB023155	NAV3	89795
33237_at	AB018344	DDX46	9879
33238_at	U23852	LCK	3932
[truncated: 6,475 more rows]
