# Supplementary material for: AffyMAPSDetector: a software tool to characterize Affymetrix GeneChip™ expression arrays with respect to SNPs
Source: BMC Bioinformatics. 2007 Jul 30;8:276. doi: 10.1186/1471-2105-8-276 (PMC1959249; doi:10.1186/1471-2105-8-276)
Supplement: Additional file 4 — Genes with undefined LocusLink. The listing of all HG-U95Av2 genes/probesets for which either LocusLink was not defined (typically genes sourced from TIGR) or AffyMAPSDetector couldn't disambiguate the given LocusLink information. [file 1471-2105-8-276-S4.xls]

Probe Set ID	Representative Public ID	Gene Symbol	LocusLink
1054_at	M87339	---	---
1055_g_at	M87339	---	---
1076_at	M28983	---	---
1089_i_at	M64936	---	---
1090_f_at	M64936	---	---
1096_g_at	M28170	---	---
1102_s_at	M10901	---	---
1105_s_at	M12886	---	---
1116_at	M28170	---	---
1205_at	D26528	---	---
1252_at	M73547	---	---
1298_at	X86816	---	---
1304_at	AJ001487	---	---
1339_s_at	X14675	---	---
1349_at	S81294	---	---
1387_at	M22005	---	---
1413_at	D26561	---	---
1414_at	D26561	---	---
1415_at	D26561	---	---
1416_g_at	D26561	---	---
1417_at	D26561	---	---
1464_at	S73149	---	---
1478_at	L10717	---	---
1479_g_at	L10717	---	---
1618_at	D21241	---	---
1814_at	D50683	---	---
1815_g_at	D50683	---	---
191_at	U14383	---	---
1949_at	AA903299	---	---
1956_s_at	AF049656	---	---
1960_at	L22967	---	---
1966_i_at	U18334	---	---
1967_f_at	U18334	---	---
2046_at	M21536	---	---
2077_at	L40385	---	---
2090_i_at	H12458	---	---
31308_at	L17330	---	---
31309_r_at	U50277	---	---
31311_at	X61070	---	---
31315_at	D84143	---	---
31316_at	L09234	---	---
31317_r_at	M21388	---	---
31318_at	S80491	---	---
31319_at	M20707	---	---
31321_at	U41737	---	---
31322_at	X61079	---	---
31323_r_at	S83374	---	---
31324_at	U82303	---	---
31325_at	U82306	---	---
31326_at	AF005081	---	---
31329_at	M84605	---	---
31332_at	AF034207	---	---
31344_at	AF063725	---	---
31351_at	X63966	---	---
31356_at	W27600	---	---
31357_at	W26214	---	---
31358_at	W26228	---	---
31359_at	W27130	---	---
31360_at	W26343	---	---
31361_at	W27556	---	---
31362_at	W26626	---	---
31363_at	W27607	---	---
31364_i_at	W27762	---	---
31368_at	W27967	---	---
31369_at	W28184	---	---
31370_at	W28191	---	---
31371_at	W28197	---	---
31372_at	W28203	---	---
31373_at	W28249	---	---
31374_at	W28268	---	---
31375_at	W28546	---	---
31376_at	W28918	---	---
31377_r_at	W26469	---	---
31383_at	AF078533	---	---
31384_at	W28702	---	---
31397_at	AL022151	---	---
31423_at	AL021306	---	---
31427_at	U43604	---	---
31434_at	AF086790	---	---
31441_at	X55989	---	---
31445_at	Y09846	---	---
31447_at	U63542	---	---
31449_at	AF009787	---	---
31452_at	U91640	---	---
31454_f_at	AF034209	---	---
31455_r_at	AF034209	---	---
31456_at	AL008627	---	---
31460_f_at	AF043586	IGLC2 /// IGLJ3 /// IGLV@	--- /// 28831 /// 3538 /// 3546
31484_at	X72882	---	---
31494_at	D25272	---	---
31500_at	W26594	---	---
31501_at	W27645	---	---
31503_at	W28732	---	---
31517_f_at	M90355	---	---
31520_at	X77824	---	---
31535_i_at	W27858	---	---
31539_r_at	L23852	---	---
31547_at	D37933	---	---
31561_at	S81591	---	---
31565_at	S65921	---	---
31566_at	U00956	---	---
31572_at	AF011757	---	---
31574_i_at	M14087	---	---
31575_f_at	M14087	---	---
31576_at	M20919	---	---
31580_at	AF028840	---	---
31581_at	U96291	---	---
31588_at	AL034450	---	---
31607_at	AJ002428	---	---
31610_at	U21049	---	---
31618_at	S66666	---	---
31619_at	K00627	---	---
31629_at	U51713	---	---
31632_at	Z95118	---	---
31655_at	AL031737	---	---
31661_at	AJ243936	---	---
31664_at	W25940	---	---
31665_s_at	W27675	---	---
31666_f_at	W28731	---	---
31668_f_at	W28193	---	---
31677_at	U28131	---	---
31679_at	U43279	---	---
31683_at	S71020	---	---
31736_at	AA975427	---	---
31738_at	W28912	---	---
31739_at	AA977513	---	---
31746_at	AI017213	---	---
31747_g_at	AI017213	---	---
31752_at	W25935	---	---
31753_at	W28887	---	---
31756_at	AL049328	---	---
31757_at	W27128	---	---
31758_at	W28876	---	---
31761_at	W27916	---	---
31762_at	W28605	---	---
31770_at	W27119	---	---
31771_at	U80770	---	---
31773_at	U06715	---	---
31774_at	AF068863	---	---
31776_at	AI446234	---	---
31785_f_at	U92816	---	---
31799_at	AF070618	---	---
31800_at	AL050136	---	---
31801_at	AI808712	TMF1	--- /// 7110
31818_at	AI024916	---	---
31835_at	M13149	---	---
31910_at	U92021	---	---
31922_i_at	U60269	---	---
31923_f_at	U60269	---	---
31934_at	Z48614	---	---
31937_at	AA526011	---	---
31938_g_at	AA526011	---	---
31948_at	X79563	---	---
31958_i_at	AA347932	---	---
31961_r_at	AF070579	---	---
31964_at	AF003738	---	---
31966_at	S48220	---	---
31968_at	U46120	---	---
31987_at	AL049268	---	---
31994_at	W28062	---	---
31995_g_at	W28062	---	---
31997_at	X15674	---	---
32007_at	W29045	---	---
32010_at	Z82180	---	---
32011_g_at	Z82180	---	---
32017_at	AI950015	---	---
32021_at	AI560890	---	---
32048_at	AL049675	TCEB3	--- /// 6924
32049_f_at	AF070554	---	---
32050_r_at	AF070554	---	---
32101_at	AA112483	---	---
32119_at	AL049423	---	---
32130_at	W25984	---	---
32162_r_at	AI817548	---	---
32163_f_at	AA216639	---	---
32213_at	AA203527	---	---
32218_at	AF034176	---	---
32225_at	X04297	---	---
32231_at	AL050106	---	---
32248_at	AL045811	---	---
32273_at	AF007137	---	---
32281_at	AF070549	---	---
32283_at	AI239869	---	---
32305_at	K01079	---	---
32306_g_at	K01079	---	---
32309_at	U22172	---	---
32310_f_at	AI341574	PMS2L1 /// PMS2L5	5379 /// 5383
32321_at	M16714	---	---
32325_at	AL080180	---	---
32345_at	AL109696	---	---
32346_at	AL049351	---	---
32348_at	AL109726	---	---
32357_at	W28559	---	---
32379_f_at	W28740	---	---
32385_at	AL050032	---	---
32386_at	AL078636	---	---
32388_at	AB007973	---	---
32389_at	W25892	---	---
32390_at	AL021026	---	---
32393_s_at	W27466	---	---
32397_r_at	AA079018	---	---
32407_f_at	U92818	---	---
32414_at	U05589	---	---
32416_at	L48728	---	---
32428_at	AF026564	---	---
32429_f_at	X68688	---	---
32433_at	Z97353	---	---
32442_at	U85992	---	---
32454_at	AL080215	---	---
32467_at	W28151	---	---
32470_at	M63154	---	---
32478_f_at	AL031133	---	---
32500_at	D16471	---	---
32505_at	W28652	---	---
32507_at	AW043925	---	---
32509_at	AI307607	---	---
32511_at	AI498132	---	---
32513_at	W27495	---	---
32514_s_at	AF032906	---	---
32515_s_at	AI762843	---	---
32516_at	W28621	---	---
32519_at	AI193528	---	---
32524_s_at	W29012	---	---
32525_r_at	W29012	---	---
32534_f_at	AI814466	---	---
32537_at	AB014531	---	---
32540_at	AI762547	---	---
32555_at	AA149637	---	---
32557_at	AI762438	---	---
32560_s_at	W30959	---	---
32603_at	W27118	---	---
32606_at	AA135683	---	---
32613_at	AI278113	---	---
32619_at	N48204	---	---
32651_at	W28770	---	---
32672_at	AL049387	---	---
32710_at	X83127	---	---
32733_at	AA045160	---	---
32759_at	U85943	---	---
32793_at	X00437	---	---
32794_g_at	X00437	---	---
32815_at	AI687419	---	---
32840_at	N58130	---	---
32843_s_at	M30448	---	---
32865_at	AL109716	---	---
32871_at	AL049263	---	---
32872_at	AL049279	---	---
32877_i_at	AA524802	---	---
32878_f_at	AA524802	---	---
32879_at	AL080233	---	---
32896_at	AL080072	---	---
32911_s_at	AA931204	---	---
32926_at	AL049991	---	---
32931_at	AL050053	---	---
32933_r_at	AL050122	---	---
32934_i_at	F08219	---	---
32965_f_at	W28645	---	---
32980_f_at	AI688098	---	---
32992_at	AF070647	---	---
33015_at	AL049337	---	---
33021_at	AF035314	---	---
33026_at	W28250	---	---
33027_at	W27906	CTGLF1 /// FLJ00312 /// SYNPO2L	119016 /// 399761 /// 79933
33031_at	AL079289	---	---
33032_r_at	AF055011	---	---
33038_at	AI394290	---	---
33042_r_at	AF055018	---	---
33044_f_at	AI830463	---	---
33045_r_at	AI830463	---	---
33053_at	W28834	---	---
33056_at	AB020735	---	---
33059_at	AF070547	---	---
33060_g_at	AF070547	---	---
33076_at	AF070543	---	---
33077_at	AF052150	---	---
33081_at	AA492299	---	---
33104_at	W27614	---	---
33110_at	AI356682	---	---
33111_at	AI333845	---	---
33114_f_at	W26709	---	---
33122_at	N95393	---	---
33129_at	N80906	---	---
33138_at	AI762070	---	---
33144_at	AA129777	---	---
33151_s_at	W25932	---	---
33153_at	AI436362	---	---
33156_at	AI688194	---	---
33160_at	W26729	---	---
33166_at	AI439047	---	---
33171_s_at	W27649	---	---
33177_at	AA772106	---	---
33179_at	AI625801	---	---
33184_at	W27674	---	---
33194_at	AI338355	---	---
33196_at	U08191	---	---
33201_at	AW007029	---	---
33204_at	AI080288	---	---
33210_at	AA709159	---	---
33211_at	AW051889	---	---
33216_at	AI972058	---	---
33217_at	W27428	---	---
33234_at	AA887480	---	---
33246_at	AA521481	---	---
33309_at	AA521060	---	---
33328_at	W28612	---	---
33349_at	AL049378	TNPO1	--- /// 3842
33356_at	U80747	---	---
33368_at	X76040	---	---
33376_at	AF044579	---	---
33390_at	AA203487	---	---
33445_at	AA203138	---	---
33453_at	AI400326	---	---
33459_at	U91321	---	---
33481_at	AF007143	---	---
33492_at	AI624840	---	---
33502_at	AL109706	---	---
33503_at	W29105	---	---
33538_at	H96671	---	---
33539_at	W28567	---	---
33540_at	AL049233	---	---
33547_i_at	D87942	---	---
33548_f_at	D87942	---	---
33554_at	AF007131	---	---
33560_at	AF070602	---	---
33585_at	AF052176	---	---
33586_at	AF070620	---	---
33589_at	AF052103	---	---
33590_at	AJ011980	---	---
33612_at	AL080107	---	---
33663_at	W28225	---	---
33664_g_at	W28225	---	---
33669_at	M69296	---	---
33670_at	X74439	---	---
33686_at	AA812696	---	---
33690_at	AL080190	---	---
33692_at	W26627	---	---
33696_at	AI431615	---	---
33719_at	AF010242	---	---
33751_at	AL109702	---	---
33763_at	AI949909	---	---
33765_at	AI707730	---	---
33832_at	AA448478	---	---
33844_at	AA160724	---	---
33845_at	W28483	---	---
33846_at	AA620377	---	---
33851_at	W28854	---	---
33874_at	AI318615	---	---
33881_at	AA977580	---	---
33946_at	AJ001873	---	---
33953_at	AA551201	---	---
33954_at	AL049988	---	---
33958_at	T06733	---	---
33961_at	AL109666	---	---
33985_s_at	W28616	---	---
33986_r_at	W28616	---	---
34026_at	U79295	---	---
34032_at	AL109707	---	---
34036_at	W28667	---	---
34049_at	U50525	---	---
34071_at	Y11918	---	---
34072_s_at	M11591	---	---
34074_s_at	W28895	---	---
34081_at	W29040	---	---
34092_at	U15177	---	---
34093_at	AI829701	MGC27165 /// IGH@ /// IGHG1 /// IGHM	--- /// 283650 /// 3492 /// 3500 /// 3507 /// 388025 /// 388026
34094_i_at	U80114	IGHM	--- /// 3507 /// 388025
34095_f_at	U80114	---	---
34097_at	AL049331	---	---
34098_f_at	AI799757	IGHM	--- /// 3507 /// 388025 /// 388026 /// 388077
34100_at	W27086	---	---
34101_at	W27615	---	---
34103_at	AL080161	---	---
34105_f_at	AI147237	MGC27165 /// IGH@ /// IGHM	--- /// 283650 /// 3492 /// 3507 /// 388025 /// 388026
34117_at	AL080232	---	---
34119_at	AA974540	---	---
34121_at	W27894	---	---
34124_at	AA676496	---	---
34130_at	AI214965	---	---
34134_at	AL050145	---	---
34135_at	AL050185	---	---
34141_at	AL109681	---	---
34142_at	AL109691	---	---
34145_at	AI184710	---	---
34149_at	W28558	---	---
34152_at	W28071	---	---
34153_at	W28472	---	---
34158_s_at	W28850	---	---
34164_at	R42599	---	---
34175_r_at	AL049242	---	---
34186_at	W28300	---	---
34194_at	AL049313	---	---
34204_at	AL050043	---	---
34205_at	AL047307	---	---
34245_at	W25917	---	---
34247_at	AI810767	---	---
34252_at	W28545	---	---
34327_at	Z46606	---	---
34331_at	AF037331	---	---
34360_s_at	W27857	---	---
34453_at	H19081	---	---
34475_at	L34408	---	---
34486_at	U88897	---	---
34487_at	AI022655	---	---
34522_at	AF070625	---	---
34524_at	AF052109	---	---
34529_at	W26760	---	---
34532_at	AF035318	---	---
34610_at	W25845	---	---
34710_r_at	AI633189	---	---
34711_at	AA683055	---	---
34754_at	W26641	---	---
34840_at	AI700633	---	---
34843_at	AL044599	---	---
34897_at	W26524	---	---
34903_at	AI017382	---	---
34938_i_at	AF070536	---	---
34939_r_at	AF070536	---	---
34940_at	AL080095	---	---
34944_at	U51704	---	---
34953_i_at	D89094	---	---
34954_r_at	D89094	---	---
34958_at	AF052140	---	---
34962_at	AF052160	---	---
34963_at	AA557228	---	---
34980_at	AA232316	---	---
34983_at	H87920	---	---
34988_at	AF052119	---	---
35010_at	X92110	---	---
35014_at	X58401	---	---
35034_at	L34409	---	---
35040_at	D44708	---	---
35044_i_at	M97016	---	---
35046_at	AL109705	---	---
35052_r_at	AF007136	---	---
35059_at	AF009267	---	---
35076_at	AF035290	---	---
35087_at	AF007147	---	---
35091_at	AA706226	---	---
35187_at	AL080216	---	---
35257_at	AW014559	---	---
35310_at	D45288	---	---
35357_at	W26640	---	---
35378_at	AI051683	---	---
35386_at	AI825097	---	---
35398_at	AF070538	---	---
35400_at	AF052152	---	---
35417_at	AI373743	---	---
35446_at	AA767013	---	---
35484_at	U95737	---	---
35490_at	L78267	---	---
35505_at	AI290660	---	---
35514_at	AA916905	---	---
35548_at	U80766	---	---
35560_at	AF070564	---	---
35564_at	U79300	---	---
35565_at	U79301	---	---
35566_f_at	AF015128	MGC27165 /// IGHM	--- /// 283650 /// 3507 /// 388025
35567_at	W27492	---	---
35581_at	AL080082	---	---
35582_at	W26299	---	---
35586_at	N75643	---	---
35587_at	U60269	---	---
35603_at	AL050030	---	---
35639_at	D14823	---	---
35640_at	D14822	---	---
35728_at	W29077	---	---
35806_at	W26854	---	---
35860_r_at	W28973	---	---
35861_at	AA018440	---	---
35881_at	AL080060	---	---
35888_at	W28826	---	---
35924_at	AI955897	---	---
35942_at	AI183417	GABPB2 /// FLJ10038	2553 /// 55056
35961_at	AL049390	---	---
35969_at	N23137	---	---
36023_at	AI864120	---	---
36049_at	W27899	---	---
36055_at	AC003030	---	---
36061_at	AF009314	---	---
36225_s_at	W27611	---	---
36226_r_at	W27611	---	---
36230_at	AI624038	---	---
36236_at	W27075	---	---
36251_at	AF070580	---	---
36253_at	AI131030	BGLAP /// PMF1	11243 /// 632
36257_at	AJ001875	---	---
36260_at	AB002448	---	---
36282_at	AF054994	---	---
36286_at	AF070628	---	---
36337_at	AI760801	---	---
36350_at	AF052146	---	---
36359_at	M34182	---	---
36368_at	AF054998	---	---
36374_at	U79293	---	---
36395_at	AL049278	---	---
36396_at	AL049443	---	---
36398_at	W28729	---	---
36399_at	X51779	---	---
36400_at	AA831707	---	---
36415_at	AI688589	---	---
36416_g_at	AI688589	---	---
36419_at	AF038171	---	---
36421_at	AF038194	---	---
36430_at	AI379917	---	---
36438_at	U92992	---	---
36448_at	X95677	---	---
36665_at	W28199	---	---
36690_at	M10901	---	---
36701_at	AL080093	---	---
36712_at	AL049990	---	---
36727_at	M64936	---	---
36738_at	U60666	---	---
36747_at	AF052172	---	---
36752_at	AF052121	---	---
36815_at	AF038185	---	---
36867_at	W03846	---	---
36868_at	AF054995	---	---
36966_at	U43965	---	---
37043_at	AL021154	---	---
37060_at	U79289	---	---
37063_r_at	AF035317	---	---
37064_at	U66048	---	---
37108_at	L26953	---	---
37161_at	W28948	---	---
37257_at	W26238	---	---
37273_at	AF007153	---	---
37323_r_at	X82460	---	---
37379_at	X81789	---	---
37398_at	AA100961	---	---
37400_at	J03068	---	---
37439_at	AI671187	---	---
37476_at	AA650210	---	---
37562_at	L11370	---	---
37590_g_at	AL109698	DKFZp547K1113	--- /// 374655
37595_at	AF038201	---	---
37668_at	M69039	---	---
37758_s_at	W28479	---	---
37783_at	AF070575	---	---
37784_at	AL049227	---	---
37791_at	N29966	---	---
37839_at	AL109700	---	---
37852_at	AF052141	---	---
37866_at	AL109671	---	---
38015_at	U02019	---	---
38070_at	AL080234	---	---
38080_at	AI525665	---	---
38141_at	AF038176	---	---
38154_at	AF038199	---	---
38170_at	AF070595	---	---
38244_at	AF075680	---	---
38245_i_at	AI097085	---	---
38246_r_at	AI097085	---	---
38258_at	U79290	---	---
38382_at	AI968364	---	---
38445_at	Y09160	---	---
38493_at	AA714670	---	---
38507_at	X16867	---	---
38511_at	AL109722	---	---
38530_at	W26021	---	---
38534_at	AI312338	---	---
38561_at	N58318	---	---
38562_g_at	N58318	---	---
38572_at	AI347129	---	---
38577_at	U92981	---	---
38588_at	W28267	---	---
38616_at	W27947	---	---
38620_at	AA905543	---	---
38658_at	X81636	---	---
38662_at	AL047596	---	---
38680_at	M21259	---	---
38696_at	AI694317	---	---
38776_at	AA464312	---	---
38850_at	M11119	---	---
38883_at	AA843545	---	---
38898_at	U79257	---	---
38914_at	AB011119	---	---
38926_at	AA780435	---	---
38929_at	AL109708	---	---
38930_at	W26472	---	---
38934_at	AI125544	---	---
38938_at	AI816413	---	---
38941_s_at	W28610	---	---
38942_r_at	W28610	---	---
38947_at	R59327	---	---
39025_at	AI557912	LOC201725 /// TOMM7	201725 /// 54543
39081_at	AI547258	---	---
39094_at	AI991631	---	---
39123_s_at	U31110	---	---
39124_r_at	U31110	---	---
39125_at	Z73903	---	---
39176_f_at	M54994	---	---
39177_r_at	M54994	---	---
39186_s_at	W28986	---	---
39188_at	W27713	---	---
39193_at	W26500	---	---
39194_at	W28766	---	---
39195_s_at	W25875	---	---
39196_i_at	W25875	---	---
39197_s_at	U50536	---	---
39198_s_at	W27763	---	---
39199_at	W28661	---	---
39200_s_at	W28760	---	---
39201_r_at	W28760	---	---
39202_at	W26403	---	---
39203_at	W27112	---	---
39204_at	AF090097	---	---
39205_at	W28793	---	---
39229_at	W27883	---	---
39259_at	AI189123	---	---
39266_at	AF070632	---	---
39284_at	D82326	---	---
39290_f_at	W28257	---	---
39308_r_at	X81637	---	---
39312_r_at	AI032872	---	---
39370_at	W28807	---	---
39371_at	W27998	---	---
39414_at	L23849	---	---
39439_at	AL050035	---	---
39440_f_at	AA962207	---	---
39446_s_at	W28272	---	---
39447_f_at	W27095	---	---
39448_r_at	W27095	---	---
39449_at	W28925	---	---
39453_at	W25841	---	---
39456_at	AF090100	---	---
39458_s_at	L11372	---	---
39459_at	W28765	---	---
39460_g_at	W28765	---	---
39462_s_at	W26340	---	---
39463_at	AF090101	---	---
39464_at	W28493	---	---
39466_s_at	W27995	---	---
39467_f_at	W27127	---	---
39468_r_at	W27081	---	---
39469_s_at	W25905	---	---
39470_at	AL049974	---	---
39472_s_at	W25985	---	---
39473_r_at	W29065	---	---
39476_at	Z49995	---	---
39477_s_at	W28152	---	---
39478_at	W28342	---	---
39479_g_at	W28342	---	---
39480_s_at	W25844	---	---
39481_at	W28357	---	---
39482_at	W26787	---	---
39483_s_at	W26105	---	---
39484_at	W28518	---	---
39485_g_at	W28518	---	---
39486_s_at	W28968	---	---
39487_at	W28758	---	---
39488_at	W27720	---	---
39489_g_at	W27720	---	---
39490_f_at	W26381	---	---
39491_s_at	W28548	---	---
39493_at	W26679	---	---
39494_at	U21915	---	---
39495_at	W27938	---	---
39496_s_at	W27595	---	---
39497_at	W25945	---	---
39498_at	X86400	---	---
39499_s_at	W25794	---	---
39501_f_at	W28566	---	---
39502_at	AA044910	---	---
39505_at	AW007036	---	---
39506_at	AA933984	---	---
39508_at	AI201607	---	---
39514_s_at	W27961	---	---
39515_s_at	W27099	---	---
39520_at	AI924382	---	---
39529_at	AI086617	---	---
39532_at	M37192	---	---
39536_at	AI939402	---	---
39538_at	AA426361	---	---
39539_at	AI684866	---	---
39543_at	AI077476	---	---
39553_at	W27533	---	---
39554_at	AI186701	---	---
39558_s_at	W28334	---	---
39560_at	H10776	---	---
39564_s_at	C20962	---	---
39572_at	AI401567	---	---
395_at	X94629	---	---
39611_at	AI557322	---	---
39616_at	AL050227	---	---
39625_at	AL050204	---	---
39636_at	AL079294	---	---
39689_at	AI362017	---	---
39715_at	W28214	---	---
39750_at	W61005	---	---
39802_at	X72308	---	---
39807_at	AI344307	---	---
39813_s_at	W26018	---	---
39815_at	AA883101	---	---
39816_g_at	AA883101	---	---
39818_at	W94101	---	---
39819_at	AA213789	---	---
39821_s_at	N95168	---	---
39824_at	AI391564	---	---
39826_f_at	W29115	---	---
39828_at	AA477714	---	---
39831_at	AI972631	---	---
39836_at	AI925231	---	---
39840_at	AI037867	---	---
39843_at	AI819249	---	---
39848_at	H49759	---	---
39851_at	W28239	---	---
39865_at	AI890903	---	---
39869_at	W27286	---	---
39870_at	AI377866	---	---
39877_at	AI832082	---	---
39879_s_at	H16917	---	---
39881_at	AI435954	---	---
39885_at	W87858	---	---
39889_at	AI017532	---	---
39890_at	AL109699	---	---
39892_at	AW051450	---	---
39896_at	AB011149	---	---
39900_at	AI375610	---	---
39902_at	AI769085	---	---
39904_at	AI571206	---	---
39913_at	AI951712	---	---
39914_r_at	W28976	---	---
39917_at	AI961040	---	---
39919_at	AI423340	---	---
39922_at	AW003516	---	---
40131_at	D89937	---	---
40135_at	AI985019	---	---
40166_at	AA923149	---	---
40168_at	AA150110	---	---
40170_at	AI687306	---	---
40173_at	N32617	---	---
40177_at	AI732885	---	---
40179_at	AI672359	---	---
40181_f_at	AI860710	---	---
40183_at	AI660225	---	---
40187_at	AW016815	---	---
40188_f_at	W28846	---	---
40192_at	L10844	---	---
40194_at	AI056697	---	---
40197_at	AA129726	---	---
40208_at	R37702	---	---
40212_at	AI123553	---	---
40214_at	AI698066	---	---
40219_at	AI796944	---	---
40222_s_at	AI677689	---	---
40223_r_at	AI677689	---	---
40226_at	AI739115	---	---
40231_at	AI193899	---	---
40233_at	AI198214	---	---
40247_at	AI685285	---	---
40254_s_at	AI922937	---	---
40261_at	AA402524	---	---
40267_s_at	AI880840	---	---
40270_at	AA969267	---	---
40277_at	AI799984	---	---
40283_at	AI310198	---	---
40287_s_at	AA471042	---	---
40288_r_at	AA471042	---	---
40338_at	U52827	---	---
40343_at	AJ005814	---	---
40386_r_at	M96956	---	---
40399_r_at	AI743406	---	---
40428_i_at	AW043812	---	---
40429_r_at	AW043812	---	---
40430_at	AI792974	---	---
40442_f_at	W26019	---	---
40485_at	AA176780	---	---
40486_g_at	AA176780	---	---
40487_at	W26634	---	---
40491_at	W84531	---	---
40523_at	AI371038	---	---
40526_at	AI740741	---	---
40529_at	AI650535	---	---
40534_at	AA843737	---	---
40535_i_at	AI254524	---	---
40536_f_at	AI254524	---	---
40540_at	AI926989	---	---
40542_at	AI793265	---	---
40550_at	AA044758	---	---
40551_at	AI246894	---	---
40553_at	AI742087	SMA3	10571 /// 340089
40558_at	W28227	---	---
40561_at	AA631074	---	---
40565_at	AI358867	---	---
40566_at	AW003761	---	---
40572_at	N51314	---	---
40573_s_at	W28161	---	---
40574_at	AA868268	---	---
40582_at	AI806482	---	---
40586_at	N32257	---	---
40595_at	AI345337	---	---
40600_at	AW024467	---	---
40603_at	AI338521	---	---
40611_s_at	W27456	---	---
40620_at	AI830113	---	---
40625_f_at	W25974	---	---
40628_at	AA322648	---	---
40630_at	AI653713	---	---
40636_at	AI807620	---	---
40706_at	Z23124	---	---
40796_at	AI912192	TTN	--- /// 7273
40809_at	AI762021	---	---
40860_s_at	W25821	---	---
40865_at	U51166	---	---
40883_at	W28230	---	---
40884_g_at	W28230	---	---
40888_f_at	W28170	---	---
40892_s_at	N91508	---	---
40894_at	AI393342	---	---
40895_g_at	AI393342	---	---
40904_at	AI857673	---	---
40907_at	AA043502	---	---
40909_at	AI762248	---	---
40911_at	AA167197	---	---
40914_s_at	W27956	---	---
40917_at	W28775	---	---
40918_at	W28251	---	---
40921_at	AI739548	---	---
40925_at	AA554945	---	---
40927_at	W26324	---	---
40929_at	AI365246	---	---
40930_at	W25958	---	---
40933_f_at	W29089	---	---
40934_at	W26097	---	---
40939_at	AI831048	---	---
40941_at	W27026	---	---
40942_g_at	W27026	---	---
40945_at	AI991531	---	---
40946_at	AI023044	---	---
40950_at	AI640861	---	---
40952_at	AA257983	---	---
40967_at	AI813651	---	---
40969_at	AI922872	---	---
40987_at	AA904259	---	---
40989_at	AI953179	---	---
40991_at	AW044649	---	---
40996_s_at	W28588	---	---
40999_at	AI217362	---	---
41016_at	AB007979	---	---
41121_at	AA203345	---	---
41173_at	AL080205	---	---
41186_at	AA203703	---	---
41199_s_at	W27050	---	---
41247_at	H12054	---	---
41252_s_at	W28614	---	---
41255_at	W28848	---	---
41258_at	N29665	WBSCR20C /// WBSCR20B	155400 /// 260294
41261_at	N92920	---	---
41263_at	W28631	---	---
41265_at	W28070	---	---
41270_at	AA019936	---	---
41272_s_at	W29031	---	---
41276_at	W27641	---	---
41282_s_at	AA194159	---	---
41284_at	AI650578	---	---
41287_s_at	W28510	---	---
41290_at	W27873	---	---
41293_at	AI123710	---	---
41296_s_at	W27761	---	---
41297_at	AI189305	---	---
41299_f_at	W28183	---	---
41301_at	W28608	---	---
41302_at	R59606	---	---
41311_f_at	AI189624	---	---
41312_r_at	AI189624	---	---
41315_at	AA456343	---	---
41319_at	AI034226	---	---
41326_at	AI193606	---	---
41327_at	AA887477	---	---
41331_at	R93981	---	---
41336_at	AI823772	---	---
41340_at	AA827795	---	---
41345_at	AI223140	---	---
41347_at	AI814659	---	---
41351_at	AA885106	---	---
41356_at	W27619	---	---
41357_at	W27997	---	---
41361_at	W28148	---	---
41427_at	AI733704	---	---
41478_at	AL033538	---	---
41487_at	W72400	---	---
41493_at	AI094610	---	---
41497_at	AI401296	---	---
41500_at	AI761818	---	---
41502_at	AI523538	---	---
41512_at	AL042733	---	---
41513_s_at	W28345	---	---
41518_at	AI925356	---	---
41519_at	AI814836	---	---
41521_at	AI760053	---	---
41527_f_at	W29063	---	---
41538_r_at	AI937054	---	---
41541_at	AI971642	---	---
41546_at	AI738463	---	---
41548_at	AA128314	---	---
41553_at	AI738702	---	---
41555_at	AI971626	---	---
41558_s_at	W28150	---	---
41563_at	N32151	---	---
41566_at	AI218364	---	---
41571_at	AA872560	---	---
41575_at	AF070571	---	---
41576_at	N35082	---	---
41581_at	AI796824	---	---
41588_at	AA022949	---	---
41593_at	AA877218	---	---
41598_at	AA890010	---	---
41601_at	AA142964	---	---
41631_f_at	W27202	---	---
41646_at	AA576724	---	---
41647_at	W28742	---	---
41659_at	U46691	---	---
41661_at	AI275081	---	---
41681_at	AB005289	---	---
41686_s_at	AL042668	NY-REN-7 /// LOC202134	202134 /// 285596
41687_r_at	AL042668	---	---
41704_at	L35592	---	---
41732_at	AA310786	CTNNB1	1499 /// 339088
41777_at	W27971	---	---
41786_at	W27235	---	---
41787_at	AI452442	---	---
41793_at	AI288757	---	---
41797_at	AI739480	---	---
41802_at	W27670	---	---
41803_g_at	W27670	---	---
41807_at	AL040137	---	---
41811_f_at	W27544	---	---
41813_at	AI867102	---	---
41818_at	AW024347	---	---
41820_s_at	W27723	---	---
41825_at	W26652	---	---
41832_s_at	AI535828	---	---
41840_r_at	H08175	---	---
41841_at	AF052138	---	---
41844_at	AA884494	---	---
41846_at	W27605	---	---
41847_at	AA214546	---	---
41851_at	AI824126	---	---
550_at	S82075	---	---
554_at	U03634	---	---
572_at	M86699	---	---
636_at	L43338	---	---
637_at	L43366	---	---
686_s_at	K03498	---	---
687_at	K03498	---	---
813_at	U68133	---	---
814_s_at	U68135	---	---
AFFX-BioB-3_at	J04423	---	---
AFFX-BioB-3_st	J04423	---	---
AFFX-BioB-5_at	J04423	---	---
AFFX-BioB-5_st	J04423	---	---
AFFX-BioB-M_at	J04423	---	---
AFFX-BioB-M_st	J04423	---	---
AFFX-BioC-3_at	J04423	---	---
AFFX-BioC-3_st	J04423	---	---
AFFX-BioC-5_at	J04423	---	---
AFFX-BioC-5_st	J04423	---	---
AFFX-BioDn-3_at	J04423	---	---
AFFX-BioDn-3_st	J04423	---	---
AFFX-BioDn-5_at	J04423	---	---
AFFX-BioDn-5_st	J04423	---	---
AFFX-CreX-3_at	X03453	---	---
AFFX-CreX-3_st	X03453	---	---
AFFX-CreX-5_at	X03453	---	---
AFFX-CreX-5_st	X03453	---	---
AFFX-DapX-3_at	L38424	---	---
AFFX-DapX-5_at	L38424	---	---
AFFX-DapX-M_at	L38424	---	---
AFFX-HUMRGE/M10098_M_at	M10098	---	---
AFFX-LysX-3_at	X17013	---	---
AFFX-LysX-5_at	X17013	---	---
AFFX-LysX-M_at	X17013	---	---
AFFX-M27830_3_at	M27830	---	---
AFFX-M27830_M_at	M27830	---	---
AFFX-PheX-3_at	M24537	---	---
AFFX-PheX-5_at	M24537	---	---
AFFX-PheX-M_at	M24537	---	---
AFFX-ThrX-3_at	X04603	---	---
AFFX-ThrX-5_at	X04603	---	---
AFFX-ThrX-M_at	X04603	---	---
AFFX-TrpnX-3_at	K01391	---	---
AFFX-TrpnX-5_at	K01391	---	---
AFFX-TrpnX-M_at	K01391	---	---
AFFX-YEL002c/WBP1_at	X61388	WBP1	---
AFFX-YEL018w/_at	U18530	EAF5	---
AFFX-YEL021w/URA3_at	K02207	URA3	---
AFFX-YEL024w/RIP1_at	M23316	RIP1	---
