# Supplementary material for: AffyMAPSDetector: a software tool to characterize Affymetrix GeneChip™ expression arrays with respect to SNPs
Source: BMC Bioinformatics. 2007 Jul 30;8:276. doi: 10.1186/1471-2105-8-276 (PMC1959249; doi:10.1186/1471-2105-8-276)
Supplement: Additional file 5 — HG-U95Av2 genes mRNA sequence. The listing of HG-U95Av2 genes mRNA sequence extracted by AffyMAPSDetector from NCBI nucleotide database. Since size of this file is more than 80 mega bytes, only a truncated version of this file is provided here (less than 10 mega bytes – BMC upper limit). However, complete file can be obtained from the project home page. [file 1471-2105-8-276-S5.xls]

Nucleotide Accession No	GI	Locus Link ID	Description	mRNA Sequence
X60188		5595	e	CGTTCCTCGGCGCCGCCGGGGCCCCAGAGGGCAGCGGCAGCAACAGCAGCAGCAGCAGCAGCGGGAGTGGAGATGGCGGCGGCGGCGGCTCAGGGGGGCGGGGGCGGGGAGCCCCGTAGAACCGAGGGGGTCGGCCCGGGGGTCCCGGGGGAGGTGGAGATGGTGAAGGGGCAGCCGTTCGACGTGGGCCCGCGCTACACGCAGTTGCAGTACATCGGCGAGGGCGCGTACGGCATGGTCAGCTCGGCCTATGACCACGTGCGCAAGACTCGCGTGGCCATCAAGAAGATCAGCCCCTTCGAACATCAGACCTACTGCCAGCGCACGCTCCGGGAGATCCAGATCCTGCTGCGCTTCCGCCATGAGAATGTCATCGGCATCCGAGACATTCTGCGGGCG…
X60957		7075	e	CGCTCGTCCTGGCTGGCCTGGGTCGGCCTCTGGAGTATGGTCTGGCGGGTGCCCCCTTTCTTGCTCCCCATCCTCTTCTTGGCTTCTCATGTGGGCGCGGCGGTGGACCTGACGCTGCTGGCCAACCTGCGGCTCACGGACCCCCAGCGCTTCTTCCTGACTTGCGTGTCTGGGGAGGCCGGGGCGGGGAGGGGCTCGGACGCCTGGGGCCCGCCCCTGCTGCTGGAGAAGGACGACCGTATCGTGCGCACCCCGCCCGGGCCACCCCTGCGCCTGGCGCGCAACGGTTCGCACCAGGTCACGCTTCGCGGCTTCTCCAAGCCCTCGGACCTCGTGGGCGTCTTCTCCTGCGTGGGCGGTGCTGGGGCGCGGCGCACGCGCGTCATCTACGTGCACAAC…
X65962		1557	0	CGGGATGGGGAAGAGGAGCATTGAGGACCGTGTTCAAGAGGAAGCTCACTGCCTTGTGGAGGAGTTGAGAAAAACCAAGGCTTCACCCTGTGATCCCACTTTCATCCTGGGCTGTGCTCCCTGCAATGTGATCTGCTCCGTTGTTTTCCAGAAACGATTTGATTATAAAGATCAGAATTTTCTCACCCTGATGAAAAGATTCAATGAAAACTTCAGGATTCTGAACTCCCCATGGATCCAGGTCTGCAATAATTTCCCTCTACTCATTGATTGTTTCCCAGGAACTCACAACAAAGTGCTTAAAAATGTTGCTCTTACACGAAGTTACATTAGGGAGAAAGTAAAAGAACACCAAGCATCACTGGATGTTAACAATCCTCGGGACTTTATCGATTGCTT…
X68149		643	1	GCTGCCACCTCTCTAGAGGCACCTGGCGGGGAGCCTCTCAACATAAGACAGTGACCAGTCTGGTGACTCACAGCCGGCACAGCCATGAACTACCCGCTAACGCTGGAAATGGACCTCGAGAACCTGGAGGACCTGTTCTGGGAACTGGACAGATTGGACAACTATAACGACACCTCCCTGGTGGAAAATCATCTCTGCCCTGCCACAGAGGGTCCCCTCATGGCCTCCTTCAAGGCCGTGTTCGTGCCCGTGGCCTACAGCCTCATCTTCCTCCTGGGCGTGATCGGCAACGTCCTGGTGCTGGTGATCCTGGAGCGGCACCGGCAGACACGCAGTTCCACGGAGACCTTCCTGTTCCACCTGGCCGTGGCCGACCTCCTGCTGGTCTTCATCTTGCCC…
X68149		643	1	GCTGCCACCTCTCTAGAGGCACCTGGCGGGGAGCCTCTCAACATAAGACAGTGACCAGTCTGGTGACTCACAGCCGGCACAGCCATGAACTACCCGCTAACGCTGGAAATGGACCTCGAGAACCTGGAGGACCTGTTCTGGGAACTGGACAGATTGGACAACTATAACGACACCTCCCTGGTGGAAAATCATCTCTGCCCTGCCACAGAGGGTCCCCTCATGGCCTCCTTCAAGGCCGTGTTCGTGCCCGTGGCCTACAGCCTCATCTTCCTCCTGGGCGTGATCGGCAACGTCCTGGTGCTGGTGATCCTGGAGCGGCACCGGCAGACACGCAGTTCCACGGAGACCTTCCTGTTCCACCTGGCCGTGGCCGACCTCCTGCTGGTCTTCATCTTGCCC…
X68277		1843	e	TTTGGGCTGTGTGTGCGACGCGGGTCGGAGGGGCAGTCGGGGGAACCGCGAAGAAGCCGAGGAGCCCGGAGCCCCGCGTGACGCTCCTCTCTCAGTCCAAAAGCGGCTTTTGGTTCGGCGCAGAGAGACCCGGGGGTCTAGCTTTTCCTCGAAAAGCGCCGCCCTGCCCTTGGCCCCGAGAACAGACAAAGAGCACCGCAGGGCCGATCACGCTGGGGGCGCTGAGGCCGGCCATGGTCATGGAAGTGGGCACCCTGGACGCTGGAGGCCTGCGGGCGCTGCTGGGGGAGCGAGCGGCGCAATGCCTGCTGCTGGACTGCCGCTCCTTCTTCGCTTTCAACGCCGGCCACATCGCCGGCTCTGTCAACGTGCGCTTCAGCACCATCGTGCGGCGCCGGG…
X07820		4319	2	AAAGAAGGTAAGGGCAGTGAGAATGATGCATCTTGCATTCCTTGTGCTGTTGTGTCTGCCAGTCTGCTCTGCCTATCCTCTGAGTGGGGCAGCAAAAGAGGAGGACTCCAACAAGGATCTTGCCCAGCAATACCTAGAAAAGTACTACAACCTCGAAAAGGATGTGAAACAGTTTAGAAGAAAGGACAGTAATCTCATTGTTAAAAAAATCCAAGGAATGCAGAAGTTCCTTGGGTTGGAGGTGACAGGGAAGCTAGACACTGACACTCTGGAGGTGATGCGCAAGCCCAGGTGTGGAGTTCCTGACGTTGGTCACTTCAGCTCCTTTCCTGGCATGCCGAAGTGGAGGAAAACCCACCTTACATACAGGATTGTGAATTATACACCAGATTTGCCAAG…
U48705		780	s	CTGGAGGAGGACAAAGGGATGGGGGAGTATCCCCCACTCCTCCTACCTCCTGGGGTGACCTGCCTTCCTTGTCTTTAGACCCGCCCTCGTCTCCAAGGCAACTCAGCCTTTCCTCAGTCCCTCAGAGGCAGCCACCTTCTGGAAGTGGGAACTGGGGGGACTGGATGTCTGGGTCTCAGGAAGGCAGAGCAGGGATAACTGGGCCCAAGATGCCCTGAACCTGATAAGAGGTGGCAGTCGAGTCCCTCAGGACTCCAGGGCCTGGAGACTTCAGTACAGGGCTCTGAGACCAGTACAGGTTAGGATAGCTTTTCCTGCAGCAGGGGAGGGGAGAGTAGTTACTTGGGTTTGTAAGGAGATGCCATTTAGAATAGTTTTATGTGGGGTAAGCTTCCTGGG…
U50648		5610	s	GACTCTCACTGTCATTGCAGAAAACTCTTCTACAGAAATTACTCTCAAAGAAACCTGAGGATCGACCTAACACATCTGAAATACTAAGGACCTTGACTGTGTGGAAGAAAAGCCCAGAGAAAAATGAACGACACACATGTTAGAGCCCTTCTGAAAAAGTATCCTGCTTCTGATATGCAGTTTTCCTTAAATTATCTAAAATCTGCTAGGGAATATCAATAGATATTTACCTTTTATTTTAATGTTTCCTTTAATTTTTTACTATTTTTACTAATCTTTCTGCAGAAACAGAAAGGTTTTCTTCTTTTTGCTTCAAAAACATTCTTACATTTTACTTTTTCCTGGCTCATCTCTTTATTCTTTTTTTTTTTTTTAAAGACAGAGTCTCGCTCTGTTGCC…
U51004		3094	s	GAATTCCCGTGATAGACAGACTGTCCACCATCTGAACCTTCATTCACCACCATTCGATAACCCTTCTTCCGAGCCTCTCCTCTGGTCGCGCGGGGAGGAGAGGCGAGATGGCAGATGAGATTGCCAAGGCTCAGGTCGCTCGGCCTGGTGGCGACACGATCTTTGGGAAGATCATCCGCAAGGAAATACCAGCCAAAATCATTTTTGAGGATGACCGGTGCCTTGCTTTCCATGACATTTCCCCTCAAGCACCAACACATTTTCTGGTGATACCCAAGAAACATATATCCCAGATTTCTGTGGCAGAAGATGATGATGAAAGTCTTCTTGGACACTTAATGATTGTTGGCAAGAAATGTGCTGCTGATCTGGGCCTGAATAAGGGTTATCGAATGGTGG…
Y08200		5875	t	GAATTCCCTCGCGCTCTGGNCCGGGCGAATCGGGNTATAGGAAGGGCCACACGGATGGAAGTCCTAGTCCGGGTGCTCACCTCTTGTGGAACGTGCAAAGCCTGTCCCAGGACCTCTCTACACTCTGGGGGTCTCTGCCCAGGCACGCTTGCTGCTTCCGGACACAGCTGTGGGCGGAGCTAGTAGGGGCGGGCTACGTGATTGACACTTCTCTCCTCAGACTTCAAGGGCTACCACTGGACCCTTCCCCTGTCTTGAACCCTGAGCCGGCACCATGCACGGACGCCTGAAGGTGAAGACGTCAGAAGAGCAGGCGGAGGCCAAAAGGCTAGAGCGAGAGCAGAAGCTGAAGCTATACCAGTCAGCCACCCAGGCCGTATTCCAGAAGCGCCAGGCTGG…
U53442		5600	s	GTGAAATTCTGCTCCGGACATGTCGGGCCCTCGCGCCGGCTTCTACCGGCAGGAGCTGAACAAGACCGTGTGGGAGGTGCCGCAGCGGCTGCAGGGGCTGCGCCCGGTGGGCTCCGGCGCCTACGGCTCCGTCTGTTCGGCCTACGACGCCCGGCTGCGCCAGAAGGTGGCGGTGAAGAAGCTGTCGCGCCCCTTCCAGTCGCTGATCCACGCGCGCAGAACGTACCGGGAGCTGCGGCTGCTCAAGCACCTGAAGCACGAGAACGTCATCGGGCTTCTGGACGTCTTCACGCCGGCCACGTCCATCGAGGACTTCAGCGAAGTGTACTTGGTGACCACCCTGATGGGCGCCGACCTGAACAACATCGTCAAGTGCCAGGCGGGCGCCCATCAGGGTGC…
U54778		7531	s	GAGTCGGAGACACTATCCGCTTCCATCCGTCGCGCAGACCCTGCCGGAGCCGCTGCCGCTATGGATGATCGAGAGGATCTGGTGTACCAGGCGAAGCTGGCCGAGCAGGCTGAGCGATACGACGAAATGGTGGAGTCAATGAAGAAAGTAGCAGGGATGGATGTGGAGCTGACAGTTGAAGAAAGAAACCTCCTATCTGTTGCATATAAGAATGTGATTGGAGCTAGAAGAGCCTCCTGGAGAATAATCAGCAGCATTGAACAGAAAGAAGAAAACAAGGGAGGAGAAGACAAGCTAAAAATGATTCGGGAATATCGGCAAATGGTTGAGACTGAGCTAAAGTTAATCTGTTGTGACATTCTGGATGTACTGGACAAACACCTCATTCCAGCAGCTAAC…
U57317		8850	s	GGGGCCGCGTCGACGCGGAAAAGAGGCCGTGGGGGGCCTCCCAGCGCTGGCAGACACCGTGAGGCTGGCAGCCGCCGGCACGCACACCTAGTCCGCAGTCCCGAGGAACATGTCCGCAGCCAGGGCGCGGAGCAGAGTCCCGGGCAGGAGAACCAAGGGAGGGCGTGTGCTGTGGCGGCGGCGGCAGCGGCAGCGGAGCCGCTAGTCCCCTCCCTCCTGGGGGAGCAGCTGCCGCCGCTGCCGCCGCCGCCACCACCATCAGCGCGCGGGGCCCGGCCAGAGCGAGCCGGGCGAGCGGCGCGCTAGGGGGAGGGCGGGGGCGGGGAGGGGGGTGGGCGAAGGGGGCGGGAGGGCGTGGGGGGAGGGTCTCGCTCTCCCGACTACCAGAGCCCGAGGGAG…
U59913		4090	s	ACTCACTATAGGGCTCGAGCGGCCGCCTGGGCAGGTGCTTAGGACCTGTGTATGACGTTTCACCTGTGATCTGTTCTTTCGGTAGCCACTGACTTTGAGTTACAGGAAGGTCTCCGAAGATTTGTGTCAAATGACGTCAATGGCCAGCTTGTTTTCTTTTACTAGTCCAGCAGTAAAGCGATTGTTGGGCTGGAAACAAGGTGATGAGGAGGAGAAATGGGCAGAAAAGGCAGTTGATGCTTTGGTGAAGAAACTAAAAAAGAAAAAGGGTGCCATGGAGGAACTGGAGAAAGCCTTGAGCAGTCCAGGACAGCCGAGTAAATGTGTCACTATTCCCAGATCTTTAGATGGACGCCTGCAGGTTTCTCACAGAAAAGGCTTACCCCATGTTATATATTG…
U60325		5428	s	AGGATTTGGGGTGGAAGGCAGGCATGGTCAACCCATGTCACTGACAGGAGAGCAGAGACAGACGTGTCTCTCTCCACGTCTTCCAGCCAGTAAAAGAAGCCAAGCTGGAGCCCAAAGCCAGGTGTTCTGACTCCCAGCGTGGGGGTCCCTGCACCAACCATGAGCCGCCTGCTCTGGAGGAAGGTGGCCGGCGCCACCGTCGGGCCAGGGCCGGTTCCAGCTCCGGGGCGCTGGGTCTCCAGCTCCGTCCCCGCGTCCGACCCCAGCGACGGGCAGCGGCGGCGGCAGCAGCAGCAGCAGCAGCAGCAGCAGCAGCAACAGCAGCCTCAGCAGCCGCAAGTGCTATCCTCGGAGGGCGGGCAGCTGCGGCACAACCCATTGGACATCCAGATGCTCTCG…
U62293		3984	s	CCGCCCCCAGCCCCAGCCCCGCCGGGCCCCGCCCCCCGTCGAGTGCATGAGGTTGACGCTACTTTGTTGCACCTGGAGGGAAGAACGTATGGGAGAGGAAGGTGCGCGGGCCGCGGGGTGTGGGGCGAGGGCCTGGAGGGGGTGCCCGGGCAGCGTGGGGCACGGGAGGGGGCCGGGTCTGCCAGGAGGCCGCGCCCTGCCTCCTCCGGGATGAGCTCGTCCTTACGAAGCCCGCAGGCCCCTCCCTGTCCCCCTCCCGCCCGGGATCCCCCTCCCCGGCCCCCGGCGAGCTGCCCTCCTGCGGGTCTGGGGGCCCCTGGACCCTTTTTCCTCCTCCCACGTCCCCCCGCGAAGGACTCCCAGACACTGCCCACCCCGCGTCGGCCTCCATCCGCGTGC…
TATGTTCTCTGGGCTGTCTACGGGTTGGCTTGGGGTCCTGGGGAGGGGCAGGCCAAGCGGGCAGTACTAGGATCGGGTCCCAGCATGACCCGGCTTCACCTTCCCAGAACAAGAATGTGGTGGTGGCTGACTTCGGGCTGGCGCGTCTCATGGTGGACGAGAAGACTCAGCCTGAGGGCCTGCGGAGCCTCAAGAAGCCAGACCGCAAGAAGCGCTACACCGTGGTGGGCAACCCCTACTGGATGGCACCTGAGATGATCAACGGTGAGTGGTTCAGCCCTGCCCATCATGGCCCTCACGGGAAGCCATGGGGGAGCCCAGGAGAGCTGTAACCTCCCAAGCCCCTGGCCCCTCCCAGCCTCCTTGGCTCTTCAGTTACCCTGTGGGTCCTGTTGCTCC…
AAGGTAGATGAACTCATGATCTCCAGTCTACCCTTTCACAGACTGTGTGGCTTTTCAAGGATCACATTTCAAAGGGATCTCAGGCACAATTTCCATTTGAACTGGGTCCAGATACAATTTCCATTTGAACTGGACCTCAATGTAGTAGTCTCTCATTGTTTGAAGTATCACTCGGAGTTCTTTGTCTCACAACCATGAAAATTAAGGAGCATGGGCACCAAGGATGAGGCTGGAGTGAAAGTTTAATAAGCTAAAGAAGAAAGCTCTCTGCCGTGGAGAGGGGGTCTGAAAGAGGCCATTATTATTTATTTATTTATTTGAGACAGAGTTTCACTCTTGTTGCCCAGGCTGGAGTGCAATGGCATGATCTCGGCTCACCACAACCTCCACCTCCCGGGT…
U73737		2956	s	GAATCACCTGAAAGAATGTGACAACGTGTAAAAAAAAAAAAAAAAAGTGCAGAGATTCCATCCTGACATGGATTCACTTGATTGGAATTGATTCTAGGCATCTCAGTAGTTTTAAAGAGCTCCTAGGTGATTCTATTCTGGCCAGCGTTGAGAATCACTAGGGTAGTGGGTTGGTAAGCAGGCTCTGATGTTTTAAAGGCCAGGTGAGGCCCTATGCCTCTTGTCTCTCTTAGCCTCAACTTTCTCCATGTTAGCAAATGGATTTCAGAACAGAACCAACGTACATGTGATTGTGAAAGTTGTTTTAGAGTGCCTAGCTCTTACGTAAGGGTTCATAAGAAAGACAAAAGTTTATGAAACTGTTACTACCAGTCATAAAAGACCTTTTCCTCCCTCATT…
U81787		7480	s	GCGGCCGCGTCGACGGAGGGGCTGCAGCTCCGTCAGCCCGGCAGAGCCACCCTGAGCTCGGTGAGAGCAAAGCCAGAGCCCCCAGTCCTTTGCTCGCCGGCTTGCTATCTCTCTCGATCACTCCCTCCCTTCCTCCCTCCCTTCCTCCCGGCGGCCGCGGCGGCGCTGGGGAAGCGGTGAAGAGGAGTGGCCCGGCCCTGGAAGAATGCGGCTCTGACAAGGGGACAGAACCCAGCGCAGTCTCCCCACGGTTTAAGCAGCACTAGTGAAGCCCAGGCAACCCAACCGTGCCTGTCTCGGACCCCGCACCCAAACCACTGGAGGTCCTGATCGATCTGCCCACCGGAGCCTCCGGGCTTCGACATGCTGGAGGAGCCCCGGCCGCGGCCTCCGCCCTCG…
U81787		7480	s	GCGGCCGCGTCGACGGAGGGGCTGCAGCTCCGTCAGCCCGGCAGAGCCACCCTGAGCTCGGTGAGAGCAAAGCCAGAGCCCCCAGTCCTTTGCTCGCCGGCTTGCTATCTCTCTCGATCACTCCCTCCCTTCCTCCCTCCCTTCCTCCCGGCGGCCGCGGCGGCGCTGGGGAAGCGGTGAAGAGGAGTGGCCCGGCCCTGGAAGAATGCGGCTCTGACAAGGGGACAGAACCCAGCGCAGTCTCCCCACGGTTTAAGCAGCACTAGTGAAGCCCAGGCAACCCAACCGTGCCTGTCTCGGACCCCGCACCCAAACCACTGGAGGTCCTGATCGATCTGCCCACCGGAGCCTCCGGGCTTCGACATGCTGGAGGAGCCCCGGCCGCGGCCTCCGCCCTCG…
Y09305		8798	l	CCCCTACGACGTGGCCATTGACATGTGGAGCCTGGGCTGCATCACGGCGGAGTTGTACACGGGCTACCCCCTGTTCCCCGGGGAGAATGAGGTGGAGCAGCTGGCCTGCATCATGGAGGTGCTGGGTCTGCCGCCAGCCGGCTTCATTCAGACAGCCTCCAGGAGACAGACATTCTTTGATTCCAAAGGTTTTCCTAAAAATATAACCAACAACAGGGGGAAAAAAAGATACCCAGATTCCAAGGACCTCACGATGGTGCTGAAAACCTATGACACCAGCTTCCTGGACTTTCTCAGAAGGTGTTTGGTATGGGAACCTTCTCTTCGCATGACCCCGGACCAGGCCCTCAAGCATGCTTGGATTCATCAGTCTCGGAACCTCAAGCCACAGCCCAGGCC…
U85611		10519	s	TCTCCCGAATTCGGCACGAGGCGGCGTCTCGAGGCGAGTTGGCGGAGCTGTGCGCGCGGCGGGGCGATGGGGGGCTCGGGCAGTCGCCTGTCCAAGGAGCTGCTGGCCGAGTACCAGGACTTGACGTTCCTGACGAAGCAGGAGATCCTCCTAGCCCACAGGCGGTTTTGTGAGCTGCTTCCCCAGGAGCAGCGGACCGTGGAGTCGTCACTTCGGGCACAAGTGCCCTTCGAGCAGATTCTCAGCCTTCCAGAGCTCAAGGCCAACCCCTTCAAGGAGCGAATCTGCAGGGTCTTCTCCACATCCCCAGCCAAAGACAGCCTTAGCTTTGAGGACTTCCTGGATCTCCTCAGTGTGTTCAGTGACACAGCCACGCCAGACATCAAGTCCCATTATGCC…
J00219		3458	s	AGCAAATGATCAATGTGCTTTGTGAATGAAGAGTCAACATTTTACCAGGGCGAAGTGGGGAGGTACAAAAAAATTTCCAGTCCTTGAATGGTGTGAAGTAAAAGTGCCTCAAAGAATCCCACCAGAATGGCACAGGTGGGCATAATGGGTCTGTCTCATCGTCAAAGGACCCAAGGAGTCTAAAGGAAACTCTAACTACAACACCCAAATGCCACAAAACCTTAGTTATTAATACAAACTATCATCCCTGCCTATCTGTCACCATCTCATCTTAAAAAACTTGTGAAAATACGTAATCCTCAGGAGACTTCAATTAGGTATAAATACCAGCAGCCAGAGGAGGTGCAGCACATTGTTCTGATCATCTGAAGATCAGCTATTAGAAGAGAAAGATCAGTT…
V00542		3448	n	CCAAGGTTCAGTGTTACCCCTCATCAACCAGCCCAGCAGCATCTTCGGGATTCCCAATGGCATTGCCCTTTGCTTTAATGATGGCCCTGGTGGTGCTCAGCTGCAAGTCAAGCTGCTCTCTGGGCTGTAATCTGTCTCAAACCCACAGCCTGAATAACAGGAGGACTTTGATGCTCATGGCACAAATGAGGAGAATCTCTCCTTTCTCCTGCCTGAAGGACAGACATGACTTTGAATTTCCCCAGGAGGAATTTGATGGCAACCAGTTCCAGAAAGCTCAAGCCATCTCTGTCCTCCATGAGATGATGCAGCAGACCTTCAATCTCTTCAGCACAAAGAACTCATCTGCTGCTTGGGATGAGACCCTCCTAGAAAAATTCTACATTGAACTTTTCCAGC…
X02158		2056	n	AGCTTCTGGGCTTCCAGACCCAGCTACTTTGCGGAACTCAGCAACCCAGGCATCTCTGAGTCTCCGCCCAAGACCGGGATGCCCCCCAGGAGGTGTCCGGGAGCCCAGCCTTTCCCAGATAGCAGCTCCGCCAGTCCCAAGGGTGCGCAACCGGCTGCACTCCCCTCCCGCGACCCAGGGCCCGGGAGCAGCCCCCATGACCCACACGCACGTCTGCAGCAGCCCCGTCAGCCCCGGAGCCTCAACCCAGGCGTCCTGCCCCTGCTCTGACCCCGGGTGGCCCCTACCCCTGGCGACCCCTCACGCACACAGCCTCTCCCCCACCCCCACCCGCGCACGCACACATGCAGATAACAGCCCCGACCCCCGGCCAGAGCCGCAGAGTCCCTGGGCCACCCC…
X02612		1543	0	CTGTGTTCCCTTCTCTGTCAATCGCCAGCACCTCCGAACAGCTCCTGGCACATAGTAGTTGCTTGGTAAATATTTGTGCAATGCACGAGGCCGCATATGACCGGAATGGGAGGTGAGGGGATTATTTTCTGGCCTGGACCAGCGACGGATGGTGGTGCCACCGGGTTGGGGAGCACGTCGGGGATGGCGCGTAACGATGTTAGCTGGGGCCAGGTTGAGCTAGGCACGCAAATACAACTTTTTTTTTCCTGGAAACCCTGTAACAGGAAGGTTCCGGAGGGCGGGACAGCGTCGGAGGCAGGCAGCTAGGCCATGCCAAATGGCACTGGGGCTTCGTGTCGTGCACAGGCGTGGACCGAAAATGCGGACACATGCAGGCTGCCTCTCCTCGCAGGCAGA…
X02612		1543	0	CTGTGTTCCCTTCTCTGTCAATCGCCAGCACCTCCGAACAGCTCCTGGCACATAGTAGTTGCTTGGTAAATATTTGTGCAATGCACGAGGCCGCATATGACCGGAATGGGAGGTGAGGGGATTATTTTCTGGCCTGGACCAGCGACGGATGGTGGTGCCACCGGGTTGGGGAGCACGTCGGGGATGGCGCGTAACGATGTTAGCTGGGGCCAGGTTGAGCTAGGCACGCAAATACAACTTTTTTTTTCCTGGAAACCCTGTAACAGGAAGGTTCCGGAGGGCGGGACAGCGTCGGAGGCAGGCAGCTAGGCCATGCCAAATGGCACTGGGGCTTCGTGTCGTGCACAGGCGTGGACCGAAAATGCGGACACATGCAGGCTGCCTCTCCTCGCAGGCAGA…
U41068		1302	s	CAAGTCTGCTCAGCATCCTGCTCATGACTCTGCTCAGCTGTCCTGATCATGTAGATGACTCCTGAGGCCATGGTCTCTGTCTCCTCTGAGGCCATAGACCTCTCTCTCCCCCTCTGAGGCCAGCCCTCTCTCTCCTTTCCAGTTCTCTTACGTGGACTCAGAGGGCTCCCCAGTGGGTGTGGTCCAGCTNACCTTCCTGCGGCTGCTCAGCGTCTCAGCCCACCAGGACGTCTCCTACCCCTGCTCTGGAGCAGCCCGTGACGGTCCCCTGAGACTCCGTGGGGCCAATGAGGATGAGCTGAGCCCGGAGACTAGCCCCTATGTCAAAGAATTCAGAGATGGCTGCCAGGTGGGAACAGGAAGAGCTGGGTTGGGGGCTGATCTCAGACTCAGGCTGGA…
U41068		1302	s	CAAGTCTGCTCAGCATCCTGCTCATGACTCTGCTCAGCTGTCCTGATCATGTAGATGACTCCTGAGGCCATGGTCTCTGTCTCCTCTGAGGCCATAGACCTCTCTCTCCCCCTCTGAGGCCAGCCCTCTCTCTCCTTTCCAGTTCTCTTACGTGGACTCAGAGGGCTCCCCAGTGGGTGTGGTCCAGCTNACCTTCCTGCGGCTGCTCAGCGTCTCAGCCCACCAGGACGTCTCCTACCCCTGCTCTGGAGCAGCCCGTGACGGTCCCCTGAGACTCCGTGGGGCCAATGAGGATGAGCTGAGCCCGGAGACTAGCCCCTATGTCAAAGAATTCAGAGATGGCTGCCAGGTGGGAACAGGAAGAGCTGGGTTGGGGGCTGATCTCAGACTCAGGCTGGA…
U43431		7156	s	GGCGGCTGCGGCACGGGAAAGGCTCAGTGACTGAAGCTCCAAAGGCCAGCAGGCTGGTGGGGACGTGACCGAAGCGAGGCTCTGGTTCCCTTTCGGTGGGCGCCATTTGAGCCTCATCTCTGGCTTCCCCAGGATGCGCCGGCAGCCGGGGAGCGGCTCCGGGCGCGAGGTCTGAGGATGATCTTTCCTGTCGCCCGCTACGCGCTCCGGTGGCTGCGACGGCCCGAAGACCGTGCCTTTTCCCGCGCCGCCATGGAGATGGCCCTCCGAGGCGTGCGGAAAGTCCTCTGTGTGGCCGAAAAAAACGACGCGGCCAAGGGGATCGCCGACCTGCTGTCAAACGGTCGCATGAGGCGGAGAGAAGGACTTTCAAAATTCAACAAGATCTATGAATTTGAT…
U07794		7294	s	AAATTTTTGAAATGTGGAAATAAGCAAACTGCTGACTAACTGGTAGAATGAATTTTGTTTGTCTAATTATTTAAAGATGGTACTGTCTTCTAGAATATTTCATCTTTCTTCTATATTAGCAACTAGGCTTGAAATATTGATTTCTCTTTCTCCTTAGGTCTCATGACTCGTCTCCGATATCCAGTTGGGCTGATGGGCAGTTGTTTACCAGCCACAGCTGGGTTTAGCTACGGTAAAGTGTGCACACATGCTGAAGTAAAATAGCAAATCCAGTAGTAAAGAATCTACCTGGCTGGGTGCGGTGGCTCACAGCTGTAATCCTAGCACTTTGGGAGGCAAAGGTGGGTGGATCACCTTAGGTCAGGCGTTCAAGACCACCCTGGCCAAAATGGTGATACC…
Y09306		10114	l	GAATAAGCTTGCGGCCGCCCGAAGAGGAGAGAGCGCGGGCCTCTAGGAAGGTATGGCCTCACAAGTCTTGGTCTACCCACCATATGTTTATCAAACTCAGTCAAGTGCCTTTTGTAGTGTGAAGAAACTCAAAGTAGAGCCAAGCAGTTGTGTATTCCAGGAAAGAAACTATCCACGGACCTATGTGAATGGTAGAAACTTTGGAAATTCTCATCCTCCCACTAAGGGTAGTGCTTTTCAGACAAAGATACCATTTAATAGACCTCGAGGACACAACTTTTCATTGCAGACAAGTGCTGTTGTTTTGAAAAACACTGCAGGTGCTACAAAGGTCATAGCAGCTCAGGCACAGCAAGCTCACGTGCAGGCACCTCAGATTGGGGCGTGGCGAAACAGATT…
U07806		7150	s	ACCACCTCCACAACGATTCCCAGATCGAAGCGGATTTCCGATTGAATGATTCTCATAAACACAAAGATAAACACAAAGATCGAGAACACCGGCACAAAGAACACAAGAAGGAGAAGGACCGGGAAAAGTCCAAGCATAGCAACAGTGAACATAAAGATTCTGAAAAGAAACACAAAGAGAAGGAGAAGACCAAACACAAAGATGGAAGCTCAGAAAAGCATAAAGACAAACATAAAGACAGAGACAAGGAAAAACGAAAAGAGGAAAAGGTTCGAGCCTCTGGGGATGCAAAAATAAAGAAGGAGAAGGAAAATGGCTTCTCTAGTCCACCACAAATTAAAGATGAACCTGAAGATGATGGCTATTTTGTTCCTCCTAAAGAGGATATAAAGCCATTAA…
U09564		6732	s	ATATAAAATAGTATTCCAAATAAGTACATTTTATAGCAAAATTATGCATTTTTCCTAAGACTTTCATCACCAATATCGCCTTATACCCTGCTTTTGTTGGGTCTCACCATGGAGCGGAAAGTGCTTGCGCTCCAGGCCCGAAAGAAAAGGACCAAGGCCAAGAAGGACAAAGCCCAAAGGAAATCTGAAACTCAGCACCGAGGCTCTGCTCCCCACTCTGAGAGTGATCTACCAGAGCAGGAAGAGGAGATTCTGGGATCTGATGATGATGAGCAAGAAGATCCTAATGATTATTGTAAAGGAGGTTATCATCTTGTGAAAATTGGAGATCTATTCAATGGGAGATACCATGTGATCCGAAAGTTAGGCTGGGGACACTTTTCAACAGTATGGTTATCA…
U11872		3579	s	TAGCCAGGGTGTTGTAAGCAGTGGTGATAGCTGAGAATATGCAGCCGTTTTCTCCTTCCTGGGTACAGTGCTATTCTGCCTAGAGCTCTGACTACCACCCAACCTTGAGGCACAGTGAAGACATCGGTGGCCACTCCAATAACAGCAGGTCACAGCTGCTCTTCTGGAGGTGTCCTACAGGTGAAAAGCCCAGCGACCCAGTCAGGATTTAAGTTTACCTCAAAAATGGAAGATTTTAACATGGAGAGTGACAGCTTTGAAGATTTCTGG
U11872		3579	s	TAGCCAGGGTGTTGTAAGCAGTGGTGATAGCTGAGAATATGCAGCCGTTTTCTCCTTCCTGGGTACAGTGCTATTCTGCCTAGAGCTCTGACTACCACCCAACCTTGAGGCACAGTGAAGACATCGGTGGCCACTCCAATAACAGCAGGTCACAGCTGCTCTTCTGGAGGTGTCCTACAGGTGAAAAGCCCAGCGACCCAGTCAGGATTTAAGTTTACCTCAAAAATGGAAGATTTTAACATGGAGAGTGACAGCTTTGAAGATTTCTGG
U14394		7078	s	GCAGGCAGGCGGCGGGCGCTCAGACGGCTTCTCCTCCTCCTCTTGCTCCTCCAGCTCCTGCTCCTTCGCCGGGAGGCCGCCCGCCGAGTCCTGCGCCAGCGCCGAGGCAGCCTCGCTGCGCCCCATCCCGTCCCGCCGGGCACTCGGAGGGCAGCGCGCCGGAGGCCAAGGTTGCCCCGCACGGCCCGGCGGGCGAGCGAGCTCGGGCTGCAGCAGCCCCGCCGGCGGCGCGCACGGCAACTTTGGAGAGGCGAGCAGCAGCCCCGGCAGCGGCGGCAGCAGCGGCAATGACCCCTTGGCTCGGGCTCATCGTGCTCCTGGGCAGCTGGAGCCTGGGGGACTGGGGCGCCGAGGCGTGCACATGCTCGCCCAGCCACCCCCAGGACGCCTTCTGCAACT…
U14394		7078	s	GCAGGCAGGCGGCGGGCGCTCAGACGGCTTCTCCTCCTCCTCTTGCTCCTCCAGCTCCTGCTCCTTCGCCGGGAGGCCGCCCGCCGAGTCCTGCGCCAGCGCCGAGGCAGCCTCGCTGCGCCCCATCCCGTCCCGCCGGGCACTCGGAGGGCAGCGCGCCGGAGGCCAAGGTTGCCCCGCACGGCCCGGCGGGCGAGCGAGCTCGGGCTGCAGCAGCCCCGCCGGCGGCGCGCACGGCAACTTTGGAGAGGCGAGCAGCAGCCCCGGCAGCGGCGGCAGCAGCGGCAATGACCCCTTGGCTCGGGCTCATCGTGCTCCTGGGCAGCTGGAGCCTGGGGGACTGGGGCGCCGAGGCGTGCACATGCTCGCCCAGCCACCCCCAGGACGCCTTCTGCAACT…
U14407		3600	s	TGTCCGGCGCCCCCCGGGAGGGAACTGGGTGGCCGCACCCTCCCGGCTGCGGTGGCTGTCGCCCCCCACCCTGCAGCCAGGACTCGATGGAGAATCCATTCCAATATATGGCCATGTGGCTCTTTGGAGCAATGTTCCATCATGTTCCATGCTGCTGCTGACGTCACATGGAGCACAGAAATCAATGTTAGCAGATAGCCAGCCCATACAAGATCGTATTGTATTGTAGGAGGCATCGTGGATGGATGGCTGCTGGAAACCCCTTGCCATAGCCAGCTCTTCTTCAATACTTAAGGATTTACCGTGGCTTTGAGTAATGAGAATTTCGAAACCACATTTGAGAAGTATTTCCATCCAGTGCTACTTGTGTTTACTTCTAAACAGTCATTTTCTAACTGA…
U19180		574	s	CGCCAATTTAGGGTCTCCGGTATCTCCCGCTGAGCTGCTCTGTTCCCGGCTTAGAGGACCAGGAGAAGGGGGAGCTGGAGGCTGGAGCCTGTAACACCGTGGCTCGTCTCACTCTGGATGGTGGTGGCAACAGAGATGGCAGCGCAGCTGGAGTGTTAGGAGGGCGGCCTGAGCGGTAGGAGTGGGGCTGGAGCAGTAAGATGGCGGCCAGAGCGGTTTTTCTGGCATTGTCTGCCCAGCTGCTCCAAGCCAGGCTGATGAAGGAGGAGTCCCCTGTGGTGAGCTGGAGGTTGGAGCCTGAAGACGGCACAGCTCTGTGCTTCATCTTCTGAGGTTGTGGCAGCCACGGTGATGGAGACGGCAGCTCAACAGGAGCAATAGGAGGAGATGGAGTTTCAC…
U19247		3459	s	AAGCTTAACAATTTTTTATCTTTAATCAATTTTTCTCCCGTAGATCTCTGTGGTAAGAAGTGCTACTTTAGAGACAAAACCTGAATCAAAATATGTATCACTCATCACGTCATACCAGCCATTTTCCTTAGAAAAGGAGGTGGTCTGTGAAGAGCCGTTGTCTCCAGCAACAGTTCCAGGCATGCATACCGAAGACAATCCAGGAAAAGTGGAACATACAGAAGAACTTTCTAGTATAACAGAAGTGGTGACTACTGAAGAAAATATTCCTGACGTGGTCCCGGGCAGCCATCTGACTCCAATAGAGAGAGAGAGTTCTTCACCTTTAAGTAGTAACCAGTCTGAACCTGGCAGCATCGCTTTAAACTCGTATCACTCCAGAAATTGTTCTGAGAGTGA…
U22431		3091	s	GTGAAGACATCGCGGGGACCGATTCACCATGGAGGGCGCCGGCGGCGCGAACGACAAGAAAAAGATAAGTTCTGAACGTCGAAAAGAAAAGTCTCGAGATGCAGCCAGATCTCGGCGAAGTAAAGAATCTGAAGTTTTTTATGAGCTTGCTCATCAGTTGCCACTTCCACATAATGTGAGTTCGCATCTTGATAAGGCCTCTGTGATGAGGCTTACCATCAGCTATTTGCGTGTGAGGAAACTTCTGGATGCTGGTGATTTGGATATTGAAGATGACATGAAAGCACAGATGAATTGCTTTTATTTGAAAGCCTTGGATGGTTTTGTTATGGTTCTCACAGATGATGGTGACATGATTTACATTTCTGATAATGTGAACAAATACATGGGATTAACTCA…
Z19585		7060	4	GAATTCCGGGGAGCAGGAAGAGCCAACATGCTGGCCCCGCGCGGAGCCGCCGTCCTCCTGCTGCACCTGGTCCTGCAGCGGTGGCTAGCGGCAGGCGCCCAGGCCACCCCCCAGGTCTTTGACCTTCTCCCATCTTCCAGTCAGAGGCTAAACCCAGGCGCTCTGCTGCCAGTCCTGACAGACCCCGCCCTGAATGATCTCTATGTGATTTCCACCTTCAAGCTGCAGACTAAAAGTTCAGCCACCATCTTCGGTCTTTACTCTTCAACTGACAACAGTAAATATTTTGAATTTACTGTGATGGGACGCTTAAGCAAAGCCATCCTCCGTTACCTGAAGAACGATGGGAAGGTGCATTTGGTGGTTTTCAACAACCTGCAGCTGGCAGACGGAAGGCGG…
U23435		10152	s	CCCAATCCTTAGCAAGTGTTGCCTATCTGATAAACACCTTGGCCAACAATGTCCTGCAGATGCTGGATATCCAGGCATCCCAGCTACGAAGGATGGAATCTTCAATCAATCATATTTCACAAGCAAATTAGAGGCGTTGATCTTGAGTCGACTTTTGTGACCAAATTTGGAAACAATTGCAGTTTGAGATTGAATGAGACAGTTGATATTCATAAAGAGAAAGTTGCAAGAAGAGAAATTGGTATTTTGACTACCAATAAAAACACTTCAAGGACACATAAGATTATTGCTCCAGCCAACCTTGAACGACCAGTTCGTTATATTAGAAAACCTATTGACTATACAATTCTAGATGATATTGGACATGGAGTAAAGGTGAGTACCCAGAACATGAAGATG…
U26403		1946	s	GCTTCTCTCCATCTTGTGATTCCTTTTTCCTCCTGAACCCTCCAGTGGGGGTGCGAGTTTGTCTTTATCACCCCCCATCCCACCGCCTTCTTTTCTTCTCGCTCTCCTACCCCTCCCCAGCTTGGTGGGCGCCTCTTTCCTTTCTCGCCCCCTTTCATTTTTATTTATTCATATTTATTTGGCGCCCGCTCTCTCTCTGTCCCTTTGCCTGCCTCCCTCCCTCCGGATCCCCGCTCTCTCCCCGGAGTGGCGCGTCGGGGGCTCCGCCGCTGGCCAGGCGTGATGTTGCACGTGGAGATGTTGACGCTGGTGTTTCTGGTGCTCTGGATGTGTGTGTTCAGCCAGGACCCGGGCTCCAAGGCCGTCGCCGACCGCTACGCTGTCTACTGGAACAGCAGC…
U27185		5918	s	CCACGTCCGGGGTGCCGAGCCAACTTTCCTGCGTCCATGCAGCCCCGCCGGCAACGGCTGCCCGCTCCCTGGTCCGGGCCCAGGGGCCCGCGCCCCACCGCCCCGCTGCTCGCGCTGCTGCTGTTGCTCGCCCCGGTGGCGGCGCCCGCGGGGTCCGGGGGCCCCGACGACCCTGGGCAGCCTCAGGATGCTGGGGTCCCGCGCAGGCTCCTGCAGCAGAAGGCGCGCGCGGCGCTTCACTTCTTCAACTTCCGGTCCGGCTCGCCCAGCGCGCTGCGAGTGCTGGCCGAGGTGCAGGAGGGCCGCGCGTGGATTAATCCAAAAGAGGGATGTAAAGTTCACGTGGTCTTCAGCACAGAGCGCTACAACCCAGAGTCTTTACTTCAGGAAGGTGAGGGA…
U27516		5893	s	CTGCCCGAGGCGCAGGTCAACCAGAATCAAGATGTCTGGGACTGAGGAAGCAATTCTTGGAGGACGTGACAGCCATCCTGCTGCTGGCGGCGGCTCAGTGTTATGCTTTGGACAGTGCCAGTACACAGCAGAAGAGTACCAGGCCATCCAGAAGGCCCTGAGGCAGAGGCTGGGCCCAGAATACATAAGTAGCCGCATGGCTGGCGGAGGCCAGAAGGTGTGCTACATTGAGGGTCATCGGGTAATTAATCTGGCCAATGAGATGTTTGGTTACAATGGCTGGGCACACTCCATCACGCAGCAGAATGTGGATTTTGTTGACCTCAACAARGGCAAGTTCTACGTGGGAGTCTGTGCATTTGTGAGGGTGCAGCTGAAGGATGGTTCATATCATGAAGA…
U31556		1875	s	GGGGCGCGGGGGCCCGACCACCGCGGGGCCGGGACGCGATGGCGGCGGCAGAGCCCGCGAGCTCGGGCCAGCAGGCGCCGGCAGGGCAGGGGCAGGGCCAGCGGCCGCCGCCGCAGCCTCCGCAGGCGCAAGCCCCGCAGCCGCCCCCGCCGCCGCAGCTCGGGGGCGCGGGGGGCGGCAGCAGCAGGCACGAGAAGAGCCTGGGGCTGCTCACTACCAAGTTCGTGTCGCTGCTGCAGGAGGCCAAGGACGGCGTTCTGGATCTCAAAGCGGCTGCTGATACTTTGGCTGTGAGGCAAAAAAGGAGAATTTATGATATCACCAATGTCTTAGAGGGAATTGACTTGATTGAAAAAAAGTCAAAAAACAGTATCCAGTGGAAAGGTGTAGGTGCTGGCT…
U33838		5970	s	TCCAGGTGACAGTGCGGGACCCATCAGGCAGGCCCCTCCGCCTGCCGCCTGTCCTTCCTCATCCCATCTTTGACAATCACGATCGTCACCGGATTGAGGAGAAACGTAAAAGGACATATGAGACCTTCAAGAGCATCATGAAGAAGAGTCCTTTCAGCGGACCCACCGACCCCCGGCCTCCACCTCGACGCATTGCTGTGCCTTCCCGCAGCTCA
U34605		24138	s	CTGGCGCGCGCACGCGCACGCGCACGCCCACCGCGCGGCTTCCCCCGCTCCCCGGTGCTGAGGAGAGAGCGATCCGAGGGACTGCGCCGCCCGGACGGCCTGCAGAGCGCTGCCATCATGAGTGAAATTCGTAAGGACACCTTGAAGGCCATTCTGTTGGAGTTAGAATGTCATTTTACATGGAATTTACTTAAGGAAGACATTGATCTGTTTGAGGTAGAAGATACAATTGGGCAACAGCTTGAATTTCTTACCACAAAATCTAGACTTGCTCTTTATAACCTATTGGCCTATGTGAAACACCTAAAAGGCCAAAATAAAGACGCCCTTGAGTGCTTGGAACAAGCAGAAGAAATAATCCAGCAAGAACACTCAGACAAAGAAGAAGTACGAAGCCTG…
U37055		4485	s	GGATCCTGTAATATGCAACAACATGGATGGAACTGGAGGTCATTATGTTAAATGAAATAAGCCAGGCAGAAAAAGACAAACATTGCATGTTATCACTTATTTGTGACAGCTAAAAATTAAAACAATTGAACTCATAGAGGCAAAGTACTGGATGGTTACCAGAGGCTTGGAAGGGTAGTACAGGGCTTGTGGGGAGATGGGGATGGCTAATGCGTACAAAAAAATTGAATTAATGAGACCTATCTGGTAGCAGAACAGAGTGACTATAGTAAATAATAATTGTACATTTAAAAATAACTAAAAGAGTATAACTAGATTGTTTATAAGACAAAAGATAAATGCTTGAGGGGATGGATACCCCATTTACCATGATGTGATTATTACGCATTGCATGCCTGT…
U38480		6258	s	GAGAGGAACATGAACTGACGAGTAAACATGTATGGAAATTATTCTCACTTCATGAAGTTTCCCGCAGGCTATGGAGGCTCCCCTGGCCACACTGGCTCTACATCCATGAGCCCATCAGCAGCCTTGTCCACAGGGAAGCCAATGGACAGCCACCCCAGCTACACAGATACCCCAGTGAGTGCCCCACGGACTCTGAGTGCAGTGGGGACCCCCCTCAATGCCCTGGGCTCTCCATATCGAGTCATCACCTCTGCCATGGGCCCACCCTCAGGAGCACTTGCAGCGCCTCCAGGAATCAACTTGGTTGCCCCACCCAGCTCTCAGCTAAATGTGGTCAACAGTGTCAGCAGTTCAGAGGACATCAAGCCCTTACCAGGGCTTCCCGGGATTGGAAACATG…
U38480		6258	s	GAGAGGAACATGAACTGACGAGTAAACATGTATGGAAATTATTCTCACTTCATGAAGTTTCCCGCAGGCTATGGAGGCTCCCCTGGCCACACTGGCTCTACATCCATGAGCCCATCAGCAGCCTTGTCCACAGGGAAGCCAATGGACAGCCACCCCAGCTACACAGATACCCCAGTGAGTGCCCCACGGACTCTGAGTGCAGTGGGGACCCCCCTCAATGCCCTGGGCTCTCCATATCGAGTCATCACCTCTGCCATGGGCCCACCCTCAGGAGCACTTGCAGCGCCTCCAGGAATCAACTTGGTTGCCCCACCCAGCTCTCAGCTAAATGTGGTCAACAGTGTCAGCAGTTCAGAGGACATCAAGCCCTTACCAGGGCTTCCCGGGATTGGAAACATG…
Z21966		5463	A	GAAGCCCACATTCACATCTACCCACCCCAATGCCTTCTGTCCTCTTCCCTCTGCCCGGGGTTCTTCTCACCCCTTGGCTTCTGAGCAAGGCTCTTCCTCCACCCACAGATCAGTGCTGCTTCCCTCGGGGGACAGACCCAGATCCTGGGGTCCCTCACTACAGCTCCAGTCATTACCAGCGCCATTCCCAGCATGCCAGGGATCAGCAGTCAGATCCTCACCAATGCTCAGGGACAGGTTATTGGAACCCTTCCATGGGTAGTGAACTCAGCTAGTGTGGCGGCCCCAGCACCAGCCCAAAGCCTGCAGGTCCAGGCCGTGACCCCCCAGCTGTTGTTGAACGCCCAGGGCCAGGTGATTGCGACCCTGGCTAGCAGCCCCCTGCCTCCACCTGTGGCT…
U06452		2315	A	AGCAGACAGAGGACTCTCATTAAGGAAGGTGTCCTGTGCCCTGACCCTACAAGATGCCAAGAGAAGATGCTCACTTCATCTATGGTTACCCCAAGAAGGGGCACGGCCACTCTTACACCACGGCTGAAGAGGCCGCTGGGATCGGCATCCTGACAGTGATCCTGGGAGTCTTACTGCTCATCGGCTGTTGGTATTGTAGAAGACGAAATGGATACAGAGCCTTGATGGATAAAAGTCTTCATGTTGGCACTCAATGTGCCTTAACAAGAAGATGCCCACAAGAAGGGTTTGATCATCGGGACAGCAAAGTGTCTCTTCAAGAGAAAAACTGTGAACCTGTGGTTCCCAATGCTCCACCTGCTTATGAGAAACTCTCTGCAGAACAGTCACCACCACCTT…
U06452		2315	A	AGCAGACAGAGGACTCTCATTAAGGAAGGTGTCCTGTGCCCTGACCCTACAAGATGCCAAGAGAAGATGCTCACTTCATCTATGGTTACCCCAAGAAGGGGCACGGCCACTCTTACACCACGGCTGAAGAGGCCGCTGGGATCGGCATCCTGACAGTGATCCTGGGAGTCTTACTGCTCATCGGCTGTTGGTATTGTAGAAGACGAAATGGATACAGAGCCTTGATGGATAAAAGTCTTCATGTTGGCACTCAATGTGCCTTAACAAGAAGATGCCCACAAGAAGGGTTTGATCATCGGGACAGCAAAGTGTCTCTTCAAGAGAAAAACTGTGAACCTGTGGTTCCCAATGCTCCACCTGCTTATGAGAAACTCTCTGCAGAACAGTCACCACCACCTT…
M83667		1052	s	CACGTCAGCCGGGGCTAGAAAAGGCGGCGGGGCTGGGCCCAGCGAGGTGACAGCCTCGCTTGGACGCAGAGCCCGGCCCGACGCCGCCATGACGGCCGCGCTCTTCAGCCTGGACGGCCCGGCCGGCGGCGCGCCCTGGCCTGCGGAGCCTGCGCCCTTCTACGAACCGGGCCGGGCGGGCAAGCCGGGCCGCGGGGCCGAGCCAGGGGCCCTAGGCGAGCCAGGCGCCGCCGCCCCCGCCATGTACGACGACGAGAGCGCCATCGACTTCAGCGCCTACATCGACTCCATGGCCGCCGTGCCCACCCTGGAGCTGTGCCACGACGAGCTCTTCGCCGACCTCTTCAACAGCAATCACAAGGCGGGCGGCGCGGGGCCCCTGGAGCTTCTTCCCGGCGG…
M87338		5982	s	CAATTTGAGTTTCCATTTCTCGGATTTGGGAACTGGTATAAGCATTGTCTGTGATGTAAACAAAGTCTTCAATATTTGGAGAAAACATCTCCTCATACTTGAGAGCACAAGAGGAAGAGAGAGACCCTCACTGCTGGGGAGTCCCTGCCACACTCAGTCCCCCACCACACTGAATCGGAATTCCGAGAGGGAAGAGGAGGCGCGAGAATGGAGGTGGAGGCCGTCTGTGGTGGCGCGGGCGAGGTGGAGGCCCAGGACTCTGACCCTGCCCCTGCCTTCAGCAAGGCCCCCGGCAGCGCCGGCCACTACGAACTGCCGTGGGTTGAAAAATATAGGCCAGTAAAGCTGAATGAAATTGTCGGGAATGAAGACACCGTGAGCAGGCTAGAGGTCTTTGCA…
M90391		3603	s	TGCTTAAAAAAACACAACAGGATTTTCGAAGAATCCTTTCTTAGAAAACAAACAAAAAAACCAAACAAAAACGTACTTTCTCCCCACTAGTTTACACCACAGGAAGCGAGAGAGCTGCTGCCACTGCTGCTACCACAGGAAGACACAGCAGGGAGAAGCCCTAGTGCCTCTGCCGGCTGCCCAGGACCTGGTATCGGCCCACAGACCAAGTCCTCCACAGAGGGCGAGCCAGGGTGGAGAAGAGCCAGCCCAGTGACCCAAACATCCCCGATAAAACACCCACTGCTTAAGAGGCAGGCTCGGATGGACTATAGCTTTGATACCACAGCCGAAGACCCTTGGGTTAGGATTTCTGACTGCATCAAAAACTTATTTAGCCCCATCATGAGTGAGAACCAT…
M97815		1382	s	CGCCTACCGTCTCCTTCAAGGCACTTTCTTAGACACCCGGGCACCAGGCAGATGCACCCCCCAACACACCCACCCCAAGCAAGTCACAAATCAGCCTGCTCCAACTGTCTTATGGGGAGGGTGTGAGAGAGGTGCCCAAAGGCCCCTAAAAGGTGAGCCTCTCCTCTCTCCCCACAGGGGTGAATGTGATGCTGAGGAAGATTGCTGTGGCTGCAGCGTCCAAGCCAGCAGTGGAGATCAAACAGGAGGGAGACACTTTCTACATCAAAACCTCCACCACCGTGCGCACCACAGAGATTAACTTCAAGGTTGGGGAGGAGTTTGAGGAGCAGACTGTGGATGGGAGGCCCTGTAAGGTGAGTGCCAGAAGGGGCTCCAGGGTCATGGCGTCATTGCCCT…
S69790		10810	s	GCTACCTGTTGGGCTTGTGGGCAGTGATTGTACAGAGCCTGTCCATTGGGTGCAGTCATGTAGATCTGAAGCCCTGAAAAGCCTCATGTCTGCATCCCCTTTCCAAGGCTGCTTCCCTGGTGTGTCTGTTCTCTCCTCTGTCCCAGGTGCTGGGAGCGTCCTCTTCAGCGTCTTTTCCTAGAGCTGGTCACCACTAGGCTGTCACTATAAATTCCTTGAATATAAGTAACAGTTATTAATGAACTTCTAAATTTCTAATTTCTCTCTCTCTCTCTCTTTTTTTTTTTTTTGTTGTTGTTAAAAAGGGCCTACTACATTGGCGCTATTCTTAGGACTTCTGCAACTTTTAAAGTCTTACTTGTCTTTCTTGTTGCTTTTGTATTAGGAGTTCCCCGTGTG…
S76475		4916	)	GGATCCGCGTCGGAGATGGATGTCTCTCTTTGCCCAGCCAAGTGTAGTTTCTGGCGGATTTTCTTGCTGGGAAGCGTCTGGCTGGACTATGTGGGCTCCGTGCTGGCTTGCCCTGCAAATTGTGTCTGCAGCAAGACTGAGATCAATTGCCGGCGGCCGGACGATGGGAACCTCTTCCCCCTCCTGGAAGGGCAGGATTCAGGGAACAGCAATGGGAACGCCAATATCAACATCACGGACATCTCAAGGAATATCACTTCCATACACATAGAGAACTGGCGCAGTCTTCACACGCTCAACGCCGTGGACATGGAGCTCTACACCGGACTTCAAAAGCTGACCATCAAGAACTCAGGACTTCGGAGCATTCAGCCCAGAGCCTTTGCCAAGAACCCCCAT…
Z30425		9970	r	GTGAGCTTGCTCCTTAAGTTACAGGAACTCTCCTTATAATAGACACTTCATTTTCCTAGTCCATCCCTCATGAAAAATGACTGACCACTGCTGGGCAGCAGGAGGGATGATAATCCTAACTCCAATCACTGGCAACTCCTGAGATCAGAGGAAAACCAGCAACAGCGTGGGAGTTTGGGGAGAGGCATTCCATACCAGATTCTGTGGCCTGCAGGTGACATGCTGCCTAAGAGAAGCAGGAGTCTGTGACAGCCACCCCAACACGTGACGTCATGGCCAGTAGGGAAGATGAGCTGAGGAACTGTGTGGTATGTGGGGACCAAGCCACAGGCTACCACTTTAATGCGCTGACTTGTGAGGGCTGCAAGGGTTTCTTCAGGAGAACAGTCAGCAAAAGCA…
S76475		4916	)	GGATCCGCGTCGGAGATGGATGTCTCTCTTTGCCCAGCCAAGTGTAGTTTCTGGCGGATTTTCTTGCTGGGAAGCGTCTGGCTGGACTATGTGGGCTCCGTGCTGGCTTGCCCTGCAAATTGTGTCTGCAGCAAGACTGAGATCAATTGCCGGCGGCCGGACGATGGGAACCTCTTCCCCCTCCTGGAAGGGCAGGATTCAGGGAACAGCAATGGGAACGCCAATATCAACATCACGGACATCTCAAGGAATATCACTTCCATACACATAGAGAACTGGCGCAGTCTTCACACGCTCAACGCCGTGGACATGGAGCTCTACACCGGACTTCAAAAGCTGACCATCAAGAACTCAGGACTTCGGAGCATTCAGCCCAGAGCCTTTGCCAAGAACCCCCAT…
U00672		3587	s	AAAGAGCTGGAGGCGCGCAGGCCGGCTCCGCTCCGGCCCCGGACGATGCGGCGCGCCCAGGATGCTGCCGTGCCTCGTAGTGCTGCTGGCGGCGCTCCTCAGCCTCCGTCTTGGCTCAGACGCTCATGGGACAGAGCTGCCCAGCCCTCCGTCTGTGTGGTTTGAAGCAGAATTTTTCCACCACATCCTCCACTGGACACCCATCCCAAATCAGTCTGAAAGTACCTGCTATGAAGTGGCGCTCCTGAGGTATGGAATAGAGTCCTGGAACTCCATCTCCAACTGTAGCCAGACCCTGTCCTATGACCTTACCGCAGTGACCTTGGACCTGTACCACAGCAATGGCTACCGGGCCAGAGTGCGGGCTGTGGACGGCAGCCGGCACTCCAACTGGACCGT…
U00672		3587	s	AAAGAGCTGGAGGCGCGCAGGCCGGCTCCGCTCCGGCCCCGGACGATGCGGCGCGCCCAGGATGCTGCCGTGCCTCGTAGTGCTGCTGGCGGCGCTCCTCAGCCTCCGTCTTGGCTCAGACGCTCATGGGACAGAGCTGCCCAGCCCTCCGTCTGTGTGGTTTGAAGCAGAATTTTTCCACCACATCCTCCACTGGACACCCATCCCAAATCAGTCTGAAAGTACCTGCTATGAAGTGGCGCTCCTGAGGTATGGAATAGAGTCCTGGAACTCCATCTCCAACTGTAGCCAGACCCTGTCCTATGACCTTACCGCAGTGACCTTGGACCTGTACCACAGCAATGGCTACCGGGCCAGAGTGCGGGCTGTGGACGGCAGCCGGCACTCCAACTGGACCGT…
U02566		7301	s	CCTCTCCATCTGTTTTAAATGTAACAGGGGTGACCCAGAGCACCATGTTTTCCTGTGAAGCTCACAACCTAAAAGGCCTGGCCTCTTCTCGCACAGCCACTGTTCACCTTCAAGCACTGCCTGCAGCCCCCTTCAACATCACCGTGACAAAGCTTTCCAGCAGCAACGCTAGTGTGGCCTGGATGCCAGGTGCTGATGGCCGAGCTCTGCTACAGTCCTGTACAGTTCAGGTGACACAGGCCCCAGGAGGCTGGGAAGTCCTGGCTGTTGTGGTCCCTGTGCCCCCCTTTACCTGCCTGCTCCGGGACCTGGTGCCTGCCACCAACTACAGCCTCAGGGTGCGCTGTGCCAATGCCTTGGGGCCCTCTCCCTATGCTGACTGGGTGCCCTTTCAGACCA…
U02680		5756	s	CCGCCGGCCGGGGCGCCTGGCTGCACTCAGCGCCGGAGCCGGGAGCTAGCGGCCGCCGCCATGTCCCACCAGACCGGCATCCAAGCAAGTGAAGATGTTAAAGAGATCTTTGCCAGAGCCAGAAATGGAAAGTACAGACTTCTGAAAATATCTATTGAAAATGAGCAACTTGTGATTGGATCATATAGTCAGCCTTCAGATTCCTGGGATAAGGATTATGATTCCTTTGTTTTACCCCTGTTGGAGGACAAACAACCATGCTATATATTATTCAGGTTAGATTCTCAGAATGCCCAGGGATATGAATGGATATTCATTGCATGGTCTCCAGATCATTCTCATGTTCGTCAAAAAATGTTGTATGCAGCAACAAGAGCAACTCTGAAGAAGGAATTTGGA…
U02687		2322	s	CGAGGCGGCATCCGAGGGCTGGGCCGGCGCCCTGGGGGACCCCGGGCTCCGGAGGCCATGCCGGCGTTGGCGCGCGACGCGGGCACCGTGCCGCTGCTCGTTGTTTTTTCTGCAATGATATTTGGGACTATTACAAATCAAGATCTGCCTGTGATCAAGTGTGTTTTAATCAATCATAAGAACAATGATTCATCAGTGGGGAAGTCATCATCATATCCCATGGTATCAGAATCCCCGGAAGACCTCGGGTGTGCGTTGAGACCCCAGAGCTCAGGGACAGTGTACGAAGCTGCCGCTGTGGAAGTGGATGTATCTGCTTCCATCACACTGCAAGTGCTGGTCGATGCCCCAGGGAACATTTCCTGTCTCTGGGTCTTTAAGCACAGCTCCCTGAATTGC…
U03187		3594	s	GGTGGCTGAACCTCGCAGGTGGCAGAGAGGCTCCCCTGGGGCTGTGGGGCTCTACGTGGATCCGATGGAGCCGCTGGTGACCTGGGTGGTCCCCCTCCTCTTCCTCTTCCTGCTGTCCAGGCAGGGCGCTGCCTGCAGAACCAGTGAGTGCTGTTTTCAGGACCCGCCATATCCGGATGCAGACTCAGGCTCGGCCTCGGGCCCTAGGGACCTGAGATGCTATCGGATATCCAGTGATCGTTACGAGTGCTCCTGGCAGTATGAGGGTCCCACAGCTGGGGTCAGCCACTTCCTGCGGTGTTGCCTTAGCTCCGGGCGCTGCTGCTACTTCGCCGCCGGCTCAGCCACCAGGCTGCAGTTCTCCGACCAGGCTGGGGTGTCTGTGCTGTACACTGTCAC…
U03858		2323	s	CCGGGGGGCATGAGGGTCCGAGACTTGTTCTTCTGTCCCTTCCAAGACCCGGCGACAGGAGGCATGAGGGGCCCCCGGCCGAAATGACAGTGCTGGCGCCAGCCTGGAGCCCAACAACCTATCTCCTCCTGCTGCTGCTGCTGAGCTCGGGACTCAGTGGGACCCAGGACTGCTCCTTCCAACACAGCCCCATCTCCTCCGACTTCGCTGTCAAAATCCGTGAGCTGTCTGACTACCTGCTTCAAGATTACCCAGTCACCGTGGCCTCCAACCTGCAGGACGAGGAGCTCTGCGGGGGCCTCTGGCGGCTGGTCCTGGCACAGCGCTGGATGGAGCGGCTCAAGACTGTCGCTGGGTCCAAGATGCAAGGCTTGCTGGAGCGCGTGAACACGGAGATAC…
U03858		2323	s	CCGGGGGGCATGAGGGTCCGAGACTTGTTCTTCTGTCCCTTCCAAGACCCGGCGACAGGAGGCATGAGGGGCCCCCGGCCGAAATGACAGTGCTGGCGCCAGCCTGGAGCCCAACAACCTATCTCCTCCTGCTGCTGCTGCTGAGCTCGGGACTCAGTGGGACCCAGGACTGCTCCTTCCAACACAGCCCCATCTCCTCCGACTTCGCTGTCAAAATCCGTGAGCTGTCTGACTACCTGCTTCAAGATTACCCAGTCACCGTGGCCTCCAACCTGCAGGACGAGGAGCTCTGCGGGGGCCTCTGGCGGCTGGTCCTGGCACAGCGCTGGATGGAGCGGCTCAAGACTGTCGCTGGGTCCAAGATGCAAGGCTTGCTGGAGCGCGTGAACACGGAGATAC…
U04636		5743	s	GAGCTCACATTAACTATTTACAGGGTAACTGCTTAGGACCAGTATTATGAGGAGAATTTACCTTTCCCGCCTCTCTTTCCAAGAAACAAGGAGGGGGTGAAGGTACGGAGAACAGTATTTCTTCTGTTGAAAGCAACTTAGCTACAAAGATAAATTACAGCTATGTACACTGAAGGTAGCTATTTCATTCCACAAAATAAGAGTTTTTTAAAAAGCTATGTATGTATGTGCTGCATATAGAGCAGATATACAGCCTATTAAGCGTCGTCACTAAAACATAAAACATGTCAGCCTTTCTTAACCTTACTCGCCCCAGTCTGTCCCGACGTGACTTCCTCGACCCTCTAAAGACGTACAGACCAGACACGGCGGCGGCGGCGGGAGAGGGGATTCCCTGCG…
Z35278		864	A	GCCGCTGTTATGCGTATTCCCGTAGACCCAAGCACCAGCCGCCGCTTCACACCTCCCTCCCCGGCCTTCCCCTGCGGCGGCGGCGGCGGCAAGATGGGCGAGAACAGCGGCGCGCTGAGCGCGCAGGCGGCCGTGGGGCCCGGAGGGCGCGCCCGGCCCGAGGTGCGCTCGATGGTGGACGTGCTGGCGGACCACGCAGGCGAGCTCGTGCGCACCGACAGCCCCAACTTCCTCTGCTCCGTGCTGCCCTCGCACTGGCGCTGCAACAAGACGCTGCCCGTCGCCTTCAAGGTGGTGGCATTGGGGGACGTGCCGGATGGTACGGTGGTGACTGTGATGGCAGGCAATGACGAGAACTACTCCGCTGAGCTGCGCAATGCCTCGGCCGTCATGAAGAAC…
M76766		2959	s	TGTTGTGTCTTGTTGCGGGCACCGCAGTCGCCGTGAAGATGGCGTCTACCAGCCGTTTGGATGCTCTTCCAAGAGTCACATGTCCAAACCATCCAGATGCGATTTTAGTGGAGGACTACAGAGCCGGTGATATGATCTGTCCTGAATGTGGCTTGGTTGTAGGTGACCGGGTTATTGATGTGGGATCTGAATGGCGAACTTTCAGCAATGACAAAGCAACAAAAGATCCATCTCGAGTTGGAGATTCTCAGAATCCTCTTCTGAGTGATGGAGATTTGTCTACCATGATTGGCAAGGGCACAGGAGCTGCAAGTTTTGACGAATTTGGCAATTCTAAGTACCAGAATCGGAGAACAATGAGCAGTTCTGATCGGGCAATGATGAATGCATTCAAAGAAA…
M77810		2624	s	CCGAGGCGAGGCGCACTCTACCCCCAGCTCCTACCCTGTAAGCCCCGCCAGCCTCCGGACGTGCTGTCCTGGGCCCGTCGCCCTCGGGGTCCCGCCGGAACTCCTTCACTCTCAGAGGCCGAGTCCCTCCCCTCCCCACGGCTGCGTGTGGCCGTTGCGTCTGCACCCAGACCCTGAGGCCGCCCGGCCGGCCATGGAGGTGGCGCCCGAGCAGCCCGGCTGGATGGCGCACCCGGCCGTGCTGAATGCGCAGCACCCCGACTCACACCACCCGGGCCTGGCGCACAACTACATGGAACCCGCGCACGTGCTGCCTCCAGACGAGGTGGACGTCTTCTTCAATCACCTCGACTCGCAGGGCAACCCCTACTATGCCAACCCCGCTCAGCGCGGCGTCTC…
M77810		2624	s	CCGAGGCGAGGCGCACTCTACCCCCAGCTCCTACCCTGTAAGCCCCGCCAGCCTCCGGACGTGCTGTCCTGGGCCCGTCGCCCTCGGGGTCCCGCCGGAACTCCTTCACTCTCAGAGGCCGAGTCCCTCCCCTCCCCACGGCTGCGTGTGGCCGTTGCGTCTGCACCCAGACCCTGAGGCCGCCCGGCCGGCCATGGAGGTGGCGCCCGAGCAGCCCGGCTGGATGGCGCACCCGGCCGTGCTGAATGCGCAGCACCCCGACTCACACCACCCGGGCCTGGCGCACAACTACATGGAACCCGCGCACGTGCTGCCTCCAGACGAGGTGGACGTCTTCTTCAATCACCTCGACTCGCAGGGCAACCCCTACTATGCCAACCCCGCTCAGCGCGGCGTCTC…
M81601		6917	s	GCCGCCGCCGCCGCCGCCGCCGCGGGCTTCGTTCGTAAGGAAGGGGGCCTAGGCCGGGCCTGCGGTGGTGGGGGTTGCTGCGCGCCGGGGGTCGCTCCTGCTGTGTCTTCCGCTCCAGCTTCGCCCACTTCCCCTTACCAGCGGGGTGGGCGCGGAGAAGACCTGCCGGAGCCATGGAGGACGAAGTGGTCCGCTTTGCCAAGAAGATGGACAAGATGGTGCAGAAGAAGAACGCGGCTGGAGCATTGGATTTGCTAAAGGAGCTTAAGAATATTCCTATGACCCTGGAATTACTGCAGTCCACAAGAATCGGAATGTCAGTTAATGCTATTCGCAAGCAGAGTACAGATGAGGAAGTTACATCTTTGGCAAAGTCTCTCATCAAATCCTGGAAAAAAT…
M28209		5861	s	GGGCGGCGGTCGGCAGCAAGGCGGCGGTGCGCCGCCGCAGCTGCAGTGACATGTCCAGCATGAATCCCGAATATGATTATTTATTCAAGTTACTTCTGATTGGCGACTCAGGGGTTGGAAAGTCTTGCCTTCTTCTTAGGTTTGCAGATGATACATATACAGAAAGCTACATCAGCACAATTGGTGTGGATTTCAAAATAAGAACTATAGAGTTAGACGGGAAAACAATCAAGCTTCAAATATGGGACACAGCAGGCCAGGAAAGATTTCGAACAATCACCTCCAGTTATTACAGAGGAGCCCATGGCATCATAGTTGTGTATGATGTGACAGATCAGGAGTCCTTCAATAATGTTAAACAGTGGCTGCAGGAAATAGATCGTTATGCCAGTGAAAATG…
M28585		3449	5	ATCCCAATGGCCCTGTCCTTTTCTTTACTGATGGCCGTGCTGGTGCTCAGCTACAAATCCATCTGTTCTCTGGGCTGTGATCTGCCTCAGACTCACAGCCTGGGTAATAGGAGGGCCTTGATACTCCTGGCACAAATGGGAAGAATCTCTCATTTCTCCTGCCTGAAGGACAGATATGATTTCGGATTCCCCCAGGAGGTGTTTGATGGCAACCAGTTCCAGAAGGCTCAAGCCATCTCTGCCTTCCATGAGATGATCCAGCAGACCTTCAATCTCTTCAGCACAAAGGATTCATCTGCTGCTTGGGATGAGACCCTCCTAGACAAATTCTACATTGAACTTTTCCAGCAACTGAATGACCTAGAAGCCTGTGTGACACAGGAGGTTGGGGTGGAAGAG…
M29474		5896	s	GAGAGCAGAGAACACACTTTGCCTTCTCTTTGGTATTGAGTAATATCAACCAAATTGCAGACATCTCAACACTTTGGCCAGGCAGCCTGCTGAGCAAGGTACCTCAGCCAGCATGGCAGCCTCTTTCCCACCCACCTTGGGACTCAGTTCTGCCCCAGATGAAATTCAGCACCCACATATTAAATTTTCAGAATGGAAATTTAAGCTGTTCCGGGTGAGATCCTTTGAAAAGACACCTGAAGAAGCTCAAAAGGAAAAGAAGGATTCCTTTGAGGGGAAACCCTCTCTGGAGCAATCTCCAGCAGTCCTGGACAAGGCTGATGGTCAGAAGCCAGTCCCAACTCAGCCATTGTTAAAAGCCCACCCTAAGTTTTCAAAGAAATTTCACGACAACGAGAA…
M31661		5618	s	GGAGGCTGAAATCCCCAGACGCCGGTTTTCTGGGCTGGGCTTTCTGCTTACTCACTCCTTCTCCCTCTTTCTGGATTTTACCGACCGTTCGCGAAACAGCTTTCCACACAATGGAGCTTCATGTCCTCGTGCAGGAAGTACTCATCGACTGATGTGGCAGACTTTGCTCCCTGACAAAACTAAAGAACTCTCCTATTCATGGAGGCGAACACTGAGGATGCTTTCCACATGAACCCTGAAGTGAACTTCTGATACATTTCCTGCAGCAAGAGAAGGCAGCCAACATGAAGGAAAATGTGGCATCTGCAACCGTTTTCACTCTGCTACTTTTTCTCAACACCTGCCTTCTGAATGGACAGTTACCTCCTGGAAAACCTGAGATCTTTAAATGTCGTTCTC…
M31661		5618	s	GGAGGCTGAAATCCCCAGACGCCGGTTTTCTGGGCTGGGCTTTCTGCTTACTCACTCCTTCTCCCTCTTTCTGGATTTTACCGACCGTTCGCGAAACAGCTTTCCACACAATGGAGCTTCATGTCCTCGTGCAGGAAGTACTCATCGACTGATGTGGCAGACTTTGCTCCCTGACAAAACTAAAGAACTCTCCTATTCATGGAGGCGAACACTGAGGATGCTTTCCACATGAACCCTGAAGTGAACTTCTGATACATTTCCTGCAGCAAGAGAAGGCAGCCAACATGAAGGAAAATGTGGCATCTGCAACCGTTTTCACTCTGCTACTTTTTCTCAACACCTGCCTTCTGAATGGACAGTTACCTCCTGGAAAACCTGAGATCTTTAAATGTCGTTCTC…
Z95624		142684	e	GATCTATAAATGTGAAAAAGAAGTGGCTGTAGACCTTGGTGGGTTTCATTTCAGTGGTGGGGTGGGGGAACAAAGCGCCATTAGATGAGCAATGAGGACTGAGGTGGAGGAATGTGAGTTGAGTATTGAGAATTCTTCATAGAACTTTGGTTACAATGGAGAGAATATATGTAAAGAGAACCGTAACTGTGGATGTAGAGAGGGGTCCAGGGTATTAAATTATGTTTTAAAATTATCAATGATAAGAGACCCTTTCAGGTTGAATATTAAGAGGAAGGGGCCATCTCTTTTTAGATCTACAAACTGAATTCACCACGCCCCTATTTCCACACTTTACTTCCTTGTTTCTATTCTGGGGAAGCCTAAAACTTCACAAAAGGGATCGTGTAGAGTTTGGCC…
ATGGTCATTTTAACTATATTAATTCTTCCAGGCCATGAGCATAGGATATCTTTCCATTTGCTTGTGTCCTCTTCAATTTCTTTCATCAGTGTTGTGTAGTTTTCCTTGTAGAGGTCTTTCACCTACTTGGTTAAATTTATTCCTAGGTTTTTTTTTTGGTAGCTATTTCAAGTAGGCATGCCTTTTTAATTTCTTTCTCCACTATTTCATCATCAGCTATTTCGTCATTGGTGCATACAAACACTACTGATTTTTGTATATTGATGTTCTATCCTAAAACTATATTGTATTTATCAAATTTGGGAGGGTTTTGATGGAGTCATTAGGTTTTTCTAGATATAAAATTATATCATTTGCAAAGAGGAACAAATGTAAAGATATCCAACTTGGATATCTGTT…
M31667		1544	7	GGTGTGGTGACTCATGCCTGTAACCCCAGCACTTTGGGAGTCCGAGGAACGGTGGATCGCTTGAGCTCATGAGTCTGAGACCAGTGAAACCCCGTCTCTGCAAAAAAAAAAAAAAAAAAAAATACAAAAATTAGCCGGATATGGTGCCTGTAGTCCCAGCTACACGGGAGGCTCAGGTGGGTGGTTGGCTTGAGCTGGGGAGGCAGAGAGAGTGCAGTGAGCTGAGATCGCACCACTGTACTCCAGCCTGGGTGATAGGAGCCGGAGGGTGTCTCAAAAAAAAAAAAAGAAAGAAAAGAAAAAGAAAAAGAAATAAGCATCAAAGTTCAGTTTGGTTCCTTCCCACCTACCCTTCATTGCTTTCAAAGTCCCCTCACACTTGTGTTCTCAACAGAAGTC…
M33764		4953	s	AGGCTCTGCCGTTCAGCTGCCGCGGGCGGGGCCGGGGCCTGCGGCGTCGTGCGCCGTGCGGGACCAGTTCCAGGCGGGCGAGACCGCGCAGGGCGGGGCGGGGCGAGGCGGCCGCAGGGCGGGGAGGGCGGGGAGAGGCGGCCGCAGGGCGGGGAGGGCGGGGCGCGAAGCCGGGGGCGGGGGCCACGCGTGGGGCAGGCGGTGCTCGGCTCGGCTGACGTCGGCCCGCCGGCGCCCCACCACGTCCGCGCGGGCCCGGGTTGCCACCGCCGGCCCCCGCCCCTCCCCCGGCGGTGTCCCGGCCGGAACCGATCGTGGCTGGTTTGAGCTGGTGCGTCTCCATGGCGACCCGCCGGTGCTATAAGTAGGGAGCGGCGTGCCGTGGGGCTTTGTCAGTCC…
M34667		5335	s	GGGGTGCCGCCGCCGCCGTTGCGCTTGCTCCCGGGCGGTCCTGGCCTGTGCCGCCGCCGCCCCCAGCGTCGGAGCCATGGCGGGCGCCGCGTCCCCTTGCGCCAACGGCTGCGGGCCCGGCGCGCCCTCGGACGCCGAGGTGCTGCACCTCTGCCGCAGCCTCGAGGTGGGCACCGTCATGACTTTGTTCTACTCCAAGAAGTCGCAGCGACCCGAGCGGAAGACCTTCCAGGTCAAGCTGGAGACGCGCCAGATCACGTGGAGCCGGGGCGCCGACAAGATCGAGGGGGCCATTGACATTCGTGAAATTAAGGAGATCCGCCCAGGGAAGACCTCACGGGACTTTGATCGCTATCAAGAGGACCCAGCTTTCCGGCCGGACCAGTCACATTGCTTTGT…
M35093		4582	s	GAGCTCCTGGCCAGTGGTGGAGAGTGGCAAGGAAGGACCCTAGGGTTCATCGGAGCCCAGGTTTACTCCCTTAAGTGGAAATTTCTTCCCCCACTCCCCTCCTTGGCTTTCTCCAAGGAGGGAACCCCAGGCTGCTGGAAAGTCCGGCTGGGGCGGGGACTGTGGGTTTCAGGGTAGAACTGCGTGTGGAACGGGACAGGGAGCGGTTAGAAGGGTGGGGCTATTCCGGGAAGTGGTGGTGGGGGGAGGGAGCCCAAAACTAGCACCTAGTCCACTCATTATCCAGCCCTCTTATTTCTCGGCCGCCTCTGCTTCAGTGGACCCGGGGAGGGCGGGGAAGTGGAGTGGGAGACCTAGGGGTGGGCTTCCCGACCTTGCTGTACAGGACCTCGACCTAGC…
M35296		27	A	AAAAGCAGAATCTGTGAGTCGCCTGGAGGCAGCGCGGCGGCTGCCGTGAGGAGGCCGGGTGCGGAGCCGCCGGTGGCCCAGCCGCTCAGGGCCAGGGCCTGGGCTGGGAGGGAGAGACCGGAGCAGCGCCAGGAGCCCGAGGCCGGAGCCGAGGAGGAATGTGACCAGGGGTCGGCGGGGGCGCGGGAGTACGCGAGAGCAGGGATGGGGCAGCAGGTGGGCCGCGTCGGGGAAGCTCCGGGGCTCCAGCAGCCTCAGCCCCGCGGGATCCGGGGCAGCAGTGCAGCCAGGCCCTCCGGCCGCAGGCGGGACCCGGCGGGGCGCACCACAGAGACCGGCTTCAATATCTTCACCCAGCATGATCACTTTGCCAGCTGTGTGGAGGATGGATTTGAGGGA…
M37238		5336	s	GAATTCGGCGCTGAGTGACCCGAGTCGGGACGCGGGCTGCGCGCGCGGGACCCCGGAGCCCAAACCCGGGGCAGGCGGGCAGCTGTGCCCGGGCGGCACGGCCAGCTTCCTGATTTCTCCCGATTCCTTCCTTCTCCCTGGAGCGGCCGACAATGTCCACCACGGTCAATGTAGATTCCCTTGCGGAATATGAGAAGAGCCAGATCAAGAGAGCCCTGGAGCTGGGGACGGTGATGACTGTGTTCAGCTTCCGCAAGTCCACCCCCGAGCGGAGAACCGTCCAGGTGATCATGGAGACGCGGCAGGTGGCCTGGAGCAAGACCGCCGACAAGATCGAGGGCTTCTTGGATATCATGGAAATAAAAGAAATCCGCCCAGGGAAGAACTCCAAAGATTTCG…
M59941		1439	s	GCCTGCCTGTCCAGAGCTGACCAGGGAGATGGTGCTGGCCCAGGGGCTGCTCTCCATGGCCCTGCTGGCCCTGTGCTGGGAGCGCAGCCTGGCAGGGGCAGAAGAAACCATCCCGCTGCAGACCCTGCGCTGCTACAACGACTACACCAGCCACATCACCTGCAGGTGGGCAGACACCCAGGATGCCCAGCGGCTCGTCAACGTGACCCTCATTCGCCGGGTGAATGAGGACCTCCTGGAGCCAGTGTCCTGTGACCTCAGTGATGACATGCCCTGGTCAGCCTGCCCCCATCCCCGCTGCGTGCCCAGGAGATGTGTCATTCCCTGCCAGAGTTTTGTCGTCACTGACGTTGACTACTTCTCATTCCAACCAGACAGGCCTCTGGGCACCCGGCTCAC…
M60459		2057	s	TCAGCTGCGTCCGGCGGAGGCAGCTGCTGACCCAGCTGTGGACTGTGCCGGGGGCGGGGGACGGAGGGGCAGGAGCCCTGGGCTCCCCGTGGCGGGGGCTGTATCATGGACCACCTCGGGGCGTCCCTCTGGCCCCAGGTCGGCTCCCTTTGTCTCCTGCTCGCTGGGGCCGCCTGGGCGCCCCCGCCTAACCTCCCGGACCCCAAGTTCGAGAGCAAAGCGGCCTTGCTGGCGGCCCGGGGGCCCGAAGAGCTTCTGTGCTTCACCGAGCGGTTGGAGGACTTGGTGTGTTTCTGGGAGGAAGCGGCGAGCGCTGGGGTGGGCCCGGGCAACTACAGCTTCTCCTACCAGCTCGAGGATGAGCCATGGAAGCTGTGTCGCCTGCACCAGGCTCCCACG…
M61176		627	s	GTTCCCCAACTGCTGTTTTATTGTGCTATTCATGCCTAGACATCACATAGCTAGAAAGGCCCATCAGACCCCTCAGGCCACTGCTGTTCCTGTCACACATTCCTGCAAAGGACCATGTTGCTAACTTGAAAAAAATTACTATTAATTACACTTGCAGTTGTTGCTTAGTAACATTTATGATTTTGTGTTTCTCGTGACAGCATGAGCAGAGATCATTAAAAATTAAACTTACAAAGCTGCTAAAGTGGGAAGAAGGAGAACTTGAAGCCACAATTTTTGCACTTGCTTAGAAGCCATCTAATCTCAGGTTATATGCTAGATCTTGGGGGCAAACACTGCATGTCTCTGGTTTATATTAAACCACATACAGCACACTACTGACACTGATTTGTGTCTGGT…
Z95624		10966	e	GATCTATAAATGTGAAAAAGAAGTGGCTGTAGACCTTGGTGGGTTTCATTTCAGTGGTGGGGTGGGGGAACAAAGCGCCATTAGATGAGCAATGAGGACTGAGGTGGAGGAATGTGAGTTGAGTATTGAGAATTCTTCATAGAACTTTGGTTACAATGGAGAGAATATATGTAAAGAGAACCGTAACTGTGGATGTAGAGAGGGGTCCAGGGTATTAAATTATGTTTTAAAATTATCAATGATAAGAGACCCTTTCAGGTTGAATATTAAGAGGAAGGGGCCATCTCTTTTTAGATCTACAAACTGAATTCACCACGCCCCTATTTCCACACTTTACTTCCTTGTTTCTATTCTGGGGAAGCCTAAAACTTCACAAAAGGGATCGTGTAGAGTTTGGCC…
ATGGTCATTTTAACTATATTAATTCTTCCAGGCCATGAGCATAGGATATCTTTCCATTTGCTTGTGTCCTCTTCAATTTCTTTCATCAGTGTTGTGTAGTTTTCCTTGTAGAGGTCTTTCACCTACTTGGTTAAATTTATTCCTAGGTTTTTTTTTTGGTAGCTATTTCAAGTAGGCATGCCTTTTTAATTTCTTTCTCCACTATTTCATCATCAGCTATTTCGTCATTGGTGCATACAAACACTACTGATTTTTGTATATTGATGTTCTATCCTAAAACTATATTGTATTTATCAAATTTGGGAGGGTTTTGATGGAGTCATTAGGTTTTTCTAGATATAAAATTATATCATTTGCAAAGAGGAACAAATGTAAAGATATCCAACTTGGATATCTGTT…
M65066		5575	d	GGCCTCCCCGCCCGCCTGCCCCTCGGAGGAGGACGAGAGCCTGAAGGGCTGTGAGCTGTACGTGCAGCTGCACGGGATCCAGCAGGTCCTCAAAGACTGTATCGTCCACCTCTGCATCTCCAAGCCCGAACGCCCCATGAAGTTCCTCCGGGAGCACTTCGAGAAGCTGGAGAAGGAAGAAAACAGGCAGATTTTGGCGCGGCAAAAGTCAAACTCACAGTCGGACTCCCATGATGAGGAGGTGTCGCCCACCCCCCCGAACCCTGTGGTGAAGGCCCGCCGCCGGCGAGGAGGCGTGAGTGCCGAGGTGTACACCGAGGAGGACGCCGTGTCCTACGTCAGGAAGGTGATTCCCAAGGACTACAAAACCATGACTGCGCTGGCCAAGGCCATCTCCAA…
M65199		1907	s	CCAGCTTAATAGCAGGACGCTGGCAACAGGCACTCCCTGCTCCAGTCCAGCCTGGCGCTCCACCGCCGCTATGGTCTCCGTGCCTACCACCTGGTGCTCCGTTGCGCTAGCCCTGCTCGTGGCCCTGCATGAAGGGAAGGGCCAGGCTGCTGCCACCCTGGAGCAGCCAGCGTCCTCATCTCATGCCCAAGGCACCCACCTTCGGCTTCGCCGTTGCTCCTGCAGCTCCTGGCTCGACAAGGAGTGCGTCTACTTCTGCCACTTGGACATCATCTGGGTGAACACTCCTGAACAGACAGCTCCTTACGGCCTGGGAAACCCGCCAAGACGCCGGCGCCGCTCCCTGCCAAGGCGCTGTCAGTGCTCCAGTGCCAGGGACCCCGCCTGTGCCACCTTCTG…
M65254		5519	s	GAATTCCGTCCCGAGCTCCGCAATGAAGACGTGCAGCTCCGACTCAACAGTATTAAGAAGTTATCAACAATTGCCCTAGCACTTGGAGTAGAAAGGACCCGAAGTGAATTGTTGCCATTTCTTACAGATACAATTTATGATGTTGATGAGGTACTATTAGCTCTTGCTGAGCAGCTGGGAAATTTCACTGGCCTAGTGGGAGGTCCTGACTTTGCCCACTGTCTGCTGCCTCCTTTGGAAAATCTGGCAACTGTGGAAGAGACTGTTGTTCGTGACAAGGCTGTGGAGTCCCTGAGACAGATCTCCCAGGAGCATACTCCTGTTGCTCTGGAAGCTTATTTTGTACCTCTGGTGAAACGCTTAGCAAGTGGGGATTGGTTCACCTCTCGCACATCTGCA…
M65254		5519	s	GAATTCCGTCCCGAGCTCCGCAATGAAGACGTGCAGCTCCGACTCAACAGTATTAAGAAGTTATCAACAATTGCCCTAGCACTTGGAGTAGAAAGGACCCGAAGTGAATTGTTGCCATTTCTTACAGATACAATTTATGATGTTGATGAGGTACTATTAGCTCTTGCTGAGCAGCTGGGAAATTTCACTGGCCTAGTGGGAGGTCCTGACTTTGCCCACTGTCTGCTGCCTCCTTTGGAAAATCTGGCAACTGTGGAAGAGACTGTTGTTCGTGACAAGGCTGTGGAGTCCCTGAGACAGATCTCCCAGGAGCATACTCCTGTTGCTCTGGAAGCTTATTTTGTACCTCTGGTGAAACGCTTAGCAAGTGGGGATTGGTTCACCTCTCGCACATCTGCA…
M73239		3082	s	CCGAACAGGATTCTTTCACCCAGGCATCTCCTCCAGAGGGATCCGCCAGCCCGTCCAGCAGCACCATGTGGGTGACCAAACTCCTGCCAGCCCTGCTGCTGCAGCATGTCCTCCTGCATCTCCTCCTGCTCCCCATCGCCATCCCCTATGCAGAGGGACAAAGGAAAAGAAGAAATACAATTCATGAATTCAAAAAATCAGCAAAGACTACCCTAATCAAAATAGATCCAGCACTGAAGATAAAAACCAAAAAAGTGAATACTGCAGACCAATGTGCTAATAGATGTACTAGGAATAAAGGACTTCCATTCACTTGCAAGGCTTTTGTTTTTGATAAAGCAAGAAAACAATGCCTCTGGTTCCCCTTCAATAGCATGTCAAGTGGAGTGAAAAAAGAAT…
L31584		1236	s	CTGCAGGGAGCCATGATTGCACCACTGCACTCCAGCCTGGGCAACAGAGTGAGACCATGTCTCAAGAAAAAAAAAAAAGAAAGAAACCACTGCTCTAGGCTAAATCCCAGCCAGAGTTGGAGCCACCCAGCTAAACTGGCCTGTTTTCCCTCATTTCCTTCCCCGAAGGTATGCCTGTGTCAAGATGAGGTCACGGACGATTACATCGGAGACAACACCACAGTGGACTACACTTTGTTCGAGTCTTTGTGCTCCAAGAAGGACGTGCGGAACTTTAAAGCCTGGTTCCTCCCTATCATGTACTCCATCATTTGTTTCGTGGGCCTACTGGGCAATGGGCTGGTCGTGTTGACCTATATCTATTTCAAGAGGCTCAAGACCATGACCGATACCTACCTG…
L36051		7066	s	TGGGGTCTCCCCCCTCTGTGTGGGGAGAAGTGTGCCAGAGAGACGCATGTCCTCCTCCTGTGGAGGGGCTGTTCTCCACCACCACATGTCTTCCTACCAATCTGCTCCCCAGAGGGCTGCCTGCTGTGCACTTGGGTCCTGGAGCCCTTCTCCACCCGGTGAGTGGCCAGCAGGGTGTGGGGTTATGTGAGGGTAGAAAGGACAGCAAAGAGAAATGGCCTCCCAGCTGGGGGAGGGGCAGGCAAACTGGAACCTACAGGCACTGACCTTTGTCGAGAAGAGTGTAGCCTTCCCAGAATGGGAGGAGCAGGGCAGAGCAGGGGTAGGGGGTGGGGTGCTGTTTTCTGAGGGACTGATCACTTACTTGGTGGAATACAGCACAGCCCTGGCTGGCCCTAA…
L38503		2953	s	ATGGGCCTAGAGCTGTTTCTTGACCTGGTGTCCCAGCCCAGCCGCGCCGTCTACATCTTCGCCAAGAAGAATGGCATCCCCTTAGAGCTGCGCACCGTGGATTTGGTCAAAGGGCAGCACAAGAGCAAGGAGTTCTTGCAGATCAACAGCCTGGGGAAACTGCCGACGCTCAAGGATGGTGATTTCATCTTGACCGAAAGCTCGGCCATCCTGATTTACCTGAGCTGTAAGTACCAGACGCCGGACCACTGGTATCCATCTGACCTGCAGGCTCGTGCCCGTGTTCATGAGTACCTGGGCTGGCATGCCGACTGCATCCGTGGCACCTTTGGTATACCCCTGTGGGTCCAGGTGTTGGGGCCACTCATTGGGGTCCAGGTGCCCGAGGAGAAGGTGGAA…
Z97074		10244	s	CCTAAGTCGCCGCAGAACTGCCACGTGGGGATGAGATTTGCTGGGCTGGTAGCGGCGGCTGCTGCGGGGAGGTCCCGCCCACGTGAAGCCAGCCTAACTGAGCTCTGGACTTTGGGGACAGCTGTCAGTGGCCTAGGCCGCAGGACACCATGAAGCAACTGCCAGTCTTGGAACCTGGAGACAAGCCCAGGAAAGCAACATGGTACACCTTGACTGTCCCTGGAGACAGCCCCTGTGCTCGAGTTGGCCACAGCTGTTCATATTTACCCCCAGTTGGTAATGCCAAGAGAGGGAAGGTCTTCATTGTTGGGGGAGCAAATCCAAACAGAAGCTTCTCAGACGTGCACACCATGGATCTGGGAAAACACCAGTGGGACTTAGATACCTGCAAGGGCCTCT…
L76191		3654	s	CGCGGACCCGGCCGGCCCAGGCCCGCGCCCGCCGCGGCCCTGAGAGGCCCCGGCAGGTCCCGGCCCGGCGGCGGCAGCCATGGCCGGGGGGCCGGGCCCGGGGGAGCCCGCAGCCCCCGGCGCCCAGCACTTCTTGTACGAGGTGCCGCCCTGGGTCATGTGCCGCTTCTACAAAGTGATGGACGCCCTGGAGCCCGCCGACTGGTGCCAGTTCGCCGCCCTGATCGTGCGCGACCAGACCGAGCTGCGGCTGTGCGAGCGCTCCGGGCAGCGCACGGCCAGCGTCCTGTGGCCCTGGATCAACCGCAACGCCCGTGTGGCCGACCTCGTGCACATCCTCACGCACCTGCAGCTGCTCCGTGCGCGGGACATCATCACAGCCTGGCACCCTCCCGCCCC…
L77864		322	s	ATGTTGTGATGGAGAAGCCGCGGCGGAGCCCGAACCCCGCAGCCTGAGCCACCTCCGTCATCTGGGCCCGGGGCCTCACCGCGCAGGAGCTGCCAAGGCCATGTCTGTTCCATCATCACTGAGCCAGTCGGCCATTAATGCCAACAGCCACGGAGGCCCCGCACTGAGCCTACCCCTGCCTCTGCACGCTGCCCACAACCAGCTGCTCAACGCCAAGCTGCAGGCCACAGCTGTGGGACCCAAGGACCTGCGCAGCGCCATGGGGGAGGGTGGTGGGCCTGAGCCAGGCCCTGCCAATGCCAAGTGGCTAAAAGAGGGCCAGAACCAGCTCCGGCGGGCCGCCACGGCCCACCGTGACCAGAATCGCAATGTGACCTTGACCTTGGCGGAGGAGGCCAG…
M11567		283	s	TGTTTGCATTAAGTTCATAGATTATAATTTGTAATGGAATCAACACCAAATGCAAATTAGAAAGAGAGCCCACTTTGCTCACCCAGTCACGTCTTCCCATGTAACCATAGAACGTTGGGGTCCTGTGTCTTTCTAGATCCACAGTCTTGCTCTCAGAACAGGCTAGCCACACCACAGGCCTAGTGCCAGGACCCATGGCCTTTTTTTAAGCTCAGACTCCCTTCTGTGAACAGCAATATCCCCACAACTTGTACAACATTGGTGCTTCCTGCAAGGGCTACAGAACTATTTGATACGAAAATGTTCATTGACTTACACACAAGAGAAGCACAAAATAAAAAATTAATAATTAATTTAATGTCTTTGAAAATGTACCATTTATTTTTACATTTGGGGTCA…
M11717		3303	s	CGCCATGGAGACCAACACCCTTCCCACCGCCACTCCCCCTTCCTCTCAGGGTCCCTGTCCCCTCCAGTGAATCCCAGAAGACTCTGGAGAGTTCTGAGCAGGGGGCGGCACTCTGGCCTCTGATTGGTCCAAGGAAGGCTGGGGGGCAGGACGGGAGGCGAAACCCCTGGAATATTCCCGACCTGGCAGCCTCATCGAGCTCGGTGATTGGCTCAGAAGGGAAAAGGCGGGTCTCCGTGACGACTTATAAAAGCCCAGGGGCAAGCGGTCCGGATAACGGCTAGCCTGAGGAGCTGCTGCGACAGTCCACTACCTTTTTCGAGAGTGACTCCCGTTGTCCCAAGGCTTCCCAGAGCGAACCTGTGCGGCTGCAGGCACCGGCGCGTCGAGTTTCCGGCG…
M12959		6955	s	GAATTCCCTTTTGAAACCCTTCAAAGGCAGAGACTTGTCCAGCCTAACCTGCCTGCTGCTCCTAGCTCCTGAGGCTCAGGGCCCTTGGCTTCTGTCCGCTCTGCTCAGGGCCCTCCAGCGTGGCCACTGCTCAGCCATGCTCCTGCTGCTCGTCCCAGTGCTCGAGGTGATTTTTACCCTGGGAGGAACCAGAGCCCAGTCGGTGACCCAGCTTGGCAGCCACGTCTCTGTCTCTGAACGAGCCCTGGTTCTGCTGAGGTGCAACTACTCATCGTCTGTTCCACCATATCTCTTCTGGTATGTGCAATACCCCAACCAAGGACTCCAGCTTCTCCTGAAGTACACATCAGCGGCCACCCTGGTTAAAGGCATCAACGGTTTTGAGGCTGAATTTAAGAA…
M13755		9636	s	CGGCTGAGAGGCAGCGAACTCATCTTTGCCAGTACAGGAGCTTGTGCCGTGGCCCACAGCCCACAGCCCACAGCCATGGGCTGGGACCTGACGGTGAAGATGCTGGCGGGCAACGAATTCCAGGTGTCCCTGAGCAGCTCCATGTCGGTGTCAGAGCTGAAGGCGCAGATCACCCAGAAGATTGGCGTGCACGCCTTCCAGCAGCGTCTGGCTGTCCACCCGAGCGGTGTGGCGCTGCAGGACAGGGTCCCCCTTGCCAGCCAGGGCCTGGGCCCTGGCAGCACGGTCCTGCTGGTGGTGGACAAATGCGACGAACCTCTGAGCATCCTGGTGAGGAATAACAAGGGCCGCAGCAGCACCTACGAGGTCCGGCTGACGCAGACCGTGGCCCACCTGAAG…
M18391		2041	s	GCCCCCGCCCGGCCCGCCCCGCTCTCCTAGTCCCTTGCAACCTGGCGCTGCATCCGGGCCACTGTCCCAGGTCCCAGGTCCCGGCCCGGAGCTATGGAGCGGCGCTGGCCCCTGGGGCTAGGGCTGGTGCTGCTGCTCTGCGCCCCGCTGCCCCCGGGGGCGCGCGCCAAGGAAGTTACTCTGATGGACACAAGCAAGGCACAGGGAGAGCTGGGCTGGCTGCTGGATCCCCCAAAAGATGGGTGGAGTGAACAGCAACAGATACTGAATGGGACACCCCTCTACATGTACCAGGACTGCCCAATGCAAGGACGCAGAGACACTGACCACTGGCTTCGCTCCAATTGGATCTACCGCGGGGAGGAGGCTTCCCGCGTCCACGTGGAGCTGCAGTTCACC…
M19989		5154	7	TTTTCCTCCTGTGCAGCGATGTGTGTGCTGGTGGTTCACTTGGTCGGTGGTCTCAGTGTCTGTCTTTCCCTTCTCCCTGCAGATGTGAGGTGAGGATGAGCCGCAGCCCTTTCCTGGGACATGGATGTACATGGCGTGTTACATTCCTGAACCTACTATGTACGGTGCTTTATTGCCAGTGTGCGGTCTTTGTTCTCCTCCGTGAAAAACTGTGTCCGAGAACACTCGGGAGAACAAAGAGACAGTGCACATTTGTTTAATGTGACATCAAAGCAAGTATTGTAGCACTCGGTGAAGCAGTAAGAAGCTTCCTTGTCAAAAAGAGAGAGAGAGAGAGAGAGAGAGAAAACAAAACCACAAATGACAAAAACAAAACGGACTCACAAAAATATCTAAACT…
X96753		1464	)	ATGCAGTCCGGCCGCGGCCCCCCACTTCCAGCCCCCGGCCTGGCCTTGGCTTTGACCCTGACTATGTTGGCCAGACTTGCATCCGCGGCTTCCTTCTTCGGTGAGAACCACCTGGAGGTGCCTGTGGCCACGGCTCTGACCGACATAGACCTGCAGCTGCAGTTCTCCACGTCCCAGCCCGAAGCCCTCCTTCTCCTGGCAGCAGGCCCAGCTGACCACCTCCTGCTGCAGCTCTACTCTGGACGCCTGCAGGTCAGACTTGTTCTGGGCCAGGAGGAGCTGAGGCTGCAGACTCCAGCAGAGACGCTGCTGAGTGACTCCATCCCCCACACTGTGGTGCTGACTGTCGTAGAGGGCTGGGCCACGTTGTCAGTCGATGGGTTTCTGAACGCCTCCTCA…
M21624		6964	s	GTTCACTTCACAGTACAGAGTCCTGAAAATAAAGAAGAAAATTTTTTTTTATCTAGAAAAAGAACCAAACATGTCACTTTCTAGCCTGCTGAAGGTGGTCACAGCTTCACTGTGGCTAGGACCTGGCATTGCCCAGAAGATAACTCAAACCCAACCAGGAATGTTCGTGCAGGAAAAGGAGGCTGTGACTCTGGACTGCACATATGACACCAGTGATCCAAGTTATGGTCTATTCTGGTACAAGCAGCCCAGCAGTGGGGAAATGATTTTTCTTATTTATCAGGGGTCTTATGACCAGCAAAATGCAACAGAAGGTCGCTACTCATTGAATTTCCAGAAGGCAAGAAAATCCGCCAACCTTGTCATCTCCGCTTCACAACTGGGGGACTCAGCAATGTA…
M22092		4684	s	TTTCATCGTAGAAAACATTGCACAGAATCACTGCTGTAACATGTTCCAAGCTGGTCTTCATAATGCTCTAATGAAGTAAGATGTGTGTGGAGGACCTGAATCTCCTGAAGAATCCATATGAGTATGCGTGCATGTTCATAGTGTTCAAGCATCAAAGCTGTGTGGGAGTTTTAGATTTTATAATATTTCTGCTTGCACAGAAAAAAAATGGCATACATCCCATCAAGCAGAACAAGAAGGCAGAAAGCAGGTATGCAAA
M22092		4684	s	TTTCATCGTAGAAAACATTGCACAGAATCACTGCTGTAACATGTTCCAAGCTGGTCTTCATAATGCTCTAATGAAGTAAGATGTGTGTGGAGGACCTGAATCTCCTGAAGAATCCATATGAGTATGCGTGCATGTTCATAGTGTTCAAGCATCAAAGCTGTGTGGGAGTTTTAGATTTTATAATATTTCTGCTTGCACAGAAAAAAAATGGCATACATCCCATCAAGCAGAACAAGAAGGCAGAAAGCAGGTATGCAAA
M22489		650	A	GGGGACTTCTTGAACTTGCAGGGAGAATAACTTGCGCACCCCACTTTGCGCCGGTGCCTTTGCCCCAGCGGAGCCTGCTTCGCCATCTCCGAGCCCCACCGCCCCTCCACTCCTCGGCCTTGCCCGACACTGAGACGCTGTTCCCAGCGTGAAAAGAGAGACTGCGCGGCCGGCACCCGGGAGAAGGAGGAGGCAAAGAAAAGGAACGGACATTCGGTCCTTGCGCCAGGTCCTTTGACCAGAGTTTTTCCATGTGGACGCTCTTTCAATGGACGTGTCCCCGCGTGCTTCTTAGACGGACTGCGGTCTCCTAAAGGTCGACCATGGTGGCCGGGACCCGCTGTCTTCTAGCGTTGCTGCTTCCCCAGGTCCTCCTGGGCGGCGCGGCTGGCCTCGTTC…
M22490		652	A	GGCAGAGGAGGAGGGAGGGAGGGAAGGAGCGCGGAGCCCGGCCCGGAAGCTAGGTGAGTGTGGCATCCGAGCTGAGGGACGCGAGCCTGAGACGCCGCTGCTGCTCCGGCTGAGTATCTAGCTTGTCTCCCCGATGGGATTCCCGTCCAAGCTATCTCGAGCCTGCAGCGCCACAGTCCCCGGCCCTCGCCCAGGTTCACTGCAACCGTTCAGAGGTCCCCAGGAGCTGCTGCTGGCGAGCCCGCTACTGCAGGGACCTATGGAGCCATTCCGTAGTGCCATCCCGAGCAACGCACTGCTGCAGCTTCCCTGAGCCTTTCCAGCAAGTTTGTTCAAGATTGGCTGTCAAGAATCATGGACTGTTATTATATGCCTTGTTTTCTGTCAAGACACCATGAT…
M25897		5196	s	CCGCAGCATGAGCTCCGCAGCCGGGTTCTGCGCCTCACGCCCCGGGCTGCTGTTCCTGGGGTTGCTGCTCCTGCCACTTGTGGTCGCCTTCGCCAGCGCTGAAGCTGAAGAAGATGGGGACCTGCAGTGCCTGTGTGTGAAGACCACCTCCCAGGTCCGTCCCAGGCACATCACCAGCCTGGAGGTGATCAAGGCCGGACCCCACTGCCCCACTGCCCAACTGATAGCCACGCTGAAGAATGGAAGGAAAATTTGCTTGGACCTGCAAGCCCCGCTGTACAAGAAAATAATTAAGAAACTTTTGGAGAGTTAGCTACTAGCTGCCTACGTGTGTGCATTTGCTATATAGCATACTTCTTTTTTCCAGTTTCAATCTAACTGTGAAAGAAACTTCTGATA…
L27943		978	s	GCGCGCCAGTTTCAGGATGCAGGGTCTAGGAGAGGAGCCGCAATCGTGTCTGGGGCCCCAGCCAGGCTGGCCGGAGCTCCTGTTTCCGCTGCTCTGCTGCCTGCCCGGGGTACCAACATGGCCCAGAAGCGTCCTGCCTGCACCCTGAAGCCTGAGTGTGTCCAGCAGCTGCTGGTTTGCTCCCAGGAGGCCAAGAAGTCAGCCTACTGCCCCTACAGTCACTTTCCTGTGGGGGCTGCCCTGCTCACCCAGGAGGGGAGAATCTTCAAAGGGTGCAACATAGAAAATGCCTGCTACCCGCTGGGCATCTGTGCTGAACGGACCGCTATCCAGAAGGCCGTCTCAGAAGGGTACAAGGATTTCAGGGCAATTGCTATCGCCAGTGACATGCAAGATGAT…
L28175		5734	s	CGGCACAGCCTCACACCTGAACGCTGTCCTCCCGCAGACGAGACCGGCGGGCACTGCAAAGCTGGGACTCGTCTTTGAAGGAAAAAAAATAGCGAGTAAGAAATCCAGCACCATTCTTCACTGACCCATCCCGCTGCACCTCTTGTTTCCCAAGTTTTTGAAAGCTGGCAACTCTGACCTCGGTGTCCAAAAATCGACAGCCACTGAGACCGGCTTTGAGAAGCCGAAGATTTGGCAGTTTCCAGACTGAGCAGGACAAGGTGAAAGCAGGTTGGAGGCGGGTCCAGGACATCTGAGGGCTGACCCTGGGGGCTCGTGAGGCTGCCACCGCTGCTGCCGCTACAGACCCAGCCTTGCACTCCAAGGCTGCGCACCGCCAGCCACTATCATGTCCACTCC…
J05249		6118	s	CGGCCGCGTTCTGTGGTTTTCCGCTATTCCCCCAGACCCGCACCTTCTCGGCCTCTTTGCGGAGAATCGTGACCAAGATGTGGAACAGTGGATTCGAAAGCTATGGCAGCTCCTCATACGGGGGAGCCGGCGGCTACACGCAGTCCCCGGGGGGCTTTGGATCGCCCGCACCTTCTCAAGCCGAAAAGAAATCAAGAGCCCGAGCCCAGCACATTGTGCCCTGTACTATATCTCAGCTGCTTTCTGCCACTTTGGTTGATGAAGTGTTCAGAATTGGGAATGTTGAGATTTCACAGGTCACTATTGTGGGGATCATCAGACATGCAGAGAAGGCTCCAACCAACATTGTTTACAAAATAGATGACATGACAGCTGCACCCATGGACGTTCGCCAGTGGG…
Y08200		5875	t	GAATTCCCTCGCGCTCTGGNCCGGGCGAATCGGGNTATAGGAAGGGCCACACGGATGGAAGTCCTAGTCCGGGTGCTCACCTCTTGTGGAACGTGCAAAGCCTGTCCCAGGACCTCTCTACACTCTGGGGGTCTCTGCCCAGGCACGCTTGCTGCTTCCGGACACAGCTGTGGGCGGAGCTAGTAGGGGCGGGCTACGTGATTGACACTTCTCTCCTCAGACTTCAAGGGCTACCACTGGACCCTTCCCCTGTCTTGAACCCTGAGCCGGCACCATGCACGGACGCCTGAAGGTGAAGACGTCAGAAGAGCAGGCGGAGGCCAAAAGGCTAGAGCGAGAGCAGAAGCTGAAGCTATACCAGTCAGCCACCCAGGCCGTATTCCAGAAGCGCCAGGCTGG…
J05459		2947	s	CTCGGAAGCCCGTCACCATGTCGTGCGAGTCGTCTATGGTTCTCGGGTACTGGGATATTCGTGGGCTGGCGCACGCCATCCGCCTGCTCCTGGAGTTCACGGATACCTCTTATGAGGAGAAACGGTACACGTGCGGGGAAGCTCCTGACTATGATCGAAGCCAATGGCTGGATGTGAAATTCAAGCTAGACCTGGACTTTCCTAATCTGCCCTACCTCCTGGATGGGAAGAACAAGATCACCCAGAGCAATGCCATCTTGCGCTACATCGCTCGCAAGCACAACATGTGTGGTGAGACTGAAGAAGAAAAGATTCGAGTGGACATCATAGAGAACCAAGTAATGGATTTCCGCACACAACTGATAAGGCTCTGTTACAGCTCTGACCACGAAAAACTGA…
J05459		2947	s	CTCGGAAGCCCGTCACCATGTCGTGCGAGTCGTCTATGGTTCTCGGGTACTGGGATATTCGTGGGCTGGCGCACGCCATCCGCCTGCTCCTGGAGTTCACGGATACCTCTTATGAGGAGAAACGGTACACGTGCGGGGAAGCTCCTGACTATGATCGAAGCCAATGGCTGGATGTGAAATTCAAGCTAGACCTGGACTTTCCTAATCTGCCCTACCTCCTGGATGGGAAGAACAAGATCACCCAGAGCAATGCCATCTTGCGCTACATCGCTCGCAAGCACAACATGTGTGGTGAGACTGAAGAAGAAAAGATTCGAGTGGACATCATAGAGAACCAAGTAATGGATTTCCGCACACAACTGATAAGGCTCTGTTACAGCTCTGACCACGAAAAACTGA…
K03183		114336	a	CTCCCACTCACACGGCTTCCAGACCCGCGTGCTGCAGGGGGTCCTGCCGGCCCTGCCTCAGGTGGTGTGCAACTACCGCGATGTGCGCTTCGAGTCCATCCGGCTCCCTGGCTGCCCGCGCGGCGTGAACCCCGTGGTCTCCTACGCCGTGGCTCTCAGCTGTCAATGTGCACTCTGCCGCCGCAGCACCACTGACTGCGGGGGTCCCAAGGACCACCCCTTGACCTGTGATGACCCCCGCTTCCAGGCCTCCTCTTCCTCAAAGGCCCCTCCCCCCAGCCTTCCAAGTCCATCCCGACTCCCGGGGCCCTCGGACACCCCGATCCTCCCACAATAAAGGCTTCTCGGCCGCACTCTGGCGGTGTCCTTCCGTGGGCCCAGGGCAACCACACACACACA…
L01406		2692	s	AGCAGCCAAGGCTTACTGAGGCTGGTGGAGGGAGCCACTGCTGGGCTCACCATGGACCGCCGGATGTGGGGGGCCCACGTCTTCTGCGTGTTGAGCCCGTTACCGACCGTATTGGGCCACATGCACCCAGAATGTGACTTCATCACCCAGCTGAGAGAGGATGAGAGTGCCTGTCTACAAGCAGCAGAGGAGATGCCCAACACCACCCTGGGCTGCCCTGCGACCTGGGATGGGCTGCTGTGCTGGCCAACGGCAGGCTCTGGCGAGTGGGTCACCCTCCCCTGCCCGGATTTCTTCTCTCACTTCAGCTCAGAGTCAGGGGCTGTGAAACGGGATTGTACTATCACTGGCTGGTCTGAGCCCTTTCCACCTTACCCTGTGGCCTGCCCTGTGCCTCTG…
L04731		4297	4	GCGGCGGCGGCGGCGGGAAGCAGCGGGGCTGGGGTTCCAGGGGGAGCGGCCGCCGCCTCAGCAGCCTCCTCGTCGTCCGCCTCGTCTTCGTCTTCGTCATCGTCCTCAGCCTCTTCAGGGCCGGCCCTGCTCCGGGTGGGCCCGGGCTTCGACGCGGCGCTGCAGGTCTCGGCCGCCATCGGCACCAACCTGCGCCGGTTCCGGGCCGTGTTTGGGGAGAGCGGCGGGGGAGGCGGCAGCGGAGAGGATGAGCAATTCTTAGGTTTTGGCTCAGATGAAGAAGTCAGAGTGCGAAGTCCCACAAGGTCTCCTTCAGTTAAAACTAGTCCTCGAAAACCTCGTGGGAGACCTAGAAGTGGCTCTGACCGAAATTCAGCTATCCTCTCAGATCCATCTGTG…
L05424		960	m	ATTTTTTAAATTATTAGGTGTGGGCAGAAGAAAAAGCTAGTGATCAACAGTGGCAATGGAGCTGTGGAGGACAGAAAGCCAAGTGGACTCAACGGAGAGGCCAGCAAGTCTCAGGAAATGGTGCATTTGGTGAACAAGGAGTCGTCAGAAACTCCAGACCAGTTTATGACAGCTGATGAGACAAGGAACCTGCAGAATGTGGACATGAAGATTGGGGTGTAACACCTACACCATTATCTTGGAAAGAAACAACCGTTGGAAACATAACCATTACAGGGAGCTGGGACACTTAACAGATGCAATGTGCTACTGATTGTTTCATTGCGAATCTTTTTTAGCATAAAATTTTCTACTCTTTTTGTTTTTTGTGTTTTGTTCTTTAAAGTCAGGTCCAATTTG…
L05424		960	m	ATTTTTTAAATTATTAGGTGTGGGCAGAAGAAAAAGCTAGTGATCAACAGTGGCAATGGAGCTGTGGAGGACAGAAAGCCAAGTGGACTCAACGGAGAGGCCAGCAAGTCTCAGGAAATGGTGCATTTGGTGAACAAGGAGTCGTCAGAAACTCCAGACCAGTTTATGACAGCTGATGAGACAAGGAACCTGCAGAATGTGGACATGAAGATTGGGGTGTAACACCTACACCATTATCTTGGAAAGAAACAACCGTTGGAAACATAACCATTACAGGGAGCTGGGACACTTAACAGATGCAATGTGCTACTGATTGTTTCATTGCGAATCTTTTTTAGCATAAAATTTTCTACTCTTTTTGTTTTTTGTGTTTTGTTCTTTAAAGTCAGGTCCAATTTG…
L07597		6195	s	CGCGGCGCAGGGCCGCCGGAGAGCGCGGGTGACCTGGCGGCGGCAGATGCCGCTCGCCCAGCTCAAGGAGCCCTGGCCGCTCATGGAGCTAGTGCCGCTGGACCCGGAGAATGGACAGACCTCAGGGGAAGAAGCTGGACTTCAGCCGTCCAAGGATGAGGGCGTCCTCAAGGAGATCTCCATCACGCACCACGTCAAGGCTGGCTCTGAGAAGGCTGATCCATCCCATTTCGAGCTCCTCAAGGTTCTGGGCCAGGGATCCTTTGGCAAAGTCTTCCTGGTGCGGAAAGTCACCCGGCCTGACAGTGGGCACCTGTATGCTATGAAGGTGCTGAAGAAGGCAACGCTGAAAGTACGTGACCGCGTCCGGACCAAGATGGAGAGAGACATCCTGGCTGA…
L09230		1230	s	ATGGAAACTCCAAACACCACAGAGGACTATGACACGACCACAGAGTTTGACTATGGGGATGCAACTCCGTGCCAGAAGGTGAACGAGAGGGCCTTTGGGGCCCAACTGCTGCCCCCTCTGTACTCCTTGGTATTTGTCATTGGCCTGGTTGGAAACATCCTGGTGGTCCTGGTCCTTGTGCAATACAAGAGGCTAAAAAACATGACCAGCATCTACCTCCTGAACCTGGCCATTTCTGACCTGCTCTTCCTGTTCACGCTTCCCTTCTGGATCGACTACAAGTTGAAGGATGACTGGGTTTTTGGTGATGCCATGTGTAAGATCCTCTCTGGGTTTTATTACACAGGCTTGTACAGCGAGATCTTTTTCATCATCCTGCTGACGATTGACAGGTACCTG…
X07024		6872	n	GAATTCCTTTTTTTTTTGAGCTTTAAATAAAGCATTTATTCATGAGCGGAAGCTTACAGTTTGCATAGATTCTTCATACCTTATCTGGAAGGGCGATGGAAACCCCAAGGCACTAGAGAGCATCAGAAGAAATCAGTGACATGATTTGAGTAGGGCTGGGGGACTGGGTCCCTGCACCCCAGCCACATCCTATGGGCCTTAGGCCCATACTCGGAGAACGAGTCCATTGGACAAAGAACATGGCTGAGAGACCTTCTGGGGGCCTTGAAGAGGCCGCCTCCTTGGTCTCCTCAACCCCAGTGTAAGTCTGGGGAGGCCCAAGGTGAGGGTCATGTATCGGGATGAATGTAAGAAGCACTTGGCAGGCTTGGGGGCTTTGGGGCTGGGCAGCCTGATCAC…
L11284		5604	A	ATTCGGCACGAGGGAGGAAGCGAGAGGTGCTGCCCTCCCCCCGGAGTTGGAAGCGCGTTACCCGGGTCCAAAATGCCCAAGAAGAAGCCGACGCCCATCCAGCTGAACCCGGCCCCCGACGGCTCTGCAGTTAACGGGACCAGCTCTGCGGAGACCAACTTGGAGGCCTTGCAGAAGAAGCTGGAGGAGCTAGAGCTTGATGAGCAGCAGCGAAAGCGCCTTGAGGCCTTTCTTACCCAGAAGCAGAAGGTGGGAGAACTGAAGGATGACGACTTTGAGAAGATCAGTGAGCTGGGGGCTGGCAATGGCGGTGTGGTGTTCAAGGTCTCCCACAAGCCTTCTGGCCTGGTCATGGCCAGAAAGCTAATTCATCTGGAGATCAAACCCGCAATCCGGAAC…
L11285		5605	A	GAATTCGAGCCGACCGACCGCTCCCGGCCCGCCCCCTATGGGCCCCGGCTAGAGGCGCCGCCGCCGCCGGCCCGCGGAGCCCCGATGCTGGCCCGGAGGAAGCCGGTGCTGCCGGCGCTCACCATCAACCCTACCATCGCCGAGGGCCCATCCCCTACCAGCGAGGGCGCCTCCGAGGCAAACCTGGTGGACCTGCAGAAGAAGCTGGAGGAGCTGGAACTTGACGAGCAGCAGAAGAAGCGGCTGGAAGCCTTTCTCACCCAGAAAGCCAAGGTTGGCGAACTCAAAGACGATGACTTCGAAAGGATCTCAGAGCTGGGCGCGGGCAACGGCGGGGTGGTCACCAAAGTCCAGCACAGACCCTCGGGCCTCATCATGGCCAGGAAGCTGATCCACCTT…
L12060		5916	A	CGGCAGAGTCAGTGTGCGGTTTGGGAGAAAATGTGTCGGATATTTTGGGGCGGTCACGTGGGCGGGCGGGCTCCGAGAGGCCCCGGGACAGTCCCAGCCTAGAGCCGTGCCCCCCCAGGAGCCCCCCAGTACGGCGAGCCCCGGACATTGCGACGCTCCATCCAAGAGACTGCCCGACGCCGGGACCTCGGGGCTCCGCCGCCTCCCTTCCCCCTCCCACTCCAGCAGCTACGGCCCAGTTCCCTCAACCTGACCCAGTATGTAGAAGCCAGTCTCTGCAGGCGGCCAGCGGCGGTGGAGACACAGAGCACCAGCTCAGAGGAGATGGTGCCAAGCTCGCCCTCGCCCCCTCCGCCTCCTCGGGTCTACAAGCCATGCTTCGTGTGCAATGACAAGTCC…
L12701		2020	s	GTCCCAGGTCTCGAAAACCAAAGAAGAAGAACCCGAACAAAGAGGACAAGCGGCCGCGCACGGCCTTTACCGCCGAGCAGCTGCAGAGGCTCAAGGCCGAGTTCCAGACCAACAGGTACCTGACGGAGCAGCGGCGCCAGAGCCTGGCGCAGGAGCTGAGCCTCAACGAGTCACAGATCAAGATTTGGTTCCAGAACAAGCGCGCCAAGATCAAGAAGGCCACGGGCAACAAGAACACGCTGGCCGTGCACCTCATGGCACAGGGCTTGTACAACCACTCCACCACAGCCAAGGAGGGCAAGTCGGACAGCGAGTAGGGCGGGGGGCATGGAGGCCAGGTCTCAGTCCGCGCTAAACAATGCAATAATTTAAAATCATAAAGGGCCAGTGTATAAAGAT…
L13738		10188	s	GAATTCCGGGAGCCCGCGGAGGCTGCTGCAGCAGCCCGAACCGGCGTCCGAGTCCGGGGAAGGCCCCCGCGAGCGCAGGGAGGGGCCGGAAAGTTCCGGCGAACTGGGGGAGCGGCAGTGGGAGAGCGTCGGGCGGGAGGCGGTGGTCCTGGGAGCGGCCCCGGCGCCCGAAGCCGCCCCGAGCTGGTGGGGAGGGTCCCGGCCGGTGGGGCCGGGCTGGCGGGGGAGGGGCGCCTGGGGGTGCAAGAGGCGAATTGGCTGCCCGGGGTGCAGGAGGGACAGGTGGTGCGGGCTGTCAGGAAACCTACCTGAACGGGAAGGAGCCCCAGGAGGGAGAGGGACCCGGCGAGGGCTCAGGACCCGGAGGCGCCGGCGGAGGAGGAGGTGGTGACTGGCAGG…
L15388		2869	s	CAGAGGGAGGAAGAAGCGGCGGCGCGGCGGCGGCGGCTCCTCTTTGCAGAGGGGGAAACTCTTGGGCTGAGAGCAGGAACAACGCGGTAGGCAAGGCGGGCTGCTGGCTCCCCCGGCTCCGGCAGCAGCGGCGGCAGCCCGAGCAGCGGCAGCAGCAGCGGCAGCACCCCAGGCGCTGACAGCCCCGCCGGCCGGCTCCGTTGCTGACCGCCGACTGTCAATGGAGCTGGAAAACATCGTGGCCAACACGGTCTTGCTGAAAGCCAGGGAAGGGGGCGGAGGAAAGCGCAAAGGGAAAAGCAAGAAGTGGAAAGAAATCCTGAAGTTCCCTCACATTAGCCAGTGTGAAGACCTCCGAAGGACCATAGACAGAGATTACTGCAGTTTATGTGACAAGCA…
L16991		1841	s	AAGCTTCGACGGCCGCCAGTGTGCTCTAAAGGGTGGACAGTCATGGCGGCCCGGCGCGGGGCTCTCATAGTGCTGGAGGGCGTGGACCGCGCCGGGAAGAGCACGCAGAGCCGCAAGCTGGTGGAAGCGCTGTGCGCCGCGGGCCACCGCGCCGAACTGCTCCGGTTCCCGGAAAGATCAACTGAAATCGGCAAACTTCTGAGTTCCTACTTGAAAAAGAAAAGTGACGTGGAGGATCACTCGGTGCACCTGCTTTTTTCTGCAAATCGCTGGGAACAAGTGCCGTTAATTAAGGAAAAGTTGAGCCAGGGCGTGACCCTCGTCGTGGACAGATACGCATTTTCTGGTGTGGCCTTCACCGGTGCCAAGGAGAATTTTTCCCTAGACTGGTGTAAACAG…
L20852		6575	s	CAGATCGGGAAGAAAAATATGGAATGTGTTTTACCGCTGACTGAACACAACCAAATGAACTGTCCTGACAGTAGTTTGCAAACCAGCAGCTAGCAGTTTGTCCAGCCTCTAACATTGTCCAGCACTTTCCAGAGCAAACTCACTGTTTACAAGAACTCTTGGCCTTACGAAGTTTATAACCTCAAGCTTTGTTTATTTAAAATATTCCTGCAAAAGAAAAGTACCCGGCACCCACTTTCCAAAATGGCCATGGATGAGTATTTGTGGATGGTCATTTTGGGTTTCATCATAGCTTTCATCTTGGCCTTTTCTGTTGGTGCAAACGATGTTGCCAACTCCTTTGGTACAGCCGTGGGCTCTGGTGTGGTGACCTTGAGGCAGGCATGCATTTTAGCTTCA…
L20859		6574	s	GAGCTGTCCCCGGTGCCGCCGACCCGGGCCGTGCCGTGTGCCCGTGGCTCCAGCCGCTGCCGCCTCGATCTCCTCGTCTCCCGCTCCGCCCTCCCTTTTCCCTGGATGAACTTGCGTCCTTTCTCTTCTCCGCCATGGAATTCTGCTCCGTGCTTTTAGCCCTCCTGAGCCAAAGAAACCCCAGACAACAGATGCCCATACGCAGCGTATAGCAGTAACTCCCCAGCTCGGTTTCTGTGCCGTAGTTTACAGTATTTAATTTTATATAATATATATTATTTATTATAGCATTTTTGATACCTCATATTCTGTTTACACATCTTGAAAGGCGCTCAGTAGTTCTCTTACTAAACAACCACTACTCCAGAGAATGGCAACGCTGATTACCAGTACTACAGC…
L22075		10672	s	TGGGGCCGGAGAGGCGGCGAGGCGGCGGCGGCGGCGGCAAGATGGCGGACTTCCTGCCGTCGCGGTCCGTGCTGTCCGTGTGCTTCCCCGGCTGCCTGCTGACGAGTGGCGAGGCCGAGCAGCAACGCAAGTCCAAGGAGATCGACAAATGCCTGTCTCGGGAAAAGACCTATGTGAAGCGGCTGGTGAAGATCCTGCTGCTGGGCGCGGGCGAGAGCGGCAAGTCCACCTTCCTGAAGCAGATGCGGATCATCCACGGGCAGGACTTCGACCAGCGCGCGCGCGAGGAGTTCCGCCCCACCATCTACAGCAACGTGATCAAAGGTATGAGGGTGCTGGTTGATGCTCGAGAGAAGCTTCATATTCCCTGGGGAGACAACTCAAACCAACAACATGGAG…
X14474		4137	n	TGTCGACTATCAGGTGAACTTTGAACCAGGATGGCTGAGCCCCGCCAGGAGTTCGAAGTGATGGAAGATCACGCTGGGACGTACGGGTTGGGGGACAGGAAAGATCAGGGGGGCTACACCATGCACCAAGACCAAGAGGGTGACACGGACGCTGGCCTGAAAGCTGAAGAAGCAGGCATTGGAGACACCCCCAGCCTGGAAGACGAAGCTGCTGGTCACGTGACCCAAGCTCGCATGGTCAGTAAAAGCAAAGACGGGACTGGAAGCGATGACAAAAAAGCCAAGGGGGCTGATGGTAAAACGAAGATCGCCACACCGCGGGGAGCAGCCCCTCCAGGCCAGAAGGGCCAGGCCAACGCCACCAGGATTCCAGCAAAAACCCCGCCCGCTCCAAAGACA…
L25851		3682	s	GAATTCCGGCCCCCGTGTCTGGGCGTCCGCCTCCTGGCCTCCTGGCTGAGGGGAAGCTGAGTGGGCCACGGCCCATGTGTCGCACTCGCCTCGGCTCCCACACAGCCGCCTCTGCTCCAGCAAGGATGTGGCTCTTCCACACTCTGCTCTGCATAGCCAGCCTGGCCCTGCTGGCCGCTTTCAATGTGGATGTGGCCCGGCCCTGGCTCACGCCCAAGGGAGGTGCCCCTTTCGTGCTCAGCTCCCTTCTGCACCAAGACCCCAGCACCAACCAGACCTGGCTCCTGGTCACCAGCCCCAGAACCAAGAGGACACCAGGGCCCCTCCATCGATGTTCCCTTGTCCAGGATGAAATCCTTTGCCATCCTGTAGAGCATGTCCCCATCCCCAAGGGGAGGC…
L27080		4161	s	AGACTGAGTGAGCGAGCCAGTCCTCTGATGCACTGTGTATTCATCCCCTTTCTTAGGCGGCTGTGTTGGTTCTAGGCTAGCTGCTGTCTTTCTTTGGTAGGCTGCTAACCTCTTTGGATTGTGAATTTAAAACATGTTTTACAGTAAATTTGCTGCCAAGACAAGAGGTGTATTTCTCCAGCAATGAATTCCTCATTTCACCTGCATTTCTTGGATCTCAACCTGAATGCCACAGAGGGCAACCTTTCAGGACCCAATGTCAAAAACAAGTCTTCACCATGTGAAGACATGGGCATTGCTGTGGAGGTGTTTCTCACTCTGGGTGTCATCAGCCTCTTGGAGAACATCTTGGTCATAGGGGCCATAGTGAAGAACAAAAACCTGCACTCCCCCATGTAC…
X14474		4137	n	TGTCGACTATCAGGTGAACTTTGAACCAGGATGGCTGAGCCCCGCCAGGAGTTCGAAGTGATGGAAGATCACGCTGGGACGTACGGGTTGGGGGACAGGAAAGATCAGGGGGGCTACACCATGCACCAAGACCAAGAGGGTGACACGGACGCTGGCCTGAAAGCTGAAGAAGCAGGCATTGGAGACACCCCCAGCCTGGAAGACGAAGCTGCTGGTCACGTGACCCAAGCTCGCATGGTCAGTAAAAGCAAAGACGGGACTGGAAGCGATGACAAAAAAGCCAAGGGGGCTGATGGTAAAACGAAGATCGCCACACCGCGGGGAGCAGCCCCTCCAGGCCAGAAGGGCCAGGCCAACGCCACCAGGATTCCAGCAAAAACCCCGCCCGCTCCAAAGACA…
J00117		114336	s	AGACAAGGCAGGGGACGCACCAAGGATGGAGATGTTCCAGGGGCTGCTGCTGTTGCTGCTGCTGAGCATGGGCGGGACATGGGCATCCAAGGAGCCGCTTCGGCCACGGTGCCGCCCCATCAATGCCACCCTGGCTGTGGAGAAGGAGGGCTGCCCCGTGTGCATCACCGTCAACACCACCATCTGTGCCGGCTACTGCCCCACCATGACCCGCGTGCTGCAGGGGGTCCTGCCGGCCCTGCCTCAGGTGGTGTGCAACTACCGCGATGTGCGCTTCGAGTCCATCCGGCTCCCTGGCTGCCCGCGCGGCGTGAACCCCGTGGTCTCCTACGCCGTGGCTCTCAGCTGTCAATGTGCACTCTGCCGCCGCAGCACCACTGACTGCGGGGGTCCCAAGGA…
J00117		114336	s	AGACAAGGCAGGGGACGCACCAAGGATGGAGATGTTCCAGGGGCTGCTGCTGTTGCTGCTGCTGAGCATGGGCGGGACATGGGCATCCAAGGAGCCGCTTCGGCCACGGTGCCGCCCCATCAATGCCACCCTGGCTGTGGAGAAGGAGGGCTGCCCCGTGTGCATCACCGTCAACACCACCATCTGTGCCGGCTACTGCCCCACCATGACCCGCGTGCTGCAGGGGGTCCTGCCGGCCCTGCCTCAGGTGGTGTGCAACTACCGCGATGTGCGCTTCGAGTCCATCCGGCTCCCTGGCTGCCCGCGCGGCGTGAACCCCGTGGTCTCCTACGCCGTGGCTCTCAGCTGTCAATGTGCACTCTGCCGCCGCAGCACCACTGACTGCGGGGGTCCCAAGGA…
J02645		1965	s	GTGCGGGAATCACACACATACCTCAGAATGCCGGGTCTAAGTTGTAGATTTTATCAACACAAATTTCCTGAGGTGGAAGATGTAGTGATGGTGAATGTCAGATCCATTGCTGAAATGGGGGCTTATGTCAGCTTGCTGGAATACAACAACATTGAAGGCATGATTCTTCTTAGTGAATTATCCAGAAGGCGTATCCGTTCTATCAACAAACTCATCCGAATTGGCAGGAATGAGTGTGTGGTTGTCATTAGGGTGGACAAAGAAAAAGGATATATTGATTTGTCAAAAAGAAGAGTTTCTCCAGAGGAAGCAATCAAATGTGAAGACAAATTCACAAAATCCAAAACTGTTTATAGCATTCTTCGTCATGTTGCTGAGGTGTTAGAATACACCAAGGAT…
J03069		4611	s	TGATTCATCTGGTGAAAGACGAGACTCCAATATCTAAAAAAAAGAAAAAAAAATAGGGCTAATAAATGATTTAAGCAAAGATCTGTAGGATACAAGGGCAACATACAAAAATCATCATTTATATTTATATACACTAACAGTGAACAATCTGAAAAAGAAATATTAAAAAATTATAATTAAAATATCCGCACTGCAGGTGGAGCTCATTGCTCATGCCTGTAATCCCAACACTTTAGGAGGCTGAGGCATACCGACCACTTGCGGTCAGGAGTCAAGACCAGCCTGGCCAACATGGCGAAACCTCGTCTCTACTAGAAATACAAAAAATAAAAATAAAAATAAATTAACCAGGCGTGGTGGCCCACGCGCCCCTGTAGTCGCAGCTACTTTGGAGGCTGA…
J03133		6667	d	ACAGGTGAGCTTGACCTCACAGCCACACAACTTTCACAGGGTGCCAATGGCTGGCAGATCATCTCTTCCTCCTCTGGGGCTACCCCTACCTCAAAGGAACAGAGTGGCAGCAGTACCAATGGCAGCAATGGCAGTGAGTCTTCCAAGAATCGCACAGTCTCTGGTGGGCAGTATGTTGTGGCTGCCGCTCCCAACTTACAGAACCAGCAAGTTCTGACAGGACTACCTGGAGTGATGCCTAATATTCAGTATCAAGTAATCCCACAGTTCCAGACCGTTGATGGGCAACAGCTGCAGTTTGCTGCCACTGGGGCCCAAGTGCAGCAGGATGGTTCTGGTCAAATACAGATCATACCAGGTGCAAACCAACAGATTATCACAAATCGAGGAAGTGGAGGC…
J03171		3454	s	TTAGGACGGGGCGATGGCGGCTGAGAGGAGCTGCGCGTGCGCGAACATGTAACTGGTGGGATCTGCGGCGGCTCCCAGATGATGGTCGTCCTCCTGGGCGCGACGACCCTAGTGCTCGTCGCCGTGGGCCCATGGGTGTTGTCCGCAGCCGCAGGTGGAAAAAATCTAAAATCTCCTCAAAAAGTAGAGGTCGACATCATAGATGACAACTTTATCCTGAGGTGGAACAGGAGCGATGAGTCTGTCGGGAATGTGACTTTTTCATTCGATTATCAAAAAACTGGGATGGATAATTGGATAAAATTGTCTGGGTGTCAGAATATTACTAGTACCAAATGCAACTTTTCTTCACTCAAGCTGAATGTTTATGAAGAAATTAAATTGCGTATAAGAGCAGAA…
J04046		808	s	TGAGTGTGGAGGCGCGGACGCGCGGCGGAGCTGGAACTGCTGCAGCTGCTGCCGCCGCCGGAGGAACCTTGATCCCCGTGCTCCGGACACCCCGGGCCTCGCCATGGCTGACCAGCTGACTGAGGAGCAGATTGCAGAGTTCAAGGAGGCCTTCTCCCTCTTTGACAAGGATGGAGATGGCACTATCACCACCAAGGAGTTGGGGACAGTGATGAGATCCCTGGGACAGAACCCCACTGAAGCAGAGCTGCAGGATATGATCAATGAGGTGGATGCAGATGGGAACGGGACCATTGACTTCCCGGAGTTCCTGACCATGATGGCCAGAAAGATGAAGGACACAGACAGTGAGGAGGAGATCCGAGAGGCGTTCCGTGTCTTTGACAAGGATGGGAATGG…
X14787		7057	n	GGACGCACAGGCATTCCCCGCGCCCCTCCAGCCCTCGCCGCCCTCGCCACCGCTCCCGGCCGCCGCGCTCCGGTACACACAGGATCCCTGCTGGGCACCAACAGCTCCACCATGGGGCTGGCCTGGGGACTAGGCGTCCTGTTCCTGATGCATGTGTGTGGCACCAACCGCATTCCAGAGTCTGGCGGAGACAACAGCGTGTTTGACATCTTTGAACTCACCGGGGCCGCCCGCAAGGGGTCTGGGCGCCGACTGGTGAAGGGCCCCGACCCTTCCAGCCCAGCTTTCCGCATCGAGGATGCCAACCTGATCCCCCCTGTGCCTGATGACAAGTTCCAAGACCTGGTGGATGCTGTGCGGGCAGAAAAGGGTTTCCTCCTTCTGGCATCCCTGAGGCAG…
J04444		1537	s	GTCGACTTTTAGTTTAGATTGTGCCATCTGGCTCTAGCCAATGGAGACAGGACACAGTAGCAGGGACAAGCTGTGTAAGGGATAAAAATAGCTTCTCTCCTTTATTCAGGTGTGCTCTCACCATTTTTCCATCTGTGAGGAGCACCCTCTCTGCAGAAAGTAAAATTGACTTGCTGAGAGAACTTTTTGTCGGAATGCTGATCTTTCCTTATGGTACCAGGGAACAAGCGTTCTGTTTCTAAATAAACATTTTACATATAACACAGGGTTTCTCCATGTTGGTCAGGCTGGTCTCAAACTCACGACCTCAAGTGATCTGGGGCCTCCCAAAGTGCTGGGATTACAGGCGTGAGCACCGCACCCAGCCTAGTTTTTAAATTTTATTTGCTTTTTTTTTTT…
J04988		3326	s	GAGCTCCGGCTGCCCTGCACTGGTTCCCAGAGACTCCCTCCTTCCCAGGTCCAAATGGCTGCAGGAGCGAAGTGGGCGGAAAAAAAGCGAACCAGCTTGAGAAAGGGCTTGACGTGCCTGCGTAGGGAGGGCGCATGTCCCCGTGCTCCGTGTACGTGGCGGCCGCAGGGGCTAGAGGGGGGTCCCCCCCGCAGGTACTCCACTCTCAGTCTGCAAAAGTGTACGCCCGCAGAGCCGCCCCAGGTGCCTGGGTGTTGTGTGATTGACGCGGGGAAGGAGGGGTCAGCCGATCCCTCCCCAACCCTCCATCCCATCCCTGAGGATTGGGCTGGTACCCGCGTCTCTCGGACAGGTCAGAGCGGGTCGCCGGGTGGGGTCGCTGCAAAAACCCTGCCCCGG…
D49950		3606	s	GCCTGGACAGTCAGCAAGGAATTGTCTCCCAGTGCATTTTGCCCTCCTGGCTGCCAACTCTGGCTGCTAAAGCGGCTGCCACCTGCTGCAGTCTACACAGCTTCGGGAAGAGGAAAGGAACCTCAGACCTTCCAGATCGCTTCCTCTCGCAACAAACTATTTGTCGCAGGAATAAAGATGGCTGCTGAACCAGTAGAAGACAATTGCATCAACTTTGTGGCAATGAAATTTATTGACAATACGCTTTACTTTATAGCTGAAGATGATGAAAACCTGGAATCAGATTACTTTGGCAAGCTTGAATCTAAATTATCAGTCATAAGAAATTTGAATGACCAAGTTCTCTTCATTGACCAAGGAAATCGGCCTCTATTTGAAGATATGACTGATTCTGACTGT…
D78151		5708	s	TGCGCGCGCAGCGGGCCGGCAGTGGCGGCGGAGATGGAGGAGGGAGGCCGGGACAAGGCGCCGGTGCAGCCCCAGCAGTCTCCAGCGGCGGCCCCCGGCGGCACGGACGAGAAGCCGAGCGGCAAGGAGCGGCGGGATGCCGGGGACAAGGACAAAGAACAGGAGCTGTCTGAAGAGGATAAACAGCTTCAAGATGAACTGGAGATGCTCGCGGAACGACTAGGGGAGAAGGATACATCCCTGTATCGACCAGCGCTGGAGGAATTGCGAAGGCAGATTCGTTCTTCTACAACTTCCATGACTTCAGTGCCCAAGCCTCTCAAATTTCTGCGTCCACACTATGGCAAACTGAAGGAAATCTATGAGAACATGGCCCCTGGGGAGAATAAGCGTTTTGCT…
D86331		4324	a	CAGTCACCGGTGTGCTCGACGAAGAGACCAAGGAGTGGATGAAGCGGCCCCGCTGTGGGGTGCCAGACCAGTTCGGGGTACGAGTGAAAGCCAACCTGCGGCGGCGTCGGAAGCGCTACGCCCTCACCGGGAGGAAGTGGAACAACCACCATCTGACCTTTAGCATCCAGAACTACACGGAGAAGTTGGGCTGGTACCACTCGATGGAGGCGGTGCGCAGGGCCTTCCGCGTGTGGGAGCAGGCCACGCCCCTGGTCTTCCAGGAGGTGCCCTATGAGGACATCCGGCTGCGGCGACAGAAGGAGGCCGACATCATGGTACTCTTTGCCTCTGGCTTCCACGGCGACAGCTCGCCGTTTGATGGCACCGGTGGCTTTCTGGCCCACGCCTATTTCCCTG…
D88799		56099	s	AGAAGTAGAAAGATATACGATAAACATAGAAGCAAAAGACCGAGGATCTCTCTCAACACGGTGTAAAGTAATTGTAGAAGTTGTAGACGAAAACGACGACAGCCCAGAAATAATCATCACGTCACTCTCTGATCAGATTATGGAGGATTCCCCTCCAGGAGTGGTTGTTGCCCTCTTCAAAACACGGGACCAAGACTCAGGGGAAAATGGGGAAGTCAGGTGTAGCTTAAGTAGAGGTGTTCCATTTAAGATTCATTCTTCTTCTAATAATTACTACAAGCTAGTAACAGATGAGGCCCTGGGTCGGGAGCAGACCCCAGAGTACAACGTCACCATCGTAGCCACAGACAGGGGCAAGCCTCCGTTATTCTTCAGCAAAACCATAACCCTGCACATTAC…
X14968		5576	e	CCAGGTCGGCCGTGGTAGCGTAGGGTTGCGCGGCCCGGAAACGCAGAGCCGGCCAAAGAGCGGCGCGACGTGAGCCGGGGCCGTGCGCGAAGAGACCTCGCGGGCGCGGAGCGAAAGGCCGGCGTGAGTGAGCGCGGAGACAGTGGCCGCCGGCGGCCCAACCCGTCTATCCCTTCGGCCGCCGCCGGCATGAGCCACATCCAGATCCCGCCGGGGCTCACGGAGCTGCTGCAGGGCTACACGGTGGAGGTGCTGCGACAGCAGCCGCCTGACCTCGTCGAATTCGCAGTGGAGTACTTCACCCGCCTGCGCGAGGCCCGCGCCCCAGCCTCAGTCCTGCCCGCCGCCACCCCACGCCAGAGCCTGGGCCACCCCCCGCCAGAACCCGGCCCGGACCGT…
X51757		3310	e	CCCGGGCGGGCGAGAGGCTCTCAACTGGGCGGGAAGGTGCGGGAAGGTGCGGAAAGGTTCGCGAAAGTTCGCGGCGGCGGGGGTCGGGTGAGGCGCAAAAGGATAAAAAGCCCGTGGAAGCGGAGCTGAGCAGATCCGAGCCGGGCTGGCTGCAGAGACACCGCAGGGAGAGCCTCACTGCTGAGCGCCCCTCGACGGCGGACGGGCAGCAGCCTCCGTGGCCTCCAGCATCCGACAAGAAGCTTCAGCCATGCAGGCCCCACGGGAGCTCGCGGTGGGCATCGACCTGGGCACCACCTACTCGTGCGTGGGCGTGTTTCAGCAGGGCCGCGTGGAGATCCTGGCCAACGACCAGGGCAACCGCACCACGCCCAGCTACGTGGCCTTCACCGACACCGA…
D42108		5334	s	GAATTCCGGGCAGCATCATCAAGGCACATAGATTCTCTCTTTGAACAATGCAGCTGCTGCAGGGGATGGGGAAGGGATGGCACTGGCAATTCAAGACTGCCTTTCCTACTTCTTCAGTGCCTCTTTCACCAATATGAAGTTAAAACCAGGATCCTTCAAACCAAAAATGTGGTGGAAGAAAGAAAACCGTGTCTTTCAGCAGCATGCCATCGGAAAAGAAAATTAGCAGTGCAAATGACTGCATCAGCTTCATGCAAGCTGGCTGTGAGTTGAAGAAAGTCCGGCCAAATTCTCGCATTTACAACCGTTTTTTCACTCTGGACACAGACCTTCAAGCTCTTCGCTGGGAACCTTCAAAGAAAGACCTCGAGAAAGCCAAGCTTGATATTTCTGCCATAA…
D45248		5721	s	GGGGGAGTGAAAGCGAAAGCCCGGGCGACTAGCCGGGAGACCAGAGATCTAGCGACTGAAGCAGCATGGCCAAGCCGTGTGGGGTGCGCCTGAGCGGGGAAGCCCGCAAACAGGTGGAGGTCTTCAGGCAGAATCTTTTCCAGGAGGCTGAGGAATTCCTCTACAGATTCTTGCCACAGAAAATCATATACCTGAATCAGCTCTTGCAAGAGGACTCCCTCAATGTGGCTGACTTGACTTCCCTCCGGGCCCCACTGGACATCCCCATCCCAGACCCTCCACCCAAGGATGATGAGATGGAAACAGATAAGCAGGAGAAGAAAGAAGTCCCTAAGTGTGGATTTCTCCCTGGGAATGAGAAAGTCCTGTCCCTGCTTGCCCTGGTTAAGCCAGAAGTCT…
D49410		3563	)	AAATGAAAAAAAATAATAGTTCACTCAAACACAACTTCCGGGTTGAAGGTTCAACGATTCTCCTCCTCACCTCCAAGTACTGGGACTACAGACATGCACCACACACCCAGCTAATTCTGCATTTTTAGTAGAGAAGGGGTCTCACCATGTTGCCCAGGATGGTCTGGATCTCCTGACCTTATGGTCCGCTCGCCTCGGCCTCCCAAAGTCCTGGGATTACAGGTGTGACCCACCGCGCCTGGCCCAAAGTGCTGGGATGACAGGCGTGAGACACCATCCTGCCCCACAGAAAAGATCTGAGATGGGACAGCCCCCGCAGATCAGGACGTGGGCTCTGTTATCTGGGGGGTGACCGACTCACCCTGCCTCCTCTCGTCTCTGCAGGTGGTCTGGGAGGCG…
D49493		2662	b	TCTAGATGAAGAGCTGTGAATCTTCCTCCCAATCTTTGGACAAGAACCCGCAGACACAGACAATAACAGCATAACAGTTCCTTGGTAGAGGTCTGTGACTTCCTCATCAAGGAAACATTCCTTTTCTCTTTCCTTTTTTTTTTTTTTTTTTAGTTGTTGGCACTGTGCACTAAGAAACGAATTTTCTCTGCAGAGTAAGGAACAGCCAGGCTTGAAACTCTCACCAAATCTGCCAGTCTGGGTCTACTTTAAATGTGCTACAACTTCTTTCAAACACACAATAAATGAAAAGACCAATCTGAATGATCAGTGCAATTTAGTTAGTATCATGTCACTTTAAAATCTGGCCAAGAATCCTCATACTATCCTGCTCTTGTCCCCATCTTAGAGTTGAAAAAA…
X84740		3980	I	CCACGCGTCCGGCAGCCTGTATGAGCAAGTGCCGAGGCCTACGGTGAGCGCCGGAGCCGGAGAGGCAGCTATATGTCTTTGGCTTTCAAGATCTTCTTTCCACAAACCCTCCGTGCACTCAGCCGAAAAGAACTGTGCCTATTCCGAAAACATCACTGGCGTGATGTAAGACAATTCAGCCAGTGGTCAGAAACAGATCTGCTTCATGGACATCCCCTCTTCCTGAGAAGAAAGCCTGTTCTATCATTCCAGGGAAGCCATCTAAGATCACGTGCCACCTACCTTGTTTTCTTGCCAGGGTTGCATGTGGGACTCTGCAGTGGCCCCTGTGAGATGGCTGAGCAACGGTTCTGTGTGGACTATGCCAAGCGTGGCACAGCTGGCTGCAAAAAATGCAAG…
X84740		3980	I	CCACGCGTCCGGCAGCCTGTATGAGCAAGTGCCGAGGCCTACGGTGAGCGCCGGAGCCGGAGAGGCAGCTATATGTCTTTGGCTTTCAAGATCTTCTTTCCACAAACCCTCCGTGCACTCAGCCGAAAAGAACTGTGCCTATTCCGAAAACATCACTGGCGTGATGTAAGACAATTCAGCCAGTGGTCAGAAACAGATCTGCTTCATGGACATCCCCTCTTCCTGAGAAGAAAGCCTGTTCTATCATTCCAGGGAAGCCATCTAAGATCACGTGCCACCTACCTTGTTTTCTTGCCAGGGTTGCATGTGGGACTCTGCAGTGGCCCCTGTGAGATGGCTGAGCAACGGTTCTGTGTGGACTATGCCAAGCGTGGCACAGCTGGCTGCAAAAAATGCAAG…
Z48541		5800	e	GCTCGCCAGGAGCAACCTCGGCGCCCAGGGTCTGAGGCTGCAGCCCCAGTTCGACATTGTGAGCCGCCGCCGGGGGAGTCCCTAGCGCAACCGTGCCCCCAAGTCCCCGTCCGCGCAGCGATGGGGCACCTGCCCACGGGGATACACGGCGCCCGCCGCCTCCTGCCTCTGCTCTGGCTCTTTGTGCTGTTCAAGAATGCTACAGCTTTCCATGTAACTGTCCAAGATGATAATAACATCGTTGTCTCATTAGAAGCTTCAGACGTCATCAGTCCAGCATCTGTGTATGTTGTGAAGATAACTGGTGAATCCAAAAATTATTTCTTCGAATTTGAGGAATTCAACAGCACTTTGCCTCCTCCTGTTATTTTCAAGGCCAGTTATCATGGCCTTTATTAT…
AB003102		5717	s	AGAGCGGTAAGATGGCGGCGGCGGCGGTGGTGGAGTTCCAGAGAGCCCAGTCTCTACTCAGCACCGACCGGGAGGCCTCCATCGACATCCTCCACTCCATCGTGAAGCGTGACATTCAGGAAAACGATGAAGAGGCAGTGCAAGTCAAAGAGCAGAGCATCCTGGAACTGGGATCTCTCCTGGCAAAGACTGGACAAGCTGCAGAGCTTGGAGGACTCCTGAAGTATGTACGACCCTTCTTGAATTCCATCAGCAAGGCTAAAGCAGCTCGCCTGGTCCGATCTCTTCTTGATCTGTTTCTTGATATGGAAGCAGCTACAGGGCAGGAGGTCGAGCTGTGTTTAGAGTGCATCGAATGGGCCAAGTCAGAGAAAAGAACTTTCTTACGCCAAGCTTTGG…
AB003103		5718	s	TGGCCGAAGCAGGGGGACAGCAAGGGACGCTCAGGCGGGGACCATGGCGGACGGCGGCTCGGAGCGGGCTGACGGGCGCATCGTCAAGATGGAGGTGGACTACAGCGCCACGGTGGATCAGCGCCTACCCGAGTGTGCGAAGCTAGCCAAGGAAGGAAGACTTCAAGAAGTCATTGAAACCCTTCTCTCTCTGGAAAAGCAGACTCGTACTGCTTCCGATATGGTATCGACATCCCGTATCTTAGTTGCAGTAGTGAAGATGTGCTATGAGGCTAAAGAATGGGATTTACTTAATGAAAATATTATGCTTTTGTCCAAAAGGCGGAGTCAGTTAAAACAAGCTGTTGCCAAAATGGTTCAACAGTGCTGTACTTATGTTGAGGAAATCACAGACCTTCC…
AF002224		7337	R	CCCGCCCAGCCAGTCCTCCCGTCTTGCGCCGCGGCCGCGAGATCCGTGTGTCTCCCAAGATGGTGGCGCTGGGCTCGGGGTGACTACAGGAGACGACGGGGCCTTTTCCCTTCGCCAGGACCCGACACACCAGGCTTCGCTCGCTCGCGCACCCCTCCGCCGCGTAGCCATCCGCCAGGCGCGGGGGCGACGACAGGTTAAAAATCTGTAAGAGCCTGATTTTAGAATTCACCAGCTCCTCAGAAGTTTGGCGAAATATGAGTTATTAAGCCTACGCTCAGATCAAGGTAGCAGCTAGACTGGTGTGACAACCTGTTTTTAATCAGTGACTCAAAGCTGTGATCACCCTGATGTCACCGAATGGCCACAGCTTGTAAAAGTGCCAGCAGGTTTATTTTT…
AF002224		7337	R	CCCGCCCAGCCAGTCCTCCCGTCTTGCGCCGCGGCCGCGAGATCCGTGTGTCTCCCAAGATGGTGGCGCTGGGCTCGGGGTGACTACAGGAGACGACGGGGCCTTTTCCCTTCGCCAGGACCCGACACACCAGGCTTCGCTCGCTCGCGCACCCCTCCGCCGCGTAGCCATCCGCCAGGCGCGGGGGCGACGACAGGTTAAAAATCTGTAAGAGCCTGATTTTAGAATTCACCAGCTCCTCAGAAGTTTGGCGAAATATGAGTTATTAAGCCTACGCTCAGATCAAGGTAGCAGCTAGACTGGTGTGACAACCTGTTTTTAATCAGTGACTCAAAGCTGTGATCACCCTGATGTCACCGAATGGCCACAGCTTGTAAAAGTGCCAGCAGGTTTATTTTT…
AF012024		9270	s	GCGGACGTGGGCAGGAGGGCTGGAAAAGCCGGCGCTGGAGCGGAACGGGAGTAGCTGCCTGGGCGCCAAAGGCCGCGGCACTCCCACGTGGACCCCGAAGTCCCGAACCCGGGGATGGGCCCGCGGCTGCGAGGGGATCTTCTCTGGATCAAGCAATGGTGGTGAAAAATGTTTCGCAAGGGCAAAAAACGACACAGTAGTAGCAGTTCCCAAAGTAGCGAAATCAGTACTAAGAGCAAGTCTGTGGATTCTAGCCTTGGGGGTCTTTCACGATCCAGCACTGTGGCCAGCCTCGACACAGATTCCACCAAAAGCTCAGGACAAAGCAACAATAATTCAGATACCTGTGCAGAATTTCGAATAAAATATGTTGGTGCCATTGAGAAACTGAAACTCTCC…
D00591		1104	s	GTCGACCAGGATGGAGTGCATCGGCGCGATCTCGGCTCACTGCAACCACCGCCTCCCAGGTTCAAACGATTCTCATGCTTCAGCCTCCCGAGTAGCTGGGACTGGAGGTGCGCGGCACCATGCCTGGCTTATGTTCTGTATTTTTTGTAGAGACGGGGTTTCGCCATGATGCCCAGGCCGGTCTCGAACTCCTGGCCTCAAGCGATCCGCCCCTCACGGCCTTCAGAGCTGCTGTAATCACAGGCGTGAGCCACCGCGTTCGACTCTTCCAAAAACTTTTTGGCCAGTTTATCTAAGGGCATATCCTACAGACTGAGTCCAGTGATTGCACAGAAGTAAACGTCCTCTGCAGCTACATACCTACAAACCTATTTCTGTAACGTACATTCCCCAGCAAGG…
TTGTACAGTGGCTGAGAAAATAGGATATAGTTTTGATTTTTTTAATTGTAAAATATTTTGGAGGGAGAACAAAATCTTTTAACATTTTGAATAAATTTAGAGTTTTATAAAATAGGCCACTTGTTTTCTACACATTCCCTGCTTTTTAAGGGAGCACATATTATGTGCCAGGCACTGCTGGGAAAGACAGAATAAACTATAAACCTGGTGTTGAGGCTACAACTTAAGTGATGTCAAGATGTCCTGAGGTGCCAACCAGCTGTCAGTGTGACTGTAACAAAGGCTTCAAATCTGTCAAGAAGTAAGGAAAAGTTTTGTTTGAGTTTTGTTTGGGTATTTCTGTTTTGGGAGTCACTGGATTATTTTTAAATGCTGCATAGTACAATAGAGGCAGGGTGG…
D00654		72	9	CCCCTTTTTCTGGGATAAGTACATTTTTGGACCACCTTGCTTATTCCCTTGGGGACTGATCATGATTCACCACATTTGTTCTTTGCAGATTATTGCTCCCCCAGAGCGGAAGTACTCAGTCTGGATCGGGGGCTCTATCCTGGCCTCTCTCTCCACCTTCCAGCAGATGTGGATCAGCAAGCCTGAGTATGATGAGGCAGGGCCCTCCATTGTCCACAGGAAGTGCTTCTAAAGTCAGAACAGGTTCTCCAAGGATCCCCTCGAGACTACTCTGTTACCAGTCATGAAACATTAAAACCTACAAGCCTTACTTCTCTGTGTGGGGCTCTTTTTTCCTGGGCTATGTCTCATACACAGTGCTAAGGACTTTTCACACATTACTTTTAATCCATGCAATAG…
D13168		1910	7	TTTTGTACAGTCATGCTTATGCTGCTGGTGCCAGTCATTTGAAGAAAAACAGTCCTTGGAGGAAAAGCAGTCGTGCTTAAAGTTCAAAGCTAATGATCACGGATATGACAACTTCCGTTCCAGTAATAAATACAGCTCATCTTGAAAGAAGAACTATTCACTGTATTTCATTTTCTTTATATTGGACCGAAGTCATTAAAACAAAATGAAACATTTGCCAAAACAAAACAAAAAACTATGTATTTGCACAGCACACTATTAAAATATTAAGTGTAATTATTTTAACACTCACAGCTACATATGACATTTTATGAGCTGTTTACGGCATGGAAAGAAAATCAGTGGGAATTAAGAAAGCCTCGTCGTGAAAGCACTTAATTTTTTACAGTTAGCACTTCA…
D13748		1973	s	CTAGTTTCTAAGGATCATGTCTGCGAGCCAGGATTCCCGATCCAGAGACAATGGCCCCGATGGGATGGAGCCCGAAGGCGTCATCGAGAGTAACTGGAATGAGATTGTTGACAGCTTTGATGACATGAACCTCTCGGAGTCCCTTCTCCGTGGCATCTACGCCTATGGTTTTGAGAAGCCCTCTGCCATCCAGCAGCGAGCCATTCTACCTTGTATCAAGGGTTATGATGTGATTGCTCAAGCCCAATCTGGGACTGGGAAAACGGCCACATTTGCCATATCGATTCTGCAGCAGATTGAATTAGATCTAAAAGCCACCCAGGCCTTGGTCCTAGCACCCACTCGAGAATTGGCTCAGCAGATACAGAAGGTGGTCATGGCACTAGGAGACTACATGGG…
D14827		2736	s	GCGCCCGCCGCCTTACCTGAGGCCGCCATCCACGCCGGTTGAGTCGCGTTCTGCCGCCTCCCGCCTGTGGTGCCTCCTGAACTGCGTCCGCCGTCTAGTGAAGTTCGTGGACTCCTACAATAATGCTATAAATGCATAGAAGAAAAGACACAGGACTGTGAAAGAAAGTGATGATGCGATGTCTAAAACGTTCAAGGCACCGCATCTGTGATCAAGAATACATGTGCTGCTTTACCGACACATCAAAGAGCAAGGATTGCCACCCAGGACGATGAGCGGCTGAGATGGAGACGTCTGCCTCAGCCACTGCCTCCGAGAAGCAAGAAGCCAAAAGTGGGATCCTGGAGGCCGCTGGCTTCCCCGACCCGGGTAAAAAGGCCTCTCCTTTGGTGGTGGCTG…
D14889		9363	s	CCCTCCCCTGCCTGCATTCCCGGGACGGACCCGAGGGAAGAAGCCTCAGGAGGAGGGTGTGGGCCGAGGCGCGGCGGCGGCTGGAGCAGCGCGGTAGGGTCCTTCGCCAGAGCATCCGGTCCGAGGGCGCACACAGGCAGAAGGCTCGGGGCTCGTCCACTCTCCTCCCTCTCTCCTCCTCTCCCTGGCTTTGTGTTGGTGCCTCCGAGCTGCAAGGAGGGTGCGCTGGAGGAGGAGGAGGGGGGCCCGGAGTGAGAGGCACCCCCTTCACGCGCGCGCGCGCACACGGTGCCGGCGCACGCACACACGGGCGGACACACACACACGCGCGCACACACACACGCACAGAGCTCGCTCGCCTCGAGCGCACGAACGTGGACGTTCTCTTTGTGTGGAGCC…
D14889		9363	s	CCCTCCCCTGCCTGCATTCCCGGGACGGACCCGAGGGAAGAAGCCTCAGGAGGAGGGTGTGGGCCGAGGCGCGGCGGCGGCTGGAGCAGCGCGGTAGGGTCCTTCGCCAGAGCATCCGGTCCGAGGGCGCACACAGGCAGAAGGCTCGGGGCTCGTCCACTCTCCTCCCTCTCTCCTCCTCTCCCTGGCTTTGTGTTGGTGCCTCCGAGCTGCAAGGAGGGTGCGCTGGAGGAGGAGGAGGGGGGCCCGGAGTGAGAGGCACCCCCTTCACGCGCGCGCGCGCACACGGTGCCGGCGCACGCACACACGGGCGGACACACACACACGCGCGCACACACACACGCACAGAGCTCGCTCGCCTCGAGCGCACGAACGTGGACGTTCTCTTTGTGTGGAGCC…
D26135		1608	s	CACGGAGATAGACAGCTTTGGAGCTGCTGAACTCCGAGCACAGGGTGAAGACCCCGGCGCTACCAACCACAGCCTGGCAGCCTGGTCTCCGCGGCACCCACTGGGGCTGCATCCCCCTCCCCCGAGAGGGCTGCGCAGGCGGGAAGACGCCAGAGGCCAGCTTCGGTCCCCCTTCTGTCTCTCGGTTCCTCTTTCCTCCCAAGTAAGGGAATAAACCGCGAAGAAGGAGCGCCCCGGGCCACCGCGCAACCAAGTGTTGCCTGGTGAGGAAGAGCCAGGACTTCTGAATTTACCTTGAATACAGACAGGAGGATGTTGCCTAAGGAATAGCAGAGATCTTGTCTCATCTTCTGAGAGGTGCCTGCTGCTGCTGTATACACTTGAGTGCTCCCAGAAGTC…
X66364		1020	e	CGCAGGGGTCCCCCGGCCGCCGCGATGCAGAAATACGAGAAACTGGAAAAGATTGGGGAAGGCACCTACGGAACTGTGTTCAAGGCCAAAAACCGGGAGACTCATGAGATCGTGGCTCTGAAACGGGTGAGGCTGGATGACGATGATGAGGGTGTGCCGAGTTCCGCCCTCCGGGAGATCTGCCTACTCAAGGAGCTGAAGCACAAGAACATCGTCAGGCTTCATGACGTCCTGCACAGCGACAAGAAGCTGACTTTGGTTTTTGAATTCTGTGACCAGGACCTGAAGAAGTATTTTGACAGTTGCAATGGTGACCTCGATCCTGAGATTGTAAAGTCATTCCTCTTCCAGCTACTAAAAGGGCTGGGATTCTGTCATAGCCGCAATGTGCTACACAGG…
X66365		1021	e	GAATTCCGTAAAGCTAGACCGATCTCCGGGGAGCCCCGAGTAGGCGAGCGGCGGCCGAGCTAGTTGAGCGCACCCCCCGGGCGCCCCAGCGCGCCGCGGCGGGCGCGTCCAGGCGGCATGGAGAAGGACGGCCTGTGCCGCGCTGACCAGCAGTACGAATGCGTGGCGGAGATCGGGGAGGGCGCCTATGGGAAGGTGTTCAAGGCCCGCGACTTGAAGAACGGAGGCCGTTTCGTGGCGTTGAAGCGCGTGCGGGTGCAGACCGGCGAGGAGGGCATGCCGCTCTCCACCATCCGCGAGGTGGCGGTGCTGAGGCACCTGGAGACCTTCGAGCACCCCAACGTGGTCAGGTTGTTTGATGTGTGCACAGTGTCACGAACAGACAGAGAAACCAAACTA…
X78549		5753	e	CCTGGTCCTGCCGCTGCGCCCGCCCGCCATGGTGTCCCGGGACCAGGCTCACCTGGGCCCCAAGTATGTGGGCCTCTGGGACTTCAAGTCCCGGACGGACGAGGAGCTGAGCTTCCGCGCGGGGGACGTCTTCCACGTGGCCAGGAAGGAGGAGCAGTGGTGGTGGGCCACGCTGCTGGACGAGGCGGGTGGGGCCGTGGCCCAGGGCTATGTGCCCCACAACTACCTGGCCGAGAGGGAGACGGTGGAGTCGGAACCGTGGTTCTTTGGCTGCATCTCCCGCTCGGAAGCTGTGCGTCGGCTGCAGGCCGAGGGCAACGCCACGGGCGCCTTCCTGATCAGGGTCAGCGAGAAGCCGAGTGCCGACTACGTCCTGTCGGTGCGGGACACGCAGGCTGT…
U78798		7189	s	CCGCAGCTGGGGCTTGGCCTGCGGGCGGCCAGCGAAGGTGGCGAAGGCTCCCACTGGATCCAGAGTTTGCCGTCCAAGCAGCCTCGTCTCGGCGCGCAGTGTCTGTGTCCGTCCTCTACCAGCGCCTTGGCTGAGCGGAGTCGTGCGGTTGGTGGGGGAGCCCTGCCCTCCTGGTTCGGCCTCCCCGCGCACTAGAACGAGCAAGTGATAATCAAGTTACTATGAGTCTGCTAAACTGTGAAAACAGCTGTGGATCCAGCCAGTCTGAAAGTGACTGCTGTGTGGCCATGGCCAGCTCCTGTAGCGCTGTAACAAAAGATGATAGTGTGGGTGGAACTGCCAGCACGGGGAACCTCTCCAGCTCATTTATGGAGGAGATCCAGGGATATGATGTAGAGT…
X68742		3672	t	TTCAATGTTGATGTGAAAAACTCAATGACTTTCAGCGGCCCGGTGGAAGACATGTTTGGATATACTGTTCAACAATATGAAAATGAAGAAGGAAAATGGGTGCTTATTGGTTCTCCGTTAGTTGGCCAACCCAAAAACAGAACTGGAGATGTCTATAAGTGTCCAGTTGGGAGAGGTGAATCATTACCTTGCGTAAAGTTGGATCTACCAGTTAATACATCAATTCCCAATGTCACAGAAGTAAAGGAGAACATGACATTTGGATCAACTTTAGTCACCAACCCAAATGGAGGATTTCTGGCTTGTGGGCCCTTATATGCCTATAGATGTGGACATTTGCATTACACAACTGGAATCTGTTCTGACGTCAGCCCCACATTTCAAGTCGTGAATTCCATT…
U83600		8718	s	TTGGGGTGTTGCTGGGCAGCCCCTCTGCCTGCCTGACCCCTGCCTGGTTCCACAGGGCACTACCTGAAGGCCCATTGCACGGAGCCCTGCGGCAACTCCACCTGCCTTGTGTGTCCCCAAGACACCTTCTTGGCCTGGGAGAACCACCATAATTCTGAATGTGCCCGCTGCCAGGCCTGTGATGAGCAGGGTGAGGGGCTTCTCAGTGCTTGGCAGGGAGTTCCTAAGGACAGGCCTTTCTGAAGGAAGTGGCTGGCTCGGGCCCAAACTTGGGGTGTGAGGGTCCTGCACCCACCCTTGCCAGAACCCTCCACCCTGATCCTCCTTCAGGGTGCCCTTGCCCCTTCTCTCTTCCTGGTGACCTTCCCATCTCTCCATGTGCCTTGGCCTCTGGTCGGT…
U84388		8738	s	TCCCCCGCCCCAAAGATACGTGGTTGCAGACGGAGAAATGGAGGCCAGAGACAAACAAGTACTCCGCTCACTTCGCCTGGAGCTGGGTGCAGAGGTATTGGTGGAGGGACTGGTTCTTCAGTACCTCTACCAGGAAGGAATCTTGACGGAAAACCATATTCAAGAAATCAATGCTCAAACCACAGGCCTCCGGAAAACAATGCTCCTGCTGGATATCCTACCTTCCAGGGGCCCTAAAGCATTTGATACATTCCTAGATTCCCTACAGGAGTTTCCCTGGGTCAGGGAGAAGCTGAAGAAGGCAAGGGAAGAGGCCATGACCGACCTGCCTGCAGGTGACAGATTGACTGGGATCCCCTCGCACATCCTCAACAGCTCCCCATCAGACCGGCAGATTAA…
U86529		2954	s	AAGACACGGGCCTGATTCGTCGAGTCTCACTGAGCCTTAGTCGTCGGCAGGTCCCAGGCGCGAAGTTTCTCGGCCTGGAGGAGGGGGTCGCGCGAAGTGCCAGATGCAGGCGGGGAAGCCCATCCTCTATTCCTATTTCCGAAGCTCCTGCTCATGGAGAGTTCGAATTGCTCTGGCCTTGAAAGGCATCGACTACAAGACGGTGCCCATCAATCTCATAAAGGATAGGGGCCAACAGTTTTCTAAGGACTTCCAGGCACTGAATCCTATGAAGCAGGTGCCAACCCTGAAGATTGATGGAATCACCATTCACCAGTCACTGGCCATCATTGAGTATCTAGAGGAGACGCGTCCCACTCCGCGACTTCTGCCTCAGGACCCAAAGAAGAGGGCCAGCGT…
U88666		6733	s	GAATTCGGCACGAGGCCATTGAATCCCAGTCCTAACAGAAGTACTGCGAATCTTGTGGCCTCATTCTGAACAAAAGGGATTAGAGAAGAAAAATCTCTTGATATAAGGCTTGAAAGCAAGGGCAGGCAATCTTGGTTGTGAATATTTTCTGATTTTTCCAGAAATCAAGCAGAAGATTGAGCTGCTGATGTCAGTTAACTCTGAGAAGTCGTCCTCTTCAGAAAGGCCGGAGCCTCAACAGAAAGCTCCTTTAGTTCCTCCTCCTCCACCGCCACCACCACCACCACCGCCACCTTTGCCAGACCCCACACCCCCGGAGCCAGAGGAGGAGATCCTGGGATCAGATGATGAGGAGCAAGAGGACCCTGCGGACTACTGCAAAGGTGGATATCATCCAGT…
V00535		3456	1	GGCCATACCCATGGAGAAAGGACATTCTAACTGCAACCTTTCGAAGCCTTTGCTCTGGCACAACAGGTAGTAGGCGACACTGTTCGTGTTGTCAACATGACCAACAAGTGTCTCCTCCAAATTGCTCTCCTGTTGTGCTTCTCCACTACAGCTCTTTCCATGAGCTACAACTTGCTTGGATTCCTACAAAGAAGCAGCAATTTTCAGTGTCAGAAGCTCCTGTGGCAATTGAATGGGAGGCTTGAATACTGCCTCAAGGACAGGATGAACTTTGACATCCCTGAGGAGATTAAGCAGCTGCAGCAGTTCCAGAAGGAGGACGCCGCATTGACCATCTATGAGATGCTCCAGAACATCTTTGCTATTTTCAGACAAGATTCATCTAGCACTGGCTGGAAT…
X07109		5579	I	CAGAGCCGGCGCAGGGGAAGCGCCCGGGGCCCCGGGTGCAGCAGCGCCCGCCGCCTCCCGGGCCTCCCCGGCCCGCAGCCCGGGGTCCCGGGCCCCGGGGCCGGCACCTCTCGGGCTCCGGCTCCCCGCGCGCAAGATGGCTGACCCGGCTGCGGGGCCGCCGCCGAGCGAGGGCGAGGAGAGCACCGTGCGCTTCGCCCGCAAAGGCGCCCTCCGGCAGAAGAACGTGCATGAGGTCAAGAACCACAAATTCACCGCCCGCTTCTTCAAGCAGCCCACCTTCTGCAGCCACTGCACCGACTTCATCTGGGGCTTCGGGAAGCAGGGATTCCAGTGCCAAGTTTGCTGCTTTGTGGTGCACAAGCGGTGCCATGAATTTGTCACATTCTCCTGCCCTGG…
X12794		2063	e	CTGTGTGTCAAACCGGCCGCAGCGCGAGGCCGGCGCGCGGGGTCGGTGGCGGTGGCGGCGGCGAGAGCGAGGCTTGGGCCCAGGCGCAGGCCCAGGCCAGGCAGGAGCGGCCGCAGCGGGGGCGGCAGCTCCAGAGGCGCCGGCCCAGCGGCCCTGCAGGCCCGGAGCGGCAGCCGCGGGCGCCGGGGGACCCAGGGGGCGCGGCGATCACCCCGGCGCGCACCCGCCGCCCCTCCCCCCCGCCACGGGCGGCCGCGCAACTTGCGGCCAAACTTTCCCCCCGGCCTCCCGCGCTCGGATGGCGGCCCGCTGAGTTGGCCGCAGCCCCCGGGCGAGCGGCGGCCAGGCCAGAGGACGCCCCCTGCGCGGCTCGGGCCGGGCCATGGCCGCGCGCCCCCG…
X15949		3660	)	AACTGACGGGCTTTCATTTCCATTTCACACACCCTAGCAACACTTATACCTTGCGGAATTGTATTGGTAGCGTGAAAAAAGCACACTGAGAGGGCACCATGCCGGTGGAAAGGATGCGCATGCGCCCGTGGCTGGAGGAGCAGATAAACTCCAACACGATCCCGGGGCTCAAGTGGCTTAACAAGGAAAAGAAGATTTTTCAGATCCCCTGGATGCATGCGGCTAGACATGGGTGGGATGTGGAAAAAGATGCACCACTCTTTAGAAACCGGGCAATCCATACAGGAAAGCATCAACCAGGAGTAGATAAACCTGATCCCAAAACATGGAAGGCGAATTTCAGATGCGCCATGAATTCCTTGCCTGATATTGAAGAAGTCAAGGATAAAAGCATAAAGA…
X69699		7849	A	TTCAGAAGGAGGAGAGACACCGGGCCCAGGGCACCCTCGCGGGCGGGCGGACCCAAGCAGTGAGGGCCTGCAGCCGGCCGGCCAGGGCAGCGGCAGGCGCGGCCCGGACCTACGGGAGGAAGCCCCGAGCCCTCGGCGGGCTGCGAGCGACTCCCCGGCGATGCCTCACAACTCCATCAGATCTGGCCATGGAGGGCTGAACCAGCTGGGAGGGGCCTTTGTGAATGGCAGACCTCTGCCGGAAGTGGTCCGCCAGCGCATCGTAGACCTGGCCCACCAGGGTGTAAGGCCCTGCGACATCTCTCGCCAGCTCCGCGTCAGCCATGGCTGCGTCAGCAAGATCCTTGGCAGGTACTACGAGACTGGCAGCATCCGGCCTGGAGTGATAGGGGGCTCCAA…
X15949		3660	)	AACTGACGGGCTTTCATTTCCATTTCACACACCCTAGCAACACTTATACCTTGCGGAATTGTATTGGTAGCGTGAAAAAAGCACACTGAGAGGGCACCATGCCGGTGGAAAGGATGCGCATGCGCCCGTGGCTGGAGGAGCAGATAAACTCCAACACGATCCCGGGGCTCAAGTGGCTTAACAAGGAAAAGAAGATTTTTCAGATCCCCTGGATGCATGCGGCTAGACATGGGTGGGATGTGGAAAAAGATGCACCACTCTTTAGAAACCGGGCAATCCATACAGGAAAGCATCAACCAGGAGTAGATAAACCTGATCCCAAAACATGGAAGGCGAATTTCAGATGCGCCATGAATTCCTTGCCTGATATTGAAGAAGTCAAGGATAAAAGCATAAAGA…
X54871		5869	b	CCCATTCTGATAATCTGGCCATGACTAGCAGAAGCACAGCTAGGCCCAATGGGCAACCCCAGGCCAGCAAAATTTGCCAGTTCAAATTGGTCCTGCTGGGAGAATCTGCAGTGGGAAAGTCAAGCCTGGTATTACGTTTTGTCAAAGGGCAGTTCCATGAGTACCAGGAGAGCACCATTGGAGCGGCCTTCCTCACCCAGTCCGTTTGTCTAGATGACACAACAGTGAAGTTTGAGATCTGGGACACAGCTGGGCAGGAGCGATATCACAGCTTAGCCCCCATGTACTACAGGGGTGCCCAAGCTGCAATCGTGGTTTACGACATTACTAATCAGGAAACCTTTGCCCGAGCAAAGACATGGGTGAAGGAACTACAGCGACAGGCCAGTCCTAGCATCG…
X66360		5128	e	GAATTCCTCGCCTCGGGACCCGCGGTCCCCGCTCTTGCTGGATTTTTCAAGCCACATTCAATTGATAGGATGAAAAAATTTAAGAGAAGGCTATCCCTCACACTCCGAGGAAGTCAGACTATTGATGAATCATTGTCTGAATTGGCTGAACAAATGACTATTGAAGAAAACAGCAGCAAGGATAATGAGCCTATTGTGAAGAATGGCAGGCCTCCAACGTCTCACAGTATGCATTCCTTCCTCCACCAGTACACAGGATCTTTCAAGAAGCCCCCATTGCGGAGACCACACAGTGTTATTGGAGGGAGCCTTGGCTCCTTCATGGCAATGCCCAGAAATGGAAGCAGATTAGATATTGTTCATGAAAATCTAAAAATGGGATCAGATGGTGAGAGTGAC…
X66362		5129	e	AAGAGGCTCTCTCTGCCCATGGATATCCGCCTGCCCCAGGAATTCCTACAGAAGCTACAGATGGAGAGCCCAGATCTGCCCAAGCCGCTCAGCCGCATGTCCCGCCGGGCCTCCCTGTCAGACATTGGCTTTGGGAAACTGGAAACATACGTGAAACTGGACAAACTGGGAGAGGGCACCTATGCCACAGTCTTCAAAGGGCGCAGCAAACTGACGGAGAACCTTGTGGCCCTGAAAGAGATCCGGCTGGAGCACGAGGAGGGAGCGCCCTGCACTGCCATCCGAGAGGTGTCTCTGCTGAAGAACCTGAAGCACGCCAATATTGTGACCCTGCATGACCTCATCCACACAGATCGGTCCCTCACCCTGGTGTTTGAGTACCTGGACAGTGACCTGAAG…
X66363		5127	e	TGGAAGCAGCGTAAAGGATGGACAGGAATGCAGAGGTAGGCAGGAGGACCAGCAGTGTGACTGCTGAAACCCAGGGGAGGGCCCCGCGGCTCTGAGGTTGCTCGCGCGCCCCCGCCGATCGCCATGGATCGGATGAAGAAGATCAAACGGCAGCTGTCAATGACACTCCGAGGTGGCCGAGGCATAGACAAGACCAATGGTGCCCCTGAGCAGATAGGCCTGGATGAGAGTGGTGGTGGTGGCGGCAGTGACCCTGGAGAGGCCCCCACACGTGCTGCTCCTGGGGAACTTCGTTCTGCACGGGGCCCACTCAGCTCTGCACCAGAGATTGTGCACGAGGACTTGAAGATGGGGTCTGATGGGGAGAGTGACCAGGCTTCAGCCACGTCCTCGGATGAG…
X66363		5127	e	TGGAAGCAGCGTAAAGGATGGACAGGAATGCAGAGGTAGGCAGGAGGACCAGCAGTGTGACTGCTGAAACCCAGGGGAGGGCCCCGCGGCTCTGAGGTTGCTCGCGCGCCCCCGCCGATCGCCATGGATCGGATGAAGAAGATCAAACGGCAGCTGTCAATGACACTCCGAGGTGGCCGAGGCATAGACAAGACCAATGGTGCCCCTGAGCAGATAGGCCTGGATGAGAGTGGTGGTGGTGGCGGCAGTGACCCTGGAGAGGCCCCCACACGTGCTGCTCCTGGGGAACTTCGTTCTGCACGGGGCCCACTCAGCTCTGCACCAGAGATTGTGCACGAGGACTTGAAGATGGGGTCTGATGGGGAGAGTGACCAGGCTTCAGCCACGTCCTCGGATGAG…
U69611		6868	s	GGATTGAGGGGCTAGGCCGGGCGGATCCCGTCCTCCCCCGATGTGAGCAGTTTTCCGAAACCCCGTCAGGCGAAGGCTGCCCAGAGAGGTGGAGTCGGTAGCGGGGCCGGGAACATGAGGCAGTCTCTCCTATTCCTGACCAGCGTGGTTCCTTTCGTGCTGGCGCCGCGACCTCCGGATGACCCGGGCTTCGGCCCCCACCAGAGACTCGAGAAGCTTGATTCTTTGCTCTCAGACTACGATATTCTCTCTTTATCTAATATCCAGCAGCATTCGGTAAGAAAAAGAGATCTACAGACTTCAACACATGTAGAAACACTACTAACTTTTTCAGCTTTGAAAAGGCATTTTAAATTATACCTGACATCAAGTACTGAACGTTTTTCACAAAATTTCAAG…
U69611		6868	s	GGATTGAGGGGCTAGGCCGGGCGGATCCCGTCCTCCCCCGATGTGAGCAGTTTTCCGAAACCCCGTCAGGCGAAGGCTGCCCAGAGAGGTGGAGTCGGTAGCGGGGCCGGGAACATGAGGCAGTCTCTCCTATTCCTGACCAGCGTGGTTCCTTTCGTGCTGGCGCCGCGACCTCCGGATGACCCGGGCTTCGGCCCCCACCAGAGACTCGAGAAGCTTGATTCTTTGCTCTCAGACTACGATATTCTCTCTTTATCTAATATCCAGCAGCATTCGGTAAGAAAAAGAGATCTACAGACTTCAACACATGTAGAAACACTACTAACTTTTTCAGCTTTGAAAAGGCATTTTAAATTATACCTGACATCAAGTACTGAACGTTTTTCACAAAATTTCAAG…
U73682		4253	s	GACAGGCCGGGGTTACTGTGGCGACCACGAGAGCAGCTTTGGCGCTATGGAGGAGCCCGGGGCTACCCCTCAACCGTATTTGGGGCTGCTCCTGGAGGAGCTACGCAGGGTTGTGGCAGCACTGCCTGAAGGTATGAGACCAGATTCTAATCTTTATGGTTTTCCATGGGAATTGGTGATATGTGCAGCTGTTGTTGGATTTTTTGCTGTTCTCTTTTTTTTGTGGAGAAGTTTTAGATCGGTTAGGAGTCGGCTTTATGTGGGACGAGAGAAAAAGCTTGCTCTAATGCTTTCTGGACTAATTGAAGAAAAAAGTAAACTACTTGAAAAATTTAGCCTTGTTCAAAAAGAGTATGAAGGCTATGAAGTAGAGTCATCTTTAAAGGATGCCAGCTTTGA…
U78556		10903	s	CACACCTTTCCAAGGACCCCCAAACTCTGCTCCGTGCACGTCAAATGCTCCTTTCCCTTGTGTCCAACCCCCTACCCCTCTCCCTAACACCCCTCTTCTCAACAAGACTCAGCCTCTCCCCGAGGTGGGTGAGCATCCTTGAGGTTTCCCACCCTTAACTGCTGTGTCCCCGGATGGAGCCAGAGAAATGTGGTGGGGGGGCCGGGGCAGAGTTTCAACATTGCCCCCCAGAAGGAGGAGCCAGAGATGGGGTCTGTCCAGGAAAACAGGATGCCGGAGCCCAGGAGTCGTCAGCCTAGCAGTTGCCTGGCCTCCAGATGCCTCCCAGGGGAGCAGATCCTAGCATGGGCCCCAGGGGTGAGGAAGGGCCTGGAACCAGAATTGTCTGGAACCCTGATC…
X74331		5558	)	GGTTTCATATGAACTCTCCCGCCACCCGGGAACAGCTGGCTGCCACCGTTTGTGTTTTCCGAGTTTGTATTCTTGCAGGTGACCAAGATGGAGTTTTCTGGAAGAAAGCGGAGGAAGCTGAGGTTGGCAGGTGACCAGAGGAATGCTTCCTACCCTCATTGCCTTCAGTTTTACTTGCAGCCACCTTCTGAAAACATATCTTTAACAGAATTTGAAAACTTGGCTATTGATAGAGTTAAATTGTTAAAATCAGTTGAAAATCTTGGAGTGAGCTATGTGAAAGGAACTGAACAATACCAGAGTAAGTTGGAGAGTGAGCTTCGGAAGCTCAAGTTTTCCTACAGAGAGAAGCTAGAAGATGAATATGAACCACGAAGAAGAGATCATATTTCTCATTTT…
U78556		10903	s	CACACCTTTCCAAGGACCCCCAAACTCTGCTCCGTGCACGTCAAATGCTCCTTTCCCTTGTGTCCAACCCCCTACCCCTCTCCCTAACACCCCTCTTCTCAACAAGACTCAGCCTCTCCCCGAGGTGGGTGAGCATCCTTGAGGTTTCCCACCCTTAACTGCTGTGTCCCCGGATGGAGCCAGAGAAATGTGGTGGGGGGGCCGGGGCAGAGTTTCAACATTGCCCCCCAGAAGGAGGAGCCAGAGATGGGGTCTGTCCAGGAAAACAGGATGCCGGAGCCCAGGAGTCGTCAGCCTAGCAGTTGCCTGGCCTCCAGATGCCTCCCAGGGGAGCAGATCCTAGCATGGGCCCCAGGGGTGAGGAAGGGCCTGGAACCAGAATTGTCTGGAACCCTGATC…
M74525		7320	s	CGTCCCTCTTTCTCCACCCCGCCGAGCCTAAACTAGTGACGGGGAGGGAGACGGGATAGTGTTTCTGTTTCCGTGGTCTTTGAATCCACAACCTCTAGTCTGAACACAGAGAACACAAATTTGTCGATTACTTCAGGAAGCCCAGGGGGAACCGCGCCCCGCTGAAGGGCTCGGGGAAGGCGCGCTCCCGCGTCCCGCCCCCTCCTCCCCCAGCACTCACACTGTGGTAGCGGCGGAGGGCGGAGGGATCCGGAGGCGGCGGAGGGAGACGTCATTGCAGGGTTGTTTGTCAGTCTCGGCGGCGGCGGCGGCGGCGGCGGCGGCGGCGGCGATCCACAGTGATTCGGCCGCGCCGCCGGGGGTGGGGGGGCTGCGCGGGACTTTTTTTTTTTTCAGACT…
M74587		3484	s	GGGGAGCTTGGCAGAGCCCTAGGATGAACTGTGTTTTGTTTTGTTTTGTTTTGTTGCAGGTTGGAGCCTTTTTCCTGCAGAAAGAGAAGCAATTCCGGGCTTTTCCACAGATAACCTGCTAGGGCTCGCAGAGACCTGGATTCTAACCCCATCTCGCCTTTCCTCACCTGGGGCATTGTTTTCTGCATTTGAGAACTGCTGGGTGGGCTGGTGTTACCCAGGATTTTTAAATTTTTGCAGGAGACGCTTTGCAGGAGATCTCTAGGGCTTTTTTCTGTGTCAATTAAAGAGCCTGGCCAGCTGGACCTGGGCTGTCTTTTTGACAAAAACAAACGTCATCCCCCTCCCAGCTGAGCACTTGTTAGAACTGGACTTTAACTGAGGGCCTGAACCCCCTAA…
M76125		558	s	GCTGGGCAAAGCCGGTGGCAAGGGCCTCCCCTGCCGCTGTGCCAGGCAGGCAGTGCCAAATCCGGGGAGCCTGGAGCTGGGGGGAGGGCCGGGGACAGCCCGGCCCTGCCCCCTCCCCCGCTGGGAGCCCAGCAACTTCTGAGGAAAGTTTGGCACCCATGGCGTGGCGGTGCCCCAGGATGGGCAGGGTCCCGCTGGCCTGGTGCTTGGCGCTGTGCGGCTGGGCGTGCATGGCCCCCAGGGGCACGCAGGCTGAAGAAAGTCCCTTCGTGGGCAACCCAGGGAATATCACAGGTGCCCGGGGACTCACGGGCACCCTTCGGTGTCAGCTCCAGGTTCAGGGAGAGCCCCCCGAGGTACATTGGCTTCGGGATGGACAGATCCTGGAGCTCGCGGACA…
M83941		2042	s	CCATGGATGGTAACTTCTCCAGCAATCAGAGCGCTCCCCCTCACATCAGTGGCATGCTTCATGGAGATATGCTCCTCTCACTGCCCTCTGCACCAGCAACATGGATTGTCAGCTCTCCATCCTCCTCCTTCTCAGCTGCTCTGTTCTCGACAGCTTCGGGGAACTGATTCCGCAGCCTTCCAATGAAGTCAATCTACTGGATTCAAAAACAATTCAAGGGGAGCTGGGCTGGATCTCTTATCCATCACATGGGTGGGAAGAGATCAGTGGTGTGGATGAACATTACACACCCATCAGGACTTACCAGGTGTGCAATGTCATGGACCACAGTCAAAACAATTGGCTGAGAACAAACTGGGTCCCCAGGAACTCAGCTCAGAAGATTTATGTGGAGCTCAA…
M86400		7534	s	GCCCACTCCCACCGCCAGCTGGAACCCTGGGGACTACGACGTCCCTCAAACCTTGCTTCTAGGAGATAAAAAGAACATCCAGTCATGGATAAAAATGAGCTGGTTCAGAAGGCCAAACTGGCCGAGCAGGCTGAGCGATATGATGACATGGCAGCCTGCATGAAGTCTGTAACTGAGCAAGGAGCTGAATTATCCAATGAGGAGAGGAATCTTCTCTCAGTTGCTTATAAAAATGTTGTAGGAGCCCGTAGGTCATCTTGGAGGGTCGTCTCAAGTATTGAACAAAAGACGGAAGGTGCTGAGAAAAAACAGCAGATGGCTCGAGAATACAGAGAGAAAATTGAGACGGAGCTAAGAGATATCTGCAATGATGTACTGTCTCTTTTGGAAAAGTTCTTG…
M89914		4763	s	CCGGGGCGGCGCGGGGGCCTCCCACTCCCGCTCGGCGCTGACCCCCCATCCCCACCCCCGTGGGAACACTGGGAGCCTGCACTCCACAGACCCTCTCCTTGCCTCTTCCCTCACCTCAGCCTCCGCTCCCCGCCCTCTTCCCGGCCCAGGGCGCCGGCCCACCCTTCCCTCCGCCGCCCCCCGGCCGCGGGGAGGACATGGCCGCGCACAGGCCGGTGGAATGGGTCCAGGCCGTGGTCAGCCGCTTCGACGAGCAGCTTCCAATAAAAACAGGACAGCAGAACACACATACCAAAGTCAGTACTGAGCACAACAAGGAATGTCTAATCAATATTTCCAAATACAAGTTTTCTTTGGTTATAAGCGGCCTCACTACTATTTTAAAGAATGTTAACAATA…
S81914		8870	]	ACACTCGCTCGGCTCACCATGTGTCACTCTCGCAGCTGCCACCCGACCATGACCATCCTGCAGGCCCCGACCCCGGCCCCCTCCACCATCCCGGGACCCCGGCGGGGCTCCGGTCCTGAGATCTTCACCTTCGACCCTCTCCCGGAGCCCGCAGCGGCCCCTGCCGGGCGCCCCAGCGGCTCTCGCGGGCACCGAAAGCGCAGCCGCAGGGTTCTCTACCCTCGAGTGGTCCGGCGCCAGCTGCCAGTCGAGGAACCGAACCCAGCCAAAAGGCTTCTCTTTCTGCTGCTCACCATCGTCTTCTGCCAGATCCTGATGGCTGAAGAGGGTGTGCGGGCGCCCCTGCCTCCAGAGGACGCCCCTAACGCCGCATCCCTGGCGCCCACCCCTGTGTCCCCC…
U09759		5601	s	CAAACTACGTGCTGTACAGCTGCATCAGCTGCTCGTAGACATGTCCAGCAGCTGGTCGAGGTCCACGCCGCGGTAGGTGAAGTTGCGGAAGGTCCGGCGAGGGATCTGAAACTTGCCCCTTACCCTTCGGGATATTGCAGGACGCTGCATCATGAGCGACAGTAAATGTGACAGTCAGTTTTATAGTGTCCAAGTGGCAGACTCAACCTTCACTGTCCTAAAACGTTACCAGCAGCTGAAACCAATTGGCTCTGGGGCCCAAGGGATTGTTTGTGCTGCATTTGATACAGTTCTTGGGATAAATGTTGCAGTCAAGAAACTAAGCCGTCCTTTTCAGAACCAAACTCATGCAAAGAGAGCTTATCGTGAACTTGTCCTCTTAAAATGTGTCAATCATAA…
U13021		835	s	GCACAAGGAGCTGATGGCCGCTGACAGGGGACGCAGGATATTGGGAGTGTGTGGCATGCATCCTCATCATCAGGAAACTCTAAAAAAGAACCGAGTGGTGCTAGCCAAACAGCTGTTGTTGAGCGAATTGTTAGAACATCTTCTGGAGAAGGACATCATCACCTTGGAAATGAGGGAGCTCATCCAGGCCAAAGTGGGCAGTTTCAGCCAGAATGTGGAACTCCTCAACTTGCTGCCTAAGAGGGGTCCCCAAGCTTTTGATGCCTTCTGTGAAGCACTGAGGGAGACCAAGCAAGGCCACCTGGAGGATATGTTGCTCACCACCCTTTCTGGGCTTCAGCATGTACTCCCACCGTTGAGCTGTGACTACGACTTGAGTCTCCCTTTTCCGGTGTGTGA…
X75756		5587	u	GAATTCCTTCTCTCCTCCTCCTCGCCCTTCTCCTCGCCCTCCTCCTCCTCCTCGCCCTCCCCTCCCGATCCTCATCCCCTTGCCCTCCCCCAGCCCAGGGACTTTTCCGGAAAGTTTTTATTTTCCGTCTGGGCTCTCGGAGAAAGAAGCTCCTGGCTCAGCGGCTGCAAAACTTTCCTGCTGCCGCGCCGCCAGCCCCCGCCCTCCGCTGCCCGGCCCTGCGCCCCGCCGAGCGATGAGCGCCCCTCCGGTCCTGCGGCCGCCCAGTCCGCTGCTGCCCGTGGCGGCGGCAGCTGCCGCAGCGGCCGCCGCACTGGTCCCAGGGTCCGGGCCCGGGCCCGCGCCGTTCTTGGCTCCTGTCGCGGCCCCGGTCGGGGGCATCTCGTTCCATCTGCAGAT…
U13022		835	s	AGAGGGAGGGAACGATTTAAGGAGCGAATACTACTGGTAAACTAATGGAAGAAATCTGCTGCACCACTGGATATTGGGAGTGTGTGGCATGCATCCTCATCATCAGGAAACTCTAAAAAAGAACCGAGTGGTGCTAGCCAAACAGCTGTTGTTGAGCGAATTGTTAGAACATCTTCTGGAGAAGGACATCATCACCTTGGAAATGAGGGAGCTCATCCAGGCCAAAGTGGGCAGTTTCAGCCAGAATGTGGAACTCCTCAACTTGCTGCCTAAGAGGGGTCCCCAAGCTTTTGATGCCTTCTGTGAAGCACTGAGGGAGACCAAGCAAGGCCACCTGGAGGATATGTTGCTCACCACCCTTTCTGGGCTTCAGCATGTACTCCCACCGTTGAGCTGTGA…
U14603		8073	e	GTTTTTTTTTTTTTTTTTAATTGCAAGCATATTTCTTTTAATGACTCCAGTAAAATTAAGCATCAAGTAAACAAGTGGAAAGTGACCTACACTTTTAACTTGTCTCACTAGTGCCTAAATGTAGTAAAGGCTGCTTAAGTTTTGTATGTAGTTGGATTTTTTGGAGTCCGAAGGTATCCATCTGCAGAAATTGAGGCCCAAATTGAATTTGGATTCAAGTGGATTCTAAATACTTTGCTTATCTTGAAGAGAGAAGCTTCATAAGGAATAAACAAGTTGAATAGAGAAAACACTGATTGATAATAGGCATTTTAGTGGTCTTTTTAATGTTTTCTGCTGTGAAACATTTCAAGATTTATTGATTTTTTTTTTTCACTTTCCCCATCACACTCACACGCA…
U15655		2077	s	TCTGAGAGGCGAGGCCGGGTGAGGCGGCGAGGGCGGCCCGACGGGCGCGGGACGGGACGGGGCAGCGAGGGCGCCGGGAGCCGCGGCCCGGAATCGGGGCGCTTCGCCCCGGGCCCCCCAGCATGAAGACCCCGGCGGACACAGGGTTTGCCTTCCCGGATTGGGCCTACAAGCCAGAGTCGTCCCCTGGCTCAAGGCAGATCCAGCTGTGGCACTTTATCCTGGAGCTGCTGCGGAAGGAGGAGTACCAGGGCGTCATTGCCTGGCAGGGGGACTACGGGGAATTCGTCATCAAAGACCCTGATGAGGTGGCCCGGCTGTGGGGCGTTCGCAAGTGCAAGCCCCAGATGAATTACGACAAGCTGAGCCGGGCCCTGCGCTATTACTATAACAAGCGCA…
U18300		1643	s	GAGCTCCAAGCTGGTTTGAACAAGCCCTGGGCATGTTTGGCGGGAAGTTGGCTTAGCTCGGCTACCTGTGGCCCCGCAGTTTTGTAGTCCCCGCCTTGTTTCTCCCCAGAGGCCTCTCAATCCTCCCTCCATGATCTTCGCATAGAGCACAGTACCCCTTCACACGGAGGACGCGATGGCTCCCAAGAAACGCCCAGAAACCCAGAAGACCTCCGAGATTGTATTACGCCCCAGGAACAAGAGGAGCAGGAGTCCCCTGGAGCTGGAGCCCGAGGCCAAGAAGCTCTGTGCGAAGGGCTCCGGTCCTAGCAGAAGATGTGACTCAGACTGCCTCTGGGTGGGGCTGGCTGGCCCACAGATCCTGCCACCATGCCGCAGCATCGTCAGGACCCTCCACCA…
U18671		6773	s	TCAAGATCAGCCTGGGCAACATGGCGAAACCCCGTCTCTACAATAAATACAAAAAAATTATCCTGGCGGAGTTATGCACGTTGTAGTCCCAACTACCTGGGAGGCTGAGGCGGGAGAATCACCTGAGCCTGGGAGGTCGAGGCTGCAGCGAGCCGAGATCGGCCGCTGCATTCCAGCCTGGGTGACAGAGCGAGACCATGTCTCAAAAAATAAAAATTAAAAAAAAATTGTTTTCATTACCTCAGCCCTCCTCTTCCTATCCCAAGGCGTCGAAATTCCGGTCCCACCCCTTCCCATGGAGCCCTTGGCGTCTCCAGGCTCCTCAAGCTAGTTTCGGTTCCGGGCTCACGCGCGGGTTCTCGAAAATCAGCTGTTTCAGTCTTGGGCTAGTCCACTAAT…
U25975		5062	s	TCAGCCAATCACAGTTTGAAACCTTTGCCCTCTGTTCCAGAAGAGAAAAAGCCCAGGCATAAAATCATCTCCATATTCTCAGGCACAGAGAAAGGAAGTAAAAAGAAAGAAAAGGAACGGCCAGAAATTTCTCCTCCATCTGATTTTGAGCACACCATCCATGTTGGCTTTGATACTGTTACTGGAGAATTCACTGGCATGCCAGAACAGTGGGCTCGATTACTACAGACCTCCAATATCACCAAACTAGAGCAAAAGAAGAATCCTCAGGCTGTGCTGGATGTCCTAAAGTTCTACGACTCCAACACAGTGAAGCAGAAATATCTGAGCTTTACTCCTCCTGAGAAAGATGGCTTTCCTTCTGGAACACCAGCACTGAATGCCAAGGGAACAGAAGCA…
U35234		5802	s	CGGCCAGCCTCCAGACGTTGCCCCATCTGACGCTCGGCTCGAGGCCTCTCTGTGAGGGACCGGGGGGCCATCCCCCTCCAGGGCGGAGATCGGAGGTCGCTGCCAAGCATGGCGCCCACCTGGGGCCCTGGCATGGTGTCTGTGGTTGGTCCCATGGGCCTCCTTGTGGTCCTGCTCGTTGGAGGCTGTGCAGCAGAAGAGCCCCCCAGGTTTATCAAAGAACCCAAGGACCAGATCGGCGTGTCGGGGGGTGTGGCCTCTTTCGTGTGTCAGGCCACGGGTGACCCCAAGCCACGAGTGACCTGGAACAAGAAGGGCAAGAAGGTCAACTCTCAGCGCTTTGAGACGATTGAGTTTGATGAGAGTGCCGGGGCAGTGCTGAGGATCCAGCCGCTGAGG…
U35234		5802	s	CGGCCAGCCTCCAGACGTTGCCCCATCTGACGCTCGGCTCGAGGCCTCTCTGTGAGGGACCGGGGGGCCATCCCCCTCCAGGGCGGAGATCGGAGGTCGCTGCCAAGCATGGCGCCCACCTGGGGCCCTGGCATGGTGTCTGTGGTTGGTCCCATGGGCCTCCTTGTGGTCCTGCTCGTTGGAGGCTGTGCAGCAGAAGAGCCCCCCAGGTTTATCAAAGAACCCAAGGACCAGATCGGCGTGTCGGGGGGTGTGGCCTCTTTCGTGTGTCAGGCCACGGGTGACCCCAAGCCACGAGTGACCTGGAACAAGAAGGGCAAGAAGGTCAACTCTCAGCGCTTTGAGACGATTGAGTTTGATGAGAGTGCCGGGGCAGTGCTGAGGATCCAGCCGCTGAGG…
U37689		5437	s	CCCTCACTAAAGGGACAAAAGCTGGAGCTCCACCGCGGTGCGGCCGCTCTAGAACTAGTGGATCCCCCGGGCTGCAGGTCCGGTCTTGTCCACGCTAGGGGGTGCACGTACTCCCAACTGTGGTCGCGCTCTCACCCCTTCTGCTGCTCTCGTGGCCCCCTCGCGATGGCGGGCATCCTGTTTGAGGATATTTTCGATGTGAAGGATATTGACCCGGAGGCCAAGAAGTTTGACCGAGTGTCTCGACTGCATTGTGAGAGTGAATCTTTCAAGATGGATCTAATCTTAGATGTAAACATTCAAATTTACCCTGTAGACTTGGGTGACAAGTTTCGGTTGGTCATAGCTAGTACCTTGTATGAAGATGGTACCCTGGATGATGGTGAATACAACCCCACT…
U43885		2549	s	ACCTCTGGTGGTGGCTGGCTACTCGGATACGAATTCGGCACGAGGGCAGGCGTCGGCTAGTGTCGGGAGTCGCGCCCGCCGCCCCTCAGCTGCCCGGCCCGGAGCCCGAGACGCGCGCACCATGAGCGGTGGTGAAGTGGTCTGCTCCGGATGGCTCCGCAAGTCCCCCCCGGAGAAAAAGTTGAAGCGTTATGCATGGAAGAGGAGATGGTTCGTGTTACGCAGTGGCCGTTTAACTGGAGATCCAGATGTTTTGGAATATTACAAAAATGATCATGCCAAGAAGCCTATTCGTATTATTGATTTAAATTTATGTCAACAAGTAGATGCTGGATTGACATTTAACAAAAAAGAGTTTGAAAACAGCTACATTTTTGATATCAACACTATTGACCGGAT…
U47077		5591	s	GGGGCATTTCCGGGTCCGGGCCGAGCGGGCGCACGCGCGGGAGCGGGACTCGGCGGCATGGCGGGCTCCGGAGCCGGTGTGCGTTGCTCCCTGCTGCGGCTGCAGGAGACCTTGTCCGCTGCGGACCGCTGCGGTGCTGCCCTGGCCGGTCATCAACTGATCCGCGGCCTGGGGCAGGAATGCGTCCTGAGCAGCAGCCCCGCGGTGCTGGCATTACAGACATCTTTAGTTTTTTCCAGAGATTTCGGTTTGCTTGTATTTGTCCGGAAGTCACTCAACAGTATTGAATTTCGTGAATGTAGAGAAGAAATCCTAAAGTTTTTATGTATTTTCTTAGAAAAAATGGGCCAGAAGATCGCACCTTACTCTGTTGAAATTAAGAACACTTGTACCAGTGTT…
M64788		5909	s	GGCCGCGGGCACCAGAGTGCCGAGCCCAGGACGCCCCCGGCCCAGGCCCTTGGGGTGGACAAGTCCTTCACTTCTCGCCGGAGTGTGTGGAGGAGCGATGGGCAGAACCAGCACTTCCCTCAGGCACTAGACCTGTCACGAGTGAACTTAGTTCCCTCCTATACTCCTTCACTCTACCCTAAGAACACAGATCTATTTGAGATGATTGAGAAGATGCAGGGAAGCAGGATGGATGAACAACGCTGCTCCTTCCCGCCGCCCCTCAAAACAGAGGAGGACTACATTCCATACCCGAGCGTGCACGAGGTCTTGGGGCGAGAAGGACCCTTCCCCCTCATCCTGCTGCCCCAGTTTGGGGGCTACTGGATTGAGGGCACCAACCACGAAATCACCAGCATC…
L33801		2932	s	GGAGAAGGAAGGAAAAGGTGATTCGCGAAGAGAGTGATCATGTCAGGGCGGCCCAGAACCACCTCCTTTGCGGAGAGCTGCAAGCCGGTGCAGCAGCCTTCAGCTTTTGGCAGCATGAAAGTTAGCAGAGACAAGGACGGCAGCAAGGTGACAACAGTGGTGGCAACTCCTGGGCAGGGTCCAGACAGGCCACAAGAAGTCAGCTATACAGACACTAAAGTGATTGGAAATGGATCATTTGGTGTGGTATATCAAGCCAAACTTTGTGATTCAGGAGAACTGGTCGCCATCAAGAAAGTATTGCAGGACAAGAGATTTAAGAATCGAGAGCTCCAGATCATGAGAAAGCTAGATCACTGTAACATAGTCCGATTGCGTTATTTCTTCTACTCCAGTGGT…
L36861		2978	s	CCGTGTGGTAAGAAAGGGATTAGAAGATTGCAAACTGGGTTAAAAAATCCTCTCACCTACAGCTCAAGGCTGTAATCCTAAGGATCTCTGCTTCTCTAAGCCTTGTTCTATTTTCAACTCTTTTCTCCAGGGTACAGTCTCCCCTGGGGCTGCAAGGATTTAGTGGAGACTCTTAACACCAGTTCTCTGGCATCTGTGAGTTTGAGTGTGGGCCATCATCTTCTTCCTTCTCTCTCTCCCTCTCCACATTTCCCGGTACCATCTGATCCATCAGGCCCTTCTTTGCCTAGTCCTGAAGGTACTCAGGCCTGTGAGAGAGGACGGCCCCGTTGTCGGCCAAGACAGCTTTGGGCGAGGAGCAGCGAAAAGGGCCTGTCCATCTCAGACGTCAGCCCCCTG…
L36861		2978	s	CCGTGTGGTAAGAAAGGGATTAGAAGATTGCAAACTGGGTTAAAAAATCCTCTCACCTACAGCTCAAGGCTGTAATCCTAAGGATCTCTGCTTCTCTAAGCCTTGTTCTATTTTCAACTCTTTTCTCCAGGGTACAGTCTCCCCTGGGGCTGCAAGGATTTAGTGGAGACTCTTAACACCAGTTCTCTGGCATCTGTGAGTTTGAGTGTGGGCCATCATCTTCTTCCTTCTCTCTCTCCCTCTCCACATTTCCCGGTACCATCTGATCCATCAGGCCCTTCTTTGCCTAGTCCTGAAGGTACTCAGGCCTGTGAGAGAGGACGGCCCCGTTGTCGGCCAAGACAGCTTTGGGCGAGGAGCAGCGAAAAGGGCCTGTCCATCTCAGACGTCAGCCCCCTG…
L38929		5789	s	GCTAACTCAAGGGAGACGTCTGGTGAACACCCGTGGGATCTAAAGAACAAGCTCTGAAAGTGTTCCAGCTGAAATTTCAGATCGGACAGACTCGCTGCGGCTCCGGAGGCAGTGATTCCAAGCTGCTCGCGCACGCTGCTGCCAAGCTGCAGGATGGTGCACGTAGCCAGGCTGCTGCTGCTGCTCCTCACTTTCTTCCTCCGCACGGATGCTGAGACACCTCCAAGGTTTACACGAACACCCGTTGATCAGACAGGGGTCTCTGGCGGAGTTGCCTCTTTCATCTGCCAAGCTACGGGAGACCCAAGACCTAAAATTGTCTGGAACAAAAAAGGAAAGAAAGTCAGCAATCAGAGATTTGAGGTAATAGAGTTTGACGATGGGTCTGGATCAGTTCTC…
L42379		5768	s	GCGCCGAGGATGAGGAGGTGCAACAGCGGCTCCGGGCCGCGCCGTCGCTGCTGCTGCTGCTGCTGTGGCTGCTCGCGGTTCCCGGCGCTAACGCGGCCCCGCGGTCGGCGCTCTATTCGCCTTCCGACCCGCTGACGCTGCTGCAGGCGGACACGGTGCGCGGCGCGGTGCTGGGCTCCCGCAGCGCCTGGGCCGTGGAGTTCTTCGCCTCCTGGTGCGGCCACTCGATCGCCTTCGCCCCGACGTGGAAGGCGCTGGCCGAAGACGTCAAACGCTGGAGGCCGGCCCTGTATCTCGCCGCCCTGGACTGTGCTGAGGAGACCAACAGTGCAGTCTGCAGAGACTTCAACATCCCTGGCTTCCCGACTGTGAGGTTCTTCAAGGCCTTTACCAAGAACG…
L76568		2072	e	GATCAAACGGACTTAACACAAATTCATTATCTTCCAGTTCTGGGGGTCGGAAGTCCAAAATGGGTGGATAGAGCTGCAGTCCTCCCGGGAGCCCTAGGGGAGAATCCATTTCCTTGCCTTTTTCAGCTTGTAAGGGCTGCATTCCTTGGTTCAGTGCCCGTTCCACATCACTCTGAACTCGGCCTCCTGTCACATCTCTGAATCTGACCCTCCTACCTCTCTCTTTCTCTTATAAGCACATTTGTGATACATTGAGCCCACCTGGATAATCCATATAATCCCCCCATCTCAAGAACCTTAACATACTCACATCTGCAAACCCCCCTTTGCCACATAAAACAACCTACAGGCTCCAGGGATTAGGATATGAACATCTTTGGGAAGCCGATATTCTGCCTA…
TCAGCTCCTGGCGACAGAGCGAGACTCCATCTCAAAAAAAAAAAAAAGTGACAGTAGTGGAATAAAATTCTAGGTCTTGTCCACCAGCTCAGCATTCTTTTAATCACACCATGCTTTTCTACACCCTGCAGTTTCTTCTTAGTTGTTCCTATAGCACTCAGTTCCTTACTTAAAAAAAAATGGAAAATGCTGAAGAAGGAAAAGGCACAGGATCCAACAGAATATGGCAACTTGGAAGATGACAACAGTCAGCAGCACCAGGGAGCAAAATGGAAATAATTTTGTTTCTTTCCTTAGAACATTAACTGTGGGCTTTCCAAAATTTGTCCTTCAACTTCATTTCTACTTTAGACAGGCTCTATTTGAGGTCCATCTCATCCCCTTTCTTCCCATTCCCCT…
L76568		7571	e	GATCAAACGGACTTAACACAAATTCATTATCTTCCAGTTCTGGGGGTCGGAAGTCCAAAATGGGTGGATAGAGCTGCAGTCCTCCCGGGAGCCCTAGGGGAGAATCCATTTCCTTGCCTTTTTCAGCTTGTAAGGGCTGCATTCCTTGGTTCAGTGCCCGTTCCACATCACTCTGAACTCGGCCTCCTGTCACATCTCTGAATCTGACCCTCCTACCTCTCTCTTTCTCTTATAAGCACATTTGTGATACATTGAGCCCACCTGGATAATCCATATAATCCCCCCATCTCAAGAACCTTAACATACTCACATCTGCAAACCCCCCTTTGCCACATAAAACAACCTACAGGCTCCAGGGATTAGGATATGAACATCTTTGGGAAGCCGATATTCTGCCTA…
TCAGCTCCTGGCGACAGAGCGAGACTCCATCTCAAAAAAAAAAAAAAGTGACAGTAGTGGAATAAAATTCTAGGTCTTGTCCACCAGCTCAGCATTCTTTTAATCACACCATGCTTTTCTACACCCTGCAGTTTCTTCTTAGTTGTTCCTATAGCACTCAGTTCCTTACTTAAAAAAAAATGGAAAATGCTGAAGAAGGAAAAGGCACAGGATCCAACAGAATATGGCAACTTGGAAGATGACAACAGTCAGCAGCACCAGGGAGCAAAATGGAAATAATTTTGTTTCTTTCCTTAGAACATTAACTGTGGGCTTTCCAAAATTTGTCCTTCAACTTCATTTCTACTTTAGACAGGCTCTATTTGAGGTCCATCTCATCCCCTTTCTTCCCATTCCCCT…
M16594		2939	s	GGTTGTCCAGCCACAAAGGTGACAGCATTTAACAAAGCTTAGAGAAACCTCCAGGAGACTGCTACCATGGCAGAGAAGCCCAAGCTCCACTACTCCAATATACGGGGCAGAATGGAGTCCATCCGGTGGCTCCTGGCTGCAGCTGGAGTAGAGTTTGAAGAGAAATTTATAAAATCTGCAGAAGATTTGGACAAGTTAAGAAATGATGGATATTTGATGTTCCAGCAAGTGCCAATGGTTGAGATTGATGGGATGAAGCTGGTGCAGACCAGAGCCATTCTCAACTACATTGCCAGCAAATACAACCTCTATGGGAAAGACATAAAGGAGAAAGCCCTGATTGATATGTATATAGAAGGTATAGCAGATTTGGGTGAAATGATCCTTCTTCTGCCCTTT…
M16594		2939	s	GGTTGTCCAGCCACAAAGGTGACAGCATTTAACAAAGCTTAGAGAAACCTCCAGGAGACTGCTACCATGGCAGAGAAGCCCAAGCTCCACTACTCCAATATACGGGGCAGAATGGAGTCCATCCGGTGGCTCCTGGCTGCAGCTGGAGTAGAGTTTGAAGAGAAATTTATAAAATCTGCAGAAGATTTGGACAAGTTAAGAAATGATGGATATTTGATGTTCCAGCAAGTGCCAATGGTTGAGATTGATGGGATGAAGCTGGTGCAGACCAGAGCCATTCTCAACTACATTGCCAGCAAATACAACCTCTATGGGAAAGACATAAAGGAGAAAGCCCTGATTGATATGTATATAGAAGGTATAGCAGATTTGGGTGAAATGATCCTTCTTCTGCCCTTT…
M19154		7042	s	GCCCCTCCCGTCAGTTCGCCAGCTGCCAGCCCCGGGACCTTTTCATCTCTTCCCTTTTGGCCGGAGGAGCCGAGTTCAGATCCGCCACTCCGCACCCGAGACTGACACACTGAACTCCACTTCCTCCTCTTAAATTTATTTCTACTTAATAGCCACTCGTCTCTTTTTTTCCCCATCTCATTGCTCCAAGAATTTTTTTCTTCTTACTCGCCAAAGTCAGGGTTCCCTCTGCCCGTCCCGTATTAATATTTCCACTTTTGGAACTACTGGCCTTTTCTTTTTAAAGGAATTCAAGCAGGATACGTTTTTCTGTTGGGCATTGACTAGATTGTTTGCAAAAGTTTCGCATCAAAAACAACAACAACAAAAAACCAAACAACTCTCCTTGATCTATACTTT…
M20137		3562	a	CAGAGCCCCACGAAGGACCAGAACAAGACAGAGTGCCTCCTGCCGATCCAAACATGAGCCGCCTGCCCGTCCTGCTCCTGCTCCAACTCCTGGTCCGCCCCGGACTCCAAGCTCCCATGACCCAGACAACGCCCTTGAAGACAAGCTGGGTTAACTGCTCTAACATGATCGATGAAATTATAACACACTTAAAGCAGCCACCTTTGCCTTTGCTGGACTTCAACAACCTCAATGGGGAAGACCAAGACATTCTGATGGAAAATAACCTTCGAAGGCCAAACCTGGAGGCATTCAACAGGGCTGTCAAGAGTTTACAGAACGCATCAGCAATTGAGAGCATTCTTAAAAATCTCCTGCCATGTCTGCCCCTGGCCACGGCCGCACCCACGCGACATCCAA…
M25393		5771	s	GGGGGGCCTGAGCCTCTCCGCCGGCGCAGGCTCTGCTCGCGCCAGCTCGCTCCCGCAGCCATGCCCACCACCATCGAGCGGGAGTTCGAAGAGTTGGATACTCAGCGTCGCTGGCAGCCGCTGTACTTGGAAATTCGAAATGAGTCCCATGACTATCCTCATAGAGTGGCCAAGTTTCCAGAAAACAGAAATCGAAACAGATACAGAGATGTAAGCCCATATGATCACAGTCGTGTTAAACTGCAAAATGCTGAGAATGATTATATTAATGCCAGTTTAGTTGACATAGAAGAGGCACAAAGGAGTTACATCTTAACACAGGGTCCACTTCCTAACACATGCTGCCATTTCTGGCTTATGGTTTGGCAGCAGAAGACCAAAGCAGTTGTCATGCTGAAC…
M25393		5771	s	GGGGGGCCTGAGCCTCTCCGCCGGCGCAGGCTCTGCTCGCGCCAGCTCGCTCCCGCAGCCATGCCCACCACCATCGAGCGGGAGTTCGAAGAGTTGGATACTCAGCGTCGCTGGCAGCCGCTGTACTTGGAAATTCGAAATGAGTCCCATGACTATCCTCATAGAGTGGCCAAGTTTCCAGAAAACAGAAATCGAAACAGATACAGAGATGTAAGCCCATATGATCACAGTCGTGTTAAACTGCAAAATGCTGAGAATGATTATATTAATGCCAGTTTAGTTGACATAGAAGAGGCACAAAGGAGTTACATCTTAACACAGGGTCCACTTCCTAACACATGCTGCCATTTCTGGCTTATGGTTTGGCAGCAGAAGACCAAAGCAGTTGTCATGCTGAAC…
M26692		3932	n	GGGACTCCGGGGGCTTCAAAGTTGAGGGCCCCACCTCTGCTTCAGCGCAAAACAGGCACACATTTATCACTTTACTCCTATGGAGTTCTGCTTGATTTCATCAGACAAAAAATTTCCACTCCTAAAACACGGCAAATAAACAAAAAAAAAGTTATGGCCAACCAGAGTCACTGGAGGGTTTTCTCCTGGGGAGAAGCAAGCCCGTGTTTGAAGGAACCCTGTGAGATGACTGTGGGCTGTGTGAGGGGAACAGCGGGGGCTTGATGGTGGACTTCGGGAGCAGAAGCCTCTTTCTCAGCCTCCTCAGCTAGACAGGGGAATTATAATAGGAGGTGTGGCGTGCACACCTCTCCAGTAGGGGAGGGTCTGATAAGTCAGGTCTCTCCCAGGCTTGGGAAA…
M55284		5583	s	GAATTCGGACGGAGGAGGCAGAATGGCCAGTCGAGGGGCGCTTAGGCGTGGCCTTTCCCCAGGGCTGCCTCGACTCCTGCACCTGTCCCGAGGGCTGGCCTGAGACGGGACTCCCGGTTCTCCCGCTGCGAAGCAGGCCCCCCGGGGCCGGGGCAGCGGCGCCGGCATGTCGTCTGGCACCATGAAGTTCAATGGCTATTTGAGGGTCCGCATCGGTGAGGCAGTGGGGCTGCAGCCCACCCGCTGGTCCCTGCGCCACTCGCTCTTCAAGAAGGGCCACCAGCTGCTGGACCCCTATCTGACGGTGAGCGTGGACCAGGTGCGCGTGGGCCAGACCAGCACCAAGCAGAAGACCAACAAACCCACGTACAACGAGGAGTTTTGCGCTAACGTCACCGA…
M58028		7317	s	GAGAAGGCGGCAGCGGCGATTCTAGACGGCCCAGGCGGCGGGGAGGAGGAGAAGGAGGAGGGTGGCGGCCGGGCTTGGCTTCGGCTCCTTGAGGAGTTGGCGGCGGCGCGACCCGGGGAACCGGCATTGATGTCCAGCTCGCCGCTGTCCAAGAAACGTCGCGTGTCCGGGCCTGATCCAAAGCCGGGTTCTAACTGCTCCCCTGCCCAGTCCGTGTTGTCCGAAGTGCCCTCGGTGCCAACCAACGGAATGGCCAAGAACGGCAGTGAAGCAGACATAGACGAGGGCCTTTACTCCCGGCAGCTGTATGTGTTGGGCCATGAGGCAATGAAGCGGCTCCAGACATCCAGTGTCCTGGTATCAGGCCTGCGGGGCCTGGGCGTGGAGATCGCTAAGAAC…
M61906		5295	e	TACAACCAGGCTCAACTGTTGCATGGTAGCAGATTTGCAAACATGAGTGCTGAGGGGTACCAGTACAGAGCGCTGTATGATTATAAAAAGGAAAGAGAAGAAGATATTGACTTGCACTTGGGTGACATATTGACTGTGAATAAAGGGTCCTTAGTAGCTCTTGGATTCAGTGATGGACAGGAAGCCAGGCCTGAAGAAATTGGCTGGTTAAATGGCTATAATGAAACCACAGGGGAAAGGGGGGACTTTCCGGGAACTTACGTAGAATATATTGGAAGGAAAAAAATCTCGCCTCCCACACCAAAGCCCCGGCCACCTCGGCCTCTTCCTGTTGCACCAGGTTCTTCGAAAACTGAAGCAGATGTTGAACAACAAGCTTTGACTCTCCCGGATCTTGCA…
X79200		6757	n	AGACCAACACAGCCTGGACCACCACAGCCACCCCAGCAGAGGCCTTATGGATATGACCAGATCATGCCCAAGAAGCCAGCAGAGGAAGGAAATGATTCGGAGGAAGTGCCAGAAGCATCTGGCCCACAAAATGATGGGAAAGAGCTGTGCCCCCCGGGAAAACCAACTACCTCTGAGAAGATTCACGAGAGATCTGGACCCAAAAGGGGGGAACATGCCTGGACCCACAGACTGCGTGAGAGAAAACAGCTGGTGATTTATGAAGAGATCAGCGACCCTGAGGAAGATGACGAGTAACTCCCTCAGGATACGACACATGCCCATGATGAGAAGCAGAACGTGGTGACCTTTCACGAACATGGGCATGGCTGCGGACCCCTCGTCATCAGGTGCATAGCA…
M64788		5909	s	GGCCGCGGGCACCAGAGTGCCGAGCCCAGGACGCCCCCGGCCCAGGCCCTTGGGGTGGACAAGTCCTTCACTTCTCGCCGGAGTGTGTGGAGGAGCGATGGGCAGAACCAGCACTTCCCTCAGGCACTAGACCTGTCACGAGTGAACTTAGTTCCCTCCTATACTCCTTCACTCTACCCTAAGAACACAGATCTATTTGAGATGATTGAGAAGATGCAGGGAAGCAGGATGGATGAACAACGCTGCTCCTTCCCGCCGCCCCTCAAAACAGAGGAGGACTACATTCCATACCCGAGCGTGCACGAGGTCTTGGGGCGAGAAGGACCCTTCCCCCTCATCCTGCTGCCCCAGTTTGGGGGCTACTGGATTGAGGGCACCAACCACGAAATCACCAGCATC…
L19067		5970	s	GGCACGAGGCGGGGCCGGGTCGCAGCTGGGCCCGCGGCATGGACGAACTGTTCCCCCTCATCTTCCCGGCAGAGCAGCCCAAGCAGCGGGGCATGCGCTTCCGCTACAAGTGCGAGGGGCGCTCCGCGGGCAGCATCCCAGGCGAGAGGAGCACAGATACCACCAAGACCCACCCCACCATCAAGATCAATGGCTACACAGGACCAGGGACAGTGCGCATCTCCCTGGTCACCAAGGACCCTCCTCACCGGCCTCACCCCCACGAGCTTGTAGGAAAGGACTGCCGGGATGGCTTCTATGAGGCTGAGCTCTGCCCGGACCGCTGCATCCACAGTTTCCAGAACCTGGGAATCCAGTGTGTGAAGAAGCGGGACCTGGAGCAGGCTATCAGTCAGCGCA…
L19161		1968	s	ATGGCGGGCGGAGAAGCTGGAGTGACTCTAGGGCAGCCGCATCTTTCGCGTCAGGATCTCACCACCTTGGATGTTACCAAGTTGACGCCACTTTCACATGAAGTTATCAGCAGACAAGCCACAATTAACATAGGTACAATTGGTCATGTAGCTCATGGGAAATCCACAGTCGTCAAAGCTATTTCTGGAGTTCATACTGTCAGGTTCAAAAATGAACTAGAAAGAAATATTACAATCAAGCTTGGATATGCTAATGCTAAGATTTATAAGCTTGATGACCCAAGTTGCCCTCGGCCAGAATGTTATAGATCTTGTGGGAGCAGTACACCTGACGAGTTTCCTACGGACATTCCAGGGACCAAAGGGAACTTCAAATTAGTCAGACATGTTTCCTTTGTT…
L22005		997	s	ATTGCGGCGGCGCCAGAGCTGCTGGAGCGCTCGGGGTCCCCGGGCGGCGGCGGCGGCGCAGAGGAGGAGGCAGGCGGCGGCCCCGGTGGCTCCCCCCCGGACGGTGCGCGGCCCGGCCCGTCTCGCGAACTCGCGGTGGTCGCGCGGCCCCGCGCTGCTCCGACCCCGGGCCCCTCCGCCGCCGCCATGGCTCGGCCGCTAGTGCCCAGCTCGCAGAAGGCGCTGCTGCTGGAGCTCAAGGGGCTGCAGGAAGAGCCGGTCGAGGGATTCCGCGTGACACTGGTGGACGAGGGCGATCTATACAACTGGGAGGTGGCCATTTTCGGGCCCCCCAACACCTACTACGAGGGCGGCTACTTCAAGGCGCGCCTCAAGTTCCCCATCGACTACCCATACTCT…
L22005		997	s	ATTGCGGCGGCGCCAGAGCTGCTGGAGCGCTCGGGGTCCCCGGGCGGCGGCGGCGGCGCAGAGGAGGAGGCAGGCGGCGGCCCCGGTGGCTCCCCCCCGGACGGTGCGCGGCCCGGCCCGTCTCGCGAACTCGCGGTGGTCGCGCGGCCCCGCGCTGCTCCGACCCCGGGCCCCTCCGCCGCCGCCATGGCTCGGCCGCTAGTGCCCAGCTCGCAGAAGGCGCTGCTGCTGGAGCTCAAGGGGCTGCAGGAAGAGCCGGTCGAGGGATTCCGCGTGACACTGGTGGACGAGGGCGATCTATACAACTGGGAGGTGGCCATTTTCGGGCCCCCCAACACCTACTACGAGGGCGGCTACTTCAAGGCGCGCCTCAAGTTCCCCATCGACTACCCATACTCT…
L25441		5229	s	GAATAAAATGAACAATTCAGTTCCTCAGTCACATGAGCTGTGTGTCAAATGCACAACAGCCGTATGTGGCTCGTGGCCCCTGTACCGGACACTCCCATCCCTGCAGAGTTACTGGACAGTGCTGATCTAGGGATTCTGTTACAAAATCCATGAAAGTGTTCAGCACAATGCCGGGCCCATATAAACGTCAGTAGTTGTTGTTATTATAATTAGTCTTGACCCAACGGCAAATTCACTTTGAGACCTTAGATAAATCACTCTACCTCTCTGAGCCTGGTTTCCTTGCCCTAAAAGGATGGCAAGGGGCTGGGCATGGTGGCCACTGAGGATGAGAGGCTAGCAGGGAGCGGTGAGGGAGAGCGGCTGGATTTCTTACGGGATCGGCACGTGCGATTTTTC…
D84110		11030	)	ATCCCGGACTTCCCAGAGCCTGCCTGGAGCGCGTACTCAGCGGCTCTCGGGTCCCAGCGTCCCAGCCGCGGCCCGCGCTCCTCCGCCCCGCTCCTCCTCCTCCTCTTCCTCCTCCTCCTCCTCTCTAGGCACCCCCGTCCCCTCCTTCCAGCGGCTGCAGCCCCCAGCCCCAACTCTCCGCGCTTACTCCTGGGACGCGCGTCCTCGCCCCATCCTTTGCTTCCTTCCTTCCTTCCTTCTTCCTTCCTCCCCTGGCTCCCGCCCTCCCTCTCCAGGTCGCCCTCCCGGGGCCCGATTGTCTCGGTTCCCCGCTGCCGGCCCGCGCCCTGCCCCGTCTCTCCCTTGCACTTCCTGAGTCGCCCGCCGCCGCCGTCGCAGACTCGCCGCGGGAGCCCCAGC…
D89016		27237	s	CCCATTTCAGGTGGGACTTGTGGCATAGGAGAGGTCTTGGGACTGGTGCCCAGCCTGGTGCAGTCCCCTCCCAAAGCCTCCCTCTCCCACACAGCCGTGAGAGCCTGTGGGCCTAGAGGACTCAGCTGGCAGGTTGCAGGGAGGCGCAGCCTTTTGCAATCCCCCAGGGCCACAGGTTACCCTCCTTCTCTCTCTAGACCCCCAGCTCTACCAGGAGATCCAGGAGCGGGGCCTGAACACCAGCCAGGAGTCTGATGACGACATCCTCGATGAGTCCTCCAGCCCCGAGGGAACCCAGAAGGTGGACGCCACCATTGTGGTCAAGAGCTACCGGCCCGCCCAGGTCACCTGGAGCCAGCTCCCGGAGGTGGTGGAATTGGGCATCCTGGACCAGCTCTC…
J03473		142	s	TGCGGCTGGGTGAGCGCACGCGAGGCGGCGAGGCGGCAGCGTGTTTCTAGGTCGTGGCGTCGGGCTTCCGGAGCTTTGGCGGCAGCTAGGGGAGGATGGCGGAGTCTTCGGATAAGCTCTATCGAGTCGAGTACGCCAAGAGCGAGCGCGCCTCTTGCAAGAAATGCAGCGAGAGCATCCCCAAGGACTCGCTCCGGATGGCCATCATGGTGCAGTCGCCCATGTTTGATGGAAAAGTCCCACACTGGTACCACTTCTCCTGCTTCTGGAAGGTGGGCCACTCCATCCGGCACCCTGACGTTGAGGTGGATGGGTTCTCTGAGCTTCGGTGGGATGACCAGCAGAAAGTCAAGAAGACAGCGGAAGCTGGAGGAGTGACAGGCAAAGGCCAGGATGGAA…
J04617		1915	s	CCCGGGCTGGGCTGAGACCCGCAGAGGAAGACGCTCTAGGGATTTGTCCCGGACTAGCGAGATGGCAAGGCTGAGGACGGGAGGCTGATTGAGAGGCGAAGGTACACCCTAATCTCAATACAACCTTTGGAGCTAAGCCAGCAATGGTAGAGGGAAGATTCTGCACGTCCCTTCCAGGCGGCCTCCCCGTCACCACCCCCCCCAACCCGCCCCGACCGGAGCTGAGAGTAATTCATACAAAAGGACTCGCCCCTGCCTTGGGGAATCCCAGGGACCGTCGTTAAACTCCCACTAACGTAGAACCCAGAGATCGCTGCGTTCCCGCCCCCTCACCCGCCCGCTCTCGTCATCACTGAGGTGGAGAAGAGCATGCGTGAGGCTCCGGTGCCCGTCAGTGGG…
L02321		2949	s	CAAAGTCTGAGCCCCGCTCCGCTGATGCCTGTCTGCAGAATCCGCACCACCAGCACCATGCCCATGACTCTGGGGTACTGGGACATCCGTGGGCTGGCCCACGCCATCCGCTTGCTCCTGGAATACACAGACTCAAGCTATGTGGAAAAGAAGTACACGATGGGGGACGCTCCTGACTATGACAGAAGCCAGTGGCTGAATGAAAAATTCAAGCTGGGCCTGGACTTTCCCAATCTGCCCTACTTGATTGATGGGGCTCACAAGATCACCCAGAGCAATGCCATCCTGCGCTACATTGCCCGCAAGCACAACCTGTGTGGGGAGACAGAAGAGGAGAAGATTCGTGTGGACATTTTGGAGAACCAGGTTATGGATAACCACATGGAGCTGGTCAGACTG…
X82153		1513	O	GAAACAAGCACTGGATTCCATATCCCACTGCCAAAACCGCATGGTTCAGATTATCGCTATTGCAGCTTTCATCATAATACACACCTTTGCTGCCGAAACGAAGCCAGACAACAGATTTCCATCAGCAGGATGTGGGGGCTCAAGGTTCTGCTGCTACCTGTGGTGAGCTTTGCTCTGTACCCTGAGGAGATACTGGACACCCACTGGGAGCTATGGAAGAAGACCCACAGGAAGCAATATAACAACAAGGTGGATGAAATCTCTCGGCGTTTAATTTGGGAAAAAAACCTGAAGTATATTTCCATCCATAACCTTGAGGCTTCTCTTGGTGTCCATACATATGAACTGGCTATGAACCACCTGGGGGACATGACCAGTGAAGAGGTGGTTCAGAAGATG…
L02321		2949	s	CAAAGTCTGAGCCCCGCTCCGCTGATGCCTGTCTGCAGAATCCGCACCACCAGCACCATGCCCATGACTCTGGGGTACTGGGACATCCGTGGGCTGGCCCACGCCATCCGCTTGCTCCTGGAATACACAGACTCAAGCTATGTGGAAAAGAAGTACACGATGGGGGACGCTCCTGACTATGACAGAAGCCAGTGGCTGAATGAAAAATTCAAGCTGGGCCTGGACTTTCCCAATCTGCCCTACTTGATTGATGGGGCTCACAAGATCACCCAGAGCAATGCCATCCTGCGCTACATTGCCCGCAAGCACAACCTGTGTGGGGAGACAGAAGAGGAGAAGATTCGTGTGGACATTTTGGAGAACCAGGTTATGGATAACCACATGGAGCTGGTCAGACTG…
L03840		2264	s	CAATCGCGAAACCCCGAGGAGCGCTCGGGCTGTCTGCGGACCCTGCCGCGTGCAGGGGTCGCGGCCGGCTGGAGCTGGGAGTGAGGCGGCGGAGGAGCCAGGTGAGGAGGAGCCAGGAAGGCAGTTGGTGGGAAGTCCAGCTTGGGTCCCTGAGGAGCTGTGAGAAGGAGATGCGGCTGCTGCTGGCCCTGTTGGGGGTCCTGCTGAGTGTGCCTGGGCCTCCAGTCTTGTCCCTGGAGGCCTCTGAGGAAGTGGAGCTTGAGCCCTGCCTGGCTCCCAGCCTGGAGCAGCAAGAGCAGGAGCTGACAGTAGCCCTTGGGCAGCCTGTGCGTCTGTGCTGTGGGCGGGCTGAGCGTGGTGGCCACTGGTACAAGGAGGGCAGTCGCCTGGCACCTGCTG…
L11329		1844	s	GGAGTCGACCGCTCGGGCAGCGCACCGCCACGAGAGCCCGGGACGCGGGAAAGACCGAAAGGAAGAGGAAGAGGCACCGGTGGCCATGGGGCTGGAGGCGGCGCGCGAGCTGGAGTGCGCGGCGCTGGGCACGCTGCTGCGGGATCCGCGGGAGGCGGAACGCACGCTGCTGCTGGACTGCCGCCCCTTCCTGGCCTTCTGCCGGCGCCACGTGCGCGCCGCGCGGCCAGTGCCTTGGAACGCGCTGCTGCGGCGCCGCGCGCGCGGCCCTCCTGCCGCCGTTCTCGCCTGCCTGCTGCCCGACCGCGCGCTGCGGACGCGCCTGGTCCGCGGGGAGCTGGCGCGGGCCGTGGTGCTGGACGAGGGCAGTGCCTCGGTGGCGGAGCTCCGGCCCGACAG…
L11701		2822	s	CGTCATTAGAGGAGCCGGTGGGGAATGAGAGCATGTCTGCTTTCAGGTTGTGGCCCGGCCTGCTGATGATCGTGATGGCTTCTCTCTGCCATAGAGGTTCATCGTGTGGCCTTTCAACGCACATAGAAATCGGACACAGAGCTCTGGAGTTTCTTCATCTTCACAATGGGCATGTTAACTACAAAGAGCTGTTACTAGAACACCAGGATGCATATCAGGCTGGAACCGTGTTTCCTGATTGTTTTTACCCTAGCCTCTGCAAAGGAGGAAAATTCCATGATGTGTCTGAGAGCACTCACTGGACTCCGTTTCTTAACGCAAGCGTTCATTATATCCGAGAGAACTATCCCCTTCCCTGGGAGAAGGACACAGAGAAACTGGTAGCTTTCTTGTTTGGAA…
L13852		7318	s	AGGAGCCAGGAAGAGAGCTGTGACCAGCAGCGTCCCTTATTCGCTTGGCCTTGGTTCCTGTTTGCACTGGCTACAGCAGGGCACTGGCCCCTACTGTCACCGCCACCTACACAAAGACCCTATCTCTGAGCGCTGCAGCCTACTGTTCAGCCCCAGGTTTGAGGATGGATGCCCTGGACGCTTCGAAGCTACTGGATGAGGAGCTGTATTCAAGACAGCTGTATGTGCTGGGCTCACCTGCCATGCAGAGGATTCAGGGAGCCAGGGTCCTGGTGTCAGGCCTGCAGGGCCTGGGGGCCGAGGTGGCCAAGAACTTGGTTCTGATGGGTGTGGGCAGCCTCACTCTGCATGATCCCCACCCCACCTGCTGGTCCGACCTGGCTGCCCAGTTTCTCCTCT…
L19067		5970	s	GGCACGAGGCGGGGCCGGGTCGCAGCTGGGCCCGCGGCATGGACGAACTGTTCCCCCTCATCTTCCCGGCAGAGCAGCCCAAGCAGCGGGGCATGCGCTTCCGCTACAAGTGCGAGGGGCGCTCCGCGGGCAGCATCCCAGGCGAGAGGAGCACAGATACCACCAAGACCCACCCCACCATCAAGATCAATGGCTACACAGGACCAGGGACAGTGCGCATCTCCCTGGTCACCAAGGACCCTCCTCACCGGCCTCACCCCCACGAGCTTGTAGGAAAGGACTGCCGGGATGGCTTCTATGAGGCTGAGCTCTGCCCGGACCGCTGCATCCACAGTTTCCAGAACCTGGGAATCCAGTGTGTGAAGAAGCGGGACCTGGAGCAGGCTATCAGTCAGCGCA…
D83542		1013	)	ACTTGCGCTGTCACTCAGCCTGGACGCGCTTCTTCGGGTCGCGGGTGCACTCCGGCCCGGCTCCCGCCTCGGCCCCGATGGACGCCGCGTTCCTCCTCGTCCTCGGGCTGTTGGCCCAGAGCCTCTGCCTGTCTTTGGGGGTTCCTGGATGGAGGAGGCCCACCACCCTGTACCCCTGGCGCCGGGCGCCTGCCCTGAGCCGCGTGCGGAGGGCCTGGGTCATCCCCCCGATCAGCGTATCCGAGAACCACAAGCGTCTCCCCTACCCCCTGGTTCAGATCAAGTCGGACAAGCAGCAGCTGGGCAGCGTCATCTACAGCATCCAGGGACCCGGCGTGGATGAGGAGCCCCGGGGCGTCTTCTCTATCGACAAGTTCACAGGGAAGGTCTTCCTCAATG…
D84110		11030	)	ATCCCGGACTTCCCAGAGCCTGCCTGGAGCGCGTACTCAGCGGCTCTCGGGTCCCAGCGTCCCAGCCGCGGCCCGCGCTCCTCCGCCCCGCTCCTCCTCCTCCTCTTCCTCCTCCTCCTCCTCTCTAGGCACCCCCGTCCCCTCCTTCCAGCGGCTGCAGCCCCCAGCCCCAACTCTCCGCGCTTACTCCTGGGACGCGCGTCCTCGCCCCATCCTTTGCTTCCTTCCTTCCTTCCTTCTTCCTTCCTCCCCTGGCTCCCGCCCTCCCTCTCCAGGTCGCCCTCCCGGGGCCCGATTGTCTCGGTTCCCCGCTGCCGGCCCGCGCCCTGCCCCGTCTCTCCCTTGCACTTCCTGAGTCGCCCGCCGCCGCCGTCGCAGACTCGCCGCGGGAGCCCCAGC…
X93512		7014	)	GAAGACAGTACAACCAATATAACAAAAAAGCAGAAGTGGACTGTAGAAGAAAGCGAGTGGGTCAAGGCTGGAGTGCAGAAATATGGGGAAGGAAACTGGGCTGCCATTTCTAAAAATTACCCATTTGTTAACCGAACAGCTGTGATGATTAAGGATCGCTGGCGGACCATGAAAAGACTTGGCATGAACTGAAACAGGCTTTCATTTCCACAGAATTCACAGGAGCATGGTTCCTAA
X82153		1513	O	GAAACAAGCACTGGATTCCATATCCCACTGCCAAAACCGCATGGTTCAGATTATCGCTATTGCAGCTTTCATCATAATACACACCTTTGCTGCCGAAACGAAGCCAGACAACAGATTTCCATCAGCAGGATGTGGGGGCTCAAGGTTCTGCTGCTACCTGTGGTGAGCTTTGCTCTGTACCCTGAGGAGATACTGGACACCCACTGGGAGCTATGGAAGAAGACCCACAGGAAGCAATATAACAACAAGGTGGATGAAATCTCTCGGCGTTTAATTTGGGAAAAAAACCTGAAGTATATTTCCATCCATAACCTTGAGGCTTCTCTTGGTGTCCATACATATGAACTGGCTATGAACCACCTGGGGGACATGACCAGTGAAGAGGTGGTTCAGAAGATG…
Y08837		7516	)	ACTGGCCGTAGAGTCTGCGCAGTTGGTGAATGGCGTTGGTGGCGGGAAAGTTGAGTCTCTCCTGCGCCGAGCCTTCGGGGCGATGTGTAGTGCCTTCCATAGGGCTGAGTCTGGGACCGAGCTCCTTGCCCGACTTGAAGGTAGAAGTTCCTTGAAAGAAATAGAACCAAATCTGTTTGCTGATGAAGATTCACCTGTGCATGGTGATATTCTTGAATTTCATGGCCCAGAAGGAACAGGAAAAACAGAAATGCTTTATCACCTAACAGCACGATGTATACTTCCCAAATCAGAAGGTGGCCTGGAAGTAGAAGTCTTATTTATTGATACAGATTACCACTTTGATATGCTCCGGCTAGTTACAATTCTTGAGCACAGACTATCCCAAAGCTCTGAAGA…
AB000462		6452	A	CAGCCGGGTGACCCAGGCCGAGGCCGGCAGAAGACAGCCTGATGCCTTGAAGACTTCCTCTTGCACTTTTGTTGGAGGGTGCTGGTTTGCTAAAAGCAGAGAGTATTTTTCTTTTTATTTATTTTGTTTTTAATTTTTTAATTTTAGCTCCAGCTCAGTTGCCCAGACTGGAGAGCAGTGGCCAATCATAGCTTACTGCCTCCTGGAACTCCTGGCTCAATCGATCCTCCTGGATAAGCCTCCTCCGGGTACTATAGCTTCATGGCGGCTGAAGAGATGCATTGGCCTGTCCCTATGAAGGCCATTGGTGCCCAGAACCTGCTAACCATGCCTGGGGGCGTGGCCAAGGCTGGCTACCTGCACAAGAAGGGCGGTACCCAGCTGCAGCTGCTGAAATGG…
D12620		4051	s	TGGTTGTGTGGGACAAGGTGCTCCTGACAGAAGGATGCCACAGCTGAGCCTGTCCTCGCTGGGCCTTTGGCCAATGGCAGCATCCCCGTGGCTGCTCCTGCTGCTGGTTGGGGCCTCCTGGCTCCTGGCCCGCATCCTGGCCTGGACCTATACCTTCTATGACAACTGCTGCCGCCTCCGGTGTTTCCCGCAACCCCCGAAACGGAATTGGTTCTTGGGTCACCTGGGCCTGATTCACAGCTCGGAGGAAGGTCTCCTATACACACAAAGCCTGGCATGCACCTTCGGTGATATGTGCTGCTGGTGGGTGGGGCCCTGGCACGCAATCGTCCGCATCTTCCACCCCACCTACATCAAGCCTGTGCTCTTTGCTCCAGCTGCCATTGTACCAAAGGACAA…
D12686		1981	)	TCTAGATGGGGGTCCTGGGCCCCAGGGTGTGCAGCCACTGACTTGGGGACTGCTGGTGGGGTAGGGATGAGGGAGGGAGGGGCATTGTGATGTACAGGGCTGCTCTGTGAGATCAAGGGTCTCTTAAGGGTGGGAGCTGGGGCAGGGACTACGAGAGCAGCCAGATGGGCTGAAAGTGGAACTCAAGGGGTTTCTGGCACCTACCTACCTGCTTCCCGCTGGGGGGTGGGGAGTTGGCCCAGAGTCTTAAGATTGGGGCAGGGTGGAGAGGTGGGCTCTTCCTGCTTCCCACTCATCTTATAGCTTTCTTTCCCCAGATCCGAATTCGAGATCCAAACCAAGGAGGAAAGGATATCACAGAGGAGATCATGTCTGGGGCCCGCACTGCCTCCACACCCA…
D14533		7507	s	AGCTAGGTCCTCGGAGTGGGCCAGAGATGGCGGCGGCCGACGGGGCTTTGCCGGAGGCGGCGGCTTTAGAGCAACCCGCGGAGCTGCCTGCCTCGGTGCGGGCGAGTATCGAGCGGAAGCGGCAGCGGGCACTGATGCTGCGCCAGGCCCGGCTGGCTGCCCGGCCCTACTCGGCGACGGCGGCTGCGGCTACTGGAGGCATGGCTAATGTAAAAGCAGCCCCAAAGATAATTGACACAGGAGGAGGCTTCATTTTAGAAGAGGAAGAAGAAGAAGAACAGAAAATTGGAAAAGTTGTTCATCAACCAGGACCTGTTATGGAATTTGATTATGTAATATGCGAAGAATGTGGGAAAGAATTTATGGATTCTTATCTTATGAACCACTTTGATTTGCCAA…
D14533		7507	s	AGCTAGGTCCTCGGAGTGGGCCAGAGATGGCGGCGGCCGACGGGGCTTTGCCGGAGGCGGCGGCTTTAGAGCAACCCGCGGAGCTGCCTGCCTCGGTGCGGGCGAGTATCGAGCGGAAGCGGCAGCGGGCACTGATGCTGCGCCAGGCCCGGCTGGCTGCCCGGCCCTACTCGGCGACGGCGGCTGCGGCTACTGGAGGCATGGCTAATGTAAAAGCAGCCCCAAAGATAATTGACACAGGAGGAGGCTTCATTTTAGAAGAGGAAGAAGAAGAAGAACAGAAAATTGGAAAAGTTGTTCATCAACCAGGACCTGTTATGGAATTTGATTATGTAATATGCGAAGAATGTGGGAAAGAATTTATGGATTCTTATCTTATGAACCACTTTGATTTGCCAA…
D26598		5691	s	CCTAGTACACCGCAATCATGTCTATTATGTCCTATAACGGAGGGGCCGTCATGGCCATGAAGGGGAAGAACTGTGTGGCCATCGCTGCAGACAGGCGCTTCGGGATCCAGGCCCAGTTGGTGACCACGGACTTCCAGAAGATCTTTCCCATGGGTGACCGGCTGTACATCGGTCTGGCCGGGCTCGCCACTGACGTCCAGACAGTTGCCCAGCGCCTCAAGTTCCGGCTGAACCTGTATGAGTTGAAGGAAGGTCGGCAGATCAAACCTTATACCCTCATGAGCATGGTGGCCAACCTCTTGTATGAGAAACGGTTTGGCCCTTACTACACTGAGCCAGTCATTGCCGGGTTGGACCCGAAGACCTTTAAGCCCTTCATTTGCTCTCTAGACCTCATCG…
X82850		7080	1	GCCGCCGCCGAATCATGTCGATGAGTCCAAAGCACACGACTCCGTTCTCAGTGTCTGACATCTTGAGTCCCCTGGAGGAAAGCTACAAGAAAGTGGGCATGGAGGGCGGCGGCCTCGGGGCTCCGCTGGCGGCGTACAGGCAGGGCCAGGCGGCACCGCCAACAGCGGCCATGCAGCAGCACGCCGTGGGGCACCACGGCGCCGTCACCGCCGCCTACCACATGACGGCGGCGGGGGTGCCCCAGCTCTCGCACTCCGCCGTGGGGGGCTACTGCAACGGCAACCTGGGCAACATGAGCGAGCTGCCGCCGTACCAGGACACCATGAGGAACAGCGCCTCTGGCCCCGGATGGTACGGCGCCAACCCAGACCCGCGCTTCCCCGCCATCTCCCGCTTCA…
D26599		5690	s	CGGACCTGCAGCCCTGGCCTTCCGCCACCATGGAGTACCTCATCGGTATCCAAGGCCCCGACTATGTTCTTGTCGCCTCCGACCGGGTGGCCGCCAGCAATATTGTCCAGATGAAGGACGATCATGACAAGATGTTTAAGATGAGTGAAAAGATATTACTCCTGTGTGTTGGAGAGGCTGGAGACACTGTACAGTTTGCAGAATATATTCAGAAAAACGTGCAACTTTATAAGATGCGAAATGGATATGAATTGTCTCCCACGGCAGCAGCTAACTTCACACGCCGAAACCTGGCTGACTGTCTTCGGAGTCGGACCCCATATCATGTGAACCTCCTCCTGGCTGGCTATGATGAGCATGAAGGGCCAGCGCTGTATTACATGGACTACCTGGCAGCCT…
D26600		5692	s	TTTTTTCTGCTACCGTGACTAAGATGGAAGCGTTTTTGGGGTCGCGGTCCGGACTTTGGGCGGGGGGTCCGGCCCCAGGACAGTTTTACCGCATTCCGTCCACTCCCGATTCCTTCATGGATCCGGCGTCTGCACTTTACAGAGGTCCAATCACGCGGACCCAGAACCCCATGGTGACCGGGACCTCAGTCCTCGGCGTTAAGTTCGAGGGCGGAGTGGTGATTGCCGCAGACATGCTGGGATCCTACGGCTCCTTGGCTCGTTTCCGCAACATCTCTCGCATTATGCGAGTCAACAACAGTACCATGCTGGGTGCCTCTGGCGACTACGCTGATTTCCAGTATTTGAAGCAAGTTCTCGGCCAGATGGTGATTGATGAGGAGCTTCTGGGAGATGGAC…
D38047		5714	s	CGGGGCGGCAGGCTTCTCGAGCTCCGGGCCCGCGGCAACCTCGGGCGCTGTTCTGCAGGCCGCGACCGGCATGTACGAGCAACTCAAGGGCGAGTGGAACCGTAAAAGCCCCAATCTTAGCAAGTGCGGGGAAGAGCTGGGTCGACTCAAGCTAGTTCTTCTGGAGCTCAACTTCTTGCCAACCACAGGGACCAAGCTGACCAAACAGCAGCTAATTCTGGCCCGTGACATACTGGAGATCGGGGCCCAATGGAGCATCCTACGCAAGGACATCCCCTCCTTCGAGCGCTACATGGCCCAGCTCAAATGCTACTACTTTGATTACAAGGAGCAGCTCCCCGAGTCAGCCTATATGCACCAGCTCTTGGGCCTCAACCTCCTCTTCCTGCTGTCCCAGAA…
D38048		5695	s	GCTTTCTTGGGAAGATGGCGGCTGTGTCGGTGTATGCTCCACCAGTTGGAGGCTTCTCTTTTGATAACTGCCGCAGGAATGCCGTCTTGGAAGCCGATTTTGCAAAGAGGGGATACAAGCTTCCAAAGGTCCGGAAAACTGGCACGACCATCGCTGGGGTGGTCTATAAGGATGGCATAGTTCTTGGAGCAGATACAAGAGCAACTGAAGGGATGGTTGTTGCTGACAAGAACTGTTCAAAAATACACTTCATATCTCCTAATATTTATTGTTGTGGTGCTGGGACAGCTGCAGACACAGACATGACAACCCAGCTCATTTCTTCCAACCTGGAGCTCCACTCCCTCTCCACTGGCCGTCTTCCCAGAGTTGTGACAGCCAATCGGATGCTGAAGCAGA…
D44466		5707	s	TGAACTGAGCGGCCCCTGAGCTGACAGATACACTGCGCAGTGGAACGGCGAGCGAGCCGACGGGCGAGTGAGGGGCGCACATGATCACCTCGGCCGCTGGAATTATTTCTCTTCTGGATGAAGATGAACCACAGCTTAAGGAATTTGCACTACACAAATTGAATGCAGTTGTTAATGACTTCTGGGCAGAAATTTCCGAGTCCGTAGACAAAATAGAGGTTTTATACGAAGATGAAGGTTTCCGGAGTCGGCAGTTTGCAGCCTTAGTGGCATCTAAAGTATTTTATCACCTGGGGGCTTTTGAGGAGTCTCTGAATTATGCTCTTGGAGCAAGGGACCTCTTCAATGTCAATGATAACTCTGAATATGTGGAAACTATTATAGCAAAATGCATTGATC…
D78361		4946	2	CGAAGCGGAGTGAGAAGGACGGTCCCGTTCGTCACGAACGTCCGTCCCTCGTCCGTCGCGGCTCGGACCCGGTCCGGGAGAGCAGTGGCGGTGGTGCGGAGAGACGCAGCGGAGGTTTTCCTGGTTTCGGACCCCAGCGGCCGGATGGTGAAATCCTCCCTGCAGCGGATCCTCAATAGCCACTGCTTCGCCAGAGAGAAGGAAGGGGATAAACCCAGCGCCACCATCCACGCCAGCCGCACCATGCCGCTCCTAAGCCTGCACAGCCGCGGCGGCAGCAGCAGTGAGAGTTCCAGGGTCTCCCTCCACTGCTGTAGTAACCCGGGTCCGGGGCCTCGGTGGTGCTCCTGATGCCCCTCACCCACCCCTGAAGATCCCAGGTGGGCGAGGGAATAGTCA…
X55005		7067	)	CCGCCGCCCGCCACACTCGCCCCCCGCCCCCCCCGCGCCTCACTCGCACTCACACCCGGGCGCAGGAGGCGGGCGGCCCGGGCCCCACCGGCCCCCCATGGACGCCCCCAGCACGGGGCGCTGAGACCCCCGCGTCGCTGCCCAGCCCGGTCCGGCGCGCCACGCCGAGGGATCTCTGGACAGGACAAGACTCCGAAGCTACTCCCCCAGCACACAGCCCGGGACCCACAAACCCAGCTTGCCCCCAGCCCTCCCACCTGCCACTCCCTGGCCCCTCCCACCGCCCGCCCCCCTTGGGGCGCAGGGCATGGTGTGAAAGGCCAAGTGCTGAGGCGGGTATCATGGGTGCTGTGCCCTAGGGCCTGGGTGGCAGGGGGTGGGTGGCCTGTGGGTGTGCCG…
X70040		4486	e	GGATCCTCTAGGGTCCCAGCTCGCCTCGATGGAGCTCCTCCCGCCGCTGCCTCAGTCCTTCCTGTTGCTGCTGCTGTTGCCTGCCAAGCCCGCGGCGGGCGAGGACTGGCAGTGCCCGCGCACCCCCTACGCGGCCTCTCGCGACTTTGACGTGAAGTACGTGGTGCCCAGCTTCTCCGCCGGAGGCCTGGTACAGGCCATGGTGACCTACGAGGGCGACAGAAATGAGAGTGCTGTGTTTGTAGCCATACGCAATCGCCTGCATGTGCTTGGGCCTGACCTGAAGTCTGTCCAGAGCCTGGCCACGGGCCCTGCTGGAGACCCTGGCTGCCAGACGTGTGCAGCCTGTGGCCCAGGACCCCACGGCCCTCCCGGTGACACAGACACAAAGGTGCTGGT…
X74262		5928	n	CGCGCGCACAGAGCGAGCTCTTGCAGCCTCCCCGCCCCTCCCGCAACGCTCGACCCCAGGATTCCCCCGGCTCGCCTGCCCGCCATGGCCGACAAGGAAGCAGCCTTCGACGACGCAGTGGAAGAACGAGTGATCAACGAGGAATACAAAATATGGAAAAAGAACACCCCTTTTCTTTATGATTTGGTGATGACCCATGCTCTGGAGTGGCCCAGCCTAACTGCCCAGTGGCTTCCAGATGTAACCAGACCAGAAGGGAAAGATTTCAGCATTCATCGACTTGTCCTGGGGACACACACATCGGATGAACAAAACCATCTTGTTATAGCCAGTGTGCAGCTCCCTAATGATGATGCTCAGTTTGATGCGTCACACTACGACAGTGAGAAAGGAGAATTT…
X74764		4921	e	CATCTTGCATCAGCCTGTGGATGTATGCCTACCACCGGGCTCCTTCACCAGCAAAGTGGAAAAAGAAGCGTTTCACAACAAATTCTTCTTTTTGGGTTGGGGAAACGCAGTGGATTATAGCTCTGTTTTCTTCTTTCCAAAACTGTGCACCCCTGGATGAAACCTCCATCAAGGGAGACCTACAAGTTGCCTGGGGTTCAGTGCTCTAGAAAGTTCCAAGGTTTGTGGCTTGAATTATTCTAAAGAAGCTGAAATAATTGAAGAGAAGCAGAGGCCAGCTGTTTTTGAGGATCCTGCTCCACAGAGAATGCTCTGCACCCGTTGATACTCCAGTTCCAACACCATCTTCTGAGATGATCCTGATTCCCAGAATGCTCTTGGTGCTGTTCCTGCTGCTGC…
X83928		6882	8	GAATTCCAAGATCCTGGCCTGTGCAGCTCGGGTTTCCGAGCTTCTGCCTCAGGCATCTCCGCGATCTCCTCTCCCCTCCAATCCTATCCGTGATGGACGATGCCCACGAGTCGCCCTCCGACAAAGGTGGAGAGACAGGGGAGTCGGATGAGACGGCCGCTGTGCCCGGGGACCCGGGGGCTACCGACACCGATGGAATCCCAGAGGAAACTGACGGAGACGCAGATGTGGACTTGAAAGAAGCTGCAGCGGAGGAAGGCGAGCTCGAGAGTCAGGATGTCTCAGATTTAACAACAGTTGAAAGGGAAGACTCATCATTACTTAATCCTGCAGCCAAAAAACTGAAAATAGATACCAAAGAAAAGAAAGAGAAAAAGCAGAAAGTAGATGAAGATGAGA…
X79510		11099	1	GCCCATGAGCGCGCCGCGGCCCGGGCTGGCGTGCGGGTGCGGCTGCGGCGGCCGCGCGGCGGGGCCCCGGGAGGCGGGTCGCTGAGCGGGGCGCGCGGCCCCGAGGATGCGGGAGCGGGAGCGGGAGCAGCGCTGGCGTCAATGCTCCCTTCCTCGGGCCATTGGAGACTCCGTTGCTTTTTAATGGCGGCAGCGGCTGCTGGGTGAGCAGCTGGAGGCCGGACAGTGTTCGTCCCATCCGGAGAGGATCGCTTTCTCCTGGCGTCACCAGCGCTGGGTTGGTGGGGGTAGCTTTTCCCTCTTTGCTCCTCCATTCTTGAAGAAAGAAGAAGATGCCACTGCCATTTGGGTTGAAACTGAAACGCACCCGGCGCTACACGGTGTCCAGCAAGAGTTGCC…
U43916		2012	s	ATGTTGGTATTGCTGGCTGGTATCTTTGTGGTCCACATCGCTACTGTTATTATGCTATTTGTTAGCACCATTGCCAATGTCTGGTTGGTTTCCAATACGGTAGATGCATCAGTAGGTCTTTGGAAAAACTGTACCAACATTAGCTGCAGTGACAGCCTGTCATATGCCAGTGAAGATGCCCTCAAGACAGTGCAGGCCTTCATGATTCTCTCTATCATCTTCTGTGTCATTGCCCTCCTGGTCTTCGTGTTCCAGCTCTTCACCATGGAGAAGGGAAACCGGTTCTTCCTCTCAGGGGCCACCACACTGGTGTGCTGGCTGTGCATTCTTGTGGGGGTGTCCATCTACACTAGTCATTATGCGAATCGTGATGGAACGCAGTATCACCACGGCTATTCC…
U47677		1869	s	GCCTCCACAGGGGCAGCCACACCACAGTGGGCGTCGGCGGACGGCTTGAGGGGTTGACCCAGGACCTCCGACAGCTGCAGGAGAGCGAGCAGCAGCTGGACCACCTGATGAATATCTGTACTACGCAGCTGCGCCTGCTCTCCGAGGACACTGACAGCCAGCGATATCCTTGGATTGGCCGTAGGGTGTGGAAGGCAGGCTTAGCAGGCAGGGGCTCCACCCAAGTGGGACTAGAGAGGCTTGGATTTAAGAGAGAGCTCTGATTTTGGTTGCAAGTCCTGGCTCAGCATTTTCTCACTGTTGTGACACTGGATAAATTGCTTAACCTCTTGGCCTCAGTTTTATCTATAAAAGGGGAATAATAATATCCAATTCTGAAATTGTACAGATTAAAAAAGA…
X04803		7314	e	CTGCAGTGAACGGTGATCACACCACTGCACACCAGCCTGGGGACACAGCCAGACTTTGTCACAAAAAAGCAAAAACAACTGGCCAGTGTATGAGGGGCTCGTGTTTTTTGTTTGTCTGTTTGTTGAGACAGAGTCTCACTCTGTCGCCAGACTGGAATGCAGTGGCACATTCTCGGCCCACTGCAATCTCTGCCTCCTAGGTTCAAGCAATTATCTGCCTCAGCCTCCCAAGTAGCTGGGATTACAGGCGCCCGCACCACGCCCGGCTAATTTTTTTGTATTTTTAGTAGAGACGGGGTTTCACCACCTTGGCCAGGCTGGTCTTGAACCCCTGACCTCATGATCCACCCGCCTCGGCCTCCCAAAGTGCTGGGATTACAGGCGTGAGCCTCCCGCCCG…
U53174		5883	s	GCGCGGGAAGGGACCCCGGACCCGGAGGTCGCGGAGAGCTGGGCAGTGTTGGCCGCTGGCGGAGCGCTGGGGCAGCATGAAGTGCCTGGTCACGGGCGGCAACGTGAAGGTGCTCGGCAAGGCCGTCCACTCCCTGTCCCGCATCGGGGACGAGCTCTACCTGGAACCCTTGGAGGACGGGCTCTCCCTCCGGACGGTGAACTCCTCCCGCTCTGCCTATGCCTGCTTTCTCTTTGCCCCGCTCTTCTTCCAGCAATACCAGGCAGCCACCCCTGGTCAGGACCTGCTGCGCTGTAAGATCCTGATGAAGTCTTTCCTGTCTGTCTTCCGCTCACTGGCGATGCTGGAGAAGACGGTGGAAAAATGCTGCATCTCCCTGAATGGCCGGAGCAGCCGCCT…
U59423		4086	s	GAATTCCGGGGGTATTGGCAGCTGAGGAGTGGAGGCTGGGCAGCTCCGACTCCCTGACGCCAGCGCGACCAGATCAATCCAGGCTCCAGGAGAAAGCAGGCGGGCGGGCGGAGAAAGGAGAGGCCGAGCGGCTCAACCCGGGCCGAGGCTCGGGGAGCGGAGAGTGGCGCACCGCCCGGCCGTCCGGACCCGGGCCGCGAGACCCCGCTCGCCCGGCCACTCGTGCTCCCGCACGGACGGGCGCGCCGCCAACCCGGTGCTGACTGGGTTACTTTTTTAAACACTAGGAATGGTAATTTCTACTCTTCTGGACTTCAAACTAAGAAGTTAAAGAGACTTCTCTGTAAATAAACAAATCTCTTCTGCTGTCCTTTTGCATTTGGAGACAGCTTTATTTCA…
U60519		843	s	TGAAGTCTCTTCCCAAGCAAATGGGAGCTTCTTTGGACCTTGGAGCACACAGAGGATTCTACTTTCTTTAAAACTTTGTTTTCAGGCAATTTCCCTGAGAACCGTTTACTTCCAGAAGATTGGTGGAGCTTGATCTGAAGGCTGGCCATGAAATCTCAAGGTCAACATTGGTATTCCAGTTCAGATAAAAACTGTAAAGTGAGCTTTCGTGAGAAGCTTCTGATTATTGATTCAAACCTGGGGGTCCAAGATGTGGAGAACCTCAAGTTTCTCTGCATAGGATTGGTCCCCAACAAGAAGCTGGAGAAGTCCAGCTCAGCCTCAGATGTTTTTGAACATCTCTTGGCAGAGGATCTGCTGAGTGAGGAAGACCCTTTCTTCCTGGCAGAACTCCTCTAT…
U67156		4217	s	CGAGCGCGGCGCCCTTGAGCTGCACCGCGGCGCAGGTTTGCGAGCCGACTTGTCAGCCGGCCAAGAAAAGGAAGCTCCGTCCCTTCCCGCTCACCCGGCTTCCCCACCCCTTGTACTCTAAACTCTGCACAGGGCGAGCGGCGCGGCCACTGATGCGCCGAGGAGGAGCGAGCCGCCGCCGGGCAGCGGCGTGCCCTCGGGGGAGAGGGCGCCGGATAAGAGCGGCGGCGCGGCGGCGATGGCGCGGCGCGCGATGGCAGCTGCTTAGCCCGGCGGGCGCGGAGCAGCCCCGAGCTGTGGCTGGCCAGGCGGTGCGGCTGGGCGGGGGACGCCGCCGCCGTTGCTGCCCGGCCCGGAGAGATGAGCACGGAGGCGGACGAAGGCATCACTTTCTCTGTG…
U69108		7188	s	GGCAACTCCATTTCCTTGGACTTTGAGCCCAGTATAGAGTACCAGTTTGTGGAGCGGTTGGAAGAGCGCTACAAATGTGCCTTCTGCCACTCGGTGCTTCACAACCCCCACCAGACAGGATGTGGGCACCGCTTCTGCCAGCACTGCATCCTGTCCCTGAGAGAATTAAACACAGTGCCAATCTGCCCTGTAGATAAAGAGGTCATCAAATCTCAGGAGGTTTTTAAAGACAATTGTTGCAAAAGAGAAGTCCTCAACTTATATGTATATTGCAGCAATGCTCCTGGATGTAATGCCAAGGTTATTCTGGGCCGGTACCAGGATCACCTTCAGCAGTGCTTATTTCAACCTGTGCAGTGTTCTAATGAGAAGTGCCGGGAGCCAGTCCTACGGAAAGAC…
U74382		7013	s	ATGGCGGAGGATGTTTCCTCAGCGGCCCCGAGCCCGCGGCGGTGTGCGGATGGTAGGGATGCCGACCCTACTGAGGAGCAGATGGCAGAAACAGAGAGAAACGACGAGGAGCAGTTCGAATGCCAGGAACTGCTCGAGTGCCAGGTGCAGGTGGGGGCCCCCGAGGAGGAGGAGGAGGAGGAGGAGGACGCGGGCCTGGTGGCCGAGGCCGAGGCCGTGGCTGCCGGCTGGATGCTCGATTTCCTCTGCCTCTCTCTTTGCCGAGCTTTCCGCGACGGCCGCTCCGAGGACTTCCGCAGGACCCGCAACAGCGCAGAGGCTATTATTCATGGACTATCCAGTCTAACAGCTTGCCAGTTGAGAACGATATACATATGTCAGTTTTTGACAAGAATTGCA…
U78876		4215	s	CCGCCGCCCGGGCCCCCGGCATGCAGCCCCGGCTGCGGAGGTGACACTCACGGACCTTAGCCACCGCCGCCGCCATCGCCACCATGGACGAACAGGAGGCATTGAACTCAATCATGAACGATCTGGTGGCCCTCCAGATGAACCGACGTCACCGGATGCCTGGATATGAGACCATGAAGAACAAAGACACAGGTCACTCAAATAGGCAGAGTGACGTCAGAATCAAGTTCGAGCACAACGGGGAGAGGCGAATTATAGCGTTCAGCCGGCCTGTGAAATATGAAGATGTGGAGCACAAGGTGACAACAGTATTTGGACAACCTCTTGATCTACATTACATGAACAATGAGCTCTCCATCCTGCTGAAAAACCAAGATGATCTTGATAAAGCAATTGACA…
U83598		8718	s	GGGGCTGCGCGGCGGTGGCGGCGGCGCTCCTCCTGGTGCTGCTGGGGGCCCGGGCCCAGGGCGGCACTCGTAGCCCCAGGTGTGACTGTGCCGGTGACTTCCACAAGAAGATTGGTCTGTTTTGTTGCAGAGGCTGCCCAGCGGGGCACTACCTGAAGGCCCCTTGCACGGAGCCCTGCGGCAACTCCACCTGCCTTGTGTGTCCCCAAGACACCTTCTTGGCCTGGGAGAACCACCATAATTCTGAATGTGCCCGCTGCCAGGCCTGTGATGAGCAGGCCTCCCAGGTGGCGCTGGAGAACTGTTCAGCAGTGGCCGACACCCGCTGTGGCTGTAAGCCAGGCTGGTTTGTGGAGTGCCAGGTCAGCCAATGTGTCAGCAGTTCACCCTTCTACTGCC…
V00520		2688	)	AGGGCACCCACGTGACCCTTAAAGAGAGGACAAGTTGGGTGGTATTTTCTGGCTGACACTCTGTGCACAACCCTCACAACACTGGTTGACGGTGGGAAGGGAAAGATGACAAGCCAGGGGCATGATCCCAGCATGTGTGGGAGGAGCTTCTAAATTATCCATTAGCACAAGCCCGTCAGTGGCCCCATGCATAAATGTACACAGAAACAGGTGGGGGCAACAGTGGGAGAGAAGGGGCCAGGGTATAAAAAGGGCCCACAAGAGACCGGCTCAAGGATCCCAAGGCCCAACTCCCCGAACCACTCAGGGTCCTGTGGACGCTCACCTAGCTGCAATGGCTACAGGTAAGCGCCCCTAAAATCCCTTTGGGCACAATGTGTCCTGAGGGGAGAGGCAGCG…
X02596		613	e	GGGGAGATAGGTAGGAGTAGCGTGGTAAGGGCGATGAGTGTGGGCCGGGCGGGAGTGCGGCGAGAGCCGGCTGGCTGAGCTTAGCGTCCGAGGAGGCGGCGGCGGCGGCGGCGGCAGCGGCGGCGGCGGGGCTGTGGGGCGGTGCGGAAGCGAGAGGCGAGGAGCGCGCGGGCCGTGGCCAGAGTCTGGCGGCGGCCTGGCGGAGCGGAGAGCAGCGCCCGCGCCTCGCCGTGCGGAGGAGCCCCGCACACAATAGCGGCGCGCGCAGCCCGCGCCCTTCCCCCCGGCGCGCCCCGCCCCGCGCGCCGAGCGCCCCGCTCCGCCTCACCTGCCACCAGGGAGTGGGCGGGCATTGTTCGCCGCCGCCGCCGCCGCGCGGGGCCATGGGGGCCGCCCGGC…
X03656		1440	)	CTGCCGCTTCCAGGCGTCTATCAGCGGCTCAGCCTTTGTTCAGCTGTTCTGTTCAAACACTCTGGGGCCATTCAGGCCTGGGTGGGGCAGCGGGAGGAAGGGAGTTTGAGGGGGGCAAGGCGACGTCAAAGGAGGATCAGAGATTCCACAATTTCACAAAACTTTCGCAAACAGCTTTTTGTTCCAACCCCCCTGCATTGTCTTGGACACCAAATTTGCATAAATCCTGGGAAGTTATTACTAAGCCTTAGTCGTGGCCCCAGGTAATTTCCTCCCAGGCCTCCATGGGGTTATGTATAAAGGGCCCCCTAGAGCTGGGCCCCAAAACAGCCCGGAGCCTGCAGCCCAGCCCCACCCAGACCCATGGCTGGACCTGCCACCCAGAGCCCCATGAAGCTG…
X04434		3480	r	TTTTTTTTTTTTTTGAGAAAGGGAATTTCATCCCAAATAAAAGGAATGAAGTCTGGCTCCGGAGGAGGGTCCCCGACCTCGCTGTGGGGGCTCCTGTTTCTCTCCGCCGCGCTCTCGCTCTGGCCGACGAGTGGAGAAATCTGCGGGCCAGGCATCGACATCCGCAACGACTATCAGCAGCTGAAGCGCCTGGAGAACTGCACGGTGATCGAGGGCTACCTCCACATCCTGCTCATCTCCAAGGCCGAGGACTACCGCAGCTACCGCTTCCCCAAGCTCACGGTCATTACCGAGTACTTGCTGCTGTTCCGAGTGGCTGGCCTCGAGAGCCTCGGAGACCTCTTCCCCAACCTCACGGTCATCCGCGGCTGGAAACTCTTCTACAACTACGCCCTGGTC…
X06318		5579	I	CAGAGCCGGCGCAGGGGAAGCGCCCGGGGCCCCGGGTGCAGCAGCGCCCGCCGCCTCCCGGGCCTCCCCGGCCCGCAGCCCGGGGTCCCGGGCCCCGGGGCCGGCACCTCTCGGGCTCCGGCTCCCCGCGCGCAAGATGGCTGACCCGGCTGCGGGGCCGCCGCCGAGCGAGGGCGAGGAGAGCACCGTGCGCTTCGCCCGCAAAGGCGCCCTCCGGCAGAAGAACGTGCATGAGGTCAAGAACCACAAATTCACCGCCCGCTTCTTCAAGCAGCCCACCTTCTGCAGCCACTGCACCGACTTCATCTGGGGCTTCGGGAAGCAGGGATTCCAGTGCCAAGTTTGCTGCTTTGTGGTGCACAAGCGGTGCCATGAATTTGTCACATTCTCCTGCCCTGG…
X06614		5914	d	GCCATCTGGGCCCAGGCCCCATGCCCCGAGGAGGGGTGGTCTGAAGCCCACCAGAGCCCCCTGCCAGACTGTCTGCCTCCCTTCTGACTGTGGCCGCTTGGCATGGCCAGCAACAGCAGCTCCTGCCCGACACCTGGGGGCGGGCACCTCAATGGGTACCCGGTGCCTCCCTACGCCTTCTTCTTCCCCCCTATGCTGGGTGGACTCTCCCCGCCAGGCGCTCTGACCACTCTCCAGCACCAGCTTCCAGTTAGTGGATATAGCACACCATCCCCAGCCACCATTGAGACCCAGAGCAGCAGTTCTGAAGAGATAGTGCCCAGCCCTCCCTCGCCACCCCCTCTACCCCGCATCTACAAGCCTTGCTTTGTCTGTCAGGACAAGTCCTCAGGCTACCAC…
X13930		1549	n	GCTACCACCATGCTGGCCTCAGGGATGCTTCTGGTGGCCTTGCTGGTCTGCCTGACTGTAATGGTCTTGATGTCTGTTTGGCAGCAGAGGAAGAGCAAGGGGAAGCTGCCTCCGGGACCCACCCCATTGCCCTTCATTGGAAACTACCTGCAGCTGAACACAGAGCAGATGTACAACTCCCTCATGAAGATCAGTGAGCGCTATGGCCCCGTGTTCACCATTCACTTGGGGCCCCGGCGGGTCGTGGTGCTGTGTGGACATGATGCCGTCAGGGAGGCTCTGGTGGACCAGGCTGAGGAGTTCAGCGGGCGAGGCGAGCAAGCCACCTTCGACTGGGTCTTCAAAGGCTATGGCGTGGTATTCAGCAACGGGGAGCGCGCCAAGCAGCTCCGGCGCTTC…
X87212		1075	C	AATTCTTCACCTCTTTTCTCAGCTCCCTGCAGCATGGGTGCTGGGCCCTCCTTGCTGCTCGCCGCCCTCCTGCTGCTTCTCTCCGGCGACGGCGCCGTGCGCTGCGACACACCTGCCAACTGCACCTATCTTGACCTGCTGGGCACCTGGGTCTTCCAGGTGGGCTCCAGCGGTTCCCAGCGCGATGTCAACTGCTCGGTTATGGGACCACAAGAAAAAAAAGTAGTGGTGTACCTTCAGAAGCTGGATACAGCATATGATGACCTTGGCAATTCTGGCCATTTCACCATCATTTACAACCAAGGCTTTGAGATTGTGTTGAATGACTACAAGTGGTTTGCCTTTTTTAAGTATAAAGAAGAGGGCAGCAAGGTGACCACTTACTGCAACGAGACAATG…
X16323		3082	)	CACACAACAAACTTAGCTCATCGCAATAAAAAGCAGCTCAGAGCCGACTGGCTCTTTTAGGCACTGACTCCGAACAGGATTCTTTCACCCAGGCATCTCCTCCAGAGGGATCCGCCAGCCCGTCCAGCAGCACCATGTGGGTGACCAAACTCCTGCCAGCCCTGCTGCTGCAGCATGTCCTCCTGCATCTCCTCCTGCTCCCCATCGCCATCCCCTATGCAGAGGGACATAAGAAAAGAAGAAATACAATTCACGAATTCAAAAAATCAGCAAAGACTACCCTAATCAAAATAGATCCAGCACTGAAGATAAAAACCAAAAAAGTGAATACTGCAGACCAATGTGCTAATAGATGTACTAGGAATAATGGACTTCCATTCACTTGCAAGGCCTTTGTTT…
X52056		6688	e	AAAATCAGGAACTTGTGCTGGCCCTGCAATGTCAAGGGAGGGGGCTCACCCAGGGCTCCTGTAGCTCAGGGGGCAGGCCTGAGCCCTGCACCCGCCCCACGACCGTCCAGCCCCTGACGGGCACCCCATCCTGAGGGGCTCTGCATTGGCCCCCACCGAGGCAGGGGATCTGACCGACTCGGAGCCCGGCTGGATGTTACAGGCGTGCAAAATGGAAGGGTTTCCCCTCGTCCCCCCTCCATCAGAAGACCTGGTGCCCTATGACACGGATCTATACCAACGCCAAACGCACGAGTATTACCCCTATCTCAGCAGTGATGGGGAGAGCCATAGCGACCATTACTGGGACTTCCACCCCCACCACGTGCACAGCGAGTTCGAGAGCTTCGCCGAGAACAA…
U40705		7013	s	ATCGAGCCATTTAACATGGCGGAGGATGTTTCCTCAGCGGCCCCGAGCCCGCGGCGGTGTGCGGATGGTAGGGATGCCGACCCTACTGAGGAGCAGATGGCAGAAACAGAGAGAAACGACGAGGAGCAGTTCGAATGCCAGGAACTGCTCGAGTGCCAGGTGCAGGTGGGGGCCCCCGAGGAGGAGGAGGAGGAGGAGGAGGACGCGGGCCTGGTGGCCGAGGCCGAGGCCGTGGCTGCCGGCTGGATGCTCGATTTCCTCTGCCTCTCTCTTTGCCGAGCTTTCCGCGACGGCCGCTCCGAGGACTTCCGCAGGACCCGCAACAGCGCAGAGGCTATTATTCATGGACTATCCAGTCTAACAGCTTGCCAGTTGAGAACGATATACATATGTCAGTTT…
S66896		6318	]	CTCTCTGCCCACCTCTGCTTCCTCTAGGAACACAGGAGTTCCAGATCACATCGAGTTCACCATGAATTCACTCAGTGAAGCCAACACCAAGTTCATGTTCGACCTGTTCCAACAGTTCAGAAAATCAAAAGAGAACAACATCTTCTATTCCCCTATCAGCATCACATCAGCATTAGGGATGGTCCTCTTAGGAGCCAAAGACAACACTGCACAACAGATTAAGAAGGTTCTTCACTTTGATCAAGTCACAGAGAACACCACAGGAAAAGCTGCAACATATCATGTTGATAGGTCAGGAAATGTTCATCACCAGTTTCAAAAGCTTCTGACTGAATTCAACAAATCCACTGATGCATATGAGCTGAAGATCGCCAACAAGCTCTTCGGAGAAAAAACGTA…
S69369		5077	]	CCCTCTCTCTCCAGCCGTTTTGGGGAGGGGCTCTCCACGCTCCGGATAGTTCCCGAGGGTCATCCGCGCCGCACTCGCCTTTCCGTTTCGCCTTCACCTGGATATAATTTCCGAGCGAAGCTGCCCCCAGGATGACCACGCTGGCCGGCGCTGTGCCCAGGATGATGCGGCCGGGCCCGGGGCAGAACTACCCGCGTAGCGGGTTCCCGCTGGAAGTGTCCACTCCCCTCGGCCAGGGCCGCGTCAACCAGCTCGGCGGCGTTTTTATCAACGGCAGGCCGCTGCCCAACCACATCCGCCACAAGATCGTGGAGATGGCCCACCACGGCATCCGGCCCTGCGTCATCTCGCGCCAGCTGCGCGTGTCCCACGGCTGCGTCTCCAAGATCCTGTGCAGGT…
S69370		5077	e	CCCTCTCTCTCCAGCCGTTTTGGGGAGGGGCTCTCCACGCTCCGGATAGTTCCCGAGGGTCATCCGCGCCGCACTCGCCTTTCCGTTTCGCCTTCACCTGGATATAATTTCCGAGCGAAGCTGCCCCCAGGATGACCACGCTGGCCGGCGCTGTGCCCAGGATGATGCGGCCGGGCCCGGGGCAGAACTACCCGCGTAGCGGGTTCCCGCTGGAAGTGTCCACTCCCCTCGGCCAGGGCCGCGTCAACCAGCTCGGCGGCGTTTTTATCAACGGCAGGCCGCTGCCCAACCACATCCGCCACAAGATCGTGGAGATGGCCCACCACGGCATCCGGCCCTGCGTCATCTCGCGCCAGCTGCGCGTGTCCCACGGCTGCGTCTCCAAGATCCTGTGCAGGT…
S72043		4504	]	GAATTCTAGAATGAAGGGGAAGAGAGGCAGGGAAGAGCTGGGAAATACGCAAAGCGCCTTTTTCTCCACTTTCGGAGATGGTACGTGCGCGCTTCCACGCAGTGGCGGCTGCTGCGGCGAGCACGTCCCCTGCGGGACCCACGCGGGGAGTGGGCTGGCAGTCGCGGGATAGCGGCGGCGAGTGGGTCGTGCACGCGGATGCGGGGTGGGAGTGGGGGCGCACGCGCGGGCGTGGGCGAGCGGGCCCCGGCAGTGCACACACACGGCAGGGGCGGGGCGACAGATGCAGTCGTGCGCCGGAGCCCAAGCGCACAAACGGAAAGAGCGGGCGGTGGCGCAGGGGCGGGCGCCCAGCGGGCTTGGCATGCGCGCCCCCGCCCGAGGCTATAAAAGCATCGC…
S78187		994	n	GGGGGGGGGGGGGGGGGGAGAGGCTTCCCTGGCTGGTGCCTGAGCCCGGCGTCCCTCGCCCCCCGCCCTCCCCGCATCCCTCTCCTCCCTCGCGCCTGGCCCTGTGGCTCTTCCTCCCTCCCTCCTTCCCCCCCCCCCCACCCCTCGCCCGCTGCCTCCCTCGGCCCAGCCAGCTGTGCCGGCGTTTGTTGGCTGCCCTGCGCCCGGCCCTCCAGCCAGCCTTCTGCCGGCCCCGCCGCGATGGAGGTGCCCCAGCCGGAGCCCGCGCCAGGCTCGGCTCTCAGTCCAGCAGGCGTGTGCGGTGGCGCCCAGCGTCCGGGCCACCTCCCGGGCCTCCTGCTGGGATCTCATGGCCTCCTGGGGTCCCCGGTGCGGGCGGCCGCTTCCTCGCCGGTCACC…
S79219		5095	]	AATTCGGCACGAGCCGATGTGTATCCTGATGGCTTCAAAGGACACATGCTAACCAAGAGTGAGAAGAACCAGTTATTGGCAATAGCATCATCATTGTTTGTGGCATTCCAGTTAAGAGCACAACATTTTCAAGGAAATTCAAGAATGCCTGTTATTAAACCAGACATAGCCAACTGGGAGCTCTCAGTAAAATTGCATGATAAAGTTCATACCGTAGTAGCATCAAACAATGGGTCAGTGTTCTTGGTGGAAGTTGATGGGTCGAAACTAAATGTGACCAGCACGTGGAACCTGTTCGCCCTTATTGTCTGTCAGCGTTGATGGCACTCAGAGGACTGTCCAGTGTCTTTCTCGAGAAGCAGGTGGAAACATGAGCATTCAGTTTCTTGGTACAGTGTA…
X95632		10152	n	GATAAGCTTGATATCGACTTCGTGTTCCTGGGTTTCCTTGGCGCTGCGGCCGCCGCTCCCTCTGCAACTGTATGAGGAGGAGGAGGAGGAGGATGTGAAGATGGCGGAGCTGCAGATGCTGCTGGAAGAGGAAATCCCGGGGGGGCGCCGGGCCCTCTTCGACAGATACACAAATCTGGAACGGGTGGCCGATTACTGCGAGAACAACTACATACAGTCAGCAGATAAGCAGAGAGCCCTAGAAGAAACCAAAGCCTACACCACCCAATCCTTAGCAAGTGTTGCCTATCTGATAAACACCTTGGACAACAATGTCCTGCAGATGCTGGATATCCAGGCATCCCAGCTACGAAGGATGGAATCTTCAATCAATCATATTTCACAAACAGTTGATATTCA…
U02388		8529	s	CTCGGATCAGTCTGGCAGAGAGAGGAGGTTGTCTGGGACAGACTGCTCCTGACAGAAGGATGTCCCAGCTGAGCCTGTCCTGGCTGGGCCTCTGCCGAGTGGCAGCATCCCCTTGGCTGCTCCTCCTGCTGGTCGGGGCCTCCTGGCTCCTGGCCCATGTCCTGGCCTGGACCTACGCCTTCTATGACAACTGCCGCCGCCTTCGGTGTTTCCCACAACCCCCAAGACGGAACTGGTTTTGGGGACACCAGGGCATGGTCAACCCCACAGAGGAGGGCATGAGAGTTCTGACTCAGCTGGTGGCCACCTACCCCCAGGGCTTTAAGGTCTGGATGGGACCCATCTCCCCCCTCCTCAGTTTGTGCCACCCCGACATCATCCGGTCTGTCATCAACGCCT…
U07695		2050	s	CGTCCACCCGCCCAGGGAGAGTCAGACCTGGGGGGGCGAGGGCCCCCCAAACTCAGTTCGGATCCTACCCGAGTGAGGCGGCGCCATGGAGCTCCGGGTGCTGCTCTGCTGGGCTTCGTTGGCCGCAGCTTTGGAAGAGACCCTGCTGAACACAAAATTGGAAACTGCTGATCTGAAGTGGGTGACATTCCCTCAGGTGGACGGGCAGTGGGAGGAACTGAGCGGCCTGGATGAGGAACAGCACAGCGTGCGCACCTACGAAGTGTGTGAAGTGCAGCGTGCCCCGGGCCAGGCCCACTGGCTTCGCACAGGTTGGGTCCCACGGCGGGGCGCCGTCCACGTGTACGCCACGCTGCGCTTCACCATGCTCGAGTGCCTGTCCCTGCCTCGGGCTGGGCG…
U11870		3577	s	AAGCTTCCACAGGTGATATACTAGGGAATTTAGGAATAAACAAATGGAAATAAATTCAAGAAAAGGAAAATAATAAAAATGATCATCCATAGAGTGGAGAATTCAGATAATGGACCCTCAACCCCAGCTTCACACCTGGGACCCCCACTTGGTCATATGGACCCTGGCAGTCTCTAATCACAAGTCTGTGATCCCTTGACTTAAACTGTTCTTCCCCAAATGTAGACATGGGTGGGGCTCAGAAGGGAGGTGTCATCTGATGTGGTTTCCTTATTTCCGTTTATTCATCAAGTGCCCTCTAGCTGTTAAGTCACTCTGATCTCTGACTGCAGCTCCTACTGTTGGACACACCTGGCCGGTGCTTCAGGTAGGAAGCCACCTCTGTTTGCTAGGACTTTC…
U11870		3577	s	AAGCTTCCACAGGTGATATACTAGGGAATTTAGGAATAAACAAATGGAAATAAATTCAAGAAAAGGAAAATAATAAAAATGATCATCCATAGAGTGGAGAATTCAGATAATGGACCCTCAACCCCAGCTTCACACCTGGGACCCCCACTTGGTCATATGGACCCTGGCAGTCTCTAATCACAAGTCTGTGATCCCTTGACTTAAACTGTTCTTCCCCAAATGTAGACATGGGTGGGGCTCAGAAGGGAGGTGTCATCTGATGTGGTTTCCTTATTTCCGTTTATTCATCAAGTGCCCTCTAGCTGTTAAGTCACTCTGATCTCTGACTGCAGCTCCTACTGTTGGACACACCTGGCCGGTGCTTCAGGTAGGAAGCCACCTCTGTTTGCTAGGACTTTC…
U12140		4915	s	CCCCCATTCGCATCTAACAAGGAATCTGCGCCCCAGAGAGTCCCGGACGCCGCCGGTCGGTGCCCGGCGCGCCGGGCCATGCAGCGACGGCCGCCGCGGAGCTCCGAGCAGCGGTAGCGCCCCCCTGTAAAGCGGTTCGCTATGCCGGGACCACTGTGAACCCTGCCGCCTGCCGGAACACTCTTCGCTCCGGACCAGCTCAGCCTCTGATAAGCTGGACTCGGCACGCCCGCAACAAGCACCGAGGAGTTAAGAGAGCCGCAAGCGCAGGGAAGGCCTCCCCGCACGGGTGGGGGAAAGCGGCCGGTGCAGCGCGGGGACAGGCACTCGGGCTGGCACTGGCTGCTAGGGATGTCGTCCTGGATAAGGTGGCATGGACCCGCCATGGCGCGGCTCTGG…
U12140		4915	s	CCCCCATTCGCATCTAACAAGGAATCTGCGCCCCAGAGAGTCCCGGACGCCGCCGGTCGGTGCCCGGCGCGCCGGGCCATGCAGCGACGGCCGCCGCGGAGCTCCGAGCAGCGGTAGCGCCCCCCTGTAAAGCGGTTCGCTATGCCGGGACCACTGTGAACCCTGCCGCCTGCCGGAACACTCTTCGCTCCGGACCAGCTCAGCCTCTGATAAGCTGGACTCGGCACGCCCGCAACAAGCACCGAGGAGTTAAGAGAGCCGCAAGCGCAGGGAAGGCCTCCCCGCACGGGTGGGGGAAAGCGGCCGGTGCAGCGCGGGGACAGGCACTCGGGCTGGCACTGGCTGCTAGGGATGTCGTCCTGGATAAGGTGGCATGGACCCGCCATGGCGCGGCTCTGG…
U18321		7818	s	GCCTTTTTTGCAGTCTCAGGACGGGCGCTTTGGAGCCGGCCCCAGGCAGCGTGTGTCGGTCGCCTAGTCTGGAGAACTAGTCCTCGACTCACGGTGAGGGAATGGACCGACACGGGTATTGTACCGCTGAGGGAAAGGAGCGGGACTCCGGACCTCCAGGAGTGCAAGGATGATGCTGAAAGGAATAACAAGGCTTATCTCTAGGATCCATAAGTTGGACCCTGGGCGTTTTTTACACATGGGGACCCAGGCTCGCCAAAGCATTGCTGCTCACCTAGATAACCAGGTTCCAGTTGAGAGTCCGAGAGCTATTTCCCGCACCAATGAGAATGACCCGGCCAAGCATGGGGATCAGCACGAGGGTCAGCACTACAACATCTCCCCCCAGGATTTGGAGAC…
U20657		7375	s	GAGATGGCGGAAGGTGGAGGCTGCCGTGAGCGACCGGATGCGGAGACTCAGAAGTCCGAGCTTGGACCCTTAATGAGGACCACACTCCAACGCGGGGCGCAGTGGTATCTTATTGACAGCCGGTGGTTCAAGCAGTGGAAGAAGTATGTGGGCTTTGACAGCTGGGACATGTACAATGTGGGTGAACATAACCTATTTCCTGGCCCAATAGACAACTCTGGGCTATTTTCAGATCCTGAGAGTCAGACCTTGAAAGAACACTTAATTGATGAATTGGACTATGTATTGGTCCCTACCGAGGCGTGGAATAAACTACTAAACTGGTACGGCTGTGTAGAAGGCCAGCAACCCATCGTCAGAAAAGTTGTGGAGCATGGCCTGTTTGTCAAGCACTGCAAA…
U22970		2537	s	AGATCTATCATGATGGCCACATGAACACAGGCTTCACTGGTCTTACCATATGCCCATGACCCAGAAGCAGCCAGCCTGAGAGAACAATGGAACAAAGTGACTTAATTTCCAAAGTTCTGGGGGTTTATAAACAGCATATGGTATGTCACATGACTACTGTGGGATTGGAAAAAGATCATGTAAATAGAGCACTTTGCACAGACCCTGGCATGCAGCAAGTGCTCAATAAATGATAGGTGTTGTTTACTAATTGGACTGAATGGTGAAAGGCCTGTGTGCCCCAGGGGGAGCTGGTGATCAGGCTTCACTAAGCCCAGTATGGCCGTGGCTCTCATCTCAGTGTGACATGCTTTGAATACCCTTAGCGGCTCCAAAAGTCCTCAGCTTGAAGTGCATTTT…
U32659		3605	s	GAATTCCGGCAGGCACAAACTCATCCATCCCCAGTTGATTGGAAGAAACAACGATGACTCCTGGGAAGACCTCATTGGTGTCACTGCTACTGCTGCTGAGCCTGGAGGCCATAGTGAAGGCAGGAATCACAATCCCACGAAATCCAGGATGCCCAAATTCTGAGGACAAGAACTTCCCCCGGACTGTGATGGTCAACCTGAACATCCATAACCGGAATACCAATACCAATCCCAAAAGGTCCTCAGATTACTACAACCGATCCACCTCACCTTGGAATCTCCACCGCAATGAGGACCCTGAGAGATATCCCTCTGTGATCTGGGAGGCAAAGTGCCGCCACTTGGGCTGCATCAACGCTGATGGGAACGTGGACTACCACATGAACTCTGTCCCCATCC…
X95632		10152	n	GATAAGCTTGATATCGACTTCGTGTTCCTGGGTTTCCTTGGCGCTGCGGCCGCCGCTCCCTCTGCAACTGTATGAGGAGGAGGAGGAGGAGGATGTGAAGATGGCGGAGCTGCAGATGCTGCTGGAAGAGGAAATCCCGGGGGGGCGCCGGGCCCTCTTCGACAGATACACAAATCTGGAACGGGTGGCCGATTACTGCGAGAACAACTACATACAGTCAGCAGATAAGCAGAGAGCCCTAGAAGAAACCAAAGCCTACACCACCCAATCCTTAGCAAGTGTTGCCTATCTGATAAACACCTTGGACAACAATGTCCTGCAGATGCTGGATATCCAGGCATCCCAGCTACGAAGGATGGAATCTTCAATCAATCATATTTCACAAACAGTTGATATTCA…
U40622		7518	s	CCGGAAGTGGGGCTGCCTCTTTAAATAACAAAAATCTGAGGTATTAAGAAATGGAGAGAAAAATAAGCAGAATCCACCTTGTTTCTGAACCCAGTATAACTCATTTTCTACAAGTATCTTGGGAGAAAACACTGGAATCTGGTTTTGTTATTACACTTACTGATGGTCATTCAGCATGGACTGGGACAGTTTCTGAATCAGAGATTTCCCAAGAAGCTGATGACATGGCAATGGAAAAAGGGAAATATGTTGGTGAACTGAGAAAAGCATTGTTGTCAGGAGCAGGACCAGCTGATGTATACACGTTTAATTTTTCTAAAGAGTCTTGTTATTTCTTCTTTGAGAAAAACCTGAAAGATGTCTCATTCAGACTTGGTTCCTTCAACCTAGAGAAAGTTG…
U40705		7013	s	ATCGAGCCATTTAACATGGCGGAGGATGTTTCCTCAGCGGCCCCGAGCCCGCGGCGGTGTGCGGATGGTAGGGATGCCGACCCTACTGAGGAGCAGATGGCAGAAACAGAGAGAAACGACGAGGAGCAGTTCGAATGCCAGGAACTGCTCGAGTGCCAGGTGCAGGTGGGGGCCCCCGAGGAGGAGGAGGAGGAGGAGGAGGACGCGGGCCTGGTGGCCGAGGCCGAGGCCGTGGCTGCCGGCTGGATGCTCGATTTCCTCTGCCTCTCTCTTTGCCGAGCTTTCCGCGACGGCCGCTCCGAGGACTTCCGCAGGACCCGCAACAGCGCAGAGGCTATTATTCATGGACTATCCAGTCTAACAGCTTGCCAGTTGAGAACGATATACATATGTCAGTTT…
M84820		6257	s	GACCCAATCCAGGCCAGAGTCTTTCTCTCAGGGGCTTCCTCGTGCTCAGCTAATCCTCCGATCAATCCTTGGGAATCCCTGGGACCTCTTCGGTATCCCTACTCTCAGCCAGGGATCATGTCTTGGGCCGCTCGCCCGCCCTTCCTCCCTCAGCGGCATGCCGCAGGGCAGTGTGGGCCGGTGGGGGTGCGAAAAGAAATGCATTGTGGGGTCGCGTCCCGGTGGCGGCGGCGACGGCCCTGGCTGGATCCCGCAGCGGCGGCGGCGGCGGCGGTGGCAGGCGGAGAACAACAAACCCCGGAGCCGGAGCCAGGGGAGGCTGGACGGGACGGGATGGGCGACAGCGGGCGGGACTCCCGAAGCCCAGACAGCTCCTCCCCAAATCCCCTTCCCCAGGGA…
M87770		2263	s	CCCAAGGACCACTCTTCTGCGTTTGGAGTTGCTCCCCACAACCCCGGGCTCGTCGCTTTCTCCATCCCGACCCACGCGGGGCGCGGGGACAACACAGGTCGCGGAGGAGCGTTGCCATTCAAGTGACTGCAGCAGCAGCGGCAGCGCCTCGGTTCCTGAGCCCACCGCAGGCTGAAGGCATTGCGCGTAGTCCATGCCCGTAGAGGAAGTGTGCAGATGGGATTAACGTCCACATGGAGATATGGAAGAGGACCGGGGATTGGTACCGTAACCATGGTCAGCTGGGGTCGTTTCATCTGCCTGGTCGTGGTCACCATGGCAACCTTGTCCCTGGCCCGGCCCTCCTTCAGTTTAGTTGAGGATACCACATTAGAGCCAGAAGAGCCACCAACCAAATAC…
M93426		5803	s	CACACATACGCACGCACGATCTCACTTCGATCTATACACTGGAGGATTAAAACAAACAAACAAAAAAAACATTTCCTTCGCTCCCCCTCCCTCTCCACTCTGAGAAGCAGAGGAGCCGCACGGCGAGGGGCCGCAGACCGTCTGGAAATGCGAATCCTAAAGCGTTTCCTCGCTTGCATTCAGCTCCTCTGTGTTTGCCGCCTGGATTGGGCTAATGGATACTACAGACAACAGAGAAAACTTGTTGAAGAGATTGGCTGGTCCTATACAGGAGCACTGAATCAAAAAAATTGGGGAAAGAAATATCCAACATGTAATAGCCCAAAACAATCTCCTATCAATATTGATGAAGATCTTACACAAGTAAATGTGAATCTTAAGAAACTTAAATTTCAGGGT…
M26062		3560	s	GCAGCCAGAGCTCAGCAGGGCCCTGGAGAGATGGCCACGGTCCCAGCACCGGGGAGGACTGGAGAGCGCGCGCTGCCACCGCCCCATGTCTCAGCCAGGGCTTCCTTCCTCGGCTCCACCCTGTGGATGTAATGGCGGCCCCTGCTCTGTCCTGGCGTCTGCCCCTCCTCATCCTCCTCCTGCCCCTGGCTACCTCTTGGGCATCTGCAGCGGTGAATGGCACTTCCCAGTTCACATGCTTCTACAACTCGAGAGCCAACATCTCCTGTGTCTGGAGCCAAGATGGGGCTCTGCAGGACACTTCCTGCCAAGTCCATGCCTGGCCGGACAGACGGCGGTGGAACCAAACCTGTGAGCTGCTCCCCGTGAGTCAAGCATCCTGGGCCTGCAACCTGATCC…
M26880		7316	s	GGAGTTGGCGAGTGTGTTTTGTGAGTTTTTAGGCACCTTTTGAAATGTAATCATTTGGGTCAATATGTAATTTTCAGTGTTAGACTAGTAAATTGTCCGCTAAATTCTGGCCGTTTTTGGCTTTTTTGTTAGACAATGCAGATCTTCGTGAAGACTCTGACTGGTAAGACCATCACCCTCGAGGTGGAGCCCAGTGACACCATCGAGAATGTCAAGGCAAAGATCCAAGATAAGGAAGGCATTCCTCCTGATCAGCAGAGGTTGATCTTTGCCGGAAAACAGCTGGAAGATGGTCGTACCCTGTCTGACTACAACATCCAGAAAGAGTCCACCTTGCACCTGGTACTCCGTCTCAGAGGTGGGATGCAAATCTTCGTGAAGACACTCACTGGCAAGACC…
M26880		7316	s	GGAGTTGGCGAGTGTGTTTTGTGAGTTTTTAGGCACCTTTTGAAATGTAATCATTTGGGTCAATATGTAATTTTCAGTGTTAGACTAGTAAATTGTCCGCTAAATTCTGGCCGTTTTTGGCTTTTTTGTTAGACAATGCAGATCTTCGTGAAGACTCTGACTGGTAAGACCATCACCCTCGAGGTGGAGCCCAGTGACACCATCGAGAATGTCAAGGCAAAGATCCAAGATAAGGAAGGCATTCCTCCTGATCAGCAGAGGTTGATCTTTGCCGGAAAACAGCTGGAAGATGGTCGTACCCTGTCTGACTACAACATCCAGAAAGAGTCCACCTTGCACCTGGTACTCCGTCTCAGAGGTGGGATGCAAATCTTCGTGAAGACACTCACTGGCAAGACC…
M27492		3554	s	TAGACGCACCCTCTGAAGATGGTGACTCCCTCCTGAGAAGCTGGACCCCTTGGTAAAAGACAAGGCCTTCTCCAAGAAGAATATGAAAGTGTTACTCAGACTTATTTGTTTCATAGCTCTACTGATTTCTTCTCTGGAGGCTGATAAATGCAAGGAACGTGAAGAAAAAATAATTTTAGTGTCATCTGCAAATGAAATTGATGTTCGTCCCTGTCCTCTTAACCCAAATGAACACAAAGGCACTATAACTTGGTATAAAGATGACAGCAAGACACCTGTATCTACAGAACAAGCCTCCAGGATTCATCAACACAAAGAGAAACTTTGGTTTGTTCCTGCTAAGGTGGAGGATTCAGGACATTACTATTGCGTGGTAAGAAATTCATCTTACTGCCTCAG…
M28130		3576	s	GAATTCAGTAACCCAGGCATTATTTTATCCTCAAGTCTTAGGTTGGTTGGAGAAAGATAACAAAAAGAAACATGATTGTGCAGAAACAGACAAACCTTTTTGGAAAGCATTTGAAAATGGCATTCCCCCTCCACAGTGTGTTCACAGTGTGGGCAAATTCACTGCTCTGTCGTACTTTCTGAAAATGAAGAACTGTTACACCAAGGTGAATTATTTATAAATTATGTACTTGCCCAGAAGCGAACAGACTTTTACTATCATAAGAACCCTTCCTTGGTGTGCTCTTTATCTACAGAATCCAAGACCTTTCAAGAAAGGTCTTGGATTCTTTTCTTCAGGACACTAGGACATAAAGCCACCTTTTTATGATTTGTTGAAATTTCTCACTCCATCCCTTTT…
U65402		2853	s	GGATCCCAGCAAGCGTCCTTTATGTATGAAAAGGAAGAAGAAAATTTCCCCATGAAACATATTCAAAGTAGAGAACAATCTTTTTGATTCCATTGTTATTTTAATTGTATACAGACATAGGAGTCTTTGCATAATTAGACTTTTCCTTCTTTCAGGACTGTGGATGCAAAGCCCTGGACCCCCAGACGTTATAGGACATTACTCCTCAGCTTTGCAGCCCGGTGATGTGAAGCGAAACACCATTTCCCCTTTTTTATGGCGGAAGAAAACAGAACACAACTGCAAAGGGGCTTTTCCCTCCCCTGCTCATCCTCTTTCCCCAAATGAATTTTGGTTTGCTGTGGACTCTATTCTGCTGAGGAACTGTTCTTGTTGGGCAAATGTAGATCTTGTCTACTC…
M29696		3575	s	CTCTCTCTCTATCTCTCTCAGAATGACAATTCTAGGTACAACTTTTGGCATGGTTTTTTCTTTACTTCAAGTCGTTTCTGGAGAAAGTGGCTATGCTCAAAATGGAGACTTGGAAGATGCAGAACTGGATGACTACTCATTCTCATGCTATAGCCAGTTGGAAGTGAATGGATCGCAGCATTCACTGACCTGTGCTTTTGAGGACCCAGATGTCAACACCACCAATCTGGAATTTGAAATATGTGGGGCCCTCGTGGAGGTAAAGTGCCTGAATTTCAGGAAACTACAAGAGATATATTTCATCGAGACAAAGAAATTCTTACTGATTGGAAAGAGCAATATATGTGTGAAGGTTGGAGAAAAGAGTCTAACCTGCAAAAAAATAGACCTAACCACTAT…
M29874		1555	s	CAGACCATGGAACTCAGCGTCCTCCTCTTCCTTGCACTCCTCACAGGACTCTTGCTACTCCTGGTTCAGCGCCACCCTAACACCCATGACCGCCTCCCACCAGGGCCCCGCCCTCTGCCCCTTTTGGGAAACCTTCTGCAGATGGATAGAAGAGGCCTACTCAAATCCTTTCTGAGGTTCCGAGAGAAATATGGGGACGTCTTCACGGTACACCTGGGACCGAGGCCCGTGGTCATGCTGTGTGGAGTAGAGGCCATACGGGAGGCCCTTGTGGACAAGGCTGAGGCCTTCTCTGGCCGGGGAAAAATCGCCATGGTCGACCCATTCTTCCGGGGATATGGTGTGATCTTTGCCAATGGAAACCGCTGGAAGGTGCTTCGGCGATTCTCTGTGACCACT…
M31165		7130	S	GAATTCGCACTGCTCTGAGAATTTGTGAGCAGCCCCTAACAGGCTGTTACTTCACTACAACTGACGATATGATCATCTTAATTTACTTATTTCTCTTGCTATGGGAAGACACTCAAGGATGGGGATTCAAGGATGGAATTTTTCATAACTCCATATGGCTTGAACGAGCAGCCGGTGTGTACCACAGAGAAGCACGGTCTGGCAAATACAAGCTCACCTACGCAGAAGCTAAGGCGGTGTGTGAATTTGAAGGCGGCCATCTCGCAACTTACAAGCAGCTAGAGGCAGCCAGAAAAATTGGATTTCATGTCTGTGCTGCTGGATGGATGGCTAAGGGCAGAGTTGGATACCCCATTGTGAAGCCAGGGCCCAACTGATGATTTGGAAAAACTGGCATTA…
M31523		6929	s	GCCTGAGGTGCCCGCCCTGGCCCCAGGAGAATGAACCAGCCGCAGAGGATGGCGCCTGTGGGCACAGACAAGGAGCTCAGTGACCTCCTGGACTTCAGCATGATGTTCCCGCTGCCTGTCACCAACGGGAAGGGCCGGCCCGCCTCCCTGGCCGGGGCGCAGTTCGGAGGTTCAGGTCTTGAGGACCGGCCCAGCTCAGGCTCCTGGGGCAGCGGCGACCAGAGCAGCTCCTCCTTTGACCCCAGCCGGACCTTCAGCGAGGGCACCCACTTCACTGAGTCGCACAGCAGCCTCTCTTCATCCACATTCCTGGGACCGGGACTCGGAGGCAAGAGCGGTGAGCGGGGCGCCTATGCCTCCTTCGGGAGAGACGCAGGCGTGGGCGGCCTGACTCAGGCT…
M31523		6929	s	GCCTGAGGTGCCCGCCCTGGCCCCAGGAGAATGAACCAGCCGCAGAGGATGGCGCCTGTGGGCACAGACAAGGAGCTCAGTGACCTCCTGGACTTCAGCATGATGTTCCCGCTGCCTGTCACCAACGGGAAGGGCCGGCCCGCCTCCCTGGCCGGGGCGCAGTTCGGAGGTTCAGGTCTTGAGGACCGGCCCAGCTCAGGCTCCTGGGGCAGCGGCGACCAGAGCAGCTCCTCCTTTGACCCCAGCCGGACCTTCAGCGAGGGCACCCACTTCACTGAGTCGCACAGCAGCCTCTCTTCATCCACATTCCTGGGACCGGGACTCGGAGGCAAGAGCGGTGAGCGGGGCGCCTATGCCTCCTTCGGGAGAGACGCAGGCGTGGGCGGCCTGACTCAGGCT…
M32304		7077	s	GAATTCCGGCCCGCCGTCCCCCACCCCGCCGCCCCGCCCGGCGAATTGCGCCCCGCGCCCCTCCCCTCGCGCCCCCGAGACAAAGAGGAGAGAAAGTTTGCGCGGCCGAGCGGGGCAGGTGAGGAGGGTGAGCCGCGCGGGAGGGGCCCGCCTCGGCCCCGGCTCAGCCCCCGCCCGCGCCCCCAGCCCGCCGCCGCGAGCAGCGCCCGGACCCCCCAGCGGCGGCCCCCGCCCGCCCAGCCCCCCGGCCCGCCATGGGCGCCGCGGCCCGCACCCTGCGGCTGGCGCTCGGCCTCCTGCTGCTGGCGACGCTGCTTCGCCCGGCCGACGCCTGCAGCTGCTCCCCGGTGCACCCGCAACAGGCGTTTTGCAATGCAGATGTAGTGATCAGGGCCAAAG…
M36067		3978	s	CAGAGGCGCGCCTGGCGGATCTGAGTGTGTTGCCCGGGCAGCGGCGCGCGGGACCAACGCAAGGAGCAGCTGACAGACGAAGAAAAGTGCTGGACAGGAAGGGAGAATTCTGACGCCAACATGCAGCGAAGTATCATGTCATTTTTCCACCCCAAGAAAGAGGGTAAAGCAAAGAAGCCTGAGAAGGAGGCATCCAATAGCAGCAGAGAGACGGAGCCCCCTCCAAAGGCGGCACTGAAGGAGTGGAATGGAGTGGTGTCCGAGAGTGACTCTCCGGTGAAGAGGCCAGGGAGGAAGGCGGCCCGGGTCCTGGGCAGCGAAGGGGAAGAGGAGGATGAAGCCCTTAGCCCTGCTAAAGGCCAGAAGCCTGCCCTGGACTGCTCACAGGTCTCCCCGCCC…
M58603		4790	s	GGCCACCGGAGCGGCCCGGCGACGATCGCTGACAGCTTCCCCTGCCCTTCCCGTCGGTCGGGCCGCCAGCCGCCGCAGCCCTCGGCCTGCACGCAGCCACCGGCCCCGCTCCCGGAGCCCAGCGCCGCCGAGGCCGCAGCCGCCCGGCCAGTAAGGCGGCGCCGCCCGCGGCCACCGCGGGCCCTGCCGTTCCCTCCGCCGCGCTGCGCCATGGCGCGGCGCTGACTGGCCTGGCCCGGCCCCGCCGCGCTCCCGCTCGCCCCGACCCGCACTCGGGCCCGCCCGGGCTCCGGCCTGCCGCCGCCTCTTCCTTCTCCAGCCGGCAGGCCCCGCCGCTTAGGAGGGAGAGCCCACCCGCGCCAGGAGGCCGAACGCGGACTCGCCACCCGGCTTCAGAAT…
M58603		4790	s	GGCCACCGGAGCGGCCCGGCGACGATCGCTGACAGCTTCCCCTGCCCTTCCCGTCGGTCGGGCCGCCAGCCGCCGCAGCCCTCGGCCTGCACGCAGCCACCGGCCCCGCTCCCGGAGCCCAGCGCCGCCGAGGCCGCAGCCGCCCGGCCAGTAAGGCGGCGCCGCCCGCGGCCACCGCGGGCCCTGCCGTTCCCTCCGCCGCGCTGCGCCATGGCGCGGCGCTGACTGGCCTGGCCCGGCCCCGCCGCGCTCCCGCTCGCCCCGACCCGCACTCGGGCCCGCCCGGGCTCCGGCCTGCCGCCGCCTCTTCCTTCTCCAGCCGGCAGGCCCCGCCGCTTAGGAGGGAGAGCCCACCCGCGCCAGGAGGCCGAACGCGGACTCGCCACCCGGCTTCAGAAT…
M59371		1969	s	CGGAAGTTGCGCGCAGGCCGGCGGGCGGGAGCGGACACCGAGGCCGGCGTGCAGGCGTGCGGGTGTGCGGGAGCCGGGCTCGGGGGGATCGGACCGAGAGCGAGAAGCGCGGCATGGAGCTCCAGGCAGCCCGCGCCTGCTTCGCCCTGCTGTGGGGCTGTGCGCTGGCCGCGGCCGCGGCGGCGCAGGGCAAGGAAGTGGTACTGCTGGACTTTGCTGCAGCTGGAGGGGAGCTCGGCTGGCTCACACACCCGTATGGCAAAGGGTGGGACCTGATGCAGAACATCATGAATGACATGCCGATCTACATGTACTCCGTGTGCAACGTGATGTCTGGCGACCAGGACAACTGGCTCCGCACCAACTGGGTGTACCGAGGAGAGGCTGAGCGTAACAACT…
U65404		10661	s	GGAAGAGGAGGCTTGAGGCCCAGGGTGGGCACCAGCCAGCCATGGCCACAGCCGAGACCGCCTTGCCCTCCATCAGCACACTGACCGCCCTGGGCCCCTTCCCGGACACACAGGATGACTTCCTCAAGTGGTGGCGCTCCGAAGAGGCGCAGGACATGGGCCCGGGTCCTCCTGACCCCACGGAGCCGCCCCTCCACGTGAAGTCTGAGGACCAGCCCGGGGAGGAAGAGGACGATGAGAGGGGCGCGGACGCCACCTGGGACCTGGATCTCCTCCTCACCAACTTCTCGGGCCCGGAGCCCGGTGGCGCGCCCCAGACCTGCGCTCTGGCGCCCAGCGAGGCCTCCGGGGCGCAATATCCGCCGCCGCCCGAGACTCTGGGCGCATATGCTGGCGGCC…
M60828		2252	s	ACGCGCTCACACACAGAGAGAAAATCCTTCTGCCTGTTGATTTATGGAAACAATTATGATTCTGCTGGAGAACTTTTCAGCTGAGAAATAGTTTGTAGCTACAGTAGAAAGGCTCAAGTTGCACCAGGCAGACAACAGACATGGAATTCTTATATATCCAGCTGTTAGCAACAAAACAAAAGTCAAATAGCAAACAGCGTCACAGCAACTGAACTTACTACGAACTGTTTTTATGAGGATTTATCAACAGAGTTATTTAAGGAGGAATCCTGTGTTGTTATCAGGAACTAAAAGGATAAGGCTAACAATTTGGAAAGAGCAAGTACTCTTTCTTAAATCAATCTACAATTCACAGATAGGAAGAGGTCAATGACCTAGGAGTAACAATCAACTCAAGAT…
M62303		5915	e	AGATCTGAAATCTCATTTTCTGTGTGGCTGTGTGTTTGGGACAGGGGTAACCAATTCCTGACTACTCTATATGCTGCATAGAACCTGGAGAGGATTTTTCAAAGTAAATGAATCTCGAAAGCTGGATTGCAGAGCAAACGAGTGCAGTCAATTCAGCCAGGGGCTTGCAAGAGGAGAAAGAGAAAAAGACTGTGGAATGGAAAGTTTCCCAACCCAAGCCTTTCCCAAGGGGTAGCCATTCTCTGTTCTACAGTTTAGGGCTTGCATGTGCTTTTTCTGGAGTCCAAAAATACATAAGTTATAACCAATTTAACAGACAGAAAGGCGCACAGAGGAATTTAAAGTGTGGGCTGGGGGGCGAGGCGGTGGGCGGGAGGCGAGCGGGCGCAGGCGGAACAC…
M63488		6117	s	CGGCGCGGGACCCGGGTGGGGAAGCTGGAGCTGTTGCGGGGTCCGCGGGGAAGTCTTGGCGGTGGAGCCATGGTCGGCCAGCTGAGCGAGGGGGCCATTGCGGCCATCATGCAGAAGGGGGATACAAACATAAAGCCCATCCTCCAAGTCATCAACATCCGTCCCATTACTACGGGGAATAGTCCGCCGCGTTATCGACTGCTCATGAGTGATGGATTGAACACTCTATCCTCTTTCATGTTGGCGACACAGTTGAACCCTCTCGTGGAGGAAGAACAATTGTCCAGCAACTGTGTATGCCAGATTCACAGATTTATTGTGAACACTCTGAAAGACGGAAGGAGAGTAGTTATCTTGATGGAATTAGAAGTTTTGAAGTCAGCTGAAGCAGTTGGAGTG…
M64929		5520	s	CCGCCGCCATCCGCCCTCTCTACCCCCCCATCCCCAGGTGAGGGGGGTGAGTTCAGGAAGCGGAGACCCCGAGGAACCCAGCAGGGTCACCATTTGCAGCGCAACATGGCAGGAGCTGGAGGAGGGAATGATATTCAGTGGTGTTTTTCTCAGGTGAAAGGAGCAGTAGATGATGATGTAGCAGAAGCAGATATAATTTCTACAGTAGAATTTAATCATTCTGGAGAATTACTAGCAACAGGAGATAAAGGTGGTAGAGTTGTCATCTTTCAACAGGAGCAGGAGAACAAAATCCAGTCTCATAGCAGAGGAGAATATAATGTTTACAGCACCTTCCAGAGCCATGAACCAGAGTTTGACTACTTGAAAAGTTTAGAAATAGAAGAAAAGATCAATAAA…
M64930		5521	s	GGCCAGGCAAGCCTGAATCCTGTCCCTGCCATCTCGCCACTGCAGCTCGGGTCCAGAAAGGCACCATTTTGTCGCGGCTGCCCGCTCTCCCAGGGGGAGGAGGGATCTTTTTTGCATTTTGGAGCGGCTGCCAAGGAGGGGAACCTGTTGGGCATCTCCCCAGACCCGCTTGTGAGCGCCTCCGGGGCGGGCGGGCGGGACCAGACCCCTCGGGGCACGGCGTATCTTGGCACCCGGAGGCAGCGGAGGCAGGCGCAGCATCCTCGCTGGGAACTGGAGCTGGAGTGAGCGCACCGCGCGGGAGGAGCCGCCGCAGCCTCGCAGAACCCGAGTGGAGGAGGTGACAGCTCCATTGCCGGGTTTTTATTTTTTTTCTCTCCGCCTCCCCGTCTCCTCCTC…
M77349		7045	s	GCTTGCCCGTCGGTCGCTAGCTCGCTCGGTGCGCGTCGTCCCGCTCCATGGCGCTCTTCGTGCGGCTGCTGGCTCTCGCCCTGGCTCTGGCCCTGGGCCCCGCCGCGACCCTGGCGGGTCCCGCCAAGTCGCCCTACCAGCTGGTGCTGCAGCACAGCAGGCTCCGGGGCCGCCAGCACGGCCCCAACGTGTGTGCTGTGCAGAAGGTTATTGGCACTAATAGGAAGTACTTCACCAACTGCAAGCAGTGGTACCAAAGGAAAATCTGTGGCAAATCAACAGTCATCAGCTACGAGTGCTGTCCTGGATATGAAAAGGTCCCTGGGGAGAAGGGCTGTCCAGCAGCCCTACCACTCTCAAACCTTTACGAGACCCTGGGAGTCGTTGGATCCACCACCA…
M83738		5780	s	GGCTGAGGCAGCCGCGCAGGTCGCAGGGCCAGCGTCCGCGAGGACGGCCCGGCTGGGCGGCCCCGAGCTCTGTGGCGCTGTGGAGGAGCGGGAGCGCGGCCGAGGAAGCGGGGCGCCGAGGGGGTCGGCGGCCTTCGGGAAATTTCCGCCGACCCTTCGCTCCCGGCTCTAAAAGTTCCTGATTTCCTATTTCCTTTTAAATCCCGAGTGGCTGTTAGCTCTTCGCCTGCACTTTTTCTTCCCCAGGAGATAAGGGGGAGTGTGAGGAACGGAGCGAATAATATAAAAAAGGATTTCCTCCCGGAAGAGAGCGGCAGTTCGGAGAGATTTTTCTTAAGGAAGCAGAAGCGGCGTTTGCGGCCGCTGCAGGCGCCGGGCCCTGCCGGCCACACTATGCGC…
J03258		7421	s	GGAACAGCTTGTCCACCCGCCGGCCGGACCAGAAGCCTTTGGGTCTGAAGTGTCTGTGAGACCTCACAGAAGAGCACCCCTGGGCTCCACTTACCTGCCCCCTGCTCCTTCAGGGATGGAGGCAATGGCGGCCAGCACTTCCCTGCCTGACCCTGGAGACTTTGACCGGAACGTGCCCCGGATCTGTGGGGTGTGTGGAGACCGAGCCACTGGCTTTCACTTCAATGCTATGACCTGTGAAGGCTGCAAAGGCTTCTTCAGGCGAAGCATGAAGCGGAAGGCACTATTCACCTGCCCCTTCAACGGGGACTGCCGCATCACCAAGGACAACCGACGCCACTGCCAGGCCTGCCGGCTCAAACGCTGTGTGGACATCGGCATGATGAAGGAGTTCATTCT…
J03779		4311	s	GATTTTAGGTGATGGGCAAGTCAGAAAGTCAGATGGATATAACTGATATCAACACTCCAAAGCCAAAGAAGAAACAGCGATGGACTCGACTGGAGATCAGCCTCTCGGTCCTTGTCCTGCTCCTCACCATCATAGCTGTGAGAATGATCGCACTCTATGCAACCTACGATGATGGTATTTGCAAGTCATCAGACTGCATAAAATCAGCTGCTCGACTGATCCAAAACATGGATGCCACCACTGAGCCTTGTAGAGACTTTTTCAAATATGCTTGCGGAGGCTGGTTGAAACGTAATGTCATTCCCGAGACCAGCTCCCGTTACGGCAACTTTGACATTTTAAGAGATGAACTAGAAGTCGTTTTGAAAGATGTCCTTCAAGAACCCAAAACTGAAGATA…
U66464		11184	s	GTCTTTATTTCAGTCCCGGATCCGCGGGCGCAGGCCCAGCTCAGGCCCCCAGGGATGGACGTCGTGGACCCTGACATTTTCAATAGAGACCCCCGGGACCACTATGACCTGCTACAGCGGCTGGGTGGCGGCACGTATGGGGAAGTCTTTAAGGCTCGAGACAAGGTGTCAGGGGACCTGGTGGCACTGAAGATGGTGAAGATGGAGCCTGATGATGATGTCTCCACCCTTCAGAAGGAAATCCTCATATTGAAAACTTGCCGGCACGCCAACATCGTGGCCTACCATGGGAGTTATCTCTGGTTGCAGAAACTCTGGATCTGCATGGAATTCTGTGGGGCTGGTTCTCTCCAGGACATCTACCAAGTGACAGGCTCCCTGTCAGAGCTCCAGATTAGC…
L00137		2691	5	CTTTCTGCAGCAGGAACTCCCAGGGATGAAGATTCCTCCTGTGACCCGGGCTACCTGTAGCCAAAATGCAACTGGATCCAGTTAATCCTCTCATTTCTGACCCACTTTTTCCTTTGAAAATACAATAAAATTCCCCCATACCGGTGTGCATTTAAATGTTCTTTTCTCTTCAGCCTAATTTTTTATGTGTTTTACATAGTTACATTTCCCAAAGTGGTATTACGAGGTGTAATTTTTTTTAAAGCTAACATTTACCAAGCACGCAGAGTGCAACAGGCAGCTCATGCATAGGCATC
L04751		1579	s	GAATTCCGCAGAGATCCAGCAGGTGCTGCACCATGAGTGTCTCTGTGCTGAGCCCCAGCAGACTCCTGGGTGATGTCTCTGGAATCCTCCAAGCGGCCTCCCTGCTCATTCTGCTTCTGCTGCTGATCAAGGCAGTTCAGCTCTACCTGCACAGGCAGTGGCTGCTCAAAGCCCTCCAGCAGTTCCCGTGCCCTCCCTCCCACTGGCTCTTCGGGCACATCCAGGAGCTCCAACAGGACCAGGAGCTACAACGGATTCAGAAATGGGTGGAGACATTCCCAAGTGCCTGTCCTCATTGGCTATGGGGAGGCAAAGTTCGTGTCCAGCTCTATGACCCTGACTATATGAAGGTGATTCTGGGGAGATCAGACCCGAAATCCCATGGTTCCTACAGATTCC…
L16862		2870	s	CGCGGCACTCGCGCGCGATCCCGGCCGGCGGCGCGCCGGCGGGCCAGGCGGCGCCACAGCCCATGGAGCTCGAGAACATCGTAGCGAACACGGTGCTACTCAAGGCCCGGGAAGGTGGCGGTGGAAATCGCAAAGGCAAAAGCAAGAAATGGCGGCAGATGCTCCAGTTCCCTCACATCAGCCAGTGCGAAGAGCTGCGGCTCAGCCTCGAGCGTGACTATCACAGCCTGTGCGAGCGGCACGCCATTGGGCGCCTGCTGTTCCGAGAGTTCTGTGCCACGAGGCCGGAGCTGAGCCGCTGCGTCGCCTTCCTGGATGGGGTGGCCGAGTATGAAGTGACCCCGGATGACAAGCGGAAGGCATGTGGGCGGCACGTAACGCAGAATTTTCTGAGCCACA…
L20348		4951	5	AGACTGTGCCCGGCCAGTTTTTCTTTCTTTTGTGCCCTCCAAGGGGGCCATGCCCATCATCTGACAATTTTCTTTGCTTCCTTCCCTCTTTGGAATTCTCACTGGCCACGGCATGTCTGTAAAGAACGAAGCCACCTCCACTGACCCTGTTCTCACCTCTTCTGTTCTAGAATTCCAGGAAATGGTGCATTCTTAAAAGCCCCAGTCTCTGGAGAAAAGAGAGAAAGGGATAATCACCTGGAAGATTCCAAAGCCCTGGGAATGGGGAACCCCACATCCCATCCCTACCTAATTTGTTAATTTTCCCTGAAAACCTTCTGCAGTTTGCTCATTGTTTTAGCGAGGTCACGAGAGAGTCACTTCATGACTTTCTTGGTGTGTGGGTATATGCCCTGACAA…
L25080		387	s	GGCTACCCTCGCCCCGCCCGCGGTCCTCCGTCGGTTCTCTCATTAGTCCACGGTCTGGTCTTCAGCTACCCGCCTTCGTCTCCGAGTTTGCGACTCGCGGGACCGGCGTCCCCGGCGCGAAGAGGCTGGACTCGGATTCGTTGCCTGAGCAATGGCTGCCATCCGGAAGAAACTGGTGATTGTTGGTGATGGAGCCTGTGGAAAGACATGCTTGCTCATAGTCTTCAGCAAGGACCAGTTCCCAGAGGTGTATGTGCCCACAGTGTTTGAGAACTATGTGGCAGATATCGAGGTGGATGGAAAGCAGGTAGAGTTGGCTTTGTGGGACACAGCTGGGCAGGAAGATTATGATCGCCTGAGGCCCCTCTCCTACCCAGATACCGATGTTATACTGATGTG…
L25081		389	s	GCCTTGACTTCATCTCAGCTCCAGAGCCCGCCCTCTCTTCCTGCAGCCTGGGAACTTCAGCCGGCTGGAGCCCACCATGGCTGCAATCCGAAAGAAGCTGGTGATCGTTGGGGATGGTGCCTGTGGGAAGACCTGCCTCCTCATCGTCTTCAGCAAGGATCAGTTTCCGGAGGTCTACGTCCCTACTGTCTTTGAGAACTATATTGCGGACATTGAGGTGGACGGCAAGCAGGTGGAGCTGGCTCTGTGGGACACAGCAGGGCAGGAAGACTATGATCGACTGCGGCCTCTCTCCTACCCGGACACTGATGTCATCCTCATGTGCTTCTCCATCGACAGCCCTGACAGCCTGGAAAACATTCCTGAGAAGTGGACCCCAGAGGTGAAGCACTTCTGCCC…
L27560		3488	R	ACATGTGCATATTTCATTCCCCAGGCAGACATTTTTTAGAAATCAATACATGCCCCAATATTGGAAAGACTTGTTCTTCCACGGTGACTACAGTACATGCTGAAGCGTGCCGTTTCAGCCCTCATTTAATTCAATTTGTAAGTAGCGCACGAGCCTCTGTGGGGGAGGATAGGCTGAAAAAAAAAAGTGGGCTCGTATTTATCTACAGGACTCCATATAGTCATATATAGGCATATAAATCTATGCTTTTTCTTTGTTTTTTTCTTTCTTCCTTTCTTTCAAAGGTTTGCATTAACTTTTCAAAGTAGTTCCTATAGGGGCATTGAGGAGCTTCCTCATTCTGGGAAAACTGAGAAAACCCATATTCTCCTAATACAACCCGTAATAGCATTTTTGCCT…
L32976		4296	s	GGAAGAAGGGAGCGGGGTCGGAGCCGTCGGGGCCAAAGGAGACGGGGCCAGGAACAGGCAGTCTCGGCCCAACTGCGGACGCTCCCTCCACCCCCTGCGCAAAAAGACCCAACCGGAGTTGAGGCGCTGCCCCTGAAGGCCCCACCTTACACTTGGCGGGGGCCGGAGCCAGGCTCCCAGGACTGCTCCAGAACCGAGGGAAGCTCGGGTCCCTCCAAGCTAGCCATGGTGAGGCGCCGGAGGCCCCGGGGCCCCACCCCCCCGGCCTGACCACACTGCCCTGGGTGCCCTCCTCCAGAAGCCCGAGATGCGGGGGGCCGGGAGACAACACTCCTGGCTCCCCAGAGAGGCGTGGGTCTGGGGCTGAGGGCCAGGGCCCGGATGCCCAGGTTCCGGGAC…
L32976		4296	s	GGAAGAAGGGAGCGGGGTCGGAGCCGTCGGGGCCAAAGGAGACGGGGCCAGGAACAGGCAGTCTCGGCCCAACTGCGGACGCTCCCTCCACCCCCTGCGCAAAAAGACCCAACCGGAGTTGAGGCGCTGCCCCTGAAGGCCCCACCTTACACTTGGCGGGGGCCGGAGCCAGGCTCCCAGGACTGCTCCAGAACCGAGGGAAGCTCGGGTCCCTCCAAGCTAGCCATGGTGAGGCGCCGGAGGCCCCGGGGCCCCACCCCCCCGGCCTGACCACACTGCCCTGGGTGCCCTCCTCCAGAAGCCCGAGATGCGGGGGGCCGGGAGACAACACTCCTGGCTCCCCAGAGAGGCGTGGGTCTGGGGCTGAGGGCCAGGGCCCGGATGCCCAGGTTCCGGGAC…
L34587		6921	s	AGATTTGGCACGAGTCGGCACGAGGCGGGACTGACGAGAAACTACTAAAGTTCCTGGGGAAGCAAAGTAGAATTTCATAAGAACAAAATGGATGGAGAGGAGAAAACCTATGGTGGCTGTGAAGGACCTGATGCCATGTATGTCAAATTGATATCATCTGATGGCCATGAATTTATTGTAAAAAGAGAACATGCATTAACATCAGGCACGATAAAAGCCATGTTGAGTGGCCCAGGTCAGTTTGCTGAGAACGAAACCAATGAGGTCAATTTTAGAGAGATACCTTCACATGTGCTATCGAAAGTATGCATGTATTTTACGTACAAGGTTCGCTACACTAACAGCTCCACCGAGATTCCTGAATTCCCAATTGCACCTGAAATTGCACTGGAACTGCTG…
U67988		9229	s	GGCACGAGGAGCTGAGATGAATAATGAACTTAATTTTCCATAAAGACATTCTGTTTGGCATTCCAGCTAATAAGGTTCCACAAGATGAATGGACAGGGTACACCCCACGAGGTAAAGATGATGAAATTCCATGCCGAAGAATGCGGAGTGGCAGTTATATCAAGGCCATGGGGGATGAAGACAGTGGAGACTCAGACACGAGTCCTAAGCCTTCTCCAAAAGTTGCTGCGCGGAGAGAAAGCTATCTCAAGGCTACTCAGCCATCCCTTACAGAACTCACCACACTCAAAATCTCCAATGAACACTCACCCAAACTCCAGATCCGGAGTCATAGTTACCTGAGGGCAGTGAGTGAAGTCTCCATCAACCGGAGCCTGGACAGCCTGGACCCTGCAGGCT…
M13207		1437	s	AAGCTTGCTGAGAGTGGCTGCAGTCTCGCTGCTGGATGTGCACATGGTGGTCATTCCCTCTGCTCACAGGGGCAGGGGTCCCCCCTTACTGGACTCAGGTTGCCCCCTGCTCCAGGTCCTGGGTGGGAGCCCATGTGAACTGTCAGTGGGGCAGGTCTGTGAGAGCTCCCCTCACACTCAAGTCTCTCACAGTGGCCAGAGAAGAGGAAGGCTGGAGTCAGAATGAGGCACCAGGGCGGGCATAGCCTGCCCAAAGGCCCCTGGGATTACAGGCAGGATGGGGAGCCCTATCTAAGTGTCTCCCACGCCCCACCCCAGCCATTCCAGGCCAGGAAGTCCAAACTGTGCCCCTCAGAGGGAGGGGGCAGCCTCAGGCCCATTCAGACTGCCCAGGGAGGG…
M13207		1437	s	AAGCTTGCTGAGAGTGGCTGCAGTCTCGCTGCTGGATGTGCACATGGTGGTCATTCCCTCTGCTCACAGGGGCAGGGGTCCCCCCTTACTGGACTCAGGTTGCCCCCTGCTCCAGGTCCTGGGTGGGAGCCCATGTGAACTGTCAGTGGGGCAGGTCTGTGAGAGCTCCCCTCACACTCAAGTCTCTCACAGTGGCCAGAGAAGAGGAAGGCTGGAGTCAGAATGAGGCACCAGGGCGGGCATAGCCTGCCCAAAGGCCCCTGGGATTACAGGCAGGATGGGGAGCCCTATCTAAGTGTCTCCCACGCCCCACCCCAGCCATTCCAGGCCAGGAAGTCCAAACTGTGCCCCTCAGAGGGAGGGGGCAGCCTCAGGCCCATTCAGACTGCCCAGGGAGGG…
M16038		4067	e	TCGGCCGAGCCCAGAGACAGCCAGTTCCTCTCCCGCCGCGCCGGGCCGCGTGCCGCTCGCTCCCCGGCCGTGGCGCCTCCGGGCCAGACGCGCTGCAGCCTCCAGCCCGCGGCAAGCGGGCGGGGCGGCCGCGCCACCCCCGGCCCCGCGCCAGCAGCCCCTCGCCGCGCGTCCAGCGTTCCCGGCCAGCAGCCTCCCCATACGCAGTCCTGCTGGACCGCCCCGTCGCGCCCCCCACTCTGAACTCAAGTCACCGTGGAGCTCCGCCGCCCCGAAACTTTCACGCGAGCGGGAAATATGGGATGTATAAAATCAAAAGGGAAAGACAGCTTGAGTGACGATGGAGTAGATTTGAAGACTCAACCAGTACGTAATACTGAAAGAACTATTTATGTGAGA…
M21121		6352	s	CCTCCGACAGCCTCTCCACAGGTACCATGAAGGTCTCCGCGGCACGCCTCGCTGTCATCCTCATTGCTACTGCCCTCTGCGCTCCTGCATCTGCCTCCCCATATTCCTCGGACACCACACCCTGCTGCTTTGCCTACATTGCCCGCCCACTGCCCCGTGCCCACATCAAGGAGTATTTCTACACCAGTGGCAAGTGCTCCAACCCAGCAGTCGTCTTTGTCACCCGAAAGAACCGCCAAGTGTGTGCCAACCCAGAGAAGAAATGGGTTCGGGAGTACATCAACTCTTTGGAGATGAGCTAGGATGGAGAGTCCTTGAACCTGAACTTACACAAATTTGCCTGTTTCTGCTTGCTCTTGTCCTAGCTTGGGAGGCTTCCCCTCACTATCCTACCCCACC…
M21121		6352	s	CCTCCGACAGCCTCTCCACAGGTACCATGAAGGTCTCCGCGGCACGCCTCGCTGTCATCCTCATTGCTACTGCCCTCTGCGCTCCTGCATCTGCCTCCCCATATTCCTCGGACACCACACCCTGCTGCTTTGCCTACATTGCCCGCCCACTGCCCCGTGCCCACATCAAGGAGTATTTCTACACCAGTGGCAAGTGCTCCAACCCAGCAGTCGTCTTTGTCACCCGAAAGAACCGCCAAGTGTGTGCCAACCCAGAGAAGAAATGGGTTCGGGAGTACATCAACTCTTTGGAGATGAGCTAGGATGGAGAGTCCTTGAACCTGAACTTACACAAATTTGCCTGTTTCTGCTTGCTCTTGTCCTAGCTTGGGAGGCTTCCCCTCACTATCCTACCCCACC…
M21121		6352	s	CCTCCGACAGCCTCTCCACAGGTACCATGAAGGTCTCCGCGGCACGCCTCGCTGTCATCCTCATTGCTACTGCCCTCTGCGCTCCTGCATCTGCCTCCCCATATTCCTCGGACACCACACCCTGCTGCTTTGCCTACATTGCCCGCCCACTGCCCCGTGCCCACATCAAGGAGTATTTCTACACCAGTGGCAAGTGCTCCAACCCAGCAGTCGTCTTTGTCACCCGAAAGAACCGCCAAGTGTGTGCCAACCCAGAGAAGAAATGGGTTCGGGAGTACATCAACTCTTTGGAGATGAGCTAGGATGGAGAGTCCTTGAACCTGAACTTACACAAATTTGCCTGTTTCTGCTTGCTCTTGTCCTAGCTTGGGAGGCTTCCCCTCACTATCCTACCCCACC…
M21985		7181	s	GAATTCGGGCCCGTCGGCTTTCTTCAACCCTCTCTTCCCGGAGCGCCCCCAATCCACGAGTGGCAGCCGCGGGACTGTCGCGTCGGCGCCCGACGCGGAGTCAGCAGGGGCGAAAAGCGGTAGATCATGGCAACCATAGAAGAAATTGCACATCAAATTATTGAACAACAGATGGGAGAGATTGTTACAGAGCAGCAAACTGGGCAGAAAATCCAGATTGTGACAGCACTTGATCATAATACCCAAGGCAAGCAGTTCATTCTGACAAATCACGACGGCTCTACTCCAAGCAAAGTCATTCTGGCCAGGCAAGATTCCACTCCGGGAAAAGTTTTCCTTACAACTCCAGATGCAGCAGGTGTCAACCAGTTATTTTTTACCACTCCTGATCTGTCTGCA…
M21985		7181	s	GAATTCGGGCCCGTCGGCTTTCTTCAACCCTCTCTTCCCGGAGCGCCCCCAATCCACGAGTGGCAGCCGCGGGACTGTCGCGTCGGCGCCCGACGCGGAGTCAGCAGGGGCGAAAAGCGGTAGATCATGGCAACCATAGAAGAAATTGCACATCAAATTATTGAACAACAGATGGGAGAGATTGTTACAGAGCAGCAAACTGGGCAGAAAATCCAGATTGTGACAGCACTTGATCATAATACCCAAGGCAAGCAGTTCATTCTGACAAATCACGACGGCTCTACTCCAAGCAAAGTCATTCTGGCCAGGCAAGATTCCACTCCGGGAAAAGTTTTCCTTACAACTCCAGATGCAGCAGGTGTCAACCAGTTATTTTTTACCACTCCTGATCTGTCTGCA…
J02986		2249	e	GGATCCAGAAGGCATCCCCGAGTGGCTACTCCAATGGAGTGGCTTCTCCATTCAGGCAAACCTGAATGGGATAAGTCATTGGCAGGAAGATCTGGGGCCGGGGGTCATCCAGTGGGAAGGGGAGAGATGACGCGGTCAGCATGGCGGGAACACAGGAGCAGAAAGGAAGCAGGTGGGAAGCCAGGTCAAGGGCCAGGGGCACGGAAAGGGGTCAGATGCAGATAAGTGAGTGCTTCCTGGTGCATCCTTCATCCGCAATTCATCCTTACCTGTGCTTTTGTTGCCTCCATTGCACAGCTGAGGAGGCCAGGGCCTGCGGAGGTTGAGAGTGTGCTCAGGGAGCCCCCGGAGCAAAGTGGAAGCCAGATTCCAGATCAGTTCTGCTGGGAATTCCCAGCT…
J03161		6722	s	GGTCGGGGGATCCCTCCGCCGCCAGCGCGTGGTCCCGGCCCCCTCCACCCGCCGTCTCGGCCGCGGCCAGCAGCCCCTGCCCCCCGGGGGACGCTGACGGCCGCCCGGCGCGCCGCCCTAGCAGACGGACAGGGGGCGCTGCGCGCGGCCTGGGGCAACCCGGGCCACAGGGGCAGGAAAGTGAGGGCCCAGGTCGGCCCGGGCGTGCAGGGGCCCCGGGTTCGCAGCGGCGGCCGCGGCAGCGATAGCGGCACTAGCAGCAGCGGGAGTGCCGGGTTGAGCCGGGAAGCCGATGGCGGCGGCTGCGGCGGCTCCGATTCCTCGCTGACTGCCCGTCCGCCCTCCTGCATCGAGCGCCATGTTACCGACCCAAGCTGGGGCCGCGGCGGCTCTGGGCCG…
U68063		6434	s	ACAACCCGGCTCTGAGCGGCTGGGCGACCGGCGCGTCNTGCGGGGCTGCGGCGGAGCCTCCTTAAGGAAGGTGCAAGAGGTTGGCAGCTTCGATTGAAGCACATCGACCGGCGACAGCAGCCAGGAGTCATGAGCGACAGCGGCGAGCAGAACTACGGCGAGCGGGAATCCCGTTCTGCTTCCAGAAGTGGAAGTGCTCACGGATCGGGGAAATCTGCAAGGCATACCCCTGCAAGGTCTCGCTCCAAGGAAGATTCCAGGCGTTCCAGATCAAAGTCCAGGTCCCGATCTGAATCTAGGTCTAGATCCAGAAGAAGCTCCCGAAGGCATTATACCCGGTCACGGTCTCGCTCCCGCTCCCATAGACGATCACGTAGCAGGTCTTACAGTCGAGATTAT…
J03258		7421	s	GGAACAGCTTGTCCACCCGCCGGCCGGACCAGAAGCCTTTGGGTCTGAAGTGTCTGTGAGACCTCACAGAAGAGCACCCCTGGGCTCCACTTACCTGCCCCCTGCTCCTTCAGGGATGGAGGCAATGGCGGCCAGCACTTCCCTGCCTGACCCTGGAGACTTTGACCGGAACGTGCCCCGGATCTGTGGGGTGTGTGGAGACCGAGCCACTGGCTTTCACTTCAATGCTATGACCTGTGAAGGCTGCAAAGGCTTCTTCAGGCGAAGCATGAAGCGGAAGGCACTATTCACCTGCCCCTTCAACGGGGACTGCCGCATCACCAAGGACAACCGACGCCACTGCCAGGCCTGCCGGCTCAAACGCTGTGTGGACATCGGCATGATGAAGGAGTTCATTCT…
D16154		1584	9	GAATGGGCCTGAATGGCGCTTCAACCGATTGCGGCTGAATCCAGAAGTGCTGTCGCCCAACGCTGTGCAGAGGTTCCTCCCGATGGTGGATGCAGTGGCCAGGGACTTCTCCCAGGCCCTGAAGAAGAAGGTGCTGCAGAACGCCCGGGGGAGCCTGACCCTGGACGTCCAGCCCAGCATCTTCCACTACACCATAGAAGGTGTGGGCCACATGGGAAGATCCAGCCTCAGAGACCCTGGAGTGGCCAGGGACGGGGATGGGGGACTGAAGGGAGTGTGGGGAGGCAGCCAGGAGGCCCGGGGCTGCCTTGTGCTCAGCAGTGCATCCTCCCCGCAGCCAGCAACTTGGCTCTTTTTGGAGAGCGGCTGGGCCTGGTTGGCCACAGCCCCAGTTCTGCC…
D16154		1585	9	GAATGGGCCTGAATGGCGCTTCAACCGATTGCGGCTGAATCCAGAAGTGCTGTCGCCCAACGCTGTGCAGAGGTTCCTCCCGATGGTGGATGCAGTGGCCAGGGACTTCTCCCAGGCCCTGAAGAAGAAGGTGCTGCAGAACGCCCGGGGGAGCCTGACCCTGGACGTCCAGCCCAGCATCTTCCACTACACCATAGAAGGTGTGGGCCACATGGGAAGATCCAGCCTCAGAGACCCTGGAGTGGCCAGGGACGGGGATGGGGGACTGAAGGGAGTGTGGGGAGGCAGCCAGGAGGCCCGGGGCTGCCTTGTGCTCAGCAGTGCATCCTCCCCGCAGCCAGCAACTTGGCTCTTTTTGGAGAGCGGCTGGGCCTGGTTGGCCACAGCCCCAGTTCTGCC…
D29675		4843	1	CATATGTATGGGAATACTGTATTTCAGGCATTATAAGGAATGAAATTATAGGCCGGGCATTGTGGCTAACCCTTGTAATCCTAGCACTTTGAGAGGCTGAAGTGGGCAGATCACTTGAGCTTCAGAGTTCGAGACCAGCATGGACAACATGGTGAAACCCAGTCTCTACCAAAAACACAAAAATATTAGCTGGGTGTGGTGGTGCATGCCTGTAGTCCCAGCTACTCAGGAGGCTGAGGTGGGAGGATCGCTTGAGCCTGGGAGGCAGAAGTTGCAATGAGCAGAGATCGTGCCACTCCGCTCCAGTCTTGGTGACAGAATGAGACTCCATCTCAAAAATAAATAAATAAATAAATAAAATAAATGAAATGAAATTATAAGAAATTACCACTTTTTCAT…
D29675		4843	1	CATATGTATGGGAATACTGTATTTCAGGCATTATAAGGAATGAAATTATAGGCCGGGCATTGTGGCTAACCCTTGTAATCCTAGCACTTTGAGAGGCTGAAGTGGGCAGATCACTTGAGCTTCAGAGTTCGAGACCAGCATGGACAACATGGTGAAACCCAGTCTCTACCAAAAACACAAAAATATTAGCTGGGTGTGGTGGTGCATGCCTGTAGTCCCAGCTACTCAGGAGGCTGAGGTGGGAGGATCGCTTGAGCCTGGGAGGCAGAAGTTGCAATGAGCAGAGATCGTGCCACTCCGCTCCAGTCTTGGTGACAGAATGAGACTCCATCTCAAAAATAAATAAATAAATAAATAAAATAAATGAAATGAAATTATAAGAAATTACCACTTTTTCAT…
U75276		2972	s	TGCTGTAGGCTCGGGAGGCTTGAGAGTCTTGGGAGGCTCCGGGCGCTGCGCCCGCGCGGTCGCCGGCATGACGGGCCGCGTGTGCCGCGGTTGCGGCGGCACGGACATCGAGCTGGACGCGGCGCGCGGGGACGCGGTGTGCACCGCCTGCGGCTCAGTGCTGGAGGACAACATCATCGTGTCCGAGGTGCAGTTCGTGGAGAGCAGCGGCGGCGGCTCCTCGGCCGTGGGCCAGTTCGTGTCCCTGGACGGTGCTGGCAAAACCCCGACTCTGGGTGGCGGCTTCCACGTGAATCTGGGGAAGGAGTCGAGAGCGCAGACCCTGCAGAATGGGAGGCGCCACATCCACCACCTGGGGAACCAGCTGCAGCTGAACCAGCACTGCCTGGACACCGCCTT…
D30655		1974	s	GTGGTTTTTCGGATCATGTCTGGTGGCTCCGCGGATTATAACAGAGAACATGGCGGCCCAGAGGGAATGGACCCCGATGGTGTCATCGAGAGCAACTGGAATGAGATTGTTGATAACTTTGATGATATGAATTTAAAGGAGTCTCTCCTTCGTGGCATCTATGCTTACGGTTTTGAGAAGCCTTCCGCTATTCAGCAGAGAGCTATTATTCCCTGTATTAAAGGGTATGATGTGATTGCTCAAGCTCAGTCAGGTACTGGCAAGACAGCCACATTTGCTATTTCCATCCTGCAACAGTTGGAGATTGAGTTCAAGGAGACCCAAGCACTAGTATTGGCCCCCACCAGAGAACTGGCTCAACAGATCCAAAAGGTAATTCTGGCACTTGGAGACTATATG…
D30742		814	s	GCGGCGGCTGGCGGCCGGCTTCTCGCTCGGGCAGCGGCGGCGGCGGCGGCGGCGGCTTCCGGAGTCCCGCTGCGAAGATGCTCAAAGTCACGGTGCCCTCCTGCTCCGCCTCGTCCTGCTCTTCGGTCACCGCCAGTGCGGCCCCGGGGACCGCGAGCCTCGTCCCGGATTACTGGATCGACGGCTCCAACAGGGATGCGCTGAGCGATTTCTTCGAGGTGGAGTCGGAGCTGGGACGGGGTGCTACATCCATTGTGTACAGATGCAAACAGAAGGGGACCCAGAAGCCTTATGCTCTCAAAGTGTTAAAGAAAACAGTGGACAAAAAAATCGTAAGAACTGAGATAGGAGTTCTTCTTCGCCTCTCACATCCAAACATTATAAAACTTAAAGAGATAT…
D30742		814	s	GCGGCGGCTGGCGGCCGGCTTCTCGCTCGGGCAGCGGCGGCGGCGGCGGCGGCGGCTTCCGGAGTCCCGCTGCGAAGATGCTCAAAGTCACGGTGCCCTCCTGCTCCGCCTCGTCCTGCTCTTCGGTCACCGCCAGTGCGGCCCCGGGGACCGCGAGCCTCGTCCCGGATTACTGGATCGACGGCTCCAACAGGGATGCGCTGAGCGATTTCTTCGAGGTGGAGTCGGAGCTGGGACGGGGTGCTACATCCATTGTGTACAGATGCAAACAGAAGGGGACCCAGAAGCCTTATGCTCTCAAAGTGTTAAAGAAAACAGTGGACAAAAAAATCGTAAGAACTGAGATAGGAGTTCTTCTTCGCCTCTCACATCCAAACATTATAAAACTTAAAGAGATAT…
D78514		7326	s	GGGCCCTCGGCAGGGAGGATGACGGAGCTGCAGTCGGCACTGCTACTGCGAAGACAGCTGGCAGAACTCAACAAAAATCCAGTGGAAGGCTTTTCTGCAGGTTTAATAGATGACAATGATCTCTACCGATGGGAAGTCCTTATTATTGGCCCTCCAGATACACTTTATGAAGGTGGTGTTTTTAAGGCTCATCTTACTTTCCCAAAAGATTATCCCCTCCGACCTCCTAAAATGAAATTCATTACAGAAATCTGGCACCCAAATGTTGATAAAAATGGTGATGTGTGCATTTCTATTCTTCATGAGCCTGGGGAAGATAAGTATGGTTATGAAAAGCCAGAGGAACGCTGGCTCCCTATCCACACTGTGGAAACCATCATGATTAGTGTCATTTCTATG…
D78577		7533	s	GAATTCATGCCAGGCAGATCCTCACTTCCTAAGCATTAACTTGGGAAAGAGCTCAGCAAGCTTTCATCCCTCTAGCTCATTTTTTGTTTTTTTGAGACAGAGTCTTGCTCTGTCGCCCAAGCTGGATGCAGTGGCACAGTCCTGGCTCACTGCAACTTCCACCTCCTGGGTTCGAGCGATTGTCATGTCCCACCCAAGTAGCTGGGATTACAGGTGCACGCCACATGCCCAGCTAATTTTTGTATTTTTCGTAGAGATGGGGTTTCTCTATATTGACTGGGTTGGTGTCGTACTCCCTGGCCTCAAGTGATCCGCCTGCCTTGGCCTCCCAAAGTCCTGGGATTACAGGTGTGAGCCACGCGACACCCCTCAAACCCTCAAACTGACTTTTCTCACACA…
D88795		56125	s	AACGATTGAGTCATACTCAATAATCATTCAAGCCACAGATGGGGGAGGACTTTTTGGAAAATCTACAGTCATAATTCACGTGATAGATGTAAATGACAATGCTCCTGAAATCACTGTGTCATCAATTACCAGTCCAATCCCAGAAAATACGCCAGAGACCGTGGTTATGGTTTTTAGTATCCAAGATATAGACTCTGGGACAACGGAAGAATTGTGTGTGCCATTCCGGAAGACCTCCCATTCCGTGCTAAAATCTTCAGTTGAGAATTACTACACGTTGGAAACAGAGAGACCACTGGACAGAGAGAGCACAGCCGAGTACAATATCACCATCACCGTCACCGACTTGGGGATACCCAGGCTGAAAACCGAGCACAACACAACTGTGTTGGTCTCTGA…
D89077		6503	s	GGCTCTGGGCATCACCAGCGGCCCCAGGGAAAAAGAAAGAAATGGGAAACAGCATGAAATCCACCCCTGCGCCTGCCGAGAGGCCCCTGCCCAACCCGGAGGGACTGGATAGCGACTTCCTTGCCGTGCTAAGTGACTACCCGTCTCCTGACATCAGCCCCCCGATATTCCGCCGAGGGGAGAAACTGCGTGTGATTTCTGATGAAGGGGGCTGGTGGAAAGCTATTTCTCTTAGCACTGGTCGAGAGAGTTACATCCCTGGAATATGTGTGGCCAGAGTTTACCATGGCTGGCTGTTTGAGGGCCTGGGCAGAGACAAGGCCGAGGAGCTGCTGCAGCTGCCAGACACAAAGGTCGGCTCCTTCATGATCAGAGAGAGTGAGACCAAGAAAGGGTTTT…
D89077		6503	s	GGCTCTGGGCATCACCAGCGGCCCCAGGGAAAAAGAAAGAAATGGGAAACAGCATGAAATCCACCCCTGCGCCTGCCGAGAGGCCCCTGCCCAACCCGGAGGGACTGGATAGCGACTTCCTTGCCGTGCTAAGTGACTACCCGTCTCCTGACATCAGCCCCCCGATATTCCGCCGAGGGGAGAAACTGCGTGTGATTTCTGATGAAGGGGGCTGGTGGAAAGCTATTTCTCTTAGCACTGGTCGAGAGAGTTACATCCCTGGAATATGTGTGGCCAGAGTTTACCATGGCTGGCTGTTTGAGGGCCTGGGCAGAGACAAGGCCGAGGAGCTGCTGCAGCTGCCAGACACAAAGGTCGGCTCCTTCATGATCAGAGAGAGTGAGACCAAGAAAGGGTTTT…
U75308		6874	s	GGACGAGGTCTTCTTCAACAGCGAGGTGGACGAGAAAGTGGGCCCGCGCCGCCCGCCGCGAAGCTGAGGCCGCCGCCCGAGGGCAGCGCGGGGGCCTGCGCCCCGGTGCCCGCCGCCGCCGCCGTCGCCGCGGGGCCCGAGCCCGCCCCCGCCGGCCCCGCCAAGCCCGCCGGCCCCGCCGCGCTGGCCGCCCGCGCCGGCCCCGGCCCCGGGCCCGGCCCCGGCCCCGGCCCCGGCCCTGGCAAGCCCGCCGGCCCCGGCGCCGCGCAAACTTTGAATGGGAGCGCCGCGCTGCTGAACTCGCACCACGCCGCCGCACCTGCTGTCAGCCTGGTCAACAACGGGCCCGCCGCGCTGCTGCCGCTGCCCAAGCCCGCCGCCCCCGCCGCCGCCCCGCCC…
J00306		6750	s	GAATTCAAGGACAGGTTTTCTTAAACTTTCTTTGTTTCTAGGAGATCAGGCAGAGCTGAATTTAACCAAGAATCTTTTGATCCTTTCCACATATAGATATACAATAGTGGTCACATATGTTCTGGGAGTTCCTAGACCTTATATGTCTAAACTGGGGCTTCCTGACATAAAACTATGCTTACCGGCAGGAATCTGTTAGAAAACTCAGAGCTCAGTAGAAGGAACACTGGCTTTGGAATGTGGAGGTCTGGTTTTGCTCAAAGTGTGCAGTATGTGAAGGAGAACAATTTACTGACCATTACTCTGCCTTACTGATTCAAATTCTGAGGTTTATTGAATAATTTCTTAGATTGCCTTCCAGCTCTAAATTTCTCAGCACCAAAATGAAGTCCATTTCAA…
J02843		1571	s	CCCCCATTGAAAAATTGTCTTTCTGATCTTTATAAACAATTATTTAATATCCAGTAAAATCTTCTCTATATTGCTTTACTAGTGAGTTCTATTAAAATTTTGAAGCACAGAAAATTCCCCTACAGTATAAAGTATCCCCAGTCACAGAGAAGACAGGGGTTTTGCAATGATTTCTAGAATAGTGCAATTTTTATGCAAGAACCTAATATAACACAAAAATTATAGCCCGATTTTATTTGTGGGTATAGATGCAAAATTACTAAAAATACTATTAACAAGTTGAATCCTTAGGGTGTTAAAAGAGTATCACTCCATGAACGAGTTGGTTGTGATGTGGAACTATGAGGTACTTTTATGATACAATATAAAAATTTATGGTAATTTTATGGTACATTGTGA…
D16105		4058	s	GCCAGGGCTGCCGTGGCAAAATGAGCTGTCAACTTTAGGTTGACAGGGGTGTGGCCGCGACCGCAAGGGCTTTTGTTGCCGGGTGGACCCAACAGGGATGGGCTGCTGGGGACAGCTGCTGGTGTGGTTCGGAGCCGCGGGCGCCATTCTCTGCTCTAGCCCGGGGTCCCAGGAGACTTTTCTGCGGTCCTCGCCCCTGCCGCTGGCAAGTCCCAGCCCCCAGGACCCGAAAGTCAGCGCCCCGCCTAGTATCTTGGAGCCAGCCTCCCCGCTGAATTCTCCGGGCACCGAGGGGTCTTGGCTGTTTTCTACCTGCGGGGCCAGCGGCCGGCATGGGCCCACACAGACACAATGTGACGGGGCGTACGCGGGGACCAGCGTGGTGGTGACCGTGGGGGC…
U68019		4088	s	CCCGGCGTCCCGTCGAGCCCAGCCCCGCCGGGGGCGCTCCTCGCCGCCCGCACGCCCTCCCCAGCCATGTCGTCCATCCTGCCTTTCACTCCCCCGATCGTGAAGCGCCTGCTGGGCTGGAAGAAGGGCGAGCAGAACGGGCAGGAGGAGAAATGGTGCGAGAAGGCGGTCAAGAGCCTGGTCAAGAAACTCAAGAAGACGGGGCAGCTGGACGAGCTGGAGAAGGCCATCACCACGCAGAACGTCAACACCAAGTGCATCACCATCCCCAGGTCCCTGGATGGCCGGTTGCAGGTGTCCCATCGGAAGGGGCTCCCTCATGTCATCTACTGCCGCCTGTGGCGATGGCCAGACCTGCACAGCCACCACGAGCTGCGGGCCATGGAGCTGTGTGAGTTC…
U92436		5728	s	CCTCCCCTCGCCCGGCGCGGTCCCGTCCGCCTCTCGCTCGCCTCCCGCCTCCCCTCGGTCTTCCGAGGCGCCCGGGCTCCCGGCGCGGCGGCGGAGGGGGCGGGCAGGCCGGCGGGCGGTGATGTGGCAGGACTCTTTATGCGCTGCGGCAGGATACGCGCTCGGCGCTGGGACGCGACTGCGCTCAGTTCTCTCCTCTCGGAAGCTGCAGCCATGATGGAAGTTTGAGAGTTGAGCCGCTGTGAGGCGAGGCCGGGCTCAGGCGAGGGAGATGAGAGACGGCGGCGGCCGCGGCCCGGAGCCCCTCTCAGCGCCTGTGAGCAGCCGCGGGGGCAGCGCCCTCGGGGAGCCGGCCGGCCTGCGGCGGCGGCAGCGGCGGCGTTTCTCGCCTCCTCTTCG…
V00540		3452	n	ACATCCCAATGGCCCTGTCCTTTTCTTTACTGATGGCCGTGCTGGTGCTCAGCTACAAATCCATCTGTTCTCTGGGCTGTGATCTGCCTCAGACCCACAGCCTGGGTAATAGGAGGGCCTTGATACTCCTGGCACAAATGGGAAGAATCTCTCCTTTCTCCTGCCTGAAGGACAGACATGACTTTGGATTCCCCCAAGAGGAGTTTGATGGCAACCAGTTCCAGAAGGCTCAAGCCATCTCTGTCCTCCATGAGATGATCCAGCAGACCTTCAATCTCTTCAGCACAAAGGACTCATCTGCTACTTGGGAACAGAGCCTCCTAGAAAAATTTTCCACTGAACTTAACCAGCAGCTGAATGACATGGAAGCCTGCGTGATACAGGAGGTTGGGGTGGAAG…
X16866		1565	)	GAATTCCGGAAGCCTAACTTCCTCCAACACAGGAGGAAGGAGAGTGTCCCCTGGGTGCTGACCCATTGTGGGGACGCATGTCTGTCCAGTCCGTGTCCAACAGGAGATCGACGACGTGATAGGGCAGGTGCGGCGACCAGAGATGGGTGACCAGGCTCACATGCCCTACACCACTGCCGTGATTCACGAGGTGCAGCGCTTTGGGGACATCATCCCCCTGAGTGTGACCCATATGACATCCCGTGACATCGAAGTACAGGGCTTCCGCATCCCTAAGGGAACGACACTCATCACCAACCTGTCATCGGTGCTGAAGGATGAGGCCGTCTGGAAGAAGCCCTTCCGCTTCCACCCCGAACACTTCCTGGATGCCCAGGGCCACTTTGTGAAGCCGGAGGC…
X52479		5578	a	GGAGCAAGAGGTGGTTGGGGGGGGACCATGGCTGACGTTTTCCCGGGCAACGACTCCACGGCGTCTCAGGACGTGGCCAACCGCTTCGCCCGCAAAGGGGCGCTGAGGCAGAAGAACGTGCACGAGGTGAAGGACCACAAATTCATCGCGCGCTTCTTCAAGCAGCCCACCTTCTGCAGCCACTGCACCGACTTCATCTGGGGGTTTGGGAAACAAGGCTTCCAGTGCCAAGTTTGCTGTTTTGTGGTCCACAAGAGGTGCCATGAATTTGTTACTTTTTCTTGTCCGGGTGCGGATAAGGGACCCGACACTGATGACCCCAGGAGCAAGCACAAGTTCAAAATCCACACTTACGGAAGCCCCACCTTCTGCGATCACTGTGGGTCACTGCTCTATGGA…
X75208		2049	r	GGCTCGGCTCCTAGAGCTGCCACGGCCATGGCCAGAGCCCGCCCGCCGCCGCCGCCGTCGCCGCCGCCGGGGCTTCTGCCGCTGCTCCCTCCGCTGCTGCTGCTGCCGCTGCTGCTGCTGCCCGCCGGCTGCCGGGCGCTGGAAGAGACCCTCATGGACACAAAATGGGTAACATCTGAGTTGGCGTGGACATCTCATCCAGAAAGTGGGTGGGAAGAGGTGAGTGGCTACGATGAGGCCATGAATCCCATCCGCACATACCAGGTGTGTAATGTGCGCGAGTCAAGCCAGAACAACTGGCTTCGCACGGGGTTCATCTGGCGGCGGGATGTGCAGCGGGTCTACGTGGAGCTCAAGTTCACTGTGCGTGACTGCAACAGCATCCCCAACATCCCCGGC…
X75346		9261	e	TCCCAGGGCCAGAGCCCGCCGGTGCCGTTCCCCGCCCCGGCCCCGCCGCCGCAGCCCCCCACCCCTGCCCTGCCGCACCCCCCGGCGCAGCCGCCGCCGCCGCCCCCGCAGCAGTTCCCGCAGTTCCACGTCAAGTCCGGCCTGCAGATCAAGAAGAACGCCATCATCGATGACTACAAGGTCACCAGCCAGGTCCTGGGGCTGGGCATCAACGGCAAAGTTTTGCAGATCTTCAACAAGAGGACCCAGGAGAAATTCGCCCTCAAAATGCTTCAGGACTGCCCCAAGGCCCGCAGGGAGGTGGAGCTGCACTGGCGGGCCTCCCAGTGCCCCGACATCGTACGGATCGTGGATGTGTACGAGAATCTGTACGCAGGGAGGAAGTGCCTGCTGATTGTC…
U75309		6877	s	AAGATGGCGGCGCTGGCGGAGGAGCAGACGGAGGTGGCGGTCAAGCTAGAGCCTGAGGGACCGCCAACGCTGCTACCTCCGCAGGCGGGGGACGGCGCAGGCGAGGGTAGCGGCGGCACTACCAACAACGGCCCCAACGGCGGCGGCGGGAACGTTGCGGCGTCGTCGTCCACTGGCGGGGATGGCGGGACCCCCAAGCCCACGGTGGCTGTCTCCGCCGCTGCCCCGGCGGGGGCGGCCCCGGTGCCCGCCGCTGCTCCGGACGCCGGCGCTCCGCATGACCGACAGACTCTACTGGCCGTGCTGCAGTTCCTACGGCAGAGCAAACTCCGCGAGGCCGAAGAGGCGCTGCGCCGTGAGGCCGGGCTGCTGGAGGAGGCAGTGGCGGGCTCCGGAGCC…
X83490		355	)	CACTTCGGAGGATTGCTCAACAACCATGCTGGGCATCTGGACCCTCCTACCTCTGGTTCTTACGTCTGTTGCTAGATTATCGTCCAAAAGTGTTAATGCCCAAGTGACTGACATCAACTCCAAGGGATTGGAATTGAGGAAGACTGTTACTACAGTTGAGACTCAGAACTTGGAAGGCCTGCATCATGATGGCCAATTCTGCCATAAGCCCTGTCCTCCAGATGTGAACATGGAATCATCAAGGAATGCACACTCACCAGCAACACCAAGTGCAAAGAGGAAGGATCCAGATCTAACTTGGGGTGGCTTTGTCTTCTTCTTTTGCCAATTCCACTAATTGTTTGGGTGAAGAGAAAGGAAGTACAGAAAACATGCAGAAAGCACAGAAAGGAAAACCAA…
X83492		355	)	CACTTCGGAGGATTGCTCAACAACCATGCTGGGCATCTGGACCCTCCTACCTCTGGTTCTTACGTCTGTTGCTAGATTATCGTCCAAAAGTGTTAATGCCCAAGTGACTGACATCAACTCCAAGGGATTGGAATTGAGGAAGACTGTTACTACAGTTGAGACTCAGAACTTGGAAGGCCTGCATCATGATGGCCAATTCTGCCATAAGCCCTGTCCTCCAGGTGAAAGGAAAGCTAGGGACTGCACAGTCAATGGGGATGAACCAGACTGCGTGCCCTGCCAAGAAGGGAAGGAGTACACAGACAAAGCCCATTTTTCTTCCAAATGCAGAAGATGTAGATTGTGTGATGAAGGACATGATGTGAACATGGAATCATCAAGGAATGCACACTCACCAGC…
X99101		2100	r	GGCTATAGCCCTGCTGTGATGAATTACAGCATTCCCAGCAATGTCACTAACTTGGAAGGTGGGCCTGGTCGGCAGACCACAAGCCCAAATGTGTTGTGGCCAACACCTGGGCACCTTTCTCCTTTAGTGGTCCATCGCCAGTTATCACATCTGTATGCGGAACCTCAAAAGAGTCCCTGGTGTGAAGCAAGATCGCTAGAACACACCTTACCTGTAAACAGAGAGACACTGAAAAGGAAGGTTAGTGGGAACCGTTGCGCCAGCCCTGTTACTGGTCCAGGTTCAAAGAGGGATGCTCACTTCTGCGCTGTCTGCAGCGATTACGCATCGGGATATCACTATGGAGTCTGGTCGTGTGAAGGATGTAAGGCCTTTTTTAAAAGAAGCATTCAAGGACAT…
Y08302		1852	4	CGCTTCCCGCCGCCCGAGCTTCGGAAACTTCCCGGCCGCGACGCAGGGAACCGGCGCGGAGAACCGAGCAGAGCGGAGCGCCCGTGGTCCAGCGTGTAGGGAGCCGATCGCCCATGGAGGGTCTGGGCCGCTCGTGCCTGTGGCTGCGTCGGGAGCTGTCGCCCCCGCGGCCGCGGCTCCTGCTCCTGGACTGCCGCAGCCGCGAGCTGTACGAGTCGGCGCGCATCGGTGGGGCGCTGAGCGTGGCCCTGCCGGCGCTCCTGCTGCGCCGCCTGCGGAGGGGCAGCCTGTCGGTGCGCGCGCTCCTGCCTGGGCCGCCGCTGCAGCCGCCCCCGCCTGCCCCCGTGCTCCTGTACGACCAGGGCGGGGGCCGGCGCCGGCGCGGGGAGGCCGAGGCCG…
AB003177		5715	s	ACTGTTCTCGCGTTCGCGGACGGCTGTGGTGTTTTGGCGCATGGGCGGAGCGTAGTTACGGTCGACTGGGGCGTCGTCCCTAGCCCGGGAGCCGGGTCTCTGGAGTCGCGGCCCGGGGTTCACGATGTCCGACGAGGAAGCGAGGCAGAGCGGAGGCTCCTCGCAGGCCGGCGTCGTGACTGTCAGCGACGTCCAGGAGCTGATGCGGCGCAAGGAGGAGATAGAAGCGCAGATCAAGGCCAACTATGACGTGCTGGAAAGCCAAAAAGGCATTGGGATGAACGAGCCGCTGGTGGACTGTGAGGGCTACCCCCGGTCAGACGTGGACCTGTACCAAGTCCGCACCGCCAGGCACAACATCATATGCCTGCAGAATGATCACAAGGCAGTGATGAAGCA…
AF014958		9034	s	AGACGCTTCAGAGATCCTCTGGAGGCCTGGGGGAGCTTTTGAGTACTTTATTTCAGTTGGTCCCTGAGCTCGGTGAGTGGGGCGGGTAGAGCCACCAGGGGAATCAACAGTGGTTTCTCGTGCCCCTCAGGGTCAGGAGCAGTCTGATCAAAAGGAGGGCATCCACTGTCCGGGGCCATTCCCACAGCTCCCGGATGCTGGGTCTGGAGGCTGCGCCCTTCCCCTGCAGGAGCTCAGCCCAGTGGGCAGTCTGAAGATGGCCAATTACACGCTGGCACCAGAGGATGAATATGATGTCCTCATAGAAGGTGAACTGGAGAGCGATGAGGCAGAGCAATGTGACAAGTATGACGCCCAGGCACTCTCAGCCCAGCTGGTGCCATCACTCTGCTCTGCTGT…
D00760		5683	s	ATGGCGGAGCGCGGGTACAGCTTTTCGCTGACTACATTCAGCCCGTCTGGTAAACTTGTCCAGATTGAATATGCTTTGGCTGCTGTAGCTGGAGGAGCCCCGTCCGTGGGAATTAAAGCTGCAAATGGTGTGGTATTAGCAACTGAGAAAAAACAGAAATCCATTCTGTATGATGAGCGAAGTGTACACAAAGTAGAACCAATTACCAAGCATATAGGTTTGGTGTACAGTGGCATGGGCCCCGATTACAGAGTGCTTGTGCACAGAGCTCGAAAACTAGCTCAACAATACTATCTTGTGTACCAAGAACCCATTCCTACAGCTCAGCTGGTACAGAGAGTAGCTTCTGTGATGCAAGAATATACTCAGTCAGGTGGTGTTCGTCCATTTGGAGTTTCT…
D00761		5689	s	CGCAGCCGTGCGATGTTGTCCTCTACAGCCATGTATTCGGCTCCTGGCAGAGACTTGGGGATGGAACCGCACAGAGCCGCGGGCCCTTTGCAGCTGCGATTTTCGCCCTACGTTTTCAACGGAGGTACTATACTGGCAATTGCTGGAGAAGATTTTGCAATTGTTGCTTCTGATACTCGATTGAGTGAAGGGTTTTCAATTCATACGCGGGATAGCCCCAAATGTTACAAATTAACAGACAAAACAGTCATTGGATGCAGCGGTTTTCATGGAGACTGTCTTACGCTGACAAAGATTATTGAAGCAAGACTAAAGATGTATAAGCATTCCAATAATAAGGCCATGACTACGGGGGCAATTGCTGCAATGCTGTCTACAATCCTGTATTCAAGGCGCTTC…
D00762		5684	s	GCACGATGAGCTCAATCGGCACTGGGTATGACCTGTCAGCCTCTACATTCTCTCCTGACGGAAGAGTTTTTCAAGTTGAATATGCTATGAAGGCTGTGGAAAATAGTAGTACAGCTATTGGAATCAGATGCAAAGATGGTGTTGTCTTTGGGGTAGAAAAATTAGTCCTTTCTAAACTTTATGAAGAAGGTTCCAACAAAAGACTTTTTAATGTTGATCGGCATGTTGGAATGGCAGTAGCAGGTTTGTTGGCAGATGCTCGTTCTTTAGCAGACATAGCAAGAGAAGAAGCTTCCAACTTCAGATCTAACTTTGGCTACAACATTCCACTAAAACATCTTGCAGACAGAGTGGCCATGTATGTGCATGCATATACACTCTACAGTGCTGTTAGACCTT…
D00763		5685	s	CCGTGGACATCTCAGGTCTTCAGGGTCTTCCATCTGGAACTATATAAAGTTCAGAAAACATGTCTCGAAGATATGACTCCAGGACCACTATATTTTCTCCAGAAGGTCGCTTATACCAAGTTGAATATGCCATGGAAGCTATTGGACATGCAGGCACCTGTTTGGGAATTTTAGCAAATGATGGTGTTTTGCTTGCAGCAGAGAGACGCAACATCCACAAGCTTCTTGATGAAGTCTTTTTTTCTGAAAAAATTTATAAACTCAATGAGGACATGGCTTGCAGTGTGGCAGGCATAACTTCTGATGCTAATGTTCTGACTAATGAACTAAGGCTCATTGCTCAAAGGTATTTATTACAGTATCAGGAGCCAATACCTTGTGAGCAGTTGGTTACAGCAC…
U80628		7084	s	GGGCGGCCATCGGCTTTACCCCGGGCGCGAGACCGCAGCGAGCGCTGGGGGGCGCTCGGCTTTGGTTCTGGGATGGAGAGAGGGCCTTTAAAGAGCAGGACGGACACGCTCTGAACATTCCGGCCCAAACTCGGTCCCCCGACCCATTTCCTGTCCCGATTCTTTCGACCTTGGGGGCGATGGGGACTGGGAGCTGCCTTAAGCCGATTCTGCTCACACTCTGGTGCCAGCGTGGGGGAGGGGGGTTACGCCCCGGCGCTCTCCTGCCCTCCCTGGGAGTGGGGACCAACACAGAAACGGGTCACTGTTACACCCGGGTTCTGGTGTCCGCCATATGGCTGTTGAGAGACGCTCAGAACCACCTGTGGGACGGATGGGCAGCGATGCCGCCCTGGGCCT…
D00763		5685	s	CCGTGGACATCTCAGGTCTTCAGGGTCTTCCATCTGGAACTATATAAAGTTCAGAAAACATGTCTCGAAGATATGACTCCAGGACCACTATATTTTCTCCAGAAGGTCGCTTATACCAAGTTGAATATGCCATGGAAGCTATTGGACATGCAGGCACCTGTTTGGGAATTTTAGCAAATGATGGTGTTTTGCTTGCAGCAGAGAGACGCAACATCCACAAGCTTCTTGATGAAGTCTTTTTTTCTGAAAAAATTTATAAACTCAATGAGGACATGGCTTGCAGTGTGGCAGGCATAACTTCTGATGCTAATGTTCTGACTAATGAACTAAGGCTCATTGCTCAAAGGTATTTATTACAGTATCAGGAGCCAATACCTTGTGAGCAGTTGGTTACAGCAC…
D13666		10631	s	AGAGACTCAAGATGATTCCCTTTTTACCCATGTTTTCTCTACTATTGCTGCTTATTGTTAACCCTATAAACGCCAACAATCATTATGACAAGATCTTGGCTCATAGTCGTATCAGGGGTCGGGACCAAGGCCCAAATGTCTGTGCCCTTCAACAGATTTTGGGCACCAAAAAGAAATACTTCAGCACTTGTAAGAACTGGTATAAAAAGTCCATCTGTGGACAGAAAACGACTGTTTTATATGAATGTTGCCCTGGTTATATGAGAATGGAAGGAATGAAAGGCTGCCCAGCAGTTTTGCCCATTGACCATGTTTATGGCACTCTGGGCATCGTGGGAGCCACCACAACGCAGCGCTATTCTGACGCCTCAAAACTGAGGGAGGAGATCGAGGGAAAGG…
U24576		8543	s	GCTCTGTCAGTAACACATGTGTAAGAGCCGCGGAGGGAGCGAGCGAGCCGGCTAGAGGCCAGCGCCGCCGCCGCCGCCGCCTCCGAGCCGGGCAGCAACAGCCCCGGCAGCGGCGCAGGCTCCAGCGCGCCGGGCCCGGCCGGCCGCAGCCCCCGACGCCTGGGTGCGCCTGCCTGCCGGCCTCCGCACCGTCCGCCGCCGCTCCCGGGGCTGTTGTGTCTGCGACTGCTCCCGGCCGGAGGTGCAGGGAGCTCAGCCGAGCCGCCGCTGCCATCCCGGAGCGAGCAAGCGAGCGAGCGCGCGGGAGGGAGGAAGGCGGCGGCGGAGGAGGAGGAGGAGCGGGAGGAGCGCGGGCGGGGGCGGGGGCCGCCGGGCGGGGGAATATACAAAGTGAAGCCA…
U68018		4087	s	AGGTTCGATACAAGAGGCTGTTTTCCTAGCGTGGCTTGCTGCCTTTGGTAAGAACATGTCGTCCATCTTGCCATTCACGCCGCCAGTTGTGAAGAGACTGCTGGGATGGAAGAAGTCAGCTGGTGGGTCTGGAGGAGCAGGCGGAGGAGAGCAGAATGGGCAGGAAGAAAAGTGGTGTGAGAAAGCAGTGAAAAGTCTGGTGAAGAAGCTAAAGAAAACAGGACGATTAGATGAGCTTGAGAAAGCCATCACCACTCAAAACTGTAATACTAAATGTGTTACCATACCAAGCACTTGCTCTGAAATTTGGGGACTGAGTACACCAAATACGATAGATCAGTGGGATACAACAGGCCTTTACAGCTTCTCTGAACAAACCAGGTCTCTTGATGGTCGTCT…
U68019		4088	s	CCCGGCGTCCCGTCGAGCCCAGCCCCGCCGGGGGCGCTCCTCGCCGCCCGCACGCCCTCCCCAGCCATGTCGTCCATCCTGCCTTTCACTCCCCCGATCGTGAAGCGCCTGCTGGGCTGGAAGAAGGGCGAGCAGAACGGGCAGGAGGAGAAATGGTGCGAGAAGGCGGTCAAGAGCCTGGTCAAGAAACTCAAGAAGACGGGGCAGCTGGACGAGCTGGAGAAGGCCATCACCACGCAGAACGTCAACACCAAGTGCATCACCATCCCCAGGTCCCTGGATGGCCGGTTGCAGGTGTCCCATCGGAAGGGGCTCCCTCATGTCATCTACTGCCGCCTGTGGCGATGGCCAGACCTGCACAGCCACCACGAGCTGCGGGCCATGGAGCTGTGTGAGTTC…
M61855		1559	5	GAGAAGGCTTCAATGGATTCTCTTGTGGTCCTTGTGCTCTGTCTCTCATGTTTGCTTCTCCTTTCACTCTGGAGACAGAGCTCTGGGAGAGGAAAACTCCCTCCTGGCCCCACTCCTCTCCCAGTGATTGGAAATATCCTACAGATAGGTATTAAGGACATCAGCAAATCCTTAACCAATCTCTCAAAGGTCTATGGCCCTGTGTTCACTCTGTATTTTGGCCTGAAACCCATAGTGGTGCTGCATGGATATGAAGCAGTGAAGGAAGCCCTGATTGATCTTGGAGAGGAGTTTTCTGGAAGAGGCATTTTCCCACTGGCTGAAAGAGCTAACAGAGGATTTGGAATTGTTTTCAGCAATGGAAAGAAATGGAAGGAGATCCGGCGTTTCTCCCTCATG…
M63838		3428	s	GGGAATAGCAGAATAGGAGCAAGCCAGCACTAGTCAGCTAACTAAGTGACTCAACCAAGGCCTTTTTTCCTTGTTATCTTTGCAGATACTTCATTTTCTTAGCGTTTCTGGAGATTACAACATCCTGCGGTTCCGTTTCTGGGAACTTTACTGATTTATCTCCCCCCTCACACAAATAAGCATTGATTCCTGCATTTCTGAAGATCTCAAGATCTGGACTACTGTTGAAAAAATTTCCAGTGAGGCTCACTTATGTCTGTAAAGATGGGAAAAAAATACAAGAACATTGTTCTACTAAAAGGATTAGAGGTCATCAATGATTATCATTTTAGAATGGTTAAGTCCTTACTGAGCAACGATTTAAAACTTAATTTAAAAATGAGAGAAGAGTATGACAAA…
M64174		3716	s	TCCAGTTTGCTTCTTGGAGAACACTGGACAGCTGAATAAATGCAGTATCTAAATATAAAAGAGGACTGCAATGCCATGGCTTTCTGTGCTAAAATGAGGAGCTCCAAGAAGACTGAGGTGAACCTGGAGGCCCCTGAGCCAGGGGTGGAAGTGATCTTCTATCTGTCGGACAGGGAGCCCCTCCGGCTGGGCAGTGGAGAGTACACAGCAGAGGAACTGTGCATCAGGGCTGCACAGGCATGCCGTATCTCTCCTCTTTGTCACAACCTCTTTGCCCTGTATGACGAGAACACCAAGCTCTGGTATGCTCCAAATCGCACCATCACCGTTGATGACAAGATGTCCCTCCGGCTCCACTACCGGATGAGGTTCTATTTCACCAATTGGCATGGAACCAAC…
M64572		5774	s	CTGCAGGTTATTCAGCGATAGTTATGACCTCCCGGTTACGTGCGTTGGGTGGAAGAATTAATAATATACGCACCTCGGAGTTACCCAAAGAGAAAACTCGATCAGAAGTCATTTGCAGCATCCACTTTTTAGATGGCGTGGTACAGACCTTTAAAGTTACTAAACAAGACACTGGCCAGGTTCTTCTGGATATGGTGCACAACCACCTGGGTGTGACTGAAAAGGAATATTTTGGTTTACAGCATGATGACGACTCCGTGGACTCTCCTAGATGGCTGGAAGCAAGCAAACCCATCAGGAAGCAGTTAAAAGGAGGTTTCCCCTGTACCCTGCATTTTCGAGTAAGATTTTTTATACCTGATCCCAACACACTGCAGCAAGAACAAACCAGGCACTTGT…
M68941		5775	s	CCTGCGTGTCCCTCTGCGCTCCGACTGGTGCGACTTCTCCCTGCGCTAGCGAGGCAGGGTTTTGGCCTCGCCTCTCGCGAGATCGCCTCCTGTTGCTGCCGCCGCCGCTCCTGGCCACTGACTGGCGGCGCCTGCGCAGCCGCCATGTTCGGTTGCTATGCTGCGGCCTAGGAGAGGGGGTGTGCTTGAGGGAGGAGGAAGAGATAGAGGAGGAGGAGGGGGAGGAAGAGGAGGTGGAGAAGGAGGGGGGTGACTGAGCTCCTCTTGCACTCTCACACACAAACGCTGCCCAGGATTACCCGCCAGCTCACGCCGCGCAGTGCGCTTTTCCGCTCCTCGCGCCCCACCACCAACATTGTTCTCTCAGGACTCCTGGGTCCCAGGGGTCGGAATTGGGCC…
U80987		6910	s	ATGGCCGACGCAGACGAGGGCTTTGGCCTGGCGCACACGCCTCTGGAGCCTGACGCAAAAGACCTGCCCTGCGATTCGAAACCCGAGAGCGCGCTCGGGGCCCCCAGCAAGTCCCCGTCGTCCCCGCAGGCCGCCTTCACCCAGCAGGGCATGGAGGGAATCAAAGTGTTTCTCCATGAAAGAGAACTGTGGCTAAAATTCCACGAAGTGGGCACGGAAATGATCATAACCAAGGCTGGAAGGCGGATGTTTCCCAGTTACAAAGTGAAGGTGACGGGCCTTAATCCCAAAACGAAGTACATTCTTCTCATGGACATTGTACCTGCCGACGATCACAGATACAAATTCGCAGATAATAAATGGTCTGTGACGGGCAAAGCTGAGCCCGCCATGCCTGGC…
M68941		5775	s	CCTGCGTGTCCCTCTGCGCTCCGACTGGTGCGACTTCTCCCTGCGCTAGCGAGGCAGGGTTTTGGCCTCGCCTCTCGCGAGATCGCCTCCTGTTGCTGCCGCCGCCGCTCCTGGCCACTGACTGGCGGCGCCTGCGCAGCCGCCATGTTCGGTTGCTATGCTGCGGCCTAGGAGAGGGGGTGTGCTTGAGGGAGGAGGAAGAGATAGAGGAGGAGGAGGGGGAGGAAGAGGAGGTGGAGAAGGAGGGGGGTGACTGAGCTCCTCTTGCACTCTCACACACAAACGCTGCCCAGGATTACCCGCCAGCTCACGCCGCGCAGTGCGCTTTTCCGCTCCTCGCGCCCCACCACCAACATTGTTCTCTCAGGACTCCTGGGTCCCAGGGGTCGGAATTGGGCC…
M69043		4792	s	TGCCGCCGTCCCGCCCGCCAGCGCCCCAGCGAGGAAGCAGCGCGCAGCCCGCGGCCCAGCGCACCCGCAGCAGCGCCCGCAGCTCGTCCGCGCCATGTTCCAGGCGGCCGAGCGCCCCCAGGAGTGGGCCATGGAGGGCCCCCGCGACGGGCTGAAGAAGGAGCGGCTACTGGACGACCGCCACGACAGCGGCCTGGACTCCATGAAAGACGAGGAGTACGAGCAGATGGTCAAGGAGCTGCAGGAGATCCGCCTCGAGCCGCAGGAGGTGCCGCGCGGCTCGGAGCCCTGGAAGCAGCAGCTCACCGAGGACGGGGACTCGTTCCTGCACTTGGCCATCATCCATGAAGAAAAGGCACTGACCATGGAAGTGATCCGCCAGGTGAAGGGAGACCTGGC…
M80397		5424	s	AGTCAGGGGTCACGGCGGCGTAGGCTGTGGCGGGAAACGCTGTTTGAAGCGGGATGGATGGCAAGCGGCGGCCAGGCCCAGGGCCCGGGGTGCCCCCAAAGCGGGCCCGTGGGGGCCTCTGGGATGATGATGATGCACCTTGGCCATCCCAATTCGAGGAGGACCTGGCACTGATGGAGGAGATGGAGGCAGAACACAGGCTGCAGGAGCAGGAGGAGGAGGAGCTGCAGTCAGTCCTGGAGGGGGTTGCAGACGGGCAGGTCCCACCATCAGCCATAGATCCTCGCTGGCTTCGGCCCACACCACCAGCGCTGGACCCCCAGACAGAGCCCCTCATCTTCCAACAGTTGGAGATTGACCATTATGTGGGCCCAGCGCAGCCTGTGCCTGGGGGGCCCC…
M93425		5782	s	AGCGACCGCAGCCGGGGGGACGCGGGAGGATGGAGCAAGTGGAGATCCTGAGGAAATTCATCCAGAGGGTCCAGGCCATGAAGAGTCCTGACCACAATGGGGAGGACAACTTCGCCCGGGACTTCATGCGGTTAAGAAGATTGTCTACCAAATATAGAACAGAAAAGATATATCCCACAGCCACTGGAGAAAAAGAAGAAAATGTTAAAAAGAACAGATACAAGGACATACTGCCATTTGATCACAGCCGAGTTAAATTGACATTAAAGACTCCTTCACAAGATTCAGACTATATCAATGCAAATTTTATAAAGGGCGTCTATGGGCCAAAAGCATATGTAGCAACTCAAGGACCTTTAGCAAATACAGTAATAGATTTTTGGAGGATGATATGGGAGT…
S75881		4603	)	CTTATTATGACTGAACAAGCAAGAAGATATCTGAGTACTTACACAGCTACCAGTAGTACTTCAAGAGCTCTCATACTGTAATTGTTATTAAAATTGATGATATGCCCCACTCCCTTACTGCAGTCTCTACTAAATTAGGTTGCAGTGAAATTTTTCTCAATTAGTTGTTTTTAAAGTTGTAAGATAGCCCTTTTAATACAGCATCTTTTTTCTATTCTATATAGTAGGCAGAAAGCTAGTAAGTCACTTAAGGGGTAGATAGTTTCATAGTTTATTTTTTAAGAGATGAGATTTTTAAAAATTGTTTTTAAAGAACAAGATGGGAAAATAATAGAATGTTCATGGATTTCTAAAAGTAAATTCTCATATATTTTCTTCACAAGATATATGTTGCTACTC…
S81661		2252	]	ACGCGCTCACACACAGAGAGAAAATCCTTCTGCCTGTTGATTTATGGAAACAATTATGATTCTGCTGGAGAACTTTTCAGCTGAGAAATAGTTTGTAGCTACAGTAGAAAGGCTCAAGTTGCACCAGGCAGACAACAGACATGGAATTCTTATATATCCAGCTGTTAGCAACAAAACAAAAGTCAAATAGCAAACAGCGTCACAGCAACTGAACTTACTACGAACTGTTTTTATGAGGATTTATCAACAGAGTTATTTAAGGAGGAATCCTGTGTTGTTATCAGGAACTAAAAGGATAAGGCTAACAATTTGGAAAGAGCAAGTACTCTTTCTTAAATCAATCTACAATTCACAGATAGGAAGAGGTCAATGACCTAGGAGTAACAATCAACTCAAGAT…
U12535		2059	s	CGCGAGGCCGGCGCTGTGCTCGCCTCGGAGATCGCTGCTCTTTAGCTGGGTGCAGAAGGCGGCTCCGCGGCTCGCGGACGACTGGCTGGGCGCGAATCAGATTGGGGGGCTTTCTCCCGGTCCCCTCCCACCTCGTCTGGGCTCGCGGCGTCTCCGGGGAAAGCCGTGGCCCCGAGGGCGGATCCGAGAACACACAAGTGAAAGACACAATGAATGGTCATATTTCTAATCATCCCAGTAGTTTTGGAATGTACCCATCTCAGATGAATGGCTACGGATCATCACCTACCTTTTCCCAGACGGACAGAGAACATGGTTCAAAAACAAGTGCAAAGGCCCTTTATGAACAAAGGAAGAATTATGCACGGGACAGTGTCAGCAGTGTGTCAGATATATCTC…
U12595		10131	s	TTCGTGCTTTGCGGCGGGCGCCGGCGCTGGCGGCCGTGCCGGGAGGAAAACCAATTCTGTGTCCTCGGAGGACCACAGCCCAGTTGGGCCCCAGGCGAAACCCAGCCTGGAGCTTGCAGGCAGGACGACTGTTCAGCACGCAGACCGCCGAGGACAAGGAGGAACCCCTGCACTCGATTATCAGCAGCACAGAGAGCGTGCAGGGTTCCACTTCCAAACATGAGTTCCAGGCCGAGACAAAGAAGCTTTTGGACATTGTTGCCCGGTCCCTGTACTCAGAAAAAGAGGTGTTTATACGGGAGCTGATCTCCAATGCCAGCGATGCCTTGGAAAAACTGCGTCACAAACTGGTGTCTGACGGCCAAGCACTGCCAGAAATGGAGATTCACTTGCAGACCA…
U12779		9261	s	GATATCACAGCAACATTGAAATGCTAAAAAGTTTTTAAACACTCTCAATTTCTAATTCACCATGTCACAGACTGGTGAAAAAAAAAAAAAAAGCGGCCGCTTCCCCCCGGCCGGGCCCCCGCCGCCCCGCGGTCCCCAGAGCGCCAGGCCCCCGGGGGGAGGGAGGGAGGGCGCCGGGCCGGTGGGAGCCAGCGGCGCGCGGTGGGACCCACGGAGCCCCGCGACCCGCCGAGCCTGGAGCCGGGCCGGCTCGGGGAAGCCGGCTCCAGCCCGGAGCGAACTTCGCAGCCCGTCGGGGGGCGGCGGGGAGGGGGCCCGGAGCCGGAGGAGGGGGCGGCCGCGGGCACCCCCGCCTGTGCCCCGGCGTCCCCGGGCACCATGCTGTCCAACTCCCAGGGC…
U81802		5298	s	GAAGTCCCTATCAGATTACACTTGGTTGACTACTCCGGAGCAGCCACTAAGAGGGATGAACAGGCCTGCGTGGAAATTGAATGAGATTAGTTGAGTCCACGCTCCATGAGAATGCTGAACACCATCCAAAGCAGCAAATTGAGATTCCTTGATTTGGGGAAGAGGTTTGGGAGGAACCCTTCAATAATTGGCATGGGACAAGAGGGGACCCAGTCCAAGTGTATTTGGGACTCGCAGTAGGGAGGAACAATTCAGAGAGAGCTTGGAAGCTCGAAGTCTGGCTGTGGCCATGGGAGATACAGTAGTGGAGCCTGCCCCCTTGAAGCCAACTTCTGAGCCCACTTCTGGCCCACCAGGGAATAATGGGGGGTCCCTGCTAAGTGTCATCACGGAGGGGGT…
U21090		5425	s	CGGGATGCGGCGCGCCGCGCGTTGAACCTCCTTGGCCTGGGCGAAGCTGTGTGGACCAAGCAAGTCAGGAGTGTGGCCATGTTTTCTGAGCAGGCTGCCCAGAGGGCCCACACTCTACTGTCCCCACCATCAGCCAACAATGCCACCTTTGCCCGGGTGCCAGTGGCAACCTACACCAACTCCTCACAACCCTTCCGGCTAGGAGAGCGCAGCTTTAGCCGGCAGTATGCCCACATTTATGCCACCCGCCTCATCCAAATGAGACCCTTCCTGGAGAACCGGGCCCAGCAGCACTGGGGCAGTGGAGTGGGAGTGAAGAAGCTGTGTGAACTGCAGCCTGAGGAGAAGTGCTGTGTGGTGGGCACTCTGTTCAAGGCCATGCCGCTGCAGCCCTCCATC…
U22376		4602	s	GAATTCTTTATTGGACTATGCATATTCCCAAACATATTATTGTCATACAACTGAGGGAAAAATGTAAAACTATATCTGGGAAATGAAAAATTATAAATTCTCAAAATGATACATAGGAAAATGATTTACAAAGAAAAAAAAGGAAAACTGAACTTAGTATCTTTCTACTTTAAAGGGGTTCAAGAACTTAGGAGTAGTTACACACCTCCTAAAATCTTGAAAAAGAGGCTATGAACTCACTTCACAAAGGGTTCAGATACTCACATTGTGTCCAAGAGACTCAGCAATTGGGAATCTTGCCAGTTAGATTCATAAAGCAATCCGAAAGCCAGAATGCAATTTCTTTAGGGGTGGTTTCTAGATGTTTATTCTAGATATTTTTAAAAGATTTTGTTTATT…
AGGTAGTCAGACCTCGCGGTATGATGGAGATGAAGCAACTGATTTACTGGTTTTCTCTATTTTTCTGCTGTTCGTGTTGTCATTTAAACAGACATGGAAACCGTCTGCACACGACAGAGATCTTTCCGAGCCTTTTTCATCTAGTGTGCTGTGCTGACCCGCTCCCCTGGATGCCTGCACACTCATTTGGTTCTCCCTTTTGGTCACTTTTTTCCACTTACCCTGGCAGAAATTCACGTGGCTGTCAGTAGTAATTCAGTGACCTGCTTTCAAAAAATGTTATAAATTAAGCAGCTTTTCTGTGTATAGCTTTTGGGTTGAACTGAGAAGGGCTAAGTGAAGGGAGAAGCTATGTTGAGCTCAGAGTCAGAATGCCCTGCCCCAGACATTTTGAGATGT…
U22376		4602	s	GAATTCTTTATTGGACTATGCATATTCCCAAACATATTATTGTCATACAACTGAGGGAAAAATGTAAAACTATATCTGGGAAATGAAAAATTATAAATTCTCAAAATGATACATAGGAAAATGATTTACAAAGAAAAAAAAGGAAAACTGAACTTAGTATCTTTCTACTTTAAAGGGGTTCAAGAACTTAGGAGTAGTTACACACCTCCTAAAATCTTGAAAAAGAGGCTATGAACTCACTTCACAAAGGGTTCAGATACTCACATTGTGTCCAAGAGACTCAGCAATTGGGAATCTTGCCAGTTAGATTCATAAAGCAATCCGAAAGCCAGAATGCAATTTCTTTAGGGGTGGTTTCTAGATGTTTATTCTAGATATTTTTAAAAGATTTTGTTTATT…
AGGTAGTCAGACCTCGCGGTATGATGGAGATGAAGCAACTGATTTACTGGTTTTCTCTATTTTTCTGCTGTTCGTGTTGTCATTTAAACAGACATGGAAACCGTCTGCACACGACAGAGATCTTTCCGAGCCTTTTTCATCTAGTGTGCTGTGCTGACCCGCTCCCCTGGATGCCTGCACACTCATTTGGTTCTCCCTTTTGGTCACTTTTTTCCACTTACCCTGGCAGAAATTCACGTGGCTGTCAGTAGTAATTCAGTGACCTGCTTTCAAAAAATGTTATAAATTAAGCAGCTTTTCTGTGTATAGCTTTTGGGTTGAACTGAGAAGGGCTAAGTGAAGGGAGAAGCTATGTTGAGCTCAGAGTCAGAATGCCCTGCCCCAGACATTTTGAGATGT…
U22376		4602	s	GAATTCTTTATTGGACTATGCATATTCCCAAACATATTATTGTCATACAACTGAGGGAAAAATGTAAAACTATATCTGGGAAATGAAAAATTATAAATTCTCAAAATGATACATAGGAAAATGATTTACAAAGAAAAAAAAGGAAAACTGAACTTAGTATCTTTCTACTTTAAAGGGGTTCAAGAACTTAGGAGTAGTTACACACCTCCTAAAATCTTGAAAAAGAGGCTATGAACTCACTTCACAAAGGGTTCAGATACTCACATTGTGTCCAAGAGACTCAGCAATTGGGAATCTTGCCAGTTAGATTCATAAAGCAATCCGAAAGCCAGAATGCAATTTCTTTAGGGGTGGTTTCTAGATGTTTATTCTAGATATTTTTAAAAGATTTTGTTTATT…
AGGTAGTCAGACCTCGCGGTATGATGGAGATGAAGCAACTGATTTACTGGTTTTCTCTATTTTTCTGCTGTTCGTGTTGTCATTTAAACAGACATGGAAACCGTCTGCACACGACAGAGATCTTTCCGAGCCTTTTTCATCTAGTGTGCTGTGCTGACCCGCTCCCCTGGATGCCTGCACACTCATTTGGTTCTCCCTTTTGGTCACTTTTTTCCACTTACCCTGGCAGAAATTCACGTGGCTGTCAGTAGTAATTCAGTGACCTGCTTTCAAAAAATGTTATAAATTAAGCAGCTTTTCTGTGTATAGCTTTTGGGTTGAACTGAGAAGGGCTAAGTGAAGGGAGAAGCTATGTTGAGCTCAGAGTCAGAATGCCCTGCCCCAGACATTTTGAGATGT…
U22376		4602	s	GAATTCTTTATTGGACTATGCATATTCCCAAACATATTATTGTCATACAACTGAGGGAAAAATGTAAAACTATATCTGGGAAATGAAAAATTATAAATTCTCAAAATGATACATAGGAAAATGATTTACAAAGAAAAAAAAGGAAAACTGAACTTAGTATCTTTCTACTTTAAAGGGGTTCAAGAACTTAGGAGTAGTTACACACCTCCTAAAATCTTGAAAAAGAGGCTATGAACTCACTTCACAAAGGGTTCAGATACTCACATTGTGTCCAAGAGACTCAGCAATTGGGAATCTTGCCAGTTAGATTCATAAAGCAATCCGAAAGCCAGAATGCAATTTCTTTAGGGGTGGTTTCTAGATGTTTATTCTAGATATTTTTAAAAGATTTTGTTTATT…
AGGTAGTCAGACCTCGCGGTATGATGGAGATGAAGCAACTGATTTACTGGTTTTCTCTATTTTTCTGCTGTTCGTGTTGTCATTTAAACAGACATGGAAACCGTCTGCACACGACAGAGATCTTTCCGAGCCTTTTTCATCTAGTGTGCTGTGCTGACCCGCTCCCCTGGATGCCTGCACACTCATTTGGTTCTCCCTTTTGGTCACTTTTTTCCACTTACCCTGGCAGAAATTCACGTGGCTGTCAGTAGTAATTCAGTGACCTGCTTTCAAAAAATGTTATAAATTAAGCAGCTTTTCTGTGTATAGCTTTTGGGTTGAACTGAGAAGGGCTAAGTGAAGGGAGAAGCTATGTTGAGCTCAGAGTCAGAATGCCCTGCCCCAGACATTTTGAGATGT…
U22376		4602	s	GAATTCTTTATTGGACTATGCATATTCCCAAACATATTATTGTCATACAACTGAGGGAAAAATGTAAAACTATATCTGGGAAATGAAAAATTATAAATTCTCAAAATGATACATAGGAAAATGATTTACAAAGAAAAAAAAGGAAAACTGAACTTAGTATCTTTCTACTTTAAAGGGGTTCAAGAACTTAGGAGTAGTTACACACCTCCTAAAATCTTGAAAAAGAGGCTATGAACTCACTTCACAAAGGGTTCAGATACTCACATTGTGTCCAAGAGACTCAGCAATTGGGAATCTTGCCAGTTAGATTCATAAAGCAATCCGAAAGCCAGAATGCAATTTCTTTAGGGGTGGTTTCTAGATGTTTATTCTAGATATTTTTAAAAGATTTTGTTTATT…
AGGTAGTCAGACCTCGCGGTATGATGGAGATGAAGCAACTGATTTACTGGTTTTCTCTATTTTTCTGCTGTTCGTGTTGTCATTTAAACAGACATGGAAACCGTCTGCACACGACAGAGATCTTTCCGAGCCTTTTTCATCTAGTGTGCTGTGCTGACCCGCTCCCCTGGATGCCTGCACACTCATTTGGTTCTCCCTTTTGGTCACTTTTTTCCACTTACCCTGGCAGAAATTCACGTGGCTGTCAGTAGTAATTCAGTGACCTGCTTTCAAAAAATGTTATAAATTAAGCAGCTTTTCTGTGTATAGCTTTTGGGTTGAACTGAGAAGGGCTAAGTGAAGGGAGAAGCTATGTTGAGCTCAGAGTCAGAATGCCCTGCCCCAGACATTTTGAGATGT…
U22376		4602	s	GAATTCTTTATTGGACTATGCATATTCCCAAACATATTATTGTCATACAACTGAGGGAAAAATGTAAAACTATATCTGGGAAATGAAAAATTATAAATTCTCAAAATGATACATAGGAAAATGATTTACAAAGAAAAAAAAGGAAAACTGAACTTAGTATCTTTCTACTTTAAAGGGGTTCAAGAACTTAGGAGTAGTTACACACCTCCTAAAATCTTGAAAAAGAGGCTATGAACTCACTTCACAAAGGGTTCAGATACTCACATTGTGTCCAAGAGACTCAGCAATTGGGAATCTTGCCAGTTAGATTCATAAAGCAATCCGAAAGCCAGAATGCAATTTCTTTAGGGGTGGTTTCTAGATGTTTATTCTAGATATTTTTAAAAGATTTTGTTTATT…
AGGTAGTCAGACCTCGCGGTATGATGGAGATGAAGCAACTGATTTACTGGTTTTCTCTATTTTTCTGCTGTTCGTGTTGTCATTTAAACAGACATGGAAACCGTCTGCACACGACAGAGATCTTTCCGAGCCTTTTTCATCTAGTGTGCTGTGCTGACCCGCTCCCCTGGATGCCTGCACACTCATTTGGTTCTCCCTTTTGGTCACTTTTTTCCACTTACCCTGGCAGAAATTCACGTGGCTGTCAGTAGTAATTCAGTGACCTGCTTTCAAAAAATGTTATAAATTAAGCAGCTTTTCTGTGTATAGCTTTTGGGTTGAACTGAGAAGGGCTAAGTGAAGGGAGAAGCTATGTTGAGCTCAGAGTCAGAATGCCCTGCCCCAGACATTTTGAGATGT…
M61853		1562	b	AGTGAAAGCCCGCAGTTGTCTTACTAAGAAGAGAAGCCTTCAATGGATCCAGCTGTGGCTCTGGTGCTCTGTCTCTCCTGTTTGTTTCTCCTTTCACTCTGGAGGCAGAGCTCTGGAAGAGGGAGGCTCCCGTCTGGCCCCACTCCTCTCCCGATTATTGGAAATATCCTGCAGTTAGATGTTAAGGACATGAGCAAATCCTTAACCAATTTCTCAAAAGTCTATGGCCCTGTGTTCACTGTGTATTTTGGCCTGAAGCCCATTGTGGTGTTGCATGGATATGAAGCAGTGAAGGAGGCCCTGATTGATCATGGAGAGGAGTTTTCTGGAAGAGGAAGTTTTCCAGTGGCTGAAAAAGTTAACAAAGGACTTGGAATCCTTTTCAGCAATGGAAAGAGA…
U82130		7251	s	GAAGGGTGTGCGATTGTGTGGGACGGTCTGGGGCAGCCCAGCAGCGGCTGACCCTCTGCCTGCGGGGAAGGGAGTCGCCAGGCGGCCGTCATGGCGGTGTCGGAGAGCCAGCTCAAGAAAATGGTGTCCAAGTACAAATACAGAGACCTAACTGTACGTGAAACTGTCAATGTTATTACTCTATACAAAGATCTCAAACCTGTTTTGGATTCATATGTTTTTAACGATGGCAGTTCCAGGGAACTAATGAACCTCACTGGAACAATCCCTGTGCCTTATAGAGGTAATACATACAATATTCCAATATGCCTATGGCTACTGGACACATACCCATATAATCCCCCTATCTGTTTTGTTAAGCCTACTAGTTCAATGACTATTAAAACAGGAAAGCATGTT…
L12723		3308	s	TGCGGCCGCACCTGCAGGCGCAGAGTAGGTATGGAAGATCCCTCGAGATCCATTGTGCTCTAAAGCCGCCGGGGGTCCGTGTCCTGTCTCGGTTGGCCGGACCCGGGCCCGAGCCCGAGCAGTAGCCGGCGCCATGTCGGTGGTGGGCATAGACCTGGGCTTCCAGAGCTGCTACGTCGCTGTGGCCCGCGCCGGCGGCATCGAGACTATCGCTAATGAGTATAGCGACCGCTGCACGCCGGCTTGCATTTCTTTTGGTCCTAAGAATCGTTCAATTGGAGCAGCAGCTAAAAGCCAGGTAATTTCTAATGCAAAGAACACAGTCCAAGGATTTAAAAGATTCCATGGCCGAGCATTCTCTGATCCATTTGTGGAGGCAGAAAAATCTAACCTTGCATA…
L23808		4321	s	TAGAAGTTTACAATGAAGTTTCTTCTAATACTGCTCCTGCAGGCCACTGCTTCTGGAGCTCTTCCCCTGAACAGCTCTACAAGCCTGGAAAAAAATAATGTGCTATTTGGTGAGAGATACTTAGAAAAATTTTATGGCCTTGAGATAAACAAACTTCCAGTGACAAAAATGAAATATAGTGGAAACTTAATGAAGGAAAAAATCCAAGAAATGCAGCACTTCTTGGGTCTGAAAGTGACCGGGCAACTGGACACATCTACCCTGGAGATGATGCACGCACCTCGATGTGGAGTCCCCGATCTCCATCATTTCAGGGAAATGCCAGGGGGGCCCGTATGGAGGAAACATTATATCACCTACAGAATCAATAATTACACACCTGACATGAACCGTGAGGAT…
L23808		4321	s	TAGAAGTTTACAATGAAGTTTCTTCTAATACTGCTCCTGCAGGCCACTGCTTCTGGAGCTCTTCCCCTGAACAGCTCTACAAGCCTGGAAAAAAATAATGTGCTATTTGGTGAGAGATACTTAGAAAAATTTTATGGCCTTGAGATAAACAAACTTCCAGTGACAAAAATGAAATATAGTGGAAACTTAATGAAGGAAAAAATCCAAGAAATGCAGCACTTCTTGGGTCTGAAAGTGACCGGGCAACTGGACACATCTACCCTGGAGATGATGCACGCACCTCGATGTGGAGTCCCCGATCTCCATCATTTCAGGGAAATGCCAGGGGGGCCCGTATGGAGGAAACATTATATCACCTACAGAATCAATAATTACACACCTGACATGAACCGTGAGGAT…
L34059		1002	s	CGCCGGCGGGGAAGATGACCGCGGGCGCCGGCGTGCTCCTTCTGCTGCTCTCGCTCTCCGGCGCGCTCCGGGCCCATAATGAGGATCTTACAACTAGAGAGACCTGCAAGGCTGGGTTCTCTGAAGATGATTACACGGCATTAATCTCCCAAAATATTCTAGAAGGGGAAAAGCTACTTCAAGTCAAGTTCAGCAGCTGTGTGGGGACCAAGGGGACACAATATGAGACCAACAGCATGGACTTCAAAGTTGGGGCAGATGGGACAGTCTTCGCCACCCGGGAGCTGCAGGTCCCCTCCGAGCAGGTGGCGTTCACGGTGACTGCATGGGACAGCCAGACAGCAGAGAAATGGGACGCCGTGGTGCGGTTGCTGGTGGCCCAGACCTCGTCCCCGCACT…
L34060		1006	s	CAGGAAATGCTCTTGGATCTCTGGACTCCATTAATAATATTATGGATTACTCTTCCCCCTTGCATTTACATGGCTCCGATGAATCAGTCTCAAGTTTTAATGAGTGGATCCCCTTTGGAACTAAACAGTCTGGGTGAAGAACAGCGAATTTTGAACCGCTCCAAAAGAGGCTGGGTTTGGAATCAAATGTTTGTCCTGGAAGAGTTTTCTGGACCTGAACCGATTCTTGTTGGCCGGCTACACACAGACCTGGATCCTGGGAGCAAAAAAATCAAGTATATCCTATCAGGTGATGGAGCTGGGACCATATTTCAAATAAATGATGTAACTGGAGATATCCATGCTATAAAAAGACTTGACCGGGAGGAAAAGGCTGAGTATACCCTAACAGCTCAAGCA…
L36642		2045	s	CGGTGCGAGCGAACAGGAGTGGGGGGGAAATTAAAAAAAGCTAAACGTGGAGCAGCCGATCGGGGACCGAGAAGGGGAATCGATGCAAGGAGCACACTAAAACAAAAGCTACTTCGGAACAAACAGCATTTAAAAATCCACGACTCAAGATAACTGAAACCTAAAATAAAACCTGCTCATGCACCATGGTTTTTCAAACTCGGTACCCTTCATGGATTATTTTATGCTACATCTGGCTGCTCCGCTTTGCACACACAGGGGAGGCGCAGGCTGCGAAGGAAGTACTACTGCTGGATTCTAAAGCACAACAAACAGAGTTGGAGTGGATTTCCTCTCCACCCAATGGGTGGGAAGAAATTAGTGGTTTGGATGAGAACTATACCCCGATACGAACATACC…
L37127		5439	s	TGAATTCGTGGGTGGCGGCGGCGGCGGACCCTTGGGGTCTGGACGCGACGGCGGCGGGACGATGAACGCCCCTCCAGCCTTCGAGTCGTTCTTGCTCTTCGAGGGCGAGAAGAAGATCACCATTAACAAGGACACCAAGGTACCCAATGCCTGTTTATTCACCATCAACAAAGAAGACCACACACTGGGAAACATCATTAAATCACAACTCCTAAAAGACCCGCAAGTGCTATTTGCTGGCTACAAAGTCCCCCACCCCTTGGAGCACAAGATCATCATCCGAGTGCAGACCACGCCGGACTACAGCCCCCAGGAAGCCTTTACCAACGCCATCACCGACCTCATCAGTGAGCTGTCCCTGCTGGAGGAGCGCTTTCGGGTGGCCATAAAAGACAAGCA…
L38487		2101	s	TCCTACAAGCAGCCGGCGGCGCCGCCGAGTGAGGGGACGCGGCGCGGTGGGGCGGCGCGGCCCGAGGAGGCGGCGGAGGAGGGGCCGCCCGCGGCCCCCGGCTCACTCCGGCACTCCGGGCCGCTCGGCCCCCATGCCTGCCCGACCGCGCTGCCGGAGCCCCAGGTGACCAGCGCCATGTCCAGCCAGGTGGTGGGCATTGAGCCTCTCTACATCAAGGCAGAGCCGGCCAGCCCTGACAGTCCAAAGGGTTCCTCGGAGACAGAGACCGAGCCTCCTGTGGCCCTGGCCCCTGGTCCAGCTCCCACTCGCTGCCTCCCAGGCCACAAGGAAGAGGAGGATGGGGAGGGGGCTGGGCCTGGCGAGCAGGGCGGTGGGAAGCTGGTGCTCAGCTCCCTG…
L77886		5796	s	ACGAGCAAACTCGGCATGGATACGACTGCGGCGGCGGCCGTGCCTGCTTTTGTGGCGCTCTTGCTCCTCTCTCCTTGGCCTCTCCTGGGATCGGCCCAAGGCCAGTTCTCCGCAGGTGGCTGTACTTTTGATGATGGTCCAGGGGCCTGTGATTACCACCAGGATCTGTATGATGACTTTGAATGGGTGCATGTTAGTGCTCAAGAGCCTCATTATCTACCACCCGAGATGCCCCAAGGTTCCTATATGATAGTGGACTCTTCAGATCACGACCCTGGAGAAAAAGCCAGACTTCAGCTGCCTACAATGAAGGAGAACGACACTCACTGCATTGATTTCAGTTACCTATTATATAGCCAGAAAGGACTGAATCCTGGCACTTTGAACATATTAGTTAGG…
M19720		4610	s	CGGGCCGCATCAGCCCTCCTCCTGTTTGCGCTCCCCAGCGTGCAATTTATTTGGGGGGCTACCGGGGATTGAACGGAGCGGGCGAGCGCTGCCAGGAGGTGGGGCCGGCCCCACCTGTCGACTGCCCGTAGTAGGCAGGGAGAGGGCGGGGTTTGTCCCATAGGGCCCGCCCCCCAGTCCCTGGGTCCCGGGCGCGCGACGAGATATAAGGCAGTCAGGAAACAATGCGCCTGCAGCTCGCGCTCCCGCGCCGATCCCGAGAGCGTCCGGGCCGCCGTGCGCGAGCGAGGGAGGGCGCGCGCGCGGGGGGGGCGCGCTCGTGAGTGCGGGCCGCGCTCTCGGCGGCGCGCATGTGCGTGTGTGCTGGCTGCCGGGCTGCCCCGAGCCGGCGGGGAGCCG…
U88629		22936	s	ATGGCGGCGGGGGGGACAGGGGGCCTGCGGGAGGAGCAGCGCTATGGGCTGTCGTGCGGACGGCTGGGGCAGGACAACATCACCGTACTGCATGTGAAGCTCACCGAGACGGCGATCCGGGCGCTCGAGACTTACCAGAGCCACAAGAATTTAATTCCTTTTCGACCTTCAATCCAGTTCCAAGGACTCCACGGGCTTGTCAAAATTCCCAAAAATGATCCCCTCAATGAAGTTCATAACTTTAACTTTTATTTGTCAAATGTGGGCAAAGACAACCCTCAGGGCAGCTTTGACTGCATCCAGCAAACATTCTCCAGCTCTGGAGCCTCCCAGCTCAATTGCCTGGGATTTATACAAGATAAAATTACAGTGTGTGCAACAAACGACTCGTATCAGATG…
M19720		4610	s	CGGGCCGCATCAGCCCTCCTCCTGTTTGCGCTCCCCAGCGTGCAATTTATTTGGGGGGCTACCGGGGATTGAACGGAGCGGGCGAGCGCTGCCAGGAGGTGGGGCCGGCCCCACCTGTCGACTGCCCGTAGTAGGCAGGGAGAGGGCGGGGTTTGTCCCATAGGGCCCGCCCCCCAGTCCCTGGGTCCCGGGCGCGCGACGAGATATAAGGCAGTCAGGAAACAATGCGCCTGCAGCTCGCGCTCCCGCGCCGATCCCGAGAGCGTCCGGGCCGCCGTGCGCGAGCGAGGGAGGGCGCGCGCGCGGGGGGGGCGCGCTCGTGAGTGCGGGCCGCGCTCTCGGCGGCGCGCATGTGCGTGTGTGCTGGCTGCCGGGCTGCCCCGAGCCGGCGGGGAGCCG…
M31166		5806	s	GAATTCGCGCTCAACTCAGCTCACTGAGAGTCTCTCCCGCCAGCTGTGGAAAGAACTTTGCGTCTCTCCAGCAATGCATCTCCTTGCGATTCTGTTTTGTGCTCTCTGGTCTGCAGTGTTGGCCGAGAACTCGGATGATTATGATCTCATGTATGTGAATTTGGACAACGAAATAGACAATGGACTCCATCCCACTGAGGACCCCACGCCGTGCGACTGCGGTCAGGAGCACTCGGAATGGGACAAGCTCTTCATCATGCTGGAGAACTCGCAGATGAGAGAGCGCATGCTGCTGCAAGCCACGGACGACGTCCTGCGGGGCGAGCTGCAGAGGCTGCGGGAGGAGCTGGGCCGGCTCGCGGAAAGCCTGGCGAGGCCGTGCGCGCCGGGGGCTCCCGC…
M33317		1548	s	GCTACCACCATGCTGGCCTCAGGGCTGCTTCTGGTGGCCTTGCTGGCCTGCCTGACTGTGATGGTCTTGATGTCTGTCTGGCAGCAGAGGAAGAGCAGGGGGAAGCTGCCTCCGGGACCCACCCCACTGCCCTTCATTGGAAACTACCTCCAGCTGAACACAGAGCACATATGTGACTCCATCATGAAGTTCAGTGAGTGCTATGGCCCCGTGTTCACCATTCACTTGGGGCCCCGGCGGGTCGTGGTGCTGTGTGGACATGATGCCGTCAGGGAGGCTCTGGTGGACCAGGCTGAGGAGTTCAGCGGGCGAGGCGAGCAAGCCACCTTCGACTGGGTCTTCAAAGGCTATGGCGTGGCGTTCAGCAACGGGGAGCGCGCCAAGCAGCTCCTGCGCTTT…
M33318		1548	s	GCTACCACCATGCTGGCCTCAGGGATGCTTCTGGTGGCCTTGCTGGTCTGCCTGACTGTGATGGTCTTGATGTCTGTTTGGCAGCAGAGGAAGAGCAAGGGGAAGCTGCCTCCGGGACCCACCCCATTGCCCTTCATTGGAAACTACCTGCAGCTGAACACAGAGCAGATGTACAACTCCCTCATGAAGATCAGTGAGCGCTATGGCCCCGTGTTCACCATTCACTTGGGGCCCCGGCGGGTCGTGGTGCTGTGTGGACATGATGCCGTCAGGGAGGCTCTGGTGGACCAGGCTGAGGAGTTCAGCGGGCGAGGCGAGCAAGCCACCTTCGACTGGGTCTTCAAAGGCTATGGCGTGGTATTCAGCAACGGGGAGCGCGCCAAGCAGCTCCGGCGCTTC…
M33318		1548	s	GCTACCACCATGCTGGCCTCAGGGATGCTTCTGGTGGCCTTGCTGGTCTGCCTGACTGTGATGGTCTTGATGTCTGTTTGGCAGCAGAGGAAGAGCAAGGGGAAGCTGCCTCCGGGACCCACCCCATTGCCCTTCATTGGAAACTACCTGCAGCTGAACACAGAGCAGATGTACAACTCCCTCATGAAGATCAGTGAGCGCTATGGCCCCGTGTTCACCATTCACTTGGGGCCCCGGCGGGTCGTGGTGCTGTGTGGACATGATGCCGTCAGGGAGGCTCTGGTGGACCAGGCTGAGGAGTTCAGCGGGCGAGGCGAGCAAGCCACCTTCGACTGGGTCTTCAAAGGCTATGGCGTGGTATTCAGCAACGGGGAGCGCGCCAAGCAGCTCCGGCGCTTC…
M34057		4052	s	TGAATTCGGCACGAGGTGGGCTCTCTCTTTTCCCCTCTTGCTCCTTTCTTTTCTTTTTTTCTGTTTTTTTAAACCTTCCAAGGCAAGTTCATGGATACTAAGCTGATGTGTTTGTTGTTCTTTTTCTCCCTGCCTCCGCTCCTAGTGAGTAACCACACTGGCCGCATCAAGGTGGTCTTTACTCCGAGCATCTGTAAAGTGACCTGCACCAAGGGCAGCTGTCAGAACAGCTGTGAGAAGGGGAACACCACCACTCTCATTAGTGAGAATGGTCATGCTGCCGACACCCTGACGGCCACGAACTTCCGAGTGGTAATTTGCCATCTTCCATGTATGAATGGTGGCCAGTGCAGTTCAAGGGACAAATGTCAGTGCCCTCCAAATTTCACAGGAAAACTT…
M34668		5786	A	GAATTCGGGGGAGTAAGAGACACGCTCAGGGGAGCAGGTACCCCTTCTCCTAAAGATGAAGAGGAGCAAACTGGCACTAAGCAAGGCCATCGAGAGCGGGGACACTGACCTGGTGTTCACGGTGTTGCTGCACCTGAAGAACGAGCTGAACCGAGGAGATTTTTTCATGACCCTTCGGAATCAGCCCATGGCCCTCAGTTTGTACCGACAGTTCTGTAAGCATCAGGAGCTAGAGACGCTGAAGGACCTTTACAATCAGGATGACAATCACCAGGAATTGGGCAGCTTCCACATCCGAGCCAGCTATGCTGCAGAAGAGCGTATTGAGGGGCGAGTAGCAGCTCTGCAGACAGCCGCCGATGCCTTCTACAAGGCCAAGAATGAGTTTGCAGCCAAGGC…
L04270		4055	s	GCCCTGGAGGCCCGGCCTGGCCGCTCCCGGCCCTGGGGTGCACATCGGCCCTGAGTCCCGTCCCAGGCTCTGGGCTCGGGCAGCCGCCGCCACCGCTGCCCAGGACGTCGGGCCTCCTGCCTTCCTCCCAGGCCCCCACGTTGCTGGCCGCCTGGCCGAGTGGCCGCCATGCTCCTGCCTTGGGCCACCTCTGCCCCCGGCCTGGCCTGGGGGCCTCTGGTGCTGGGCCTCTTCGGGCTCCTGGCAGCATCGCAGCCCCAGGCGGTGCCTCCATATGCGTCGGAGAACCAGACCTGCAGGGACCAGGAAAAGGAATACTATGAGCCCCAGCACCGCATCTGCTGCTCCCGCTGCCCGCCAGGCACCTATGTCTCAGCTAAATGTAGCCGCATCCGGGAC…
L05148		7535	e	GGAATAGGTTAGTTTCAGACAAGCCTGCTTGCCGGAGCTCAGCAGACACCAGGCCTTCCGGGCAGGCCTGGCCCACCGTGGGCCTCAGAGCTGCTGCTGGGGCATTCAGAACCGGCTCTCCATTGGCATTGGGACCAGAGACCCCGCAAGTGGCCTGTTTGCCTGGACATCCACCTGTACGTCCCCAGGTTTCGGGAGGCCCAGGGGCGATGCCAGACCCCGCGGCGCACCTGCCCTTCTTCTACGGCAGCATCTCGCGTGCCGAGGCCGAGGAGCACCTGAAGCTGGCGGGCATGGCGGACGGGCTCTTCCTGCTGCGCCAGTGCCTGCGCTCGCTGGGCGGCTATGTGCTGTCGCTCGTGCACGATGTGCGCTTCCACCACTTTCCCATCGAGCGCC…
L10413		2339	s	GGCGAGATGGCGGCCACCGAGGGGGTCGGGGAGGCTGCGCAAGGGGGCGAGCCCGGGCAGCCGGCGCAACCCCCGCCCCAGCCGCACCCACCGCCGCCCCAGCAGCAGCACAAGGAAGAGATGGCGGCCGAGGCTGGGGAAGCCGTGGCGTCCCCCATGGACGACGGGTTTGTGAGCCTGGACTCGCCCTCCTATGTCCTGTACAGGGACAGAGCAGAATGGGCTGATATAGATCCGGTGCCGCAGAATGATGGCCCCAATCCCGTGGTCCAGATCATTTATAGTGACAAATTTAGAGATGTTTATGATTACTTCCGAGCTGTCCTGCAGCGTGATGAAAGAAGTGAACGAGCTTTTAAGCTAACCCGGGATGCTATTGAGTTAAATGCAGCCAATTAT…
U90426		10212	s	CGGAAGCGCAGCAACTCGTGTCTGAGCGCCCGGCGGAAAACCGAAGTTGGAAGTGTCTCTTAGCAGCGCGCGGAGAAGAACGGGGAGCCAGCATCATGGCAGAACAGGATGTGGAAAACGATCTTTTGGATTACGATGAGGAGGAAGAGCCCCAGGCTCCTCAAGAGAGCACACCAGCTCCCCCTAAGAAAGACATCAAGGGATCCTACGTTTCCATCCACAGCTCTGGCTTCCGGGACTTTCTGCTGAAGCCGGAGCTCCTGCGGGCCATCGTGGACTGTGGCTTGGAGCATCCTTCTGAGGTCCAGCATGAGTGCATTCCCCAGGCCATCCTGGGCATGGACGTCCTGTGCCAGGCCAAGTCCGGGATGGGCAAGACAGCGGTCTTCGTGCTGGCCA…
X51630		7490	e	GTTCAAGGCAGCGCCCACACCCGGGGGCTCTCCGCAACCCGACCGCCTGTCCGCTCCCCCACTTCCCGCCCTCCCTCCCACCTACTCATTCACCCACCCACCCACCCAGAGCCGGGACGGCAGCCCAGGCGCCCGGGCCCCGCCGTCTCCTCGCCGCGATCCTGGACTTCCTCTTGCTGCAGGACCCGGCTTCCACGTGTGTCCCGGAGCCGGCGTCTCAGCACACGCTCCGCTCCGGGCCTGGGTGCCTACAGCAGCCAGAGCAGCAGGGAGTCCGGGACCCGGGCGGCATCTGGGCCAAGTTAGGCGCCGCCGAGGCCAGCGCTGAACGTCTCCAGGGCCGGAGGAGCCGCGGGGCGTCCGGGTCTGAGCCTCAGCAAATGGGCTCCGACGTGCGGG…
X57025		3479	I	TCACTGTCACTGCTAAATTCAGAGCAGATTAGAGCCTGCGCAATGGAATAAAGTCCTCAAAATTGAAATGTGACATTGCTCTCAACATCTCCCATCTCTCTGGATTTCCTTTTGCTTCATTATTCCTGCTAACCAATTCATTTTCAGACTTTGTACTTCAGAAGCAATGGGAAAAATCAGCAGTCTTCCAACCCAATTATTTAAGTGCTGCTTTTGTGATTTCTTGAAGGTGAAGATGCACACCATGTCCTCCTCGCATCTCTTCTACCTGGCGCTGTGCCTGCTCACCTTCACCAGCTCTGCCACGGCTGGACCGGAGACGCTCTGCGGGGCTGAGCTGGTGGATGCTCTTCAGTTCGTGTGTGGAGACAGGGGCTTTTATTTCAACAAGCCCACAGG…
X95152		675	)	GACTTAACTTCCCTCCCAGCTGTCCCAGATGACGCCATCTGAAATTTCTTGGAAACACGATCACTTTAACGGAATATTGCTGTTTTGGGGAAGTGTTTTACAGCTGCTGGGCACGCTGTATTTGCCTTACTTAAGCCCCTGGTAATTGCTGTATTCCGAAGACATGCTGATGGGAATTACCAGGCGGCGTTGGTCTCTAAACTGAGCCCTCTGTCCCAACTAGCTACGCGTCACTGGTTAGCGTGATTGAAACTAAATCGTATGAAAATCCTCTTCTCTAGTCGCACTAGCCACGTTTCGAGTGCTTAATGTGGCTAGTGGCACCGGTTTGGACAGCACAGCTGTAAAATGTTCCCATCCTCACAGTAAGCTGTTACCGTTCCAGGAGATGGGACTGAA…
Z70276		2257	)	AGGTTATTCAGCCAGCAGGGATACTTCCTGCAGATGCACCCAGATGGTACCATTGATGGGACCAAGGACGAAAACAGCGACTACACTCTCTTCAATCTAATTCCCGTGGGCCTGCGTGTAGTGGCCATCCAAGGAGTGAAGGCTAGCCTCTATGTGGCCATGAATGGTGAAGGCTATCTCTACAGTTCAGATGTTTTCACTCCAGAATGCAAATTCAAGGAATCTGTGTTTGAAAACTACTATGTGGTCTATTCTTCCACACTGTACCGCCAGCAAGAATCAGGCCGAGCTTGGTTTCTGGGACTCAATAAAGAAGGTCAAATTATGAAGGGGAACAGAGTGAAGAAAACCAAGCCCTCATCACATTTTGTACCGAAACCT
D00596		7298	s	CCTGTAGTCCCAGCTACGCGAGAGGCTGAGGCAGCAGAATTACTTGAACCCAGGAGGCGGAGGTTGCAGTGAGCCGAGATCGCGCCACTGCACTCCAGCCTGGGTGAGAGAGCGAGACTCTGTCTCAAAAAAAAAAAAAAAAGACCGCCAGGGCTCAAACAAAAAACCTCGGAAAAGCCCTGGCGGTCTTTTTTTTTTTTTTTTTTTTTTTTTTTTGGGACAGTCTTGCTCTGTCGCCCAGGCTGGAGTACAATGGTCGGATCTTGGCTCACTGCAACCTCTGCCTCCCAGGTTCAAGCAATTCTTCTGCCTCAGCCTCCCAAGTAGCCACCACGCCCAGCTAATTTTTGTACTTTTAGTAGAGACGGGGGTTTCACCATGTTGTCCAGGCTGGTCTTG…
D11086		3561	s	GAAGAGCAAGCGCCATGTTGAAGCCATCATTACCATTCACATCCCTCTTATTCCTGCAGCTGCCCCTGCTGGGAGTGGGGCTGAACACGACAATTCTGACGCCCAATGGGAATGAAGACACCACAGCTGATTTCTTCCTGACCACTATGCCCACTGACTCCCTCAGTGTTTCCACTCTGCCCCTCCCAGAGGTTCAGTGTTTTGTGTTCAATGTCGAGTACATGAATTGCACTTGGAACAGCAGCTCTGAGCCCCAGCCTACCAACCTCACTCTGCATTATTGGTACAAGAACTCGGATAATGATAAAGTCCAGAAGTGCAGCCACTATCTATTCTCTGAAGAAATCACTTCTGGCTGTCAGTTGCAAAAAAAGGAGATCCACCTCTACCAAACATTTG…
D11151		1909	n	GTCTGTTCCTTCCCCCAGTCATGCCTCTGCTGCTGCTGTTACCAGTCCAAAAGTCTGATGACCTCGGTCCCCATGAACGGAACAAGCATCCAGTGGAAGAACCACGATCAAAACAACCACAACACAGACCGGAGCAGCCATAAGGACAGCATGAACTGACCACCCTTAGAAGCACTCCTCGGTACTCCCATAATCCTCTCGGAGAAAAAAATCACAAGGCAACTGTGACTCCGGGAATCTCTTCTCTGATCCTTCTTCCTTAATTCACTCCCACACCCAAGAAGAAATGCTTTCCAAAACCGCAAGGTAGACTGGTTTATCCACCCACAACATCTACGAATCGTACTTCTTTAATTGATCTAATTTACATATTCTGCGTGTTGTATTCAGCACTAAAAA…
D25303		3680	s	CCGCGCTCGGCGCCCTGCTCGCCGGGCAGAGGGGAAGGCGGCCGGCTGGGGATGGGCGGCCCGGCTGCGCCGAGGGGCGCCGGGAGGCTCCGCGCGCTGCTGCTGGCGCTGGTGGTCGCGGGGATCCCCGCGGGCGCCTACAACCTCGACCCGCAGCGCCCCGTGCACTTCCAGGGCCCCGCTGACTCGTTCTTCGGCTACGCAGTTCTGGAGCATTTCCACGACAACACGCGCTGGGTCCTTGTGGGCGCACCAAAGGCAGATTCCAAATACAGCCCTTCAGTGAAGTCTCCTGGGGCTGTGTTTAAGTGCCGTGTTCACACCAACCCTGACCGGAGATGCACCGAACTGGACATGGCTCGAGGGAAGAATCGGGGCACGTCCTGCGGAAAGACCTGC…
D83646		4325	s	ATGATCTTACTCACATTCAGCACTGGAAGACGGTTGGATTTCGTGCATCATTCGGGGGTGTTTTTCTTGCAAACCTTGCTTTGGATTTTATGTGCTACAGTCTGCGGAACGGAGCAGTATTTCAATGTGGAGGTTTGGTTACAAAAGTACGGCTACCTTCCACCGACTGACCCCAGAATGTCAGTGCTGCGCTCTGCAGAGACCATGCAGTCTGCCCTAGCTGCCATGCAGCAGTTCTATGGCATTAACATGACAGGAAAAGTGGACAGAAACACAATTGACTGGATGAAGAAGCCCCGATGCGGTGTACCTGACCAGACAAGAGGTAGCTCCAAATTTCATATTCGTCGAAAGCGATATGCATTGACAGGACAGAAATGGCAGCACAAGCACATCACT…
U96115		9223	s	GGAGAAGTGCCTGGCGTGGACTATAACTTTCTGACTGTGAAGGAGTTCTTGGACCTCGAGCAGAGTGGGACTCTTCTGGAAGTCGGCACCTATGAAGGAAACTATTATGGGACACCCAAGCCTCCTAGCCAGCCAGTCAGTGGGAAAGTGATCACGACGGATGCCTTGCACAGCCTTCAGTCTGGCTCTAAGCAGTCGACCCCGAAGCGAACCAAGTCCTACAATGATATGCAAAATGCTGGCATAGTCCACGCGGAGAATGAGGAGGAGGATGACGTTCCTGAAATGAACAGCAGCTTTACAGCCGATTCTGGTGAACAAGAGGAGCACACTCTCCAAGAAACAGCATTACCACCTGTGAATAGTAGCATCATCGCTGCTCCCATCACGGACCCTTCT…
D83646		4325	s	ATGATCTTACTCACATTCAGCACTGGAAGACGGTTGGATTTCGTGCATCATTCGGGGGTGTTTTTCTTGCAAACCTTGCTTTGGATTTTATGTGCTACAGTCTGCGGAACGGAGCAGTATTTCAATGTGGAGGTTTGGTTACAAAAGTACGGCTACCTTCCACCGACTGACCCCAGAATGTCAGTGCTGCGCTCTGCAGAGACCATGCAGTCTGCCCTAGCTGCCATGCAGCAGTTCTATGGCATTAACATGACAGGAAAAGTGGACAGAAACACAATTGACTGGATGAAGAAGCCCCGATGCGGTGTACCTGACCAGACAAGAGGTAGCTCCAAATTTCATATTCGTCGAAAGCGATATGCATTGACAGGACAGAAATGGCAGCACAAGCACATCACT…
D84361		53358	1	GGCTTTTAACGGTGGGAGGGCACCATCCTCTTGCTCTGCTCTCGTTCTCCAGAAGGCTGTCCCGGGGCCCCCACTCTCCGTCCCGCTCCGGGGACAGTGGCTCGCCTGCTATGCGCGGCAGCCCGCGCCGGGGCCGGCACCAGCAGCGCCCGGGCGGATGCAGCGAGCCCACGGAGGGGCATGCTTCCACGCACCAAGTATAACCGCTTCAGGAATGACTCGGTGACATCGGTCGATGACCTTCTCCACAGCCTGTCGGTGAGCGGCGGCGGAGGCAAGGTTTCGGCGGCGCGCGCGACCCCGGCGGCGGCTCCCTACTTGGTGTCCGGCGAGGCGCTGCGCAAGGCGCCCGACGATGGGCCCGGCAGCCTGGGCCACCTGCTCCACAAGGTGTCCCAC…
D86550		1859	)	AAAAATAACTCATATTGTCTCTGAGGTTCTTTTCCAGTGAAGTGTTTAGTATTGCCGCTATTTGGAGTACAAAGTTGGAGCTTTTAAAGAACCTGGGAGTTCAAAAGTATAAGGAGAAATAAATGAAAAGCAGAAGTATTTTGAGGCAATAAGTATAGACTCAAATCTATATTATGACCCACTTGTAGCACCACTTGGAATTCTACCAATAAGAGATTTATTTGGGCAAACTATAATGGTTGTTGGAAATTGCAAATCTTAGTGTGAATTATTTTAGTCCAGTTGGTTTCTTTCTTTCTCTTACCTGAAATGAACTATACTGAGGCAATAGGAGCTTTGTATAGTAATTTAGGAGTGTAAAACAACTTAGGGAAAAGGATTATTAAGCAGGATGATTGG…
J02906		1572	s	GCAGGCTCAGCGCATCCCAGCCAGTGTCTCCTGCAGCTCAGCAGCTGCCTTCACCATGGACAGCATAAGCACAGCCATCTTACTCCTGCTCCTGGCTCTCGTCTGTCTGCTCCTGACCCTAAGCTCAAGAGATAAGGGAAAGCTGCCTCCGGGACCCAGACCCCTCTCAATCCTGGGAAACCTGCTGCTGCTTTGCTCCCAAGACATGCTGACTTCTCTCACTAAGCTGAGCAAGGAGTATGGCTCCATGTACACAGTGCACCTGGGACCCAGGCGGGTGGTGGTCCTCAGCGGGTACCAAGCTGTGAAGGAGGCCCTGGTGGACCAGGGAGAGGAGTTTAGTGGCCGCGGTGACTACCCTGCCTTTTTCAACTTTACCAAGGGCAATGGCATCGCCTT…
J04101		2113	s	TTGGGAAGAAAGTCGGATTTCCCCCGTCCCCTTCCCCCTGTTACTAATCCTCATTAAAAAGAAAAACAACAATAACTGCAAACTTGCTACCATCCCGTACGTCCCCCACTCCTGGCACCATGAAGGCGGCCGTCGATCTCAAGCCGACTCTCACCATCATCAAGACGGAAAAAGTCGATCTGGAGCTTTTCCCCTCCCCGGATATGGAATGTGCAGATGTCCCACTATTAACTCCAAGCAGCAAAGAAATGATGTCTCAAGCATTAAAAGCTACTTTCAGTGGTTTCACTAAAGAACAGCAACGACTGGGGATCCCAAAAGACCCCCGGCAGTGGACAGAAACCCATGTTCGGGACTGGGTGATGTGGGCTGTGAATGAATTCAGCCTGAAAGGTGTAG…
J04102		2114	s	CCGTTTCCTCCCCTCCCCTCCACTCGGCCGTCCCTCCTTCCTCCTCCCTCCTCCCTCCTCCTCCCGCTCCTGAAGAGCGCGCCGCGTGGGGGACGGCCCGGTTACTTCCTCCAGAGACTGACGAGTGCGGTGTCGCTCCAGCTCAGAGCTCCCGGAGCCGCCCGGCCAGCGTCCGGCCTCCCTGATCGTCTCTGGCCGGCGCCCTCGCCCTCGCCCGGCGCGCACCGAGCAGCCGCGGGCGCCGAGCAGCCACCGTCCCGACCAAGCGCCGGCCCTGCCCGCAGCGGCAGGATGAATGATTTCGGAATCAAGAATATGGACCAGGTAGCCCCTGTGGCTAACAGTTACAGAGGGACACTCAAGCGCCAGCCAGCCTTTGACACCTTTGATGGGTCCCTG…
V00599		203068	)	CAGGCTGGTCAATGTGGCAACCAGATCGGTGCCAAGTTCTGGGAGGTGATCAGTGATGAACATGGCATCGACCCCACCGGCACCTACCACGGGGACAGCGACCTGCAGCTGGACCGCATCTCTGTGTACTACAATGAAGCCACAGGTGGCAAATATGTTCCTCGTGCCATCCTGGTGGATCTAGAACCTGGGACCATGGACTCTGTTCGCTCAGGTCCTTTTGGCCAGATCTTTAGACCAGACAACTTTGTATTTGGTCAGTCTGGGGCAGGTAACAACTGGGCCAAAGGCCACTACACAGAGGGCGCCGAGCTGGTTGATTCTGTCCTGGATGTGGTACGGAAGGAGGCAGAGAGCTGTGACTGCCTGCAGGGCTTCCAGCTGACCCACTCACTGGGC…
X04500		3553	a	AGAAAGAAAGAGAGAGAGAAAGAAAAGAAAGAGGAAGGAAGGAAGGAAGGAAGAAAGACAGGCTCTGAGGAAGGTGGCAGTTCCTACAACGGGAGAACCAGTGGTTAATTTGCAAAGTGGATCCTGTGGAGGCANNCAGAGGAGTCCCCTAGGCCACCCAGACAGGGCTTTTAGCTATCTGCAGGCCAGACACCAAATTTCAGGAGGGCTCAGTGTTAGGAATGGATTATGGCTTATCAAATTCACAGGAAACTAACATGTTGAACAGCTTTTAGATTTCCTGTGGAAAATATAACTTACTAAAGATGGAGTTCTTGTGACTGACTCCTGATATCAAGATACTGGGAGCCAAATTAAAAATCAGAAGGCTGCTTGGAGAGCAAGTCCATGAAATGCTCT…
X17620		4830	)	TGCTGCGAACCACGTGGGTCCCGGGCGCGTTTCGGGTGCTGGCGGCTGCAGCCGGAGTTCAAACCTAAGCAGCTGGAAGGAACCATGGCCAACTGTGAGCGTACCTTCATTGCGATCAAACCAGATGGGGTCCAGCGGGGTCTTGTGGGAGAGATTATCAAGCGTTTTGAGCAGAAAGGATTCCGCCTTGTTGGTCTGAAATTCATGCAAGCTTCCGAAGATCTTCTCAAGGAACACTACGTTGACCTGAAGGACCGTCCATTCTTTGCCGGCCTGGTGAAATACATGCACTCAGGGCCGGTAGTTGCCATGGTCTGGGAGGGGCTGAATGTGGTGAAGACGGGCCGAGTCATGCTCGGGGAGACCAACCCTGCAGACTCCAAGCCTGGGACCATCCGT…
U43408		8711	s	GAGTCGCCGCTTCCGCCTTGACCAGGTGGAGCTGGAGACCTGGTCTCTCTAGGGCCTGCCCTGAGCTCACCATCTGAAGGAGAGTGCCATCATCCTTAGGAACTCCTTCTCCAGACATGCTTCCCGAGGCTGGCTCCCTGTGGCTACTGAAGCTGCTCCGGGACATCCAGTTGGCCCAGTTTTACTGGCCCATCCTAGAGGAGCTTAATGTCACCCGGCCAGGGCACTTCGACTTTGTAAAGCCTGAGGACCTGGACGGCATTGGCATGGGCCGGCCTGCCCAACGCAGACTGTCCGAAGCTCTGAAAAGCCTACGTTCTGGGCCTAAGTCTAAGAACTGGGTCTACAAGATCCTTGGAGGTTTTGCCCCTGAGCACAAGGAGCCCACCCTGCCCACGG…
U43408		8711	s	GAGTCGCCGCTTCCGCCTTGACCAGGTGGAGCTGGAGACCTGGTCTCTCTAGGGCCTGCCCTGAGCTCACCATCTGAAGGAGAGTGCCATCATCCTTAGGAACTCCTTCTCCAGACATGCTTCCCGAGGCTGGCTCCCTGTGGCTACTGAAGCTGCTCCGGGACATCCAGTTGGCCCAGTTTTACTGGCCCATCCTAGAGGAGCTTAATGTCACCCGGCCAGGGCACTTCGACTTTGTAAAGCCTGAGGACCTGGACGGCATTGGCATGGGCCGGCCTGCCCAACGCAGACTGTCCGAAGCTCTGAAAAGCCTACGTTCTGGGCCTAAGTCTAAGAACTGGGTCTACAAGATCCTTGGAGGTTTTGCCCCTGAGCACAAGGAGCCCACCCTGCCCACGG…
U46194		5891	s	GACTGGTGCTGGAGTTTTGAGTCCACAGATAAAATGTGTCTCCTTCGTCTCTACTAGAGAGGAAAAAGAACTGGAATTGGAAGAACAGGGAGACTGAAGGGTAGCAAGAGAGGCTGGAGAAGAGAGTGAAAAGACCGCTTACCTGATTTGAAATTGTCTGCAGCCCCTCTTTCCTGGAGTAAATGAACTGGACCAAATCTCAAAAATCCACGATGTCATCGGCACACCCGCTCAGAAGATCCTCACCAAGTTCAAACAGTCGAGAGCTATGAATTTTGATTTTCCTTTTAAAAAGGGATCAGGAATACCTCTACTAACAACCAATTTGTCCCCACAATGCCTCTCCCTCCTGCACGCAATGGTGGCCTATGATCCCGATGAGAGAATCGCCGCCCACCA…
U47011		2253	s	CTCGAGCTCCCCACTTCCTGGGCTTCTGGGGCTGGGGTCTTAGCATCTTCTCCCAGGCCTCCCCTCCCCCATAGGTGGCTGCCCTGGGGCCAGGGAACCGAAGTCCTGGGGGGGTGAGAGGGGCAGGTGGGGAGACGGGTGGCCAGACTGGTGGGCAGGAGGCCAGAGCAGGCCAGGCTCTGGGCCCCTCTCTCTGTCTTTCTGCGTTGGGGCCCAGCCCTCCGTAGACAACCATGTGTCACTGCTGCCTGGGAAGGACAGGAAGTTGCCGGGTGGGCTGCGAGTTGTGAGGGATTAGAGAGCGGGTGCCCAGGCAGGGGGGTGGGGCTGCGGCTCCTGCCCACCTCGCCATCTGCTGGGGTGCCCACCTGCTGTCTGGGGCCGCTCGCCCTCTGCCTC…
U47011		2253	s	CTCGAGCTCCCCACTTCCTGGGCTTCTGGGGCTGGGGTCTTAGCATCTTCTCCCAGGCCTCCCCTCCCCCATAGGTGGCTGCCCTGGGGCCAGGGAACCGAAGTCCTGGGGGGGTGAGAGGGGCAGGTGGGGAGACGGGTGGCCAGACTGGTGGGCAGGAGGCCAGAGCAGGCCAGGCTCTGGGCCCCTCTCTCTGTCTTTCTGCGTTGGGGCCCAGCCCTCCGTAGACAACCATGTGTCACTGCTGCCTGGGAAGGACAGGAAGTTGCCGGGTGGGCTGCGAGTTGTGAGGGATTAGAGAGCGGGTGCCCAGGCAGGGGGGTGGGGCTGCGGCTCCTGCCCACCTCGCCATCTGCTGGGGTGCCCACCTGCTGTCTGGGGCCGCTCGCCCTCTGCCTC…
U50527		90634	8	CGTGACTTCAGTAAWGGGAACCCGGGGCTCTCGCAGCCAGCCCTCCTGCCCATGGAGGACAGTTTCCTTCAATCTTTTGGGAGGCTGAGCCCAGCCCCAGCAGCAGCAGCAGCGKCAGSGCCGCCCCGGCGCCCCCGCGGGGGACACCTCCTCGCCGCCACAGCTTTAGGAAACACCTCTACCTCCTGCGAGGCCTYCCGGGCTCCGGGAAAACTACACTGGCCAGACAATTGCAGCATGACTTTCCCAGGGCCCTGATTTTCAGCACGGATGATTTTTTCTTCAGGGAAGATGGTGCCTATGAGTTCAATCCTGACTTCCTGGAGGAAGCTCATGAATGGAACCAAAAAAGAGCAAGAAAAGCAATGAGGAATGGYATATCCCCCATTATTATTGATA…
U50534		10129	3	AGGGGGCGGCGCTCCCGGCCATCCCTTAGCCCCGCGGCGGCCGTGTGGGCCGGAGGCTGCCTGCACCGCGTCAGGGAGGCCGGCCTAGAAACCCTCCCTCCCAGAAGAAAGCCGATCCCAGTTCAGGTGGGGTCTTCCTCGGTTGCGTACCTGGCTGGAGCCGAGCTGGTGGGCGGCCGGCAGCCGGCGTTTCTGGTGATGACAGCCCCGAAATGAAAGCAGCGCGGCCGCCGCCTCCGAGGGCTGCAGGGAGATCAGCGTCCAGCAAATAAGAAGCAAGTCCTGGACCCGGAGGAGGAGGAGCGGCCGAGCATCTCTCTCTGCTCCGCCGTGTCCTTTAGATGAGCACTCCCGGCCGGAGCCGGAGGTGGATCCGCAGAGCTGCCTCTGGGCGCCTGA…
U50534		10129	3	AGGGGGCGGCGCTCCCGGCCATCCCTTAGCCCCGCGGCGGCCGTGTGGGCCGGAGGCTGCCTGCACCGCGTCAGGGAGGCCGGCCTAGAAACCCTCCCTCCCAGAAGAAAGCCGATCCCAGTTCAGGTGGGGTCTTCCTCGGTTGCGTACCTGGCTGGAGCCGAGCTGGTGGGCGGCCGGCAGCCGGCGTTTCTGGTGATGACAGCCCCGAAATGAAAGCAGCGCGGCCGCCGCCTCCGAGGGCTGCAGGGAGATCAGCGTCCAGCAAATAAGAAGCAAGTCCTGGACCCGGAGGAGGAGGAGCGGCCGAGCATCTCTCTCTGCTCCGCCGTGTCCTTTAGATGAGCACTCCCGGCCGGAGCCGGAGGTGGATCCGCAGAGCTGCCTCTGGGCGCCTGA…
U50535		10443	6	CAGTTTCAAGAGGAAAAGTTAAATAAATTGCAGAAGTTACTTATTCTTTTAAGAGGTCTGCCTGGTTYTGGGAAAACAACATTGTCTCGGTAAGTAAAGGATACCAACTGAATACTTGGTAATTCATTATTTAAAAATTATAAATGATATTTGTCGCCGGCTGCAGTGACTCATGCRTGTAATCCCAACACTTTGGGAGGCCAGGGTGGACCAGTCACTTGAGCTCAGGAGTTTGAGACCAGCCTGGGCAACATAGTGAGACCCTGTCTCTAAAAAATGAAATAAAAATGTTAGAACTATAATGATACTTGTAATCACTGACAAGTGCTTTTATGTTTCTAGTAGAAGAAAATCTTTAATTTGCTACACTTGRGAATAGCATCTGACAGTGTAACTATT…
U50535		10443	6	CAGTTTCAAGAGGAAAAGTTAAATAAATTGCAGAAGTTACTTATTCTTTTAAGAGGTCTGCCTGGTTYTGGGAAAACAACATTGTCTCGGTAAGTAAAGGATACCAACTGAATACTTGGTAATTCATTATTTAAAAATTATAAATGATATTTGTCGCCGGCTGCAGTGACTCATGCRTGTAATCCCAACACTTTGGGAGGCCAGGGTGGACCAGTCACTTGAGCTCAGGAGTTTGAGACCAGCCTGGGCAACATAGTGAGACCCTGTCTCTAAAAAATGAAATAAAAATGTTAGAACTATAATGATACTTGTAATCACTGACAAGTGCTTTTATGTTTCTAGTAGAAGAAAATCTTTAATTTGCTACACTTGRGAATAGCATCTGACAGTGTAACTATT…
U63139		10111	s	CCAGGAGAGCGGCGTGGACGCGTGCGGGCCTAGAGGCCCACGTGATCCGCAGGGCGGCCGAGGCAGGAAGCTTGTGAGTGCGCGGTTGCGGGGTCGCATTGTGGCTACGGCTTTGCGTCCCCGGCGGGCAGCCCCAGGCTGGTCCCCGCCTCCGCTCTCCCCACCGGCGGGGAAAGCAGCTGGTGTGGGAGGAAAGGCTCCATCCCCCGCCCCCTCTCTCCCGCTGTTGGCTGGCAGGATCTTTTGGCAGTCCTGTGGCCTCGCTCCCCGCCCGGATCCTCCTGACCCTGAGATTCGCGGGTCTCACGTCCCGTGCACGCCTTGCTTCGGCCTCAGTTAAGCCTTTGTGGACTCCAGGTCCCTGGTGAGATTAGAAACGTTTGCAAACATGTCCCGGAT…
U64198		3595	s	TGCAGAGAACAGAGAAAGGACATCTGCGAGGAAAGTTCCCTGATGGCTGTCAACAAAGTGCCACGTCTCTATGGCTGTGTACGCTGAGCACACGATTTTATCGCGCCTATCATATCTTGGTGCATAAACGCACCTCACCTCGGTCAACCCTTGCTCCGTCTTATGAGACAGGCTTTATTATCCGCATTTTATATGAGGGGAATCTGACGGTGGAGAGAGAATTATCTTGCTCAAGGCGACACAGCAGAGCCCACAGGTGGCAGAATCCCACCCGAGCCCGCTTCGACCCGCGGGGTGGAAACCACGGGCGCCCGCCCGGCTGCGCTTCCAGAGCTGAACTGAGAAGCGAGTCCTCTCCGCCCTGCGGCCACCGCCCAGCCCCGACCCCCGCCCCGGCCC…
U68723		1112	s	GAGGGTGGGTCGACCCCGGGAATTCGGCACGAGCGGCGGCGGGGCCACCCGCGAGTCCAGCGTCGCCGCAGCCCCCCAATGCGGCCGCGAGAAGCAGCGGGGGGGCAGGCGATCGAAGGAGCCTTCACGTAAATGGGTCCAGTCATGCCTCCCAGTAAGAAGCCAGAAAGCTCAGGAATTAGTGTCTCCAGTGGACTGAGTCAGTGTTACGGGGGCAGCGGTTTCTCCAAGGCCCTTCAGGAAGACGATGACCTCGACTTTTCTCTGCCTGACATCCGATTAGAAGAGGGGGCCATGGAAGATGAAGAGCTGACCAACCTGAACTGGCTGCACGAGAGCAAGAACTTGCTGAAGAGCTTTGGGGAGTCGGTCCTCAGGAGTGTCAGCCCCGTCCAGGAC…
U77949		990	s	GAGCGCGGCTGGAGTTTGCTGCTGCCGCTGTGCAGTTTGTTCAGGGGCTTGTGGCGGTGAGTCCGAGAGGCTGCGTGTGAGAGACGTGAGAAGGATCCTGCACTGAGGAGGTGGAAAGAAGAGGATTGCTCGAGGAGGCCTGGGGTCTGTGAGACAGCGGAGCTGGGTGAAGGCTGCGGGTTCCGGCGAGGCCTGAGCTGTGCTGTCGTCATGCCTCAAACCCGATCCCAGGCACAGGCTACAATCAGTTTTCCAAAAAGGAAGCTGTCTCGGGCATTGAACAAAGCTAAAAACTCCAGTGATGCCAAACTAGAACCAACAAATGTCCAAACCGTAACCTGTTCTCCTCGTGTAAAAGCCCTGCCTCTCAGCCCCAGGAAACGTCTGGGCGATGACAAC…
X00588		1956	r	GCCGCGCTGCGCCGGAGTCCCGAGCTAGCCCCGGCGCCGCCGCCGCCCAGACCGGACGACAGGCCACCTCGTCGGCGTCCGCCCGAGTCCCCGCCTCGCCGCCAACGCCACAACCACCGCGCACGGCCCCCTGACTCCGTCCAGTATTGATCGGGAGAGCCGGAGCGAGCTCTTCGGGGAGCAGCGATGCGACCCTCCGGGACGGCCGGGGCAGCGCTCCTGGCGCTGCTGGCTGCGCTCTGCCCGGCGAGTCGGGCTCTGGAGGAAAAGAAAGTTTGCCAAGGCACGAGTAACAAGCTCACGCAGTTGGGCACTTTTGAAGATCATTTTCTCAGCCTCCAGAGGATGTTCAATAACTGTGAGGTGGTCCTTGGGAATTTGGAAATTACCTATGTGCAG…
X00695		3558	n	AGTGGTTTTTGGAGTCAGTACATTCTCTTTTCAAATCCTTCTCTGCCCCTTACTGGCAATAAGGGCTGAGTGACCTAGAGGCAAATTACTTAACTTCTCTGAGCCTCAGTTTTCTAATCTGCAAAATAGGAGCCATCACTTCACAAGTCTGTAAGACTTATATTAGACTAAGTGCCTGCCTGTACACTGTTCTCTTTTTCTCTCTTTCTATATACCTGAAGGCATTATAGTGCTAGATGTCTGTTTAAAGACCAGACAATATTGTCTTAAAAAAACAAACAAAAACACAGACAATACCATCTTTAAAAAAAAAAAAAAAGTCCAGGTAAGAAATAAATAAGGCCATAGAATGGAAGCTTTACAAGGACTCTCTTTGAGACAGGATCTCCTCAAGTGTCC…
X02751		4893	s	CTGCAGCTTCTAGGACCCGGTTTCTTTTACTGATTTAAAAACAAAACAAAAAAAAATAAAAAAGTTGTGCCTGAAATGAATCTTGTTTTTTTTTTATAAGTAGCCGCCTGGTTACTGTGTCCTGTAAAATACAGACATTGACCCTTGGTGTAGCTTCTGTTCAACTTTATATCACGGGAATGGATGGGTCTGATTTCTTGGCCCTCTTCTTGAATTGGCCATATACAGGGTCCCTGGCCAGTGGACTGAAGGCTTTGTCTAAGATGACAAGGGTCAGCTCAGGGGATGTGGGGGAGGGCGGTTTTATCTTCCCCCTTGTCGTTTGAGGTTTTGATCTCTGGGTAAAGAGGCCGTTTATCTTTGTAAACACGAAACATTTTTGCTTTCTCCAGTTTTCTG…
X00088		8970	e	CTTGGCCTTAGCGCGGGCTTTGCCTCCCTGCTTGCCACGTCCAGACATAGCGAGCGCAACTCACTACGAGCAACCACAAAGTGAACGGGAAAGGCGGCGCTTTTTATAAACACTATTGGGCGCGAAAAAGAAGACGTGTTGTTGGTTGGGACTGCAGTTTAATTTCAACCAATAGTAGTGCGTCTTCTGGATTTGCGAATCCTGATTGGGCAGACCTGACCTCTGACGTTACCCTGAATAACTACCAATCAGACACAAGACTTCAACTCTTCACCTTATTTGCATAAGCGATTCTATATAAAAGCGCCTTGTCATACCCTGCTCACGCTGTTTTTCCTTTTCGTTGGCGCTTTATAGCTACACAGTGCTATGCCAGAGCCAGCGAAGTCTGCTCCCGCC…
X02956		3442	5	CTTAATCCGGGACTGAATAAATTCTATTTTACATTCTATTACGCTGCTTTTAAAGCATTAAAGAAGTACAATATTCTCTCTCGATAATGGGTACTGTAATGTATATACATCAGCCAACACATAGTATATCTGTGTTATTAAAATTTAATGGGATTTTTAGTTAGAAAAAAAATTTCTAAAAAGCATATGTGGCAGAGTGAAGATGAGGTAATAATGTAAAAATAAATAAACTGAGAAACACTCCTGTACATCTATGTAGAAAGAGCATAAAAGAAAGCAAAAAGAGAAGTAGAAAGTAACACAAGGCATTCAGAAAATGGAAACTCGTATGTGACCTTTTTAAGATCTGTGCACAAAACAAGGTCTTCAGAGAAGAGCCCAAGGTTCAGGGTCACTCAA…
X02958		3443	6	ATGCTCAGAGTTAAGTTAAATGTCAAATTTTTAAAAATTTAACTTTTAGTTAAATTACTTTGCCATTCCTAACAGATCAAGAAATAATAAAAGTAAACTTTATGCTTTTTCTTTTAGTGTGCAAGTAGACATACATACAGTACATAAGGAGATATACAATATATTTGTTATTAAAATTTAATAAAAATTTAATTTCAATTAAGAAAAAAATTTCTTAAAAGACTCTGGAGGCAGGCAAGAGAAGGGAGTGTCAATAATGACCACATACACACACAAACACACACACAAAACTGGTTGAAAAACTACTCTATACCCATGTAGAGAGTAAATAAATGAAAGCAAAATCAGACGTAGAAAGTAAATTCTGAAAATGGAAACTAGTATGTTCCCTATTTAAGA…
X04571		1950	r	GGGAGAGGAATCGTATCTCCATATTTCTTCTTTCAGCCCCAATCCAAGGGTTGTAGCTGGAACTTTCCATCAGTTCTTCCTTTCTTTTTCCTCTCTAAGCCTTTGCCTTGCTCTGTCACAGTGAAGTCAGCCAGAGCAGGGCTGTTAAACTCTGTGAAATTTGTCATAAGGGTGTCAGGTATTTCTTACTGGCTTCCAAAGAAACATAGATAAAGAAATCTTTCCTGTGGCTTCCCTTGGCAGGCTGCATTCAGAAGGTCTCTCAGTTGAAGAAAGAGCTTGGAGGACAACAGCACAACAGGAGAGTAAAAGATGCCCCAGGGCTGAGGCCTCCGCTCAGGCAGCCGCATCTGGGGTCAATCATACTCACCTTGCCCGGGCCATGCTCCAGCAAAATCA…
U39657		5608	s	GGCTTCTGGTTCGGCCCACCTCTGAAGGTTCCAGAATCGATAGTGAATTCGTGGTTCCAAGTTTGGAGCTTTTAGCTGCCAGCCCTGGCCCATCATGTAGCTGCAGCACAGCCTTCCCTAACGTTGCAACTGGGGGAAAAATCACTTTCCAGTCTGTTTTGCAAGGTGTGCATTTCCATCTTGATTCCCTGAAAGTCCATCTGCTGCATCGGTCAAGAGAAACTCCACTTGCATGAAGATTGCACGCCTGCAGCTTGCATCTTTGTTGCAAAACTAGCTACAGAAGAGAAGCAAGGCAAAGTCTTTTGTGCTCCCCTCCCCCATCAAAGGAAAGGGGAAAATGTCTCAGTCGAAAGGCAAGAAGCGAAACCCTGGCCTTAAAATTCCAAAAGAAGCATT…
U39817		641	s	GCGCGGCGGCCGTGGTTGCGGCGCGGGAAGTTTGGATCCTGGTTCCGTCCGCTAGGAGTCTGCGTGCGAGGATTATGGCTGCTGTTCCTCAAAATAATCTACAGGAGCAACTAGAACGTCACTCAGCCAGAACACTTAATAATAAATTAAGTCTTTCAAAACCAAAATTTTCAGGTTTCACTTTTAAAAAGAAAACATCTTCAGATAACAATGTATCTGTAACTAATGTGTCAGTAGCAAAAACACCTGTATTAAGAAATAAAGATGTTAATGTTACCGAAGACTTTTCCTTCAGTGAACCTCTACCCAACACCACAAATCAGCAAAGGGTCAAGGACTTCTTTAAAAATGCTCCAGCAGGACAGGAAACACAGAGAGGTGGATCAAAATCATTATTGC…
S77812		2321	)	GAGAGCATCACTCAGCGCATGGCAATAATAGAAGGAAAGAATAAGATGGCTAGCACCTTGGTTGTGGCTGACTCTAGAATTTCTGGAATCTACATTTGCATAGCTTCCAATAAAGTTGGGACTGTGGGAAGAAACATAAGCTTTTATATCACAGAATTGTCAAACTTTGAGTGCCTTCATCCTTGCTCTCAGGAATAGAACTCTACCTCATCGGATCTCATGTGCCAAATGGGTTTCATGTTAACTTGGAAAAAATGCCGACGGAAGGAGAGGACCTGAAACTGTCTTGCACAGTTAACAAGTTCTTATACAGAGACGTTACTTGGATTTTACTGCGGKTPSKFSWDDIKEGMMCILSVRHTDPQYEGQTKTKLSNPDAKEAVNIIIGNAFEEFLLKSP…
U03056		3373	s	TTCCTCCAGGAGTCTCTGGTGCAGCTGGGGTGGAATCTGGCCAGGCCCTGCTTAGGCCCCCATCCTGGGGTCAGGAAATTTGGAGGATAAGGCCCTTCAGCCCCAAGGTCAGCAGGGACGAGCGGGCAGACTGGCGGGTGTACAGGAGGGCTGGGTTGACCTGTCCTTGGTCACTGAGGCCATTGGATCTTCCTCCAGTGGCTGCCAGGATTTCTGGTGGAAGAGACAGGAAGGCCTCCCCCCCTTGGTCGGGTCAGCCTGGGGGCTGAGGGCCTGGCTGTCAGCCACTCTTCCCAGAACATATGTCATGGCCTCAGTGGCTCATGGGGAAGCAGGGGTGGGCGAGCTTAGGCTAGAGCAAGTCCTGTGGGAGATGGCAGAGGCCTGGTCTGAGAGGCA…
U09607		3718	s	CCCTCTGACCAGGACTGAGGGGCTTTTTCTCTCTGTGCCCCAGGCAAGTTGCACTCATTATGGAATTCCGGCGGCCCGCTAGGCAAGTTGCACTCATGGCACCTCCAAGTGAAGAGACGCCCCTGATCCCTCAGCGTTCATGCAGCCTCTTGTCCACGGAGGCTGGTGCCCTGCATGTGCTGCTGCCCGCTCGGGCCCCGGGGCCCCCCCAGCGCCTATCTTTCTCCTTTGGGGACCACTTGGCTGAGGACCTGTGCGTGCAGGCTGCCAAGGCCAGCGGCATCCTGCCTGTGTACCACTCCCTCTTTGCTCTGGCCACGGAGGACCTGTCCTGCTGGTTCCCCCCGAGCCACATCTTCTCCGTGGAGGATGCCAGCACCCAAGTCCTGCTGTACAGGA…
U16720		3586	s	CCCTCCAAAATCTATTTGCATAAGCACACACACACACACACACACACACACCCCAGCAGTTCTTGCCTGCCCAGATTCCTCTGCAGCTAAAGTGATGAAACTTACTGGGCGGAGCTTCCTAAAAAGATTATTAGGGTCTCCTGGGTTGGTGTGCCTTTAAACCTTTGGACTTTACCACCTCCTATCTCTCCTATCTCCTTGCAACAAAGGTTAGGAGAACAAGAATGCACAAAAAACGGGTCCTGGATGACATCTGAGTGCCTGCTTTGGGCTTCTTGATGAGTGAGACAGAAAATAAAATACAACCCCCTCTTTTAAAAGCCATGCTTACTCAGGTTTTCCTTCATTTGCAGCTAAATACAGAAATGAGAGAATATTTTGGAGCAGGGATGGAAGAAG…
U19557		6318	s	CCTCTGCTTCCTCTAGGAACACAGGAGTTCCAGATCACATCGAGTTCACCATGAATTCACTCAGTGAAGCCAACACCAAGTTCATGTTCGATCTGTTCCAACAGTTCAGAAAATCAAAAGAGAACAACATCTTCTATTCCCCTATCAGCATCACATCAGCATTAGGGATGGTCCTCTTAGGAGCCAAAGACAACACTGCACAACAAATTAGCAAGGTTCTTCACTTTGATCAAGTCACAGAGAACACCACAGAAAAAGCTGCAACATATCATGTTGATAGGTCAGGAAATGTTCATCACCAGTTTCAAAAGCTTCTGACTGAATTCAACAAATCCACTGATGCATATGAGCTGAAGATCGCCAACAAGCTCTTCGGAGAAAAGACGTATCAATTTTTAC…
X07024		6872	n	GAATTCCTTTTTTTTTTGAGCTTTAAATAAAGCATTTATTCATGAGCGGAAGCTTACAGTTTGCATAGATTCTTCATACCTTATCTGGAAGGGCGATGGAAACCCCAAGGCACTAGAGAGCATCAGAAGAAATCAGTGACATGATTTGAGTAGGGCTGGGGGACTGGGTCCCTGCACCCCAGCCACATCCTATGGGCCTTAGGCCCATACTCGGAGAACGAGTCCATTGGACAAAGAACATGGCTGAGAGACCTTCTGGGGGCCTTGAAGAGGCCGCCTCCTTGGTCTCCTCAACCCCAGTGTAAGTCTGGGGAGGCCCAAGGTGAGGGTCATGTATCGGGATGAATGTAAGAAGCACTTGGCAGGCTTGGGGGCTTTGGGGCTGGGCAGCCTGATCAC…
U19796		10573	s	AGCGGCGAGGGCTGGATCCTGGGCCAAATATATGCCAACAACGACAAGCTCTCCAAGAGGCTGAAGAAAGTGTGGAAGCCACAGCTGTTTGAGCGAGAGTTCTACAGTGAGATCCTGGACAAGAAGTTCACAGTGACTGTGACCATGCGGACCCTGGACCTCATCGATGAGGCTTACGGGCTCGACTTTTACATCCTCAAGACCCCGAAGGAGGACCTGTGCTCCAAGTTTGGGATGGAGCTGAAGCGAGGGATGCTGCTGCGGCTTGCCCGGCAGGACCCCCAGCTGCACCCCGAGGACCCCGAGCGGCGGGCAGCCATCTACGACAAGTACAAGGAATTTGCCATCCCAGAGGAGGAGGCAGAGTGGGTGGGCCTCACGCTGGAGGAGGCCATTGAG…
U19796		10573	s	AGCGGCGAGGGCTGGATCCTGGGCCAAATATATGCCAACAACGACAAGCTCTCCAAGAGGCTGAAGAAAGTGTGGAAGCCACAGCTGTTTGAGCGAGAGTTCTACAGTGAGATCCTGGACAAGAAGTTCACAGTGACTGTGACCATGCGGACCCTGGACCTCATCGATGAGGCTTACGGGCTCGACTTTTACATCCTCAAGACCCCGAAGGAGGACCTGTGCTCCAAGTTTGGGATGGAGCTGAAGCGAGGGATGCTGCTGCGGCTTGCCCGGCAGGACCCCCAGCTGCACCCCGAGGACCCCGAGCGGCGGGCAGCCATCTACGACAAGTACAAGGAATTTGCCATCCCAGAGGAGGAGGCAGAGTGGGTGGGCCTCACGCTGGAGGAGGCCATTGAG…
U22028		1553	s	TGGGTCCAACCAAAATCAAAGTCAATTCCCTGGGCCCAGTGCTGGGCTGCTGGGCTTTTCTGGGAGCACCTGCTGGGCTTGCTACACACTCCACCTCCCAGAAACTCCACACCCACAGCCCTGGGTCTTCCTAGCCCCAAGACTTTCAAGTCCATATGCCTGGAATCCCCCGTCCTGAGACCCTTAACCCTGCATCCTCCACAACAGAAGACCCCCAGATGCACAGCCACACTTCCATCTCACCCTAGTAAAACCCAGACCTTTGGATTCCTCTCCCGTGGAATGCCCAAATCCACAACTTTGGGGTGCAGTCTCACTCCCAGATCCCAAATCCAAAGACCAGGTGCTCCCCTGTGCAAATATTCCAAACTCCTCAGTTCCACAGTTTATCTGTTGCCC…
U22028		1553	s	TGGGTCCAACCAAAATCAAAGTCAATTCCCTGGGCCCAGTGCTGGGCTGCTGGGCTTTTCTGGGAGCACCTGCTGGGCTTGCTACACACTCCACCTCCCAGAAACTCCACACCCACAGCCCTGGGTCTTCCTAGCCCCAAGACTTTCAAGTCCATATGCCTGGAATCCCCCGTCCTGAGACCCTTAACCCTGCATCCTCCACAACAGAAGACCCCCAGATGCACAGCCACACTTCCATCTCACCCTAGTAAAACCCAGACCTTTGGATTCCTCTCCCGTGGAATGCCCAAATCCACAACTTTGGGGTGCAGTCTCACTCCCAGATCCCAAATCCAAAGACCAGGTGCTCCCCTGTGCAAATATTCCAAACTCCTCAGTTCCACAGTTTATCTGTTGCCC…
U22028		1553	s	TGGGTCCAACCAAAATCAAAGTCAATTCCCTGGGCCCAGTGCTGGGCTGCTGGGCTTTTCTGGGAGCACCTGCTGGGCTTGCTACACACTCCACCTCCCAGAAACTCCACACCCACAGCCCTGGGTCTTCCTAGCCCCAAGACTTTCAAGTCCATATGCCTGGAATCCCCCGTCCTGAGACCCTTAACCCTGCATCCTCCACAACAGAAGACCCCCAGATGCACAGCCACACTTCCATCTCACCCTAGTAAAACCCAGACCTTTGGATTCCTCTCCCGTGGAATGCCCAAATCCACAACTTTGGGGTGCAGTCTCACTCCCAGATCCCAAATCCAAAGACCAGGTGCTCCCCTGTGCAAATATTCCAAACTCCTCAGTTCCACAGTTTATCTGTTGCCC…
U22029		1549	s	CCCTGGGTCTTCCTAGCCCCGAGGCTTTCAAGTCCATATTCCTGGAGTCCCCCCTCCTGAGACCCTTAACCCTGCATCCTCCGCAACAGAAGACCCCCAGATGCACAGCCACACTTCCATCTCACCCTAATAAAACCCAGACCTTTGGATTCCTCTCCCTTGGAATGCCCAAATCCACAACTTTGGGGTTGCATTCTCACTCCAAGATCCCAAATCCAAAGCCCAAGTGCTCCCCTATGCAAATATTCCCAACTCCTTTGTTCTACAGCTTATCTGTTGCCCGCTCCTAAATCCACAGCCCTGGGGCACCCCTCCTGAGGTACCACAGATTTAGTCGGGAGGTACCCTCTCTGTTCAGCTTCCCTGGGGTCCCCCTCCTCCTCCTTTGCTGGTTGTGTC…
U23946		10181	s	TCGGTCTCTCCTTGGGAAAAAATAAAATTTGAACCTTTTGGAGCTGTGTGCTAAATCTTCAGTGGGACAATGGGTTCAGACAAAAGAGTGAGTAGAACAGAGCGTAGTGGAAGATACGGTTCCATCATAGACAGGGATGACCGTGATGAGCGTGAATCCCGAAGCAGGCGGAGGGACTCAGATTACAAAAGATCTAGTGATGATCGGAGGGGTGATAGATATGATGGCTCCCGAGACTATGACAGTCCAGAGAGAGAGCGTGAAAGAAGGAACAGTGACCGATCCGAAGATGGCTACCATTCAGATGGTGACTATGGTGAGCACGACTATAGGCATGACATCAGTGACGAGAGGGAGAGCAAGACCATCATGCTGCGCGGCCTTCCCATCACCATCACA…
U24152		5058	s	GCCACGAAGGCCACAGACGCCTTCCCCCTTGGACTCTCATTCCCTTTTCCACGGAGCCCCGCGCTTTCGTGAGCCCCCTCGAGGAACCTGGTCTCCGCATCCAGTTACCACCTCCTGCCTCAGAGGCCATCTGAGCCCTTCGCACCTCGCCCCTCAGTCCCCCCTTGCCCCCCCGCGGAGATCGCCTCGCTCCCTCCCGCCCCCCCATCATCCCTTCCCTCGCAGTTCCCCTGTCCTGAGGGGAGCCCCGCCACGGCAGCGACAGCGGGCAGGAGGGAGAAAGTGAAGGTTGGGCGACACTTGGCCTCACTCCCGGCTAGGCGCACCCACGGGGAGGAGAGGAGGAGCCGAGAGAGCTGAGCAGCGCGGAAGTAGCTGCTGCTGGTGGTGACAATGTCA…
U24152		5058	s	GCCACGAAGGCCACAGACGCCTTCCCCCTTGGACTCTCATTCCCTTTTCCACGGAGCCCCGCGCTTTCGTGAGCCCCCTCGAGGAACCTGGTCTCCGCATCCAGTTACCACCTCCTGCCTCAGAGGCCATCTGAGCCCTTCGCACCTCGCCCCTCAGTCCCCCCTTGCCCCCCCGCGGAGATCGCCTCGCTCCCTCCCGCCCCCCCATCATCCCTTCCCTCGCAGTTCCCCTGTCCTGAGGGGAGCCCCGCCACGGCAGCGACAGCGGGCAGGAGGGAGAAAGTGAAGGTTGGGCGACACTTGGCCTCACTCCCGGCTAGGCGCACCCACGGGGAGGAGAGGAGGAGCCGAGAGAGCTGAGCAGCGCGGAAGTAGCTGCTGCTGGTGGTGACAATGTCA…
U24153		5062	s	GACCTTGGCTTGCCCGGGGCCATTTCATAATTCTGAATCATGTCTGATAACGGAGAACTGGAAGATAAGCCTCCAGCACCTCCTGTGCGAATGAGCAGCACCATCTTTAGCACTGGAGGCAAAGACCCTTTGTCAGCCAATCACAGTTTGAAACCTTTGCCCTCTGTTCCAGAAGAGAAAAAGCCCAGGCATAAAATCATCTCCATATTCTCAGGCACAGAGAAAGGAAGTAAAAAGAAAGAAAAGGAACGGCCAGAAATTTCTCCTCCATCTGATTTTGAGCACACCATCCATGTTGGCTTTGATGCTGTTACTGGAGAATTCACTGGCATGCCAGAACAGTGGGCTCGATTACTACAGACCTCCAATATCACCAAACTAGAGCAAAAGAAGAATCCT…
U61397		7341	s	GAAGTGACGCGAGGCGTAGCGGAAGTTACTGCAGCGGCGGTGTTGTGCTGTGGGGAAGGGAGAAGGATTTGTAAACCCCGGAGCGAGGTTCTGCTTACCCGAGGCCGCTGCTGTGCGGAGACCCCCGGGTGAAGCCACCGTCATCATGTCTGACCAGGAGGCAAAACCTTCAACTGAGGACTTGGGGGATAAGAAGGAAGGTGAATATATTAAACTCAAAGTCATTGGACAGGATAGCAGTGAGATTCACTTCAAAGTGAAAATGACAACACATCTCAAGAAACTCAAAGAATCATACTGTCAAAGACAGGGTGTTCCAATGAATTCACTCAGGTTTCTCTTTGAGGGTCAGAGAATTGCTGATAATCATACTCCAAAAGAACTGGGAATGGAGGAAGA…
U24153		5062	s	GACCTTGGCTTGCCCGGGGCCATTTCATAATTCTGAATCATGTCTGATAACGGAGAACTGGAAGATAAGCCTCCAGCACCTCCTGTGCGAATGAGCAGCACCATCTTTAGCACTGGAGGCAAAGACCCTTTGTCAGCCAATCACAGTTTGAAACCTTTGCCCTCTGTTCCAGAAGAGAAAAAGCCCAGGCATAAAATCATCTCCATATTCTCAGGCACAGAGAAAGGAAGTAAAAAGAAAGAAAAGGAACGGCCAGAAATTTCTCCTCCATCTGATTTTGAGCACACCATCCATGTTGGCTTTGATGCTGTTACTGGAGAATTCACTGGCATGCCAGAACAGTGGGCTCGATTACTACAGACCTCCAATATCACCAAACTAGAGCAAAAGAAGAATCCT…
U27193		1850	s	GGGGAGCCGAGGCGAGCGCGAGCGAGGTCCAGCACCATGTGCTAGGTCACTCCCAGCGCGAGGCCACACCTGGGCCGTCGGAGCAGCCCCTCCTCACTTCAGGGGTCACCCTCCCCAGCACCCATTGCCCCACCATGGCTGGGGACCGGCTCCCGAGGAAGGTGATGGATGCCAAGAAGCTGGCCAGCCTGCTGCGGGGCGGGCCTGGGGGGCCGCTGGTCATCGACAGCCGCTCCTTCGTGGAGTACAACAGCTGGCATGTGCTCAGCTCCGTCAACATCTGCTGCTCCAAGCTGGTGAAGCGGCGGCTGCAGCAGGGCAAGGTGACCATTGCGGAGCTCATCCAGCCGGCTGCACGCAGCCAGGTGGAGGCTACGGAGCCACAGGACGTGGTGGTCT…
U27193		1850	s	GGGGAGCCGAGGCGAGCGCGAGCGAGGTCCAGCACCATGTGCTAGGTCACTCCCAGCGCGAGGCCACACCTGGGCCGTCGGAGCAGCCCCTCCTCACTTCAGGGGTCACCCTCCCCAGCACCCATTGCCCCACCATGGCTGGGGACCGGCTCCCGAGGAAGGTGATGGATGCCAAGAAGCTGGCCAGCCTGCTGCGGGGCGGGCCTGGGGGGCCGCTGGTCATCGACAGCCGCTCCTTCGTGGAGTACAACAGCTGGCATGTGCTCAGCTCCGTCAACATCTGCTGCTCCAAGCTGGTGAAGCGGCGGCTGCAGCAGGGCAAGGTGACCATTGCGGAGCTCATCCAGCCGGCTGCACGCAGCCAGGTGGAGGCTACGGAGCCACAGGACGTGGTGGTCT…
M58286		7132	s	GAATTCGGGGGGGTTCAAGATCACTGGGACCAGGCCGTGATCTCTATGCCCGAGTCTCAACCCTCAACTGTCACCCCAAGGCACTTGGGACGTCCTGGACAGACCGAGTCCCGGGAAGCCCCAGCACTGCCGCTGCCACACTGCCCTGAGCCCAAATGGGGGAGTGAGAGGCCATAGCTGTCTGGCATGGGCCTCTCCACCGTGCCTGACCTGCTGCTGCCGCTGGTGCTCCTGGAGCTGTTGGTGGGAATATACCCCTCAGGGGTTATTGGACTGGTCCCTCACCTAGGGGACAGGGAGAAGAGAGATAGTGTGTGTCCCCAAGGAAAATATATCCACCCTCAAAATAATTCGATTTGCTGTACCAAGTGCCACAAAGGAACCTACTTGTACAATGAC…
M63167		207	s	ATCCTGGGACAGGGCACAGGGCCATCTGTCACCAGGGGCTTAGGGAAGGCCGAGCCAGCCTGGGTCAAAGAAGTCAAAGGGGCTGCCTGGAGGAGGCAGCCTGTCAGCTGGTGCATCAGAGGCTGTGGCCAGGCCAGCTGGGCTCGGGGAGCGCCAGCCTGAGAGGAGCGCGTGAGCGTCGCGGGAGCCTCGGGCACCATGAGCGACGTGGCTATTGTGAAGGAGGGTTGGCTGCACAAACGAGGGGAGTACATCAAGACCTGGCGGCCACGCTACTTCCTCCTCAAGAATGATGGCACCTTCATTGGCTACAAGGAGCGGCCGCAGGATGTGGACCAACGTGAGGCTCCCCTCAACAACTTCTCTGTGGCGCAGTGCCAGCTGATGAAGACGGAGCGG…
M96995		2885	e	GCCAGTGAATTCGGGGGCTCAGCCCTCCTCCCTCCCTTCCCCCTGCTTCAGGCTGCTGAGCACTGAGCAGCGCTCAGAATGGAAGCCATCGCCAAATATGACTTCAAAGCTACTGCAGACGACGAGCTGAGCTTCAAAAGGGGGGACATCCTCAAGGTTTTGAACGAAGAATGTGATCAGAACTGGTACAAGGCAGAGCTTAATGGAAAAGACGGCTTCATTCCCAAGAACTACATAGAAATGAAACCACATCCGTGGTTTTTTGGCAAAATCCCCAGAGCCAAGGCAGAAGAAATGCTTAGCAAACAGCGGCACGATGGGGCCTTTCTTATCCGAGAGAGTGAGAGCGCTCCTGGGGACTTCTCCCTCTCTGTCAAGTTTGGAAACGATGTGCAGCAC…
S71824		4684	]	GAATTCGAGGATCCGGGTACCATGGCGCGTGAACGCAGCTCGGCTGCCGCTGGCAGGAAACAATTCTGCAAAAATAATCATACTCAGCCTGGCAATTGTCTGCCCCTAGGTCTGTCGCTCAGCCGCCGTCCACACTCGCTGCAGGGGGGGGGGCACAGAATTTACCGCGGCAAGAACATCCCTCCCAGCCAGCAGATTACAATGCTGCAAACTAAGGATCTCATCTGGACTTTGTTTTTCCTGGGAACTGCAGTTTCTCTGCAGGTGGATATTGTTCCCAGCCAGGGGGAGATCAGCGTTGGAGAGTCCAAATTCTTCTTATGCCAAGTGGCAGGAGATGCCAAAGATAAAGACATCTCCTGGTTCTCCCCCAATGGAGAAAAGCTCACCCCAAACCAG…
S77812		2321	)	GAGAGCATCACTCAGCGCATGGCAATAATAGAAGGAAAGAATAAGATGGCTAGCACCTTGGTTGTGGCTGACTCTAGAATTTCTGGAATCTACATTTGCATAGCTTCCAATAAAGTTGGGACTGTGGGAAGAAACATAAGCTTTTATATCACAGAATTGTCAAACTTTGAGTGCCTTCATCCTTGCTCTCAGGAATAGAACTCTACCTCATCGGATCTCATGTGCCAAATGGGTTTCATGTTAACTTGGAAAAAATGCCGACGGAAGGAGAGGACCTGAAACTGTCTTGCACAGTTAACAAGTTCTTATACAGAGACGTTACTTGGATTTTACTGCGGKTPSKFSWDDIKEGMMCILSVRHTDPQYEGQTKTKLSNPDAKEAVNIIIGNAFEEFLLKSP…
L42243		3455	s	CCTGTAATCCCAGCTAGTGAGGAGGCTGAGGCAGAGAATTGCTTGAACCTGGGAGGTGGAGGTTGCAGTGAGCCAAGACCGCACTACTGCACTCCAGCCTGGGCAACAGAGCGAGACTCCCGTCTCAAAAAAAAAAAAAAAAAAAAAATAGTAAGCATACCTCATAGAGCAGTTGCAAGGGAAAGGTAAATTATATATAAAGCACCAAGAGTCATGCCCAGCATATAGTAAGCATGGTGTAACTGTTAGATGTTATTATTGCTGTTATCATCATCAACTGCATCATCATTCAATCTCATTAAGTTTATTTTTTATTTTTTTAGAGGCAAGGTCTCGCTAAGGGCTGGAATGCAGTGGCTATTCACAGGTGCAGTCATAATGCACTACAGTCTGAAACTC…
L42243		3588	s	CCTGTAATCCCAGCTAGTGAGGAGGCTGAGGCAGAGAATTGCTTGAACCTGGGAGGTGGAGGTTGCAGTGAGCCAAGACCGCACTACTGCACTCCAGCCTGGGCAACAGAGCGAGACTCCCGTCTCAAAAAAAAAAAAAAAAAAAAAATAGTAAGCATACCTCATAGAGCAGTTGCAAGGGAAAGGTAAATTATATATAAAGCACCAAGAGTCATGCCCAGCATATAGTAAGCATGGTGTAACTGTTAGATGTTATTATTGCTGTTATCATCATCAACTGCATCATCATTCAATCTCATTAAGTTTATTTTTTATTTTTTTAGAGGCAAGGTCTCGCTAAGGGCTGGAATGCAGTGGCTATTCACAGGTGCAGTCATAATGCACTACAGTCTGAAACTC…
U64871		2842	s	CCCCGGGCTGCAGGAATTCCAGCAGATCCTTCAGTTGGTGGTAACACCCTTACCATGAGCCAGATTTGAGATCCCTAATATTCTGTGTACCCTGATGAGTGAAGGGGAACAAGGATATGTGTAGGAAGCTCGGTATGACTAAGGGTCAAGAGAAGGTTGAGGCCAGAGAGAGCCTGAGCTGAGATGCTGCTGAAACAGCTCCTAAAATGAAAACAAAGTTGGGGCCACAATTTTTTCTGGATAGTAGTTATGTTTTCCTGCCAACGCTCAAGTCCTACACAAATGACAATCAATGTAAATGTCAAATAAGATCGTTAGCCTGAGTAATCATAACCAATCTGTATGACACCTTTTTAACAGGAGGCCTCATTCTTCTTTTCCCCAACCAGAATTAAGAGA…
L49219		5925	)	TTTTTTTTTTTCCTTTAGCAAACTTCTGAATGACAACATTTTTCATATGTCTTGGCGTGCGCTCTTGAGGTTGTAATGGCCACATATAGCAGTAAGTTAAATTTTCATAAATAAACACTTTTGTTCAATTTAAAGTTAAAATGTGGTGTG
L49229		5925	)	CTTTATAATATGTGCTTCTTACCAGTCAAAAAGTATTATAAACTATTAGAAAAGAAAATCTAAAGGTAGAAATTTTAAAATTCATTTAACAAGTAAATTTTACTTTTTTTTTTTTTTTTTTTTTTTTACTGTTCTTCCTCAGACATTCAAACGTGTTTTGATCAAAGAAGAGGAGTATGATTCTATTATAGTATATAACTCGGTCTTCATGCAGAGACTGAAAACAAATATTTTGCAGTATGCTTCCACCAGGGTAGGTCAAAAGTATCCTTTGATTGGAAAAATCTAATGTAATGGGTCCACC
M10051		3643	s	GGGGGGCTGCGCGGCCGGGTCGGTGCGCACACGAGAAGGACGCGCGGCCCCCAGCGCTCTTGGGGGCCGCCTCGGAGCATGACCCCCGCGGGCCAGCGCCGCGCGCCTGATCCGAGGAGACCCCGCGCTCCCGCAGCCATGGGCACCGGGGGCCGGCGGGGGGCGGCGGCCGCGCCGCTGCTGGTGGCGGTGGCCGCGCTGCTACTGGGCGCCGCGGGCCACCTGTACCCCGGAGAGGTGTGTCCCGGCATGGATATCCGGAACAACCTCACTAGGTTGCATGAGCTGGAGAATTGCTCTGTCATCGAAGGACACTTGCAGATACTCTTGATGTTCAAAACGAGGCCCGAAGATTTCCGAGACCTCAGTTTCCCCAAACTCATCATGATCACTGATTAC…
M12783		5155	s	GAGGAAAGGCTGTCTCCACCCACCTCTCGCACTCTCCCTTCTCCTTTATAAAGGCCGGAACAGCTGAAAGGGTGGCAACTTCTCCTCCTGCGGCCGGGAGCGGCCTGCCTGCCTCCCTGCGCACCCGCAGCCTCCCCCGCTGCCTCCCTAGGGCTCCCCTCCGGCCGCCAGCGCCCATTTTTCATTCCCTAGATAGAGATACTTTGCGCGCACACACATACATACGCGCGCAAAAAGGAAAAAAAAAAAAAAAAGCCCACCCTCCAGCCTCGCTGCAAAGAGAAAACCGGAGCAGCCGCAGCTCGCAGCTCGCAGCTCGCAGCCCGCAGCCCGCAGAGGACGCCCAGAGCGGCGAGCAGGCGGGCAGACGGACCGACGGACTCGCGCCGCGTCCACCTG…
M13982		3565	s	GATCGTTAGCTTCTCCTGATAAACTAATTGCCTCACATTGTCACTGCAAATCGACACCTATTAATGGGTCTCACCTCCCAACTGCTTCCCCCTCTGTTCTTCCTGCTAGCATGTGCCGGCAACTTTGTCCACGGACACAAGTGCGATATCACCTTACAGGAGATCATCAAAACTTTGAACAGCCTCACAGAGCAGAAGACTCTGTGCACCGAGTTGACCGTAACAGACATCTTTGCTGCCTCCAAGAACACAACTGAGAAGGAAACCTTCTGCAGGGCTGCGACTGTGCTCCGGCAGTTCTACAGCCACCATGAGAAGGACACTCGCTGCCTGGGTGCGACTGCACAGCAGTTCCACAGGCACAAGCAGCTGATCCGATTCCTGAAACGGCTCGACAGG…
M14758		5243	s	CCTACTCTATTCAGATATTCTCCAGATTCCTAAAGATTAGAGATCATTTCTCATTCTCCTAGGAGTACTCACTTCAGGAAGCAACCAGATAAAAGAGAGGTGCAACGGAAGCCAGAACATTCCTCCTGGAAATTCAACCTGTTTCGCAGTTTCTCGAGGAATCAGCATTCAGTCAATCCGGGCCGGGAGCAGTCATCTGTGGTGAGGCTGATTGGCTGGGCAGGAACAGCGCCGGGGCGTGGGCTGAGCACAGCGCTTCGCTCTCTTTGCCACAGGAAGCCTGAGCTCATTCGAGTAGCGGCTCTTCCAAGCTCAAAGAAGCAGAGGCCGCTGTTCGTTTCCTTTAGGTCTTTCCACTAAAGTCGGAGTATCTTCTTCCAAGATTTCACGTCTTGGTGG…
M14758		5243	s	CCTACTCTATTCAGATATTCTCCAGATTCCTAAAGATTAGAGATCATTTCTCATTCTCCTAGGAGTACTCACTTCAGGAAGCAACCAGATAAAAGAGAGGTGCAACGGAAGCCAGAACATTCCTCCTGGAAATTCAACCTGTTTCGCAGTTTCTCGAGGAATCAGCATTCAGTCAATCCGGGCCGGGAGCAGTCATCTGTGGTGAGGCTGATTGGCTGGGCAGGAACAGCGCCGGGGCGTGGGCTGAGCACAGCGCTTCGCTCTCTTTGCCACAGGAAGCCTGAGCTCATTCGAGTAGCGGCTCTTCCAAGCTCAAAGAAGCAGAGGCCGCTGTTCGTTTCCTTTAGGTCTTTCCACTAAAGTCGGAGTATCTTCTTCCAAGATTTCACGTCTTGGTGG…
M23263		367	s	GAATTCCGGCGGAGAGAACCCTCTGTTTTCCCCCACTCTCTCTCCACCTCCTCCTGCCTTCCCCACCCCGAGTGCGGAGCAGAGATCAAAAGATGAAAAGGCAGTCAGGTCTTCAGTAGCCAAAAAACAAAACAAACAAAAACAAAAAAGCCGAAATAAAAGAAAAAGATAATAACTCAGTTCTTATTTGCACCTACTTCAGTGGACACTGAATTTGGAAGGTGGAGGATTTTGTTTTTTTCTTTTAAGATCTGGGCATCTTTTGAATCTACCCTTCAAGTATTAAGAGACAGACTGTGAGCCTAGCAGGGCAGATCTTGTCCACCGTGTGTCTTCTTCTGCACGAGACTTTGAGGCTGTCAGAGCGCTTTTTGCGTGGTTGCTCCCGCAAGTTTCCTT…
M23263		367	s	GAATTCCGGCGGAGAGAACCCTCTGTTTTCCCCCACTCTCTCTCCACCTCCTCCTGCCTTCCCCACCCCGAGTGCGGAGCAGAGATCAAAAGATGAAAAGGCAGTCAGGTCTTCAGTAGCCAAAAAACAAAACAAACAAAAACAAAAAAGCCGAAATAAAAGAAAAAGATAATAACTCAGTTCTTATTTGCACCTACTTCAGTGGACACTGAATTTGGAAGGTGGAGGATTTTGTTTTTTTCTTTTAAGATCTGGGCATCTTTTGAATCTACCCTTCAAGTATTAAGAGACAGACTGTGAGCCTAGCAGGGCAGATCTTGTCCACCGTGTGTCTTCTTCTGCACGAGACTTTGAGGCTGTCAGAGCGCTTTTTGCGTGGTTGCTCCCGCAAGTTTCCTT…
M27288		5008	3	CGCCAGATACGTATCCAAGGCCTGGATGTTCCTAAACTGAGAGAGCACTGCAGGGAGCGCCCCGGGGCCTTCCCCAGTGAGGAGACCCTGAGGGGGCTGGGCAGGCGGGGCTTCCTGCAGACCCTCAATGCCACACTGGGCTGCGTCCTGCACAGACTGGCCGACTTAGAGCAGCGCCTCCCCAAGGCCCAGGATTTGGAGAGGTCTGGGCTGAACATCGAGGACTTGGAGAAGCTGCAGATGGCGAGGCCGAACATCCTCGGGCTCAGGAACAACATCTACTGCATGGCCCAGCTGCTGGACAACTCAGACACGGCTGAGCCCACGAAGGCTGGCCGGGGGGCCTCTCAGCCGCCCACCCCCACCCCTGCCTCGGATGCTTTTCAGCGCAAGCTGGAG…
U65011		23532	s	GCTTCAGGGTACAGCTCCCCCGCAGCCAGAAGCCGGGCCTGCAGCCCCTCAGCACCGCTCCGGGACACCCCACCCGCTTCCCAGGCGTGACCTGTCAACAGCAACTTCGCGGTGTGGTGAACTCTCTGAGGAAAAACCATTTTGATTATTACTCTCAGACGTGCGTGGCAACAAGTGACTGAGACCTAGAAATCCAAGCGTTGGAGGTCCTGAGGCCAGCCTAAGTCGCTTCAAAATGGAACGAAGGCGTTTGTGGGGTTCCATTCAGAGCCGATACATCAGCATGAGTGTGTGGACAAGCCCACGGAGACTTGTGGAGCTGGCAGGGCAGAGCCTGCTGAAGGATGAGGCCCTGGCCATTGCCGCCCTGGAGTTGCTGCCCAGGGAGCTCTTCCCGCC…
M27318		3441	s	ACAACTAGGGAATTTAGAAAATGGAAATTAGTATGTTCACTATTTAAGACCTATGCACAGAGCAAAGTCTTCAGAAAACCTAGAGGCCGAAGTTCAAGGTTATCCATCTCAAGTAGCCTAGCAATATTTGCAACATCCCAATGGCCCTGTCCTTTTCTTTACTGATGGCCGTGCTGGTGCTCAGCTACAAATCCATCTGTTCTCTGGGCTGTGATCTGCCTCAGACCCACAGCCTGGGTAATAGGAGGGCCTTGATACTCCTGGCACAAATGGGAAGAATCTCTCATTTCTCCTGCCTGAAGGACAGACATGATTTCGGATTCCCCGAGGAGGAGTTTGATGGCCACCAGTTCCAGAAGGCTCAAGCCATCTCTGTCCTCCATGAGATGATCCAGCAGA…
M27504		7155	s	GTAGAACACAAGGTGGAGAAAGTTTATGTTCCTGCTTTAATTTTTGGACAGCTTTTAACATCCAGTAACTATGATGATGATGAGAAAAAAGTTACAGGTGGTCGTAATGGTTATGGTGCAAAACTTTGTAATATTTTCAGTACAAAGTTTACAGTAGAAACAGCTTGCAAAGAATACAAACACAGTTTTAAGCAGACATGGATGAATAATATGATGAAGACTTCTGAAGCCAAAATTAAACATTTTGATGGTGAAGATTACACATGCATAACATTCCAACCAGATCTGTCCAAATTTAAGATGGAAAAACTTGACAAGGATATTGTGGCCCTCATGACTAGAAGGGCATATGATTTGGCTGGTTCGTGTAGAGGGGTCAAGGTCATGTTTAATGGAAAG…
M29540		1048	s	CTCAGGGCAGAGGGAGGAAGGACAGCAGACCAGACAGTCACAGCAGCCTTGACAAAACGTTCCTGGAACTCAAGCTCTTCTCCACAGAGGAGGACAGAGCAGACAGCAGAGACCATGGAGTCTCCCTCGGCCCCTCCCCACAGATGGTGCATCCCCTGGCAGAGGCTCCTGCTCACAGCCTCACTTCTAACCTTCTGGAACCCGCCCACCACTGCCAAGCTCACTATTGAATCCACGCCGTTCAATGTCGCAGAGGGGAAGGAGGTGCTTCTACTTGTCCACAATCTGCCCCAGCATCTTTTTGGCTACAGCTGGTACAAAGGTGAAAGAGTGGATGGCAACCGTCAAATTATAGGATATGTAATAGGAACTCAACAAGCTACCCCAGGGCCCGCATAC…
M32315		7133	s	GCGAGCGCAGCGGAGCCTGGAGAGAAGGCGCTGGGCTGCGAGGGCGCGAGGGCGCGAGGGCAGGGGGCAACCGGACCCCGCCCGCACCCATGGCGCCCGTCGCCGTCTGGGCCGCGCTGGCCGTCGGACTGGAGCTCTGGGCTGCGGCGCACGCCTTGCCCGCCCAGGTGGCATTTACACCCTACGCCCCGGAGCCCGGGAGCACATGCCGGCTCAGAGAATACTATGACCAGACAGCTCAGATGTGCTGCAGCAAATGCTCGCCGGGCCAACATGCAAAAGTCTTCTGTACCAAGACCTCGGACACCGTGTGTGACTCCTGTGAGGACAGCACATACACCCAGCTCTGGAACTGGGTTCCCGAGTGCTTGAGCTGTGGCTCCCGCTGTAGCTCTGACC…
M34065		995	s	CAGGAAGACTCTGAGTCCGACGTTGGCCTACCCAGTCGGAAGGCAGAGCTGCAATCTAGTTAACTACCTCCTTTCCCCTAGATTTCCTTTCATTCTGCTCAAGTCTTCGCCTGTGTCCGATCCCTATCTACTTTCTCTCCTCTTGTAGCAAGCCTCAGACTCCAGGCTTGAGCTAGGTTTTGTTTTTCTCCTGGTGAGAATTCGAAGACCATGTCTACGGAACTCTTCTCATCCACAAGAGAGGAAGGAAGCTCTGGCTCAGGACCCAGTTTTAGGTCTAATCAAAGGAAAATGTTAAACCTGCTCCTGGAGAGAGACACTTCCTTTACCGTCTGTCCAGATGTCCCTAGAACTCCAGTGGGCAAATTTCTTGGTGATTCTGCAAACCTAAGCATTTTG…
M34309		2065	s	CTCTCACACACACACACCCCTCCCCTGCCATCCCTCCCCGGACTCCGGCTCCGGCTCCGATTGCAATTTGCAACCTCCGCTGCCGTCGCCGCAGCAGCCACCAATTCGCCAGCGGTTCAGGTGGCTCTTGCCTCGATGTCCTAGCCTAGGGGCCCCCGGGCCGGACTTGGCTGGGCTCCCTTCACCCTCTGCGGAGTCATGAGGGCGAACGACGCTCTGCAGGTGCTGGGCTTGCTTTTCAGCCTGGCCCGGGGCTCCGAGGTGGGCAACTCTCAGGCAGTGTGTCCTGGGACTCTGAATGGCCTGAGTGTGACCGGCGATGCTGAGAACCAATACCAGACACTGTACAAGCTCTACGAGAGGTGTGAGGTGGTGATGGGGAACCTTGAGATTGTGCTC…
M35878		3486	s	CTGCAGACCTGGGACCTCAAGAATTGCATTTGATGCCGAACCCAGCTCTAATTTCAGAGTCAAGGTCTCTGCGAGTATTTAAGGAACGGATGTAAACCTGGGGGATTCGTTTTGTTTCCTTCAATTTTCCAATGAAATCAGAGATCCTGTTCTTGGGTGTCAACGCAGATACTAGAAGGAGGTGATACAAGAGAAAGGAAACAGCAAGCGACGATTATGGCACGGTTTCCTGTAAACAAGGTTGAGTGTAGCCACAGCCTGAGCACTGTGGGAGAAGAGCTCATAAGAAAATGACGGTGCTGGGCCTTCGTCACCCCGGGGCCCTCCATTGTTCTTGTCTTTGGTCTCTTTTTATTTGTAGAGGTCCAATTATTTATTTATTTAGTACAAGAGGGAACG…
M38258		5916	s	GCGGGACTTTTGGAGGCCCAGTGGGCAGGCCAGGCAGGGCGGGTACGGAGCCTCCCAGGCTGGGGCAGTGGGCATGGGCAGGGGCTGTGGCTGAAGACCTCGCCCGCCCACTGCAGACCCCAGGGGACTCTCACACCGCAGCTGCCATGGCCACCAATAAGGAGCGACTCTTTGCGGCTGGTGCCCTGGGGCCTGGATCTGGCTACCCAGGGGCAGGTTTCCCCTTCGCCTTCCCAGGGGCACTCAGGGGGTCTCCGCCTTTCGAGATGCTGAGCCCTAGCTTCCGGGGCCTGGGCCAGCCTGACCTCCCCAAGGAGATGGCCTCTCTGTCGGTGGAGACACAGAGCACCAGCTCAGAGGAGATGGTGCCCAGCTCGCCCTCGCCCCCTCCGCCTCCTC…
L42243		3455	s	CCTGTAATCCCAGCTAGTGAGGAGGCTGAGGCAGAGAATTGCTTGAACCTGGGAGGTGGAGGTTGCAGTGAGCCAAGACCGCACTACTGCACTCCAGCCTGGGCAACAGAGCGAGACTCCCGTCTCAAAAAAAAAAAAAAAAAAAAAATAGTAAGCATACCTCATAGAGCAGTTGCAAGGGAAAGGTAAATTATATATAAAGCACCAAGAGTCATGCCCAGCATATAGTAAGCATGGTGTAACTGTTAGATGTTATTATTGCTGTTATCATCATCAACTGCATCATCATTCAATCTCATTAAGTTTATTTTTTATTTTTTTAGAGGCAAGGTCTCGCTAAGGGCTGGAATGCAGTGGCTATTCACAGGTGCAGTCATAATGCACTACAGTCTGAAACTC…
L42243		3455	s	CCTGTAATCCCAGCTAGTGAGGAGGCTGAGGCAGAGAATTGCTTGAACCTGGGAGGTGGAGGTTGCAGTGAGCCAAGACCGCACTACTGCACTCCAGCCTGGGCAACAGAGCGAGACTCCCGTCTCAAAAAAAAAAAAAAAAAAAAAATAGTAAGCATACCTCATAGAGCAGTTGCAAGGGAAAGGTAAATTATATATAAAGCACCAAGAGTCATGCCCAGCATATAGTAAGCATGGTGTAACTGTTAGATGTTATTATTGCTGTTATCATCATCAACTGCATCATCATTCAATCTCATTAAGTTTATTTTTTATTTTTTTAGAGGCAAGGTCTCGCTAAGGGCTGGAATGCAGTGGCTATTCACAGGTGCAGTCATAATGCACTACAGTCTGAAACTC…
U40992		11080	s	CGGGAAGGATTGAATACGAGACGCTGTCTGCTTGCTGCCTTAAGACAGCTAGCTGAATTGCTGATTAACTTTTAAAATACCCAGCTTGGTTTATTTTTCTTAGAATCTGTTGCTAAGACTGGGGACGCTGTTTTCTTTTACAAAGGGAAATCTAAGTTAATTTCAAGGCATTCGAAATGGGGAAAGACTATTATTGCATTTTGGGAATTGAGAAAGGAGCTTCAGATGAAGATATTAAAAAGGCTTACCGAAAACAAGCCCTCAAATTTCATCCGGACAAGAACAAATCTCCTCAGGCAGAGGAAAAATTTAAAGAGGTCGCAGAAGCTTATGAAGTATTGAGTGATCCTAAAAAGAGAGAAATATATGATCAGTTTGGGGAGGAAGGGTTGAAAGGAG…
J00277		3265	s	GGATCCCAGCCTTTCCCCAGCCCGTAGCCCCGGGACCTCCGCGGTGGGCGGCGCCGCGCTGCCGGCGCAGGGAGGGCCTCTGGTGCACCGGCACCGCTGAGTCGGGTTCTCTCGCCGGCCTGTTCCCGGGAGAGCCCGGGGCCCTGCTCGGAGATGCCGCCCCGGGCCCCCAGACACCGGCTCCCTGGCCTTCCTCGAGCAACCCCGAGCTCGGCTCCGGTCTCCAGCCAAGCCCAACCCCGAGAGGCCGCGGCCCTACTGGCTCCGCCTCCCGCGTTGCTCCCGGAAGCCCCGCCCGACCGCGGCTCCTGACAGACGGGCCGCTCAGCCAACCGGGGTGGGGCGGGGCCCGATGGCGCGCAGCCAATGGTAGGCCGCGCCTGGCAGACGGACGGGCGC…
J03242		3481	s	TTCTCCCGCAACCTTCCCTTCGCTCCCTCCCGTCCCCCCCAGCTCCTAGCCTCCGACTCCCTCCCCCCCTCACGCCCGCCCTCTCGCCTTCGCCGAACCAAAGTGGATTAATTACACGCTTTCTGTTTCTCTCCGTGCTGTTCTCTCCCGCTGTGCGCCTGCCCGCCTCTCGCTGTCCTCTCTCCCCCTCGCCCTCTCTTCGGCCCCCCCCTTTCACGTTCACTCTGTCTCTCCCACTATCTCTGCCCCCCTCTATCCTTGATACAACAGCTGACCTCATTTCCCGATACCTTTTCCCCCCCGAAAAGTACAACATCTGGCCCGCCCCAGCCCGAAGACAGCCCGTCCTCCCTGGACAATCAGACGAATTCTCCCCCCCCCCCCAAAAAAAAAAGCCAT…
J04088		7153	s	GGACCACCCAGTACCGATCCCTTCACGACCGTCACCATGGAAGTGTCACCATTGCAGCCTGTAAATGAAAATATGCAAGTCAACAAAATAAAGAAAAATGAAGATGCTAAGAAAAGACTGTCTGTTGAAAGAATCTATCAAAAGAAAACACAATTGGAACATATTTTGCTCCGCCCAGACACCTACATTGGTTCTGTGGAATTAGTGACCCAGCAAATGTGGGTTTACGATGAAGATGTTGGCATTAACTATAGGGAAGTCACTTTTGTTCCTGGTTTGTACAAAATCTTTGATGAGATTCTAGTTAATGCTGCGGACAACAAACAAAGGGACCCAAAAATGTCTTGTATTAGAGTCACAATTGATCCGGAAAACAATTTAATTAGTATATGGAATAAT…
J04513		2247	s	CGGCCCCAGAAAACCCGAGCGAGTAGGGGGCGGCGCGCAGGAGGGAGGAGAACTGGGGGCGCGGGAGGCTGGTGGGTGTCGGGGGTGGAGATGTAGAAGATGTGACGCCGCGGCCCGGCGGGTGCCAGATTAGCGGACGGCTGCCCGCGGTTGCAACGGGATCCCGGGCGCTGCAGCTTGGGAGGCGGCTCTCCCCAGGCGGCGTCCGCGGAGACACCCATCCGTGAACCCCAGGTCCCGGGCCGCCGGCTCGCCGCGCACCAGGGGCCGGCGGACAGAAGAGCGGCCGAGCGGCTCGAGGCTGGGGGACCGCGGGCGCGGCCGCGCGCTGCCGGGCGGGAGGCTGGGGGGCCGGGGCCGGGGCCGTGCCCCGGAGCGGGTCGGAGGCCGGGGCCGGGG…
J05448		5432	A	AAGCCCGCGAGCAGACGCGGAGGCTGGTGGCCCTGGGCGAGATGCCGTACGCCAACCAGCCTACCGTGCGGATCACGGAGCTCACTGACGAGAATGTCAAGTTCATCATCGAGAACACCGACCTGGCGGTGGCCAATTCGATTCGGAGGGTCTTCATCGCTGAGGTTCCCATAATAGCCATTGACTGGGTTCAGATTGATGCCAATTCCTCAGTCCTTCATGATGAATTCATTGCTCACAGGCTTGGATTAATTCCCCTCATTAGTGATGACATTGTGGACAAGCTGCAGTACTCTCGGGACTGCACATGTGAGGAGTTCTGCCCCGAGTGCTCGGTGGAGTTCACCCTCGATGTGCGGTGCAATGAAGACCAGACGCGACATGTCACGTCTCGAGACC…
L06139		7010	s	CTTCTGTGCTGTTCCTTCTTGCCTCTAACTTGTAAACAAGACGTACTAGGACGATGCTAATGGAAAGTCACAAACCGCTGGGTTTTTGAAAGGATCCTTGGGACCTCATGCACATTTGTGGAAACTGGATGGAGAGATTTGGGGAAGCATGGACTCTTTAGCCAGCTTAGTTCTCTGTGGAGTCAGCTTGCTCCTTTCTGGAACTGTGGAAGGTGCCATGGACTTGATCTTGATCAATTCCCTACCTCTTGTATCTGATGCTGAAACATCTCTCACCTGCATTGCCTCTGGGTGGCGCCCCCATGAGCCCATCACCATAGGAAGGGACTTTGAAGCCTTAATGAACCAGCACCAGGATCCGCTGGAAGTTACTCAAGATGTGACCAGAGAATGGGCTAA…
L06139		7010	s	CTTCTGTGCTGTTCCTTCTTGCCTCTAACTTGTAAACAAGACGTACTAGGACGATGCTAATGGAAAGTCACAAACCGCTGGGTTTTTGAAAGGATCCTTGGGACCTCATGCACATTTGTGGAAACTGGATGGAGAGATTTGGGGAAGCATGGACTCTTTAGCCAGCTTAGTTCTCTGTGGAGTCAGCTTGCTCCTTTCTGGAACTGTGGAAGGTGCCATGGACTTGATCTTGATCAATTCCCTACCTCTTGTATCTGATGCTGAAACATCTCTCACCTGCATTGCCTCTGGGTGGCGCCCCCATGAGCCCATCACCATAGGAAGGGACTTTGAAGCCTTAATGAACCAGCACCAGGATCCGCTGGAAGTTACTCAAGATGTGACCAGAGAATGGGCTAA…
L13720		2621	s	CCGCAGCCGCCGCCGCCGCCGCCGCCGCGATGTGACCTTCAGGGCCGCCAGGACGGGATGACCGGAGCCTCCGCCCCGCGGCGCCCGCTCGCCTCGGCCTCCCGGGCGCTCTGACCGCGCGTCCCCGGCCCGCCATGGCCCCTTCGCTCTCGCCCGGGCCCGCCGCCCTGCGCCGCGCGCCGCAGCTGCTGCTGCTGCTGCTGGCCGCGGAGTGCGCGCTTGCCGCGCTGTTGCCGGCGCGCGAGGCCACGCAGTTCCTGCGGCCCAGGCAGCGCCGCGCCTTTCAGGTCTTCGAGGAGGCCAAGCAGGGCCACCTGGAGAGGGAGTGCGTGGAGGAGCTGTGCAGCCGCGAGGAGGCGCGGGAGGTGTTCGAGAACGACCCCGAGACGGATTATTTTT…
L13720		2621	s	CCGCAGCCGCCGCCGCCGCCGCCGCCGCGATGTGACCTTCAGGGCCGCCAGGACGGGATGACCGGAGCCTCCGCCCCGCGGCGCCCGCTCGCCTCGGCCTCCCGGGCGCTCTGACCGCGCGTCCCCGGCCCGCCATGGCCCCTTCGCTCTCGCCCGGGCCCGCCGCCCTGCGCCGCGCGCCGCAGCTGCTGCTGCTGCTGCTGGCCGCGGAGTGCGCGCTTGCCGCGCTGTTGCCGGCGCGCGAGGCCACGCAGTTCCTGCGGCCCAGGCAGCGCCGCGCCTTTCAGGTCTTCGAGGAGGCCAAGCAGGGCCACCTGGAGAGGGAGTGCGTGGAGGAGCTGTGCAGCCGCGAGGAGGCGCGGGAGGTGTTCGAGAACGACCCCGAGACGGATTATTTTT…
L25876		1033	s	CCGGTGAGTCGCCGGCGCTGCAGAGGGAGGCGGCACTGGTCTCGACGTGGGGCGGCCAGCGATGAAGCCGCCCAGTTCAATACAAACAAGTGAGTTTGACTCATCAGATGAAGAGCCTATTGAAGATGAACAGACTCCAATTCATATATCATGGCTATCTTTGTCACGAGTGAATTGTTCTCAGTTTCTCGGTTTATGTGCTCTTCCAGGTTGTAAATTTAAAGATGTTAGAAGAAATGTCCAAAAAGATACAGAAGAACTAAAGAGCTGTGGTATACAAGACATATTTGTTTTCTGCACCAGAGGGGAACTGTCAAAATATAGAGTCCCAAACCTTCTGGATCTCTACCAGCAATGTGGAATTATCACCCATCATCATCCAATCGCAGATGGAGGGAC…
Z48481		4323	1	AAGTTCAGTGCCTACCGAAGACAAAGGCGCCCCGAGGGAGTGGCGGTGCGACCCCAGGGCGTGGGCCCGGCCGCGGAGCCCACACTGCCCGGCTGACCCGGTGGTCTCGGACCATGTCTCCCGCCCCAAGACCCCCCCGTTGTCTCCTGCTCCCCCTGCTCACGCTCGGCACCGCGCTCGCCTCCCTCGGCTCGGCCCAAAGCAGCAGCTTCAGCCCCGAAGCCTGGCTACAGCAATATGGCTACCTGCCTCCCGGGGACCTACGTACCCACACACAGCGCTCACCCCAGTCACTCTCAGCGGCCATCGCTGCCATGCAGAAGTTTTACGGCTTGCAAGTAACAGGCAAAGCTGATGCAGACACCATGAAGGCCATGAGGCGCCCCCGATGTGGTGTTC…
X51730		5241	r	GGATCCATTTTATAAGCTCAAAGATAATTACTTTTCAGACTAAGAATATTTAGGGTAAAAAGTACTGTTCAACATCTCTACTGAGGATGTTATGATGTAGCACACTCTATAAGCTGGAGCTAAAGGAAACTTTCCTTAAAGTGCTATTTACTAAAAATTGGAACACATTCCTTAAGACAAATCGAAGTGTGGCACACAACATCCAAACTTCCATCATAGATACAGAGGTGTTACCATCTCCCACTCCCAAATTTCTTTGTCACGCTGAGGATACTCAAGAGGAGCAGGACATGTTGGTCGCAGCAGGAGAAACTTGAAAGCATTCACTTTTATGGAACTCATAAGGGAGAGAATCTCTTATTTAGTATCGTCCTTGATACATTTATTATTTTAAAAGAT…
X03663		1436	e	GGCTTCAGGAAGGGCAGACAGAGTGTCCAAAAGCGTGAGAGCACGAAGTGAGGAGAAGGTGGAGAAGAGAGAAGAGGAAGAGGAAGAGGAAGAGAGGAAGCGGAGGGAACTGCGGCCAGGCTAAAAGGGGAAGAAGAGGATCAGCCCAAGGAGGAGGAAGAGGAAAACAAGACAAACAGCCAGTGCAGAGGAGAGGAACGTGTGTCCAGTGTCCCGATCCCTGCGGAGCTAGTAGCTGAGAGCTCTGTGCCCTGGGCACCTTGCAGCCCTGCACCTGCCTGCCACTTCCCCACCGAGGCCATGGGCCCAGGAGTTCTGCTGCTCCTGCTGGTGGCCACAGCTTGGCATGGTCAGGGAATCCCAGTGATAGAGCCCAGTGTCCCCGAGCTGGTCGTGAAG…
X07876		7472	)	AGCAGAGCGGACGGGCGCGCGGGAGGCGCGCAGAGCTTTCGGGCTGCAGGCGCTCGCTGCCGCTGGGGAATTGGGCTGTGGGCGAGGCGGTCCGGGCTGGCCTTTATCGCTCGCTGGGCCCATCGTTTGAAACTTTATCAGCGAGTCGCCACTCGTCGCAGGACCGAGCGGGGGGCGGGGGCGCGGCGAGGCGGCGGCCGTGACGAGGCGCTCCCGGAGCTGAGCGCTTCTGCTCTGGGCACGCATGGCGCCCGCACACGGAGTCTGACCTGATGCAGACGCAAGGGGGTTAATATGAACGCCCCTCTCGGTGGAATCTGGCTCTGGCTCCCTCTGCTCTTGACCTGGCTCACCCCCGAGGTCAACTCTTCATGGTGGTACATGAGAGCTACAGGTGGC…
X78342		8558	A	GTGAGCCACCGCCCCCAGCCTGGCCTGGCATTTCTTTGAGTTCAGGAAGTGTGACAAGGATTTGGACACCCAGAAATAAGCGTGTCGAGAAGAGCACAAGCAGAGGATCCAGCGCTCGGCATGGCGGAGCCAGATCTGGAGTGCGAGCAGATCCGTCTGAAGTGTATTCGTAAGGAGGGCTTCTTCACGGTGCCTCCGGAACACAGGCTGGGACGATGCCGGAGTGTGAAGGAGTTTGAGAAGCTGAACCGCATTGGAGAGGGTACCTACGGCATTGTGTATCGGGCCCGGGACACCCAGACAGATGAGATTGTCGCACTGAAGAAGGTGCGGATGGACAAGGAGAAGGATGGCATCCCCATCAGCAGCTTGCGGGAGATCACGCTGCTGCTCCGCCTG…
X70340		7039	a	CTGGAGAGCCTGCTGCCCGCCCGCCCGTAAAATGGTCCCCTCGGCTGGACAGCTCGCCCTGTTCGCTCTGGGTATTGTGTTGGCTGCGTGCCAGGCCTTGGAGAACAGCACGTCCCCGCTGAGTGCAGACCCGCCCGTGGCTGCAGCAGTGGTGTCCCATTTTAATGACTGCCCAGATTCCCACACTCAGTTCTGCTTCCATGGAACCTGCAGGTTTTTGGTGCAGGAGGACAAGCCAGCATGTGTCTGCCATTCTGGGTACGTTGGTGCACGCTGTGAGCATGCGGACCTCCTGGCCGTGGTGGCTGCCAGCCAGAAGAAGCAGGCCATCACCGCCTTGGTGGTGGTCTCCATCGTGGCCCTGGCTGTCCTTATCATCACATGTGTGCTGATACACTG…
X85545		5613	1	CCACGCGTCCGGAGCTGGAGGAGGCGGCGGGCGCGAGACCCGGAATGCGCAGGGCCCCCGCCTCGCCCCCCCCAGCCCGGGCCGCGGCCCCCGCCTTCCCCGCAGTCGTCCCGCACTCGGTGCCCGCCCCCCGAGGCCGGCGGCTGCTCCCACTCGGGGCCGTTGCTGCTTGTGCCGTGAGCGCCGCCCAGCCATTGTCCCCGTCGCTCCGTCAGCCGCGCCGGACCGCGCACCAGGAGGCGAGAGCGCGCATGGGGAGCCTCTGTTGATGCCGCCGCCGCGCCGCCCTCCGAGGCTGCGTCCCGGGAAGCCCGGCTCCCCGAGCGCTCCGGCCTGGCCCGGTGCCCCGGACCTGAGTGCGTCCCCATGGAGGCGCCCGGGCTGGCCCAGGCGGCCGCG…
Y00285		3482	r	CGAGCCCAGTCGAGCCGCGCTCACCTCGGGCTCCCGCTCCGTCTCCACCTCCGCCTTTGCCCTGGCGGCGCGACCCCGTCCCGGCGCGGCCCCCAGCAGTCGCGCGCCGTTAGCCTCGCGCCCGCCGCGCAGTCCGGGCCCGGCGCGATGGGGGCCGCCGCCGGCCGGAGCCCCCACCTGGGGCCCGCGCCCGCCCGCCGCCCGCAGCGCTCTCTGCTCCTGCTGCAGCTGCTGCTGCTCGTCGCTGCCCCGGGGTCCACGCAGGCCCAGGCCGCCCCGTTCCCCGAGCTGTGCAGTTATACATGGGAAGCTGTTGATACCAAAAATAATGTACTTTATAAAATCAACATCTGTGGAAGTGTGGATATTGTCCAGTGCGGGCCATCAAGTGCTGTTTGT…
X12949		5979	e	CAGATCCAGTTGTTCTCATGCAGCCGTGTGCGGTACGTGCCGTAGAGATGCTGGCCCAGGCGGAAGCTGGGCACCTCCTTACTGTACTTCCATACCCTATGGAAGTACAGTAAGGAGGTGCCCAGCTTCCGCCTGGGCCAGCATCTCTACGGCACGTACCGCACACGGCTGCATGAGAACAACTGGATCTGCATCCAGGAGGACACCGGCCTCCTCTACCTTAACCGGAGCCTGGACCATAGCTCCTGGGAGAAGCTCAGTGTCCGCAACCGCGGCTTTCCCCTGCTCACCGTCTACCTCAAGGTCTTCCTGTCACCCACATCCCTTCGTGAGGGCGAGTGCCAGTGGCCAGGCTGTGCCCGCGTATACTTCTCCTTCTTCAACACCTCCTTTCCAGCC…
X07109		5579	I	CAGAGCCGGCGCAGGGGAAGCGCCCGGGGCCCCGGGTGCAGCAGCGCCCGCCGCCTCCCGGGCCTCCCCGGCCCGCAGCCCGGGGTCCCGGGCCCCGGGGCCGGCACCTCTCGGGCTCCGGCTCCCCGCGCGCAAGATGGCTGACCCGGCTGCGGGGCCGCCGCCGAGCGAGGGCGAGGAGAGCACCGTGCGCTTCGCCCGCAAAGGCGCCCTCCGGCAGAAGAACGTGCATGAGGTCAAGAACCACAAATTCACCGCCCGCTTCTTCAAGCAGCCCACCTTCTGCAGCCACTGCACCGACTTCATCTGGGGCTTCGGGAAGCAGGGATTCCAGTGCCAAGTTTGCTGCTTTGTGGTGCACAAGCGGTGCCATGAATTTGTCACATTCTCCTGCCCTGG…
X06562		2690	r	CCGCGCTCTCTGATCAGAGGCGAAGCTCGGAGGTCCTACAGGTATGGATCTCTGGCAGCTGCTGTTGACCTTGGCACTGGCAGGATCAAGTGATGCTTTTTCTGGAAGTGAGGCCACAGCAGCTATCCTTAGCAGAGCACCCTGGAGTCTGCAAAGTGTTAATCCAGGCCTAAAGACAAATTCTTCTAAGGAGCCTAAATTCACCAAGTGCCGTTCACCTGAGCGAGAGACTTTTTCATGCCACTGGACAGATGAGGTTCATCATGGTACAAAGAACCTAGGACCCATACAGCTGTTCTATACCAGAAGGAACACTCAAGAATGGACTCAAGAATGGAAAGAATGCCCTGATTATGTTTCTGCTGGGGAAAACAGCTGTTACTTTAATTCATCGTTTAC…
X63629		1001	n	GCGGAACACCGGCCCGCCGTCGCGGCAGCTGCTTCACCCCTCTCTCTGCAGCCATGGGGCTCCCTCGTGGACCTCTCGCGTCTCTCCTCCTTCTCCAGGTTTGCTGGCTGCAGTGCGCGGCCTCCGAGCCGTGCCGGGCGGTCTTCAGGGAGGCTGAAGTGACCTTGGAGGCGGGAGGCGCGGAGCAGGAGCCCGGCCAGGCGCTGGGGAAAGTATTCATGGGCTGCCCTGGGCAAGAGCCAGCTCTGTTTAGCACTGATAATGATGACTTCACTGTGCGGAATGGCGAGACAGTCCAGGAAAGAAGGTCACTGAAGGAAAGGAATCCATTGAAGATCTTCCCATCCAAACGTATCTTACGAAGACACAAGAGAGATTGGGTGGTTGCTCCAATATCTG…
X12830		3570	r	GGCGGTCCCCTGTTCTCCCCGCTCAGGTGCGGCGCTGTGGCAGGAAGCCACCCCCTCGGTCGGCCGGTGCGCGGGGCTGTTGCGCCATCCGCTCCGGCTTTCGTAACCGCACCCTGGGACGGCCCAGAGACGCTCCAGCGCGAGTTCCTCAAATGTTTTCCTGCGTTGCCAGGACCGTCCGCCGCTCTGAGTCATGTGCGAGTGGGAAGTCGCACTGACACTGAGCCGGGCCAGAGGGAGAGGAGCCGAGCGCGGCGCGGGGCCGAGGGACTCGCAGTGTGTGTAGAGAGCCGGGCTCCTGCGGATGGGGGCTGCCCCCGGGGCCTGAGCCCGCCTGCCCGCCCACCGCCCCGCCCCGCCCCTGCCACCCCTGCCGCCCGGTTCCCATTAGCCTGTCCG…
NM_006297		7515	A	ACTTTAGCCAGCGCAGGGCGCACCCCGCTCCCTCCCACTCTCCCTGCCCCTCGGACCCCATACTCTACCTCATCCTTCTGGCCAGGCGAAGCCCACGACGTTGACATGCCGGAGATCCGCCTCCGCCATGTCGTGTCCTGCAGCAGCCAGGACTCGACTCACTGTGCAGAAAATCTTCTCAAGGCAGACACTTACCGAAAATGGCGGGCAGCCAAGGCAGGCGAGAAGACCATCTCTGTGGTCCTACAGTTGGAGAAGGAGGAGCAGATACACAGTGTGGACATTGGGAATGATGGCTCAGCTTTCGTGGAGGTGCTGGTGGGCAGTTCAGCTGGAGGCGCTGGGGAGCAAGACTATGAGGTCCTTCTGGTCACCTCATCTTTCATGTCCCCTTCCGAG…
X66893		2176	)	ACTGCTGACACGTGTGCGCGCGCGCGGCTCCACTGCCGGGCGACCGCGGGAAAATTCCAAAAAAACTCAAAAAGCCAATACGAGGCAAAGCCAAATTTTCAAGCCACAGATCCCGGGCGGTGGCTTCCTTTCCGCCACTGCCCAAACTGCTGAAGCAGCTCCCGCGAGGACCACCCGATTTAATGTGTGCCGACCATTTCCTTCAGTGCTGGACAGGCTGCTGTGAAGGGACATCACCTTTTCGCTTTTTCCAAGATGGCTCAAGATTCAGTAGATCTTTCTTGTGATTATCAGTTTTGGATGCAGAAGCTTTCTGTATGGGATCAGGCTTCCACTTTGGAAACCCAGCAAGACACCTGTCTTCACGTGGCTCAGTTCCAGGAGTTCCTAAGGAAGATG…
X98311		1087	2	CCATGGGTTCCCCTTCAGCCTGTCCATACAGAGTGTGCATTCCCTGGCAGGGGCTCCTGCTCACAGCCTCGCTTTTAACCTTCTGGAACCTGCCAAACAGTGCCCAGACCAATATTGATGTCGTGCCGTTCAATGTCGCAGAAGGGAAGGAGGTCCTTCTAGTAGTCCATAATGAGTCCCAGAATCTTTATGGCTACAACTGGTACAAAGGGGAAAGGGTGCATGCCAACTATCGAATTATAGGATATGTAAAAAATATAAGTCAAGAAAATGCCCCAGGGCCCGCACACAACGGTCGAGAGACAATATACCCCAATGGAACCCTGCTGATCCAGAACGTTACCCACAATGACGCAGGATTCTATACCCTACACGTTATAAAAGAAAATCTTGTGAATG…
X51417		2103	2	CTCCTCCAACTGGGAATGCTAAAACGGGACTGATGGACGTGTCCGAACTCTGCATCCCGGACCCCCTCGGCTACCACAACCAGTAGGTTGCTGAACCGAATGTCGTCCGAAGACAGGCACCTGGGCTCTAGCTGCGGCTCCTTCATCAAGACGGAGCCATCTAGCCCATCCTCGGGCATTGATGCCCTCAGCCACCACAGCCCCAGCGGCTCGTCGGACGCCAGCGGTGGCTTTGGCATGGCCCTGGGCACCCACGCCAACGGTCTGGACTCTCCGCCTATGTTCGCAGGTGCGGGGCTGGGAGGCAACCCGTGTCGCAAGAGCTACGAGGACTGTACTAGCGGTATCATGGAGGACTCGGCCATCAAGTGCGAGTACATGCTTAACGCCATCCCCAAG…
Z48482		4324	2	GCGAGGATCCGGCGTGCAGTGTTCCGAGCTGGGCTGGGCGCCGAGAGCATGGGCAGCGACCCGAGCGCGCCCGGACGGCCGGGCTGGACGGGCAGCCTCCTCGGCGACCGGGAGGAGGCGGCGCGGCCGCGACTGCTGCCGCTGCTCCTGGTGCTTCTGGGCTGCCTGGGCCTTGGCGTAGCGGCCGAAGACGCGGAGGTCCATGCCGAGAACTGGCTGCGGCTTTATGGCTACCTGCCTCAGCCCAGCCGCCATATGTCCACCATGCGTTCCGCCCAGATCTTGGCCTCGGCCCTTGCAGAGATGCAGCGCTTCTACGGGATCCCAGTCACCGGTGTGCTCGACGAAGAGACCAAGGAGTGGATGAAGCGGCCCCGCTGTGGGGTGCCAGACCAGTTC…
J00268		3630	k	CTCGAGGGAGGAGCCCGGGGCTGGGGTACGGAGGCCTCTGCACATCTTAGAGTAAAACAAGCAGGAGAGGCTGGGTGCGGTGGCTCATGCCTATAATCCCAGCACTTTAGGAGGCTGAGGCGGGCAGATCACCTGAGGTCGGGAGTTCAAGACCAGCCTGACCAACAGGGAGAAACCCCATCTTTACTAAAACTACAAAATTAGCTGGGTGTGGTGGCACATGCCTGTAATCCCAGATATTCGGGAGGCTGAGGCAGGAGAATCGCTTGAACCTGGGAAGCAGAGGTTGCGCTGAGCCGAGATGGCACCATTGCACTCCAGCCTGGGCAACGAGAGCGAAACTCCGTCTCAAAAAAACAAAAACAAAAAAATCAAAACAATCAAAAAAACAAGCAGGAG…
NM_002747		5596	A	GAGCTTTGGAGCATCTTAAGGAGCTCAGCTCAGTAAACAAACTCTTGCATTTCAGCCAGAAAGAGCCTCTTGTAACAAGTATTCAAAGGGGAGAGTTTCTGCATCTTTTACTTTGCAGTCCACTATGGTAGAAAACTTGACATTCCATAGATAATGATACTGGGTTTTCTTTCCAAGATCCGACGTTTAAAAGAAATATGAGCCATTCTAAGCTTTAAGAAGGGTTCAGGAAACACAGGAATTAGTAGACAGCGCTCCCAATGCAGGTTAAGACGACAGCCTGCGCCCCCAACTAGCACAGCTCAGCGAGCATGACCATATGCCATTCTCGTCTCCAGAGAGCTGGTGGCAGTGACCTCACTAGGAGAAAACACATCCCTCAGCCGTGGGACTTGACAG…
X52001		1908	A	CGAACCCCCACAGCTGGAGGGCGAGGCCAGCTGTACCCGGCCCCAGTGCCCTTTCGCGGCCACAAGCGGCCGTCCTCCTGGTCCGGTGCTCCGGCGCCTGATCTAGGTTCATGGAGCCGGGGCTGTGGCTCCTTTTCGGGCTCACAGTGACCTCCGCCGCAGGATTCGTGCCTTGCTCCCAGTCTGGGGATGCTGGCAGGCGCGGCGTGTCCCAGGCCCCCACTGCAGCCAGATCTGAGGGGGACTGTGAAGAGACTGTGGCTGGCCCTGGCGAGGAGACTGTGGCTGGCCCTGGCGAGGGGACTGTGGCCCCGACAGCACTGCAGGGTCCAAGCCCTGGAAGCCCTGGGCAGGAGCAGGCGGCCGAGGGGGCCCCTGAGCACCACCGATCCAGGCGCT…
X79568		26469	e	GAATTCGGCACGAGCGGGCTGGACCTTGCTGGCCCGCGGCGCCATGAGCCGCAGCCTGGACTCGGCGCGGAGCTTCCTGGAGCGGCTGGAAGCGCGGGGCGGCCGGGAGGGGGCAGTCCTCGCCGGCGAGTTCAGCGACATCCAGGCCTGCTCGGCCGCCTGGAAGGCTGACGGCGTGTGCTCCACCGTGGCCGGCAGTCGGCCAGAGAACGTGAGGAAGAACCGCTACAAAGACGTGCTGCCTTATGATCAGACGCGAGTAATCCTCTCCCTGCTCCAGGAAGAGGGACACAGCGACTACATTAATGGCAACTTCATCCGGGGCGTGGATGGAAGCCTGGCCTACATTGCCACGCAAGGACCCTTGCCTCACACCCTGCTAGACTTCTGGAGACTGGT…
X58431		3216	n	GCTGGCGGTTGGTGTGCCGCGCCGCCGGGAGAGAGAGGAGAAGGCGAAGGAGAAGGAGGAAAAAAAAAGTGATAGTTGTGCGCGGTCCTCGTGCGCTGGCGCTCCTCCTGGGTGCTATTGACAATTCCTGCCTCTGCCATTGGTCAGTGTTGGATCAGATGGTTGTATTTCCTTCTGGCCCTCACTGCACCTCGCCATCCCCCCTCAGCTAAAACCCAATCTCGGATATACTACTATAGCGCGGCGCTCGGACTATAAAACACAACAAATATAAACCCGGCGGAGCAGCAGCGGCCGCGCGCGCCTCCCCTCCCAATGAGTTCCTATTTCGTGAACTCCACCTTCCCCGTCACTCTGGCCAGCGGGCAGGAGTCCTTCCTGGGCCACGTACCGCTCTAT…
X66087		4603	A	GAATTCAGCACAATGAAGGAGCCATGGAATGCCAATTTAACGTCAGTCTTGTACTTGAAGGGAAAAAAAACACTTGTAATGGTGGCAACAGTGAAGCTGTTCCTTTAACATCCCCAAATATAGCCAAGTTTAGCACTCCACCAGCCATCCTCAGAAAGAAGAGAAAAATGCGAGTGGGTCATTCCCCAGGCAGCGAACTTAGGGATGGCTCATTGAACGATGGTGGTAATATGGCGCTAAAACATACACCACTGAAAACACTACCATTTTCTCCTTCACAGTTTTTCAACACATGTCCTGGTAATGAACAACTTAATATAGAAAATCCTTCATTTACATCAACCCCTATTTGTGGGCAGAAAGCTCTCATTACAACTCCTCTTCATAAGGAAACAACTC…
NM_001098		50	A	CTCATCTTTGTCAGTGCACAAAATGGCGCCCTACAGCCTACTGGTGACTCGGCTGCAGAAAGCTCTGGGTGTGCGGCAGTACCATGTGGCCTCAGTCCTGTGCCAACGGGCCAAGGTGGCGATGAGCCACTTTGAGCCCAACGAGTACATCCATTATGACCTGCTAGAGAAGAACATTAACATTGTTCGCAAACGACTGAACCGGCCGCTGACACTCTCGGAGAAGATTGTGTATGGACACCTGGATGACCCCGCCAGCCAGGAAATTGAGCGAGGCAAGTCGTACCTGCGGCTGCGGCCGGACCGTGTGGCCATGCAGGATGCGACGGCCCAGATGGCCATGCTCCAGTTCATCAGCAGCGGGCTGTCCAAGGTGGCTGTGCCATCCACCATCCACTG…
L27071		7294	s	GATTTCAGTTGAAAGATGTGTTTTTGTGAGTAGAGCACCGCAGAAGAACTGAAGACTGTTGTGTGCTCCCCGCAGAAGGGGCTACCATGATCCTTTCCTCCTATAACACCATCCAGTCGGTTTTCTGTTGCTGCTGTTGCTGTTCAGTGCAGAAGCGACAAATGAGAACACAGATAAGCCTGAGCACAGATGAAGAGCTTCCAGAAAAATACACCCAGCATCGCAGGCCGTGGCTCAGCCAATTGTCAAATAAGAAGCAATCCAACACGGGCCGTGTGCAGCCGTCAAAACGAAAGCCACTGCCTCCCCTCCCACCCTCTGAGGTTGCTGAAGAGAAGATCCAAGTCAAGGCACTTTATGATTTTCTGCCCAGAGAACCCTGTAATTTAGCCTTAAGGA…
L27559		3488	4	TGAAAAAAAAAAAAGGAAAGAAAGGGATTGAAGGAGCTTGCCAAGGGTAGGCTGCCTAAATTCACATTTTCCCTGGGTCTTTCCGTGAAATGGGGACACCAGAAACCCAAGGGTCGGGTCTAGTGCCCTCAACTCTCTGGGGATGAGAGTCTTGCCTTGGGGTAGACAAGAGGCAGGGCAGGGAGGAGCAGAGCCCTGGGGTGCGGCCGTCCTCACCGCCTGTTGCTCTACTCACCCCAGTGCAAACCTTCCCGTGGCCGCAAGCGTGGCATCTGCTGGTGCGTGGACAAGTACGGGATGAAGCTGCCAGGCATGGAGTACGTTGACGGGGACTTTCAGTGCCACACCTTCGACAGCAGCAACGTTGAGTGATGCGTCCCCCCCCAACCTTTCCCTCAC…
L33881		5584	s	CCGCGGTTCCGGCTGCTCCGGCGAGGCGACCCTTGGGTCGGCGCTGCGGGCGAGGTGGGCAGGTAGGTGGGCGGACGGCCGCGGTTCTCCGGCAAGCGCAGGCGGCGGAGTCCCCCACGGCGCCCGAAGCGCCCCCCGCACCCCCGGCCTCCAGCGTTGAGGCGGGGGAGTGAGGAGATGCCGACCCAGAGGGACAGCAGCACCATGTCCCACACGGTCGCAGGCGGCGGCAGCGGGGACCATTCCCACCAGGTCCGGGTGAAAGCCTACTACCGCGGGGATATCATGATAACACATTTTGAACCTTCCATCTCCTTTGAGGGCCTTTGCAATGAGGTTCGAGACATGTGTTCTTTTGACAACGAACAGCTCTTCACCATGAAATGGATAGATGAGGAA…
L33881		5584	s	CCGCGGTTCCGGCTGCTCCGGCGAGGCGACCCTTGGGTCGGCGCTGCGGGCGAGGTGGGCAGGTAGGTGGGCGGACGGCCGCGGTTCTCCGGCAAGCGCAGGCGGCGGAGTCCCCCACGGCGCCCGAAGCGCCCCCCGCACCCCCGGCCTCCAGCGTTGAGGCGGGGGAGTGAGGAGATGCCGACCCAGAGGGACAGCAGCACCATGTCCCACACGGTCGCAGGCGGCGGCAGCGGGGACCATTCCCACCAGGTCCGGGTGAAAGCCTACTACCGCGGGGATATCATGATAACACATTTTGAACCTTCCATCTCCTTTGAGGGCCTTTGCAATGAGGTTCGAGACATGTGTTCTTTTGACAACGAACAGCTCTTCACCATGAAATGGATAGATGAGGAA…
L36644		2044	d	CCAGCGTCCCTGGCCGGCTGCTACTCTGCACCTCGACGGGCTCCCCTCTGGACGTGCCTTCTCCTGTGCGCCGCACTCCGGACCCTCCTGGCCAGCCCCAGCAACGAAGTGAATTTATTGGATTCACGCACTGTCATGGGGGACCTGGGATGGATTGCTTTTCCAAAAAATGGGTGGGAAGAGATTGGTGAAGTGGATGAAAATTATGCCCCTATCCACACATACCAAGTATGCAAAGTGATGGAACAGAATCAGAATAACTGGCTTTTGACCAGTTGGATCTCCAATGAAGGTGCTTCCAGAATCTTCATAGAACTCAAATTTACCCTGCGGGACTGCAACAGCCTTCCTGGAGGACTGGGGACCTGTAAGGAAACCTTTAATATGTATTACTTTGAG…
L36644		2044	d	CCAGCGTCCCTGGCCGGCTGCTACTCTGCACCTCGACGGGCTCCCCTCTGGACGTGCCTTCTCCTGTGCGCCGCACTCCGGACCCTCCTGGCCAGCCCCAGCAACGAAGTGAATTTATTGGATTCACGCACTGTCATGGGGGACCTGGGATGGATTGCTTTTCCAAAAAATGGGTGGGAAGAGATTGGTGAAGTGGATGAAAATTATGCCCCTATCCACACATACCAAGTATGCAAAGTGATGGAACAGAATCAGAATAACTGGCTTTTGACCAGTTGGATCTCCAATGAAGGTGCTTCCAGAATCTTCATAGAACTCAAATTTACCCTGCGGGACTGCAACAGCCTTCCTGGAGGACTGGGGACCTGTAAGGAAACCTTTAATATGTATTACTTTGAG…
L36645		2043	s	AAGCGGCAGGAGCAGCGTTGGCACCGGCGAACCATGGCTGGGATTTTCTATTTCGCCCTATTTTCGTGTCTCTTCGGGATTTGCGACGCTGTCACAGGTTCCAGGGTATACCCCGCGAATGAAGTTACCTTATTGGATTCCAGATCTGTTCAGGGAGAACTTGGGTGGATAGCAAGCCCTCTGGAAGGAGGGTGGGAGGAAGTGAGTATCATGGATGAAAAAAATACACCAATCCGAACCTACCAAGTGTGCAATGTGATGGAACCCAGCCAGAATAACTGGCTACGAACTGATTGGATCACCCGAGAAGGGGCTCAGAGGGTGTATATTGAGATTAAATTCACCTTGAGGGACTGCAATAGTCTTCCGGGCGTCATGGGGACTTGCAAGGAGACGTTT…
L36844		1030	s	GAGGACTCCGCGACGGTCCGCACCCTGCGGCCAGAGCGGCTTTGAGCTCGGCTGCTTCCGCGCTAGGCGCTTTTTCCCAGAAGCAATCCAGGCGCGCCCGCTGGTTCTTGAGCGCCAGGAAAAGCCCGGAGCTAACGACCGGCCGCTCGGCACTGCACGGGGCCCCAAGCCGCAGAAGAAGGACGACGGGAGGGTAATGAAGCTGAGCCCAGGTCTCCTAGGAAGGAGAGAGTGCGCCGGAGCAGCGTGGGAAAGAAGGGAAGAGTGTCGTTAAGTTTACGGCCAACGGTGGATTATCCGGGCCGCTGCGCGTCTGGGGGCTGCGGAATGCGCGAGGAGAACAAGGGCATGCCCAGTGGGGGCGGCAGCGATGAGGGTCTGGCCACGCCGGCGCGGGGA…
U43899		8027	s	GTCGAGAGGGAGTCCCCGGGGACACCTCGGCACGCAGCGGAGATGCCTCTTTTTGCCACCAATCCCTTCGATCAGGATGTTGAGAAAGCAACCAGCGAGATGAATACTGCTGAGGACTGGGGCCTCATTTTGGATATCTGTGATAAAGTTGGTCAGTCTCGCACTGGACCTAAGGATTGTCTTCGGTCTATTATGAGAAGAGTGAACCACAAAGATCCTCACGTTGCTATGCAGGCTTTGACTCTTCTAGGAGCATGTGTATCAAACTGTGGCAAAATTTTTCATTTAGAAGTATGTTCAAGAGATTTTGCTAGTGAAGTAAGCAACGTATTAAATAAGGGTCATCCTAAAGTATGTGAAAAATTAAAGGCTCTTATGGTTGAATGGACAGATGAATTT…
J00139		1719	k	TTTAATGGACACATAATTTAATTATATATTTTTTCTTACAGATACCCAGGTGTTCTCTCTGATGTCCAGGAGGAGAAAGGCATTAAGTACAAATTTGAAGTATATGAGAAGAATGATTAATATGAAGGTGTTTTCTAGTTTAAGTTGTTCCCCCTCCCTCTGAAAAAAGTATGTATTTTTACATTAGAAAAGGTTTTTTGTTGACTTTAGATCTATAATTATTTCTAAGCAACTAGTTTTTATTCCCCACTACTCTTGTCTCTATCAGATACCATTTATGAGACATTCTTGCTATAACTAAGTGCTTCTCCAAGACCCCAACTGAGTCCCCAGCACCTGCTACAGTGAGCTGCCATTCCACACCCATCACATGTGGCACTCTTGCCAGTCCTTGACATT…
J00219		3458	s	AGCAAATGATCAATGTGCTTTGTGAATGAAGAGTCAACATTTTACCAGGGCGAAGTGGGGAGGTACAAAAAAATTTCCAGTCCTTGAATGGTGTGAAGTAAAAGTGCCTCAAAGAATCCCACCAGAATGGCACAGGTGGGCATAATGGGTCTGTCTCATCGTCAAAGGACCCAAGGAGTCTAAAGGAAACTCTAACTACAACACCCAAATGCCACAAAACCTTAGTTATTAATACAAACTATCATCCCTGCCTATCTGTCACCATCTCATCTTAAAAAACTTGTGAAAATACGTAATCCTCAGGAGACTTCAATTAGGTATAAATACCAGCAGCCAGAGGAGGTGCAGCACATTGTTCTGATCATCTGAAGATCAGCTATTAGAAGAGAAAGATCAGTT…
X56681		3727	A	CCGAGGCTATAAGAGGGCGCACAAGTGGCGCGGCGCAGGAGCCGCCGCCAGTGGAGGGCCGGGCGCTGCGGCCGCGGCCGGGGCGGGCGCAGGGCCGAGCGGACGGGGGGGCGCGGGCCCCCCGGGAGGCCGCGGCCACTCCCCCCCGGGCCGGCGCGGCGGGGGAGGCGGAGGATGGAAACACCCTTCTACGGCGATGAGGCGCTGAGCGGCCTGGGCGGCGGCGCCAGTGGCAGCGGCGGCACGTTCGCGTCCCCGGGCCGCTTGTTCCCCGGGGCGCCCCCGACGGCCGCGGCCGGCAGCATGATGAAGAAGGACGCGCTGACGCTGAGCCTGAGTGAGCAGGTGGCGGCAGCGCTCAAGCCTGCGCCCGCGCCCGCCTCCTACCCCCCTGCCGCC…
X63546		9098	)	CTAAAAATACCATTAAGTAATAGTATTAGCTTTTGTATTCTGAGATTCAACAGCAGCAGTCACTTCCCTCCACTCCTATGTGTATCCCAGGACCACCCTGGGCGGGGAGGGCTGAGGTCAGGGAGGTCTGAAGCTGGTCCTGGGCTCCGGGGGTGACAGTGATGAGGAACTGGGTGCACACATGAGTGGGGCAGCCGGGCCTGGCCAGAGAAGCAACACACACGTGCACAGACATGTTTATCCACATACACATGTGCACGCATGTGCACAAACACATTGCAGGCAGGCATGTTGACGCCTCAGGCAGCGGAGGACCCTGACTCTGGGCCCTGCTGACCCGGGCAAGGCCCATTGTGATGCGTGCCATGACCTCAGAATGTCACTGGTGCTTAGCACCTA…
X63546		9098	)	CTAAAAATACCATTAAGTAATAGTATTAGCTTTTGTATTCTGAGATTCAACAGCAGCAGTCACTTCCCTCCACTCCTATGTGTATCCCAGGACCACCCTGGGCGGGGAGGGCTGAGGTCAGGGAGGTCTGAAGCTGGTCCTGGGCTCCGGGGGTGACAGTGATGAGGAACTGGGTGCACACATGAGTGGGGCAGCCGGGCCTGGCCAGAGAAGCAACACACACGTGCACAGACATGTTTATCCACATACACATGTGCACGCATGTGCACAAACACATTGCAGGCAGGCATGTTGACGCCTCAGGCAGCGGAGGACCCTGACTCTGGGCCCTGCTGACCCGGGCAAGGCCCATTGTGATGCGTGCCATGACCTCAGAATGTCACTGGTGCTTAGCACCTA…
Z23115		598	A	GAATCTCTTTCTCTCCCTTCAGAATCTTATCTTGGCTTTGGATCTTAGAAGAGAATCACTAACCAGAGACGAGACTCAGTGAGTGAGCAGGTGTTTTGGACAATGGACTGGTTGAGCCCATCCCTATTATAAAAATGTCTCAGAGCAACCGGGAGCTGGTGGTTGACTTTCTCTCCTACAAGCTTTCCCAGAAAGGATACAGCTGGAGTCAGTTTAGTGATGTGGAAGAGAACAGGACTGAGGCCCCAGAAGGGACTGAATCGGAGATGGAGACCCCCAGTGCCATCAATGGCAACCCATCCTGGCACCTGGCAGACAGCCCCGCGGTGAATGGAGCCACTGCGCACAGCAGCAGTTTGGATGCCCGGGAGGTGATCCCCATGGCAGCAGTAAAGCAAG…
D14838		2254	s	TGAAACAGCAGATTACTTTTATTTATGCATTTAATGGATTGAAGAAAAGAACCTTTTTTTTTCTCTCTCTCTCTGCAACTGCAGTAAGGGAGGGGAGTTGGATATACCTCGCCTAATATCTCCTGGGTTGACACCATCATTATTGTTTATTCTTGTGCTCCAAAAGCCGAGTCCTCTGATGGCTCCCTTAGGTGAAGTTGGGAACTATTTCGGTGTGCAGGATGCGGTACCGTTTGGGAATGTGCCCGTGTTGCCGGTGGACAGCCCGGTTTTGTTAAGTGACCACCTGGGTCAGTCCGAAGCAGGGGGGCTCCCCAGGGGACCCGCAGTCACGGACTTGGATCATTTAAAGGGGATTCTCAGGCGGAGGCAGCTATACTGCAGGACTGGATTTCACTT…
D21205		7706	s	CGCGGGTGCAGCAGTTGTGTCCCGACCCCTGGGAGCGCCATGGCAGAGCTGTGCCCCCTGGCCGAGGAGCTGTCGTGCTCCATCTGCCTGGAGCCCTTCAAGGAGCCGGTCACCACTCCGTGCGGCCACAACTTCTGCGGGTCGTGCCTGAATGAGACGTGGGCAGTCCAGGGCTCGCCATACCTGTGCCCGCAGTGCCGCGCCGTCTACCAGGCGCGACCGCAGCTGCACAAGAACACGGTGCTGTGCAACGTGGTGGAGCAGTTCCTGCAGGCCGACCTGGCCCGGGAGCCACCCGCCGACGTCTGGACGCCGCCCGCCCGCGCCTCTGCACCCAGCCCGAATGCCCAGGTGGCCTGCGACCACTGCCTGAAGGAGGCCGCCGTGAAGACGTGCTTG…
D21241		1588	2	GTCCTTGCCCATGCAGATGACGAGTTAGTGGGTGCAGCACACCAGCATGGCACATGTATACGTATGTAACTAACCTGACAATGTGCACATGTACCCTAAAACTTAAAGTATAATAATAAAAATAAAATAAACTAAAATAAAATATATTCTTACCCTGCTGGATTTTTAAGTGATGCTCTTGTCGGGGATCTTTATGACATACTTTTGAGGAAGATGAGAAACGAGGCTTCTTAACTCTGTTAAACATTTTAGACACACAAACAGTCCTCACTTTTCATGGCAGTATGGGGCTGTAAAAATGACCATGCAAGCTAAAACCGTGCAAAGCAATCCTAAAAATCAAGAGAAAAATTAAAACTGTTCTGTGACCTTTAAAATTTGTTGTCAAAGCATTAGAAA…
D31784		1004	s	TGAGAGCCAAGCAAAGAACATTAAGGAAGGAAGGAGGAATGAGGCTGGATACGGTGCAGTGAAAAAGGCACTTCCAAGAGTGGGGCACTCACTACGCACAGACTCGACGGTGCCATCAGCATGAGAACTTACCGCTACTTCTTGCTGCTCTTTTGGGTGGGCCAGCCCTACCCAACTCTCTCAACTCCACTATCAAAGAGGACTAGTGGTTTCCCAGCAAAGAAAAGGGCCCTGGAGCTCTCTGGAAACAGCAAAAATGAGCTGAACCGTTCAAAAAGGAGCTGGATGTGGAATCAGTTCTTTCTCCTGGAGGAATACACAGGATCCGATTATCAGTATGTGGGCAAGTTACATTCAGACCAGGATAGAGGAGATGGATCACTTAAATATATCCTTTCA…
D85423		988	s	GGGGGCGTTTGGAAGAATACCGAGGATGAAATTCTGAAAGCAGCGGTAATGAAATATGGGAAAAATCAGTGGTCTAGGATTGCCTCATTGCTGCATAGAAAATCAGCAAAGCAGTGCAAAGCCAGATGGTATGAATGGCTGGATCCAAGCATTAAGAAGACAGAATGGTCCAGAGAAGAAGAGGAAAAACTCTTGCACTTGGCCAAGTTGATGCCAACTCAGTGGAGGACCATTGCTCCAATCATTGGAAGAACAGCGGCCCAGTGCTTAGAACACTATGAATTTCTTCTGGATAAAGCTGCCCAAAGAGACAATGAAGAGGAAACAACAGATGATCCACGAAAACTTAAACCTGGAGAAATAGATCCAAATCCAGAAACAAAACCAGCGCGGCCTGAC…
D87116		5606	s	CTCGAGATCCATTGTGCTCTAAAGAGTCTCCACCGCCGTCCAGGACCCACTTGCAGCATGGAGTCGCCCGCCTCGAGCCAGCCCGCCAGCATGCCCCAGTCCAAAGGAAAATCCAAGAGGAAGAAGGATCTACGGATATCCTGCATGTCCAAGCCACCCGCACCCAACCCCACACCCCCCCGGAACCTGGACTCCCGGACCTTCATCACCATTGGAGACAGAAACTTTGAGGTGGAGGCTGATGACTTGGTGACCATCTCAGAACTGGGCCGTGGAGCCTATGGGGTGGTAGAGAAGGTGCGGCACGCCCAGAGCGGCACCATCATGGCCGTGAAGCGGATCCGGGCCACCGTGAACTCACAGGAGCAGAAGCGGCTGCTCATGGACCTGGACATCAAC…
U44839		8237	s	GAATTCCGCTTCTACAGCTGCTGCTGCGGCGGCTATGGCGGCGGCACGGGCGGTGGACTGAGGATAGAGAGCCACAGCACGAGGAGCTGCCAGGCCTGGACAGCCAGTGCGGCCAGATAGAAAACGGCGAGAGTGGGCGAGAACGTCCACTGCGGGCCGGCGAAAGCTGGTTCCTTGTGGAGAAGCACTGGTATAAGCAGTGGGAGGCATACTGCAGGGAGGGGACCAGGACTCCAGCACCTTCCCTGGCTGCATCAACAATCCACACTCTTTCAAGATGAGATAAACTGGCCCTCAAGGAGGACTGGTGGAAGGCGAGGATTATGTGCTGCTCCCAGCACGTGCTTGGCATTACCTGGTCAGCTGGTATGGTCTAGAGCATGGCCAGCCACCCATTGA…
U77735		11040	s	GAATTCGGCACGAGCGCGCGGCGAATCTCAACGCTGCGCCGTCTGCGGGCGCTTCCGGGCCACCAGTTTCTCTGCTTTCCACCCTGGCGCCCCCCAGCCCTGGCTCCCCAGCTGCGCTGCCCCGGGCGTCCACGCCCTGCGGGCTTAGCGGGTTCAGTGGGCTCAATCTGCGCAGCGCCACCTCCATGTTGACCAAGCCTCTACAGGGGCCTCCCGCGCCCCCCGGGACCCCCACGCCGCCGCCAGGAGGCAAGGATCGGGAAGCGTTCGAGGCCGAGTATCGACTCGGCCCCCTCCTGGGTAAGGGGGGCTTTGGCACCGTCTTCGCAGGACACCGCCTCACAGATCGACTCCAGGTGGCCATCAAAGTGATTCCCCGGAATCGTGTGCTGGGCTGGT…
X05839		7040	)	CTGCAGGCTGGCCCCGGCTCCATTTCCAGGTGTGGTCCCAGGACAGCTTTGGCCGCTGCCAGCTTGCAGGCTATGGATTTTGCCATGTGCCCAGTAGCCCGGGCACCCACCAGCTGGCCTGCCCCACGTGGCGGCCCCTGGGCAGTTGGCGAGAACAGTTGGCACGGGCTTTCGTGGGTGGTGGGCCGCAGCTGCTGCATGGGGACACCATCTACAGTGGGGCCGACCGCTATCGCCTGCACACAGCTGCTGGTGGCACCGTGCACCTGGAGATCGGCCTGCTGCTCCGCAACTTCGACCGCTACGGCGTGGAGTGCTGAGGGACTCTGCCTCCAACGTCACCACCATCCACACCCCGGACACCCAGTGATGGGGGAGGATGGCACAGTGGTCAAGAGC…
U07563		25	s	GATCCGCCCTCCTCAGCCTCCCAAAGTGCTGAGATTACAAGTCACCACGCCTGGCTTCCGTATTTAAGTATTAGGTGGTGACTCCATACAAAATATTTAACAGCTTGCTGGTTAACATTTAAATCTTTGTTGCTAAGACCTTTTCTATGTTTGACAGTTATTCCAAACACGTTCCATATAGGAATAGTTTGCCAAATAGAAGAACACGGGATATTCTTCTCCCATGGCTGATGTGTTGTGATTCTAGGTGCATATTTCTGTTTCCAAGAACACGGACCTGTTCTCAAGTTCAAACACTGCATCAAGAGACTGTGCCCCATGTCTTTTCACTTTTTTCCCTCTCTCTTTCTCTCCCCTTCCCCTCCTTGATTTAATTTCTTCAGCAGGTCAGAATTGATA…
ACCATCCTGGTGTAACACAGTGAAACCCCGTCTCTACTAAAAATACAAAAAAATTAGCAGGGCGTGGTGGCGGGCCCCTGTAGTCCGAGCTACTCGGGAGGCTGAGGCAGGAGAATGGCGTGGTGAACCCGGGAGGCGGAGCTTGCAGTGGGCGGAGATCGCGCCACTGCACTCCCGCCTGGGTGACAGAGCGAGACTACGTCTCAAAAAAAAAAAAAAAAAAAAGTACAACTGAGAATATTTGAAATGTTTTAGTGATTGGAAAAAATATCACTAGATGTTTGACAGATCTTTGAAGTATTTGAGGGAAAATGGTGATAGGTATATAGAAGACTAAATGAAAACAAGGCAATATCTCTAGGATAAACAAAGATGTATAATAAAGGAAACATTCATAGT…
AGTTGGGGAGCTCCAGAAAGAAGCCGAGAAGAAGGGCAGTCGTACCCTTGGCAGTTGTACGCAGTGGCTCTCTGGCCGCACAAGGAGGGCTCGGAGCCTGCTGTTGCCAGGTTGCACTTGCTCTTGCAAGACAGGCATTCCTTGCAGTGGGTTCTCCTCTGGCCAGGGAGATGAGTTCTGGGGGCTCCTCTACGAGGTGGTCTCTCCTGGGCTTTCCTCTCGAGCTTCAAGTCCCACCTCTGGAGTGTGAATCGCCTTCCTCAGTCTAACTCTATCCCTCCAGTGGTTTTTTTTTTTTTGCTTTTTGTTTTTGTTTTTGTTTTTTTGAGACAGAGTCTCACTCTGTCACCCAGGCTGGAGTACAGTGGCGTGATCTCGGCTCACCGCAAGCTCCACCTC…
U07563		25	s	GATCCGCCCTCCTCAGCCTCCCAAAGTGCTGAGATTACAAGTCACCACGCCTGGCTTCCGTATTTAAGTATTAGGTGGTGACTCCATACAAAATATTTAACAGCTTGCTGGTTAACATTTAAATCTTTGTTGCTAAGACCTTTTCTATGTTTGACAGTTATTCCAAACACGTTCCATATAGGAATAGTTTGCCAAATAGAAGAACACGGGATATTCTTCTCCCATGGCTGATGTGTTGTGATTCTAGGTGCATATTTCTGTTTCCAAGAACACGGACCTGTTCTCAAGTTCAAACACTGCATCAAGAGACTGTGCCCCATGTCTTTTCACTTTTTTCCCTCTCTCTTTCTCTCCCCTTCCCCTCCTTGATTTAATTTCTTCAGCAGGTCAGAATTGATA…
ACCATCCTGGTGTAACACAGTGAAACCCCGTCTCTACTAAAAATACAAAAAAATTAGCAGGGCGTGGTGGCGGGCCCCTGTAGTCCGAGCTACTCGGGAGGCTGAGGCAGGAGAATGGCGTGGTGAACCCGGGAGGCGGAGCTTGCAGTGGGCGGAGATCGCGCCACTGCACTCCCGCCTGGGTGACAGAGCGAGACTACGTCTCAAAAAAAAAAAAAAAAAAAAGTACAACTGAGAATATTTGAAATGTTTTAGTGATTGGAAAAAATATCACTAGATGTTTGACAGATCTTTGAAGTATTTGAGGGAAAATGGTGATAGGTATATAGAAGACTAAATGAAAACAAGGCAATATCTCTAGGATAAACAAAGATGTATAATAAAGGAAACATTCATAGT…
AGTTGGGGAGCTCCAGAAAGAAGCCGAGAAGAAGGGCAGTCGTACCCTTGGCAGTTGTACGCAGTGGCTCTCTGGCCGCACAAGGAGGGCTCGGAGCCTGCTGTTGCCAGGTTGCACTTGCTCTTGCAAGACAGGCATTCCTTGCAGTGGGTTCTCCTCTGGCCAGGGAGATGAGTTCTGGGGGCTCCTCTACGAGGTGGTCTCTCCTGGGCTTTCCTCTCGAGCTTCAAGTCCCACCTCTGGAGTGTGAATCGCCTTCCTCAGTCTAACTCTATCCCTCCAGTGGTTTTTTTTTTTTTGCTTTTTGTTTTTGTTTTTGTTTTTTTGAGACAGAGTCTCACTCTGTCACCCAGGCTGGAGTACAGTGGCGTGATCTCGGCTCACCGCAAGCTCCACCTC…
U09578		7867	s	GCCCCTCGCCGGTACCTCAGCAAGGTGCGTTGCCGCCAGGTGCCACTAGAAGCGCCAGGCTGGGGCCGCCTCTGAGCGCCCCGCGGGGGCCATGGATGGTGAAACAGCAGAGGAGCAGGGGGGCCCTGTGCCCCCGCCAGTTGCACCCGGCGGACCCGGCTTGGGCGGTGCTCCGGGGGGGCGGCGGGAGCCCAAGAAGTACGCAGTGACCGACGACTACCAGTTGTCCAAGCAGGTGCTGGGCCTGGGTGTGAACGGCAAAGTGCTGGAGTGCTTCCATCGGCGCACTGGACAGAAGTGTGCCCTGAAGCTCCTGTATGACAGCCCCAAGGCCCGGCAGGAGGTAGACCATCACTGGCAGGCTTCTGGCGGCCCCCATATTGTCTGCATCCTGGATGT…
U11732		2120	s	TCCTGATCTCTCTCGCTGTGAGACATGTCTGAGACTCCTGCTCAGTGTAGCATTAAGCAGGAACGAATTTCATATACACCTCCAGAGAGCCCAGTGCCGAGTTACGCTTCCTCGACGCCACTTCATGTTCCAGTGCCTCGAGCGCTCAGGATGGAGGAAGACTCGATCCGCCTGCCTGCGCACCTGCGCTTGCAGCCAATTTACTGGAGCAGGGATGACGTAGCCCAGTGGCTCAAGTGGGCTGAAAATGAGTTTTCTTTAAGGCCAATTGACAGCAACACGTTTGAAATGAATGGCAAAGCTCTCCTGCTGCTGACCAAAGAGGACTTTCGCTATCGATCTCCTCATTCAGGTGATGTGCTCTATGAACTCCTTCAGCATATTCTGAAGCAGAGGAAA…
U15642		1875	s	GCGCGGAGGCCCGGCGTGACAAGCGGCCCAGACTCCCGTGGGCGCCGCACACCTGTTGTTTGCAGCAGCCAGCGACCCGCACTACCGCTCTCGGCGGGCGGGGAAGCGGCCGCAGCGGAGCCGACCCGGCAGGTGGCCGCGGGCGGGGCCGGCGAGCGAAAGTGCGCGGGGGCCCGACCACCGCGGGGCCGGGACGCGACGCGATGGCGGCGGCAGAGCCCGCGAGCTCGGGCCAGCAGGCGCCGGCAGGGCAGGGGCAGGGCCAGCGGCCGCCGCCGCAGCCTCCGCAGGCGCAAGCCCCGCAGCCGCCCCCGCCGCCGCAGCTCGGGGGCGCGGGGGGCGGCAGCAGCAGGCACGAGAAGAGCCTGGGGCTGCTCACTACCAAGTTCGTGTCGCTGC…
U46461		1855	s	CGTTGCGGCAGCGGGATCGTAAAGCTGTTGATATCGATTCGGGCGGTGCGGGCCGGGGGGGGACGCAGGCGAGCGTGCGGGTTCCAACCCTCGACCCGTGCCCTGAGCGTGCAGACTTCGCAAGCGCTCGGACGTCGTCGCGCCATGGCGGAGACCAAGATTATCTACCACATGGACGAGGAGGAGACGCCGTACCTGGTCAAGCTGCCCGTGGCCCCCGAGCGCGTCACGCTGGCCGACTTCAAGAACGTGCTCAGCAACCGGCCCGTGCACGCCTACAAATTCTTCTTTAAGTCCATGGACCAGGACTTCGGGGTGGTGAAGGAGGAGATCTTTGATGACAATGCCAAGCTTCCCTGCTTCAACGGCCGCGTGGTCTCCTGGCTGGTCCTGGTTGAG…
U17714		6767	s	GCGGTCACGCCGAGCCAGCGCCTGGGCCTGGAACCGGGCCGTAGCCCCCCAGTTTCGCCCACCACCTCCCTACCATGGACCCCCGCAAAGTGAACGAGCTTCGGGCCTTTGTGAAAATGTGTAAGCAGGATCCGAGCGTTCTGCACACCGAGGAAATGCGCTTCCTGAGGGAGTGGGTGGAGAGCATGGGTGGTAAAGTACCACCTGCTACTCAGAAAGCTAAATCAGAAGAAAATACCAAGGAAGAAAAACCTGATAGTAAGAAGGTGGAGGAAGACTTAAAGGCAGACGAACCATCAAGTGAGGAAAGTGATCTAGAAATTGATAAAGAAGGTGTGATTGAACCAGACACTGATGCTCCTCAAGAAATGGGAGATGAAAATGCGGAGATAACGGAGG…
U32986		1642	s	CAGCGGCAGTGGAGTTCGCTGCGCGCTGTTGGGGGCCACCTGTCTTTTCGCTTGTGTCCCTCTTTCTAGTGTCGCGCTCGAGTCCCGACGGGCCGCTCCAAGCCTCGACATGTCGTACAACTACGTGGTAACGGCCCAGAAGCCCACCGCCGTGAACGGCTGCGTGACCGGACACTTTACTTCGGCCGAAGACTTAAACCTGTTGATTGCCAAAAACACGAGATTAGAGATCTATGTGGTCACCGCCGAGGGGCTTCGGCCCGTCAAAGAGGTGGGCATGTATGGGAAGATTGCGGTCATGGAGCTTTTCAGGCCCAAGGGGGAGAGCAAGGACCTGCTGTTTATCTTGACAGCGAAGTACAATGCCTGCATCCTGGAGTATAAACAGAGTGGCGAGAG…
U35113		9112	s	AAACATTCTCCTCCGCCGCCGCCGGCCCGGACATGGCCGCCAACATGTACAGGGTCGGAGACTACGTCTACTTTGAGAACTCCTCCAGCAACCCATACCTGATCCGGAGAATCGAGGAGCTCAACAAGACGGCCAATGGGAACGTGGAGGCCAAAGTGGTGTGCTTCTACCGGAGGCGGGACATCTCCAGCACCCTCATCGCCCTGGCCGACAAGCACGCAACCCTGTCAGTCTGCTATAAGGCCGGACCGGGGGCGGACAACGGCGAGGAAGGGGAAATAGAAGAGGAAATGGAGAATCCGGAAATGGTGGACCTGCCCGAGAAACTAAAGCACCAGCTGCGGCATCGGGAGCTGTTCCTCTCCCGGCAGCTGGAGTCTCTGCCCGCCACGCACATCA…
U35113		9112	s	AAACATTCTCCTCCGCCGCCGCCGGCCCGGACATGGCCGCCAACATGTACAGGGTCGGAGACTACGTCTACTTTGAGAACTCCTCCAGCAACCCATACCTGATCCGGAGAATCGAGGAGCTCAACAAGACGGCCAATGGGAACGTGGAGGCCAAAGTGGTGTGCTTCTACCGGAGGCGGGACATCTCCAGCACCCTCATCGCCCTGGCCGACAAGCACGCAACCCTGTCAGTCTGCTATAAGGCCGGACCGGGGGCGGACAACGGCGAGGAAGGGGAAATAGAAGAGGAAATGGAGAATCCGGAAATGGTGGACCTGCCCGAGAAACTAAAGCACCAGCTGCGGCATCGGGAGCTGTTCCTCTCCCGGCAGCTGGAGTCTCTGCCCGCCACGCACATCA…
U36764		8668	s	GGCACGAGGTTGCGGCCTTCCTCGCGTCACCGCCGGGATGAAGCCGATCCTACTGCAGGGCCATGAGCGGTCCATTACGCAGATTAAGTATAACCGCGAAGGAGACCTCCTCTTTACTGTGGCCAAGGACCCTATCGTCAATGTATGGTACTCTGTGAATGGTGAGAGGCTGGGCACCTACATGGGCCATACCGGAGCTGTGTGGTGTGTGGACGCTGACTGGGACACCAAGCATGTCCTCACTGGCTCAGCTGACAACAGCTGTCGTCTCTGGGACTGTGAAACAGGAAAGCAGCTGGCCCTTCTCAAGACCAATTCGGCTGTCCGGACCTGCGGTTTTGACTTTGGGGGCAACATCATCATGTTCTCCACGGACAAGCAGATGGGCTACCAGTGCTT…
U43527		3814	s	CTCTCTCTCTCTCTCTCTCTCTCTCTCTCTCTCTCTCTCTCTCTCTCTCTCTCTCTCTCTCCTCGTGCCGAATTCGGCACGAGGCTGCCCACCCTCTGGACATTCACCCAGCCAGGTGGTCTCGTCACCTCAGAGGCTCCGCAGACTCCTGCCCAGGCCAGGACTGAGGCAAGCCTCAAGGCACTTCTAGGACCTGGCTCTTCTCACCAAGATGAACTCACTGGTTTCTTGGCAGCTACTGCTTTTCCTCTGTGCCACCCACTTTGGGGAGCCATTAGAAAAGGTGGCCTCTGTGGGGAATTCTAGACCCACAGGCCAGCAGCTAGAATCCCTGGGCCTCCTGGCCCCCGGGGAGCAGAGCCTGCCGTGCACCGAGAGGAAGCCAGCTGCTACTGCCAG…
U45880		331	s	GAAAAGGTGGACAAGTCCTATTTTCAAGAGAAGATGACTTTTAACAGTTTTGAAGGATCTAAAACTTGTGTACCTGCAGACATCAATAAGGAAGAAGAATTTGTAGAAGAGTTTAATAGATTAAAAACTTTTGCTAATTTTCCAAGTGGTAGTCCTGTTTCAGCATCAACACTGGCACGAGCAGGGTTTCTTTATACTGGTGAAGGAGATACCGTGCGGTGCTTTAGTTGTCATGCAGCTGTAGATAGATGGCAATATGGAGACTCAGCAGTTGGAAGACACAGGAAAGTATCCCCAAATTGCAGATTTATCAACGGCTTTTATCTTGAAAATAGTGCCACGCAGTCTACAAATTCTGGTATCCAGAATGGTCAGTACAAAGTTGAAAACTATCTGGGA…
U51903		10788	s	GAGGGAGGAGAGTTCACTTTTACTTCAGTGTCAGCGCGCGGCGGCCGTGGCTGGCTCTGGCGAGAGAGCACCGAGGGAGTGGGTCGCAGATCTTCGGGCGGCTAGGGGAAATCGGCGAGAGGCGGGATCCGAGCGCGCCGGCGGGGCGCAGAGCCCGCGAGCCTGGCCAGCGAGGGTAGCCGCGGGGGGCGCGCCCCGGGCGGGCCCCCGGAGACGCGCAGGATGCCACACGAAGAGCTGCCGTCGCTGCAGAGACCCCGCTATGGCTCTATTGTGGACGATGAAAGGCTCTCTGCAGAGGAGATGGATGAGAGGAGGCGGCAGAACATTGCTTATGAATATCTGTGCCACTTAGAGGAAGCCAAAAGGTGGATGGAAGTTTGCTTAGTTGAAGAATTG…
U60805		9180	s	GGGCCGCCTCTGCACGTCCGCCCCGGAGCCCGCACCCGCGCCCCACGCGCCGCCGAGGACTCGGCCCGGCTCGTGGAGCCCTTCGCCCGCGGCGTGAGTACCCCCGACCCGCCCGTCCCCGCTCTGCTCGCGCCCTGCCGCTGCGCCGCCCTCGGTGGCTTTTCCGACGGGCGAGCCCCGTGCTGTGCGGGAAAGAATCCGACAACTTCGCAGCCCATCCCGGCTGGACGCGACCGGGAGTGCAGCAGCCCGTTCCCCTCCTCGGTGCCGCCTCTGCCCAGCGTTTGCTTGGCTGGGCTACCACCTGCGCTCGGACGGCGCTCGGAGGGTCCTCGCCCCCGGCCTGCCTACCTGAAAACCAGAACTGATGGCTCTATTTGCAGTCTTTCAGACAACATT…
U61836		54498	e	CGGCACGAGCGGCACGAGCTGAGATTGAGCCCCGGGGTGTGCTAAAGAGGCAGTACACCAGTTTCTTCCGGCCAGGCCTGCCCACAGAGAAGGTGGCTGCCATCCACCGCCTGGGCATTGGCACCACCGACAAGATCTTACTGGAATTCGAGGAGCCCTTCTGGGACCCTGAGTGCAACAGCCTACAGTTAGTGTGGGAGAACNAATCAGAGAGCCACACNCTCACCTACTCACCTGAGCTCTGGTACCGCAAGATCTGCGGCTTTGATGTCCTCTACCCGCCTGAGCGCTACGGCCATGTGCTGAGCGGCTGGATCTGCGGGGAGGAGGCCCTCGTCATGGAGAAGTGTGATGACGAGGCAGTGGCCGAGATCTGCACGGAGATGCTGCGTCAGTTCA…
U47931		2784	e	GGAGCTGGCCTGGGCTCTGCTCTCCTGGGCTGGGGCGCAGGCAGGGCTCAGGCAGGCTGGGGCTGGACGCAAAGGACCTCAAACTTGGAGGGCCTAGCTGGGGAGAGGGTGCAGCCACCCAGTCGTTTCCCTGTGTCTTGGAGTCTGGTGTGGGCACGAAGGGCAGAAGCACAGCCTGGTGGGGGGTTCCTCAACACCGACCCCATGTTCCTGGCAGGAGCCAGAGTGACCCCTCGACCTGTCAGCCATGGGGGAGATGGAGCAACTGCGTCAGGAAGCGGAGCAGCTCAAGAAGCAGATTGCAGTAACTCCAGAGCCCTACCCCTGGGGCCCCAGAAAACAGCTGGGGACATGAGGAGCGTGGCCCAGGGGGAGGGGGCTGGGTTTGCTCTTGAGTGA…
U61836		54498	e	CGGCACGAGCGGCACGAGCTGAGATTGAGCCCCGGGGTGTGCTAAAGAGGCAGTACACCAGTTTCTTCCGGCCAGGCCTGCCCACAGAGAAGGTGGCTGCCATCCACCGCCTGGGCATTGGCACCACCGACAAGATCTTACTGGAATTCGAGGAGCCCTTCTGGGACCCTGAGTGCAACAGCCTACAGTTAGTGTGGGAGAACNAATCAGAGAGCCACACNCTCACCTACTCACCTGAGCTCTGGTACCGCAAGATCTGCGGCTTTGATGTCCTCTACCCGCCTGAGCGCTACGGCCATGTGCTGAGCGGCTGGATCTGCGGGGAGGAGGCCCTCGTCATGGAGAAGTGTGATGACGAGGCAGTGGCCGAGATCTGCACGGAGATGCTGCGTCAGTTCA…
U73379		11065	s	GGCACGAGCGAGTTCCTGTCTCTCTGCCAACGCCGCCCGGATGGCTTCCCAAAACCGCGACCCAGCCGCCACTAGCGTCGCCGCCGCCCGTAAAGGAGCTGAGCCGAGCGGGGGCGCCGCCCGGGGTCCGGTGGGCAAAAGGCTACAGCAGGAGCTGATGACCCTCATGATGTCTGGCGATAAAGGGATTTCTGCCTTCCCTGAATCAGACAACCTTTTCAAATGGGTAGGGACCATCCATGGAGCAGCTGGAACAGTATATGAAGACCTGAGGTATAAGCTCTCGCTAGAGTTCCCCAGTGGCTACCCTTACAATGCGCCCACAGTGAAGTTCCTCACGCCCTGCTATCACCCCAACGTGGACACCCAGGGTAACATATGCCTGGACATCCTGAAGGA…
U77735		11040	s	GAATTCGGCACGAGCGCGCGGCGAATCTCAACGCTGCGCCGTCTGCGGGCGCTTCCGGGCCACCAGTTTCTCTGCTTTCCACCCTGGCGCCCCCCAGCCCTGGCTCCCCAGCTGCGCTGCCCCGGGCGTCCACGCCCTGCGGGCTTAGCGGGTTCAGTGGGCTCAATCTGCGCAGCGCCACCTCCATGTTGACCAAGCCTCTACAGGGGCCTCCCGCGCCCCCCGGGACCCCCACGCCGCCGCCAGGAGGCAAGGATCGGGAAGCGTTCGAGGCCGAGTATCGACTCGGCCCCCTCCTGGGTAAGGGGGGCTTTGGCACCGTCTTCGCAGGACACCGCCTCACAGATCGACTCCAGGTGGCCATCAAAGTGATTCCCCGGAATCGTGTGCTGGGCTGGT…
M84711		6189	s	CCCCACTTCCGCCCTTTTGGCTCTCTGACCAGCACCATGGCGGTTGGCAAGAACAAGCGCCTTACGAAAGGCGGCAAAAAGGGAGCCAAGAAGAAAGTGGTTGATCCATTTTCTAAGAAAGATTGGTATGATGTGAAAGCACCTGCTATGTTCAATATAAGAAATATTGGAAAGACGCTCGTCACCAGGACCCAAGGAACCAAAATTGCATCTGATGGTCTCAAGGGTCGTGTGTTTGAAGTGAGTCTTGCTGATTTGCAGAATGATGAAGTTGCATTTAGAAAATTCAAGCTGATTACTGAAGATGTTCAGGGTAAAAACTGCCTGACTAACTTCCATGGCATGGATCTTACCCGTGACAAAATGTGTTCCATGGTCAAAAAATGGCAGACAATGATT…
M95712		673	s	CGCCTCCCGGCCCCCTCCCCGCCCGACAGCGGCCGCTCGGGCCCCGGCTCTCGGTTATAAGATGGCGGCGCTGAGCGGTGGCGGTGGTGGCGGCGCGGAGCCGGGCCAGGCTCTGTTCAACGGGGACATGGAGCCCGAGGCCGGCGCCGGCGCCGGCGCCGCGGCCTCTTCGGCTGCGGACCCTGCCATTCCGGAGGAGGTGTGGAATATCAAACAAATGATTAAGTTGACACAGGAACATATAGAGGCCCTATTGGACAAATTTGGTGGGGAGCATAATCCACCATCAATATATCTGGAGGCCTATGAAGAATACACCAGCAAGCTAGATGCACTCCAACAAAGAGAACAACAGTTATTGGAATCTCTGGGGAACGGAACTGATTTTTCTGTTTCTAG…
S76978		2346	)	CTCAAAAGGGGCCGGATTTCCTTCTTGGAGGCAGATGTTGCCTCTCTCTCTCGCTCGGATTGGTTCAGTGCACTCTAGAAACACTGCTGTGGTGGAGAAACTGGACCCCAGGATGGTTTATAAAATCCTCCAATGAAGCTACTAACATTACTCCAAAGCATAATATGAAAGCATTTTTGGATGAATGGAAAGCTGAGAACATCAAGAAGTTCTTATATAATTTTACACAGATACCACATTTAGCAGGAACAMTYLQTTADFYAEVAQTPEVGLCCVQSSPLQLPGLVIPAVMQEMNYGCGSTVHPNELGNKSKVLYVGVGGGLEALQFAYFCRQPGAVIAVDPVEAMRQAAQRNLQLAAEKNDWFSVDFVDIRAGDAFTLPVPDNSVDVVAQNCLFNIF…
U07563		25	s	GATCCGCCCTCCTCAGCCTCCCAAAGTGCTGAGATTACAAGTCACCACGCCTGGCTTCCGTATTTAAGTATTAGGTGGTGACTCCATACAAAATATTTAACAGCTTGCTGGTTAACATTTAAATCTTTGTTGCTAAGACCTTTTCTATGTTTGACAGTTATTCCAAACACGTTCCATATAGGAATAGTTTGCCAAATAGAAGAACACGGGATATTCTTCTCCCATGGCTGATGTGTTGTGATTCTAGGTGCATATTTCTGTTTCCAAGAACACGGACCTGTTCTCAAGTTCAAACACTGCATCAAGAGACTGTGCCCCATGTCTTTTCACTTTTTTCCCTCTCTCTTTCTCTCCCCTTCCCCTCCTTGATTTAATTTCTTCAGCAGGTCAGAATTGATA…
ACCATCCTGGTGTAACACAGTGAAACCCCGTCTCTACTAAAAATACAAAAAAATTAGCAGGGCGTGGTGGCGGGCCCCTGTAGTCCGAGCTACTCGGGAGGCTGAGGCAGGAGAATGGCGTGGTGAACCCGGGAGGCGGAGCTTGCAGTGGGCGGAGATCGCGCCACTGCACTCCCGCCTGGGTGACAGAGCGAGACTACGTCTCAAAAAAAAAAAAAAAAAAAAGTACAACTGAGAATATTTGAAATGTTTTAGTGATTGGAAAAAATATCACTAGATGTTTGACAGATCTTTGAAGTATTTGAGGGAAAATGGTGATAGGTATATAGAAGACTAAATGAAAACAAGGCAATATCTCTAGGATAAACAAAGATGTATAATAAAGGAAACATTCATAGT…
AGTTGGGGAGCTCCAGAAAGAAGCCGAGAAGAAGGGCAGTCGTACCCTTGGCAGTTGTACGCAGTGGCTCTCTGGCCGCACAAGGAGGGCTCGGAGCCTGCTGTTGCCAGGTTGCACTTGCTCTTGCAAGACAGGCATTCCTTGCAGTGGGTTCTCCTCTGGCCAGGGAGATGAGTTCTGGGGGCTCCTCTACGAGGTGGTCTCTCCTGGGCTTTCCTCTCGAGCTTCAAGTCCCACCTCTGGAGTGTGAATCGCCTTCCTCAGTCTAACTCTATCCCTCCAGTGGTTTTTTTTTTTTTGCTTTTTGTTTTTGTTTTTGTTTTTTTGAGACAGAGTCTCACTCTGTCACCCAGGCTGGAGTACAGTGGCGTGATCTCGGCTCACCGCAAGCTCCACCTC…
D64053		5801	)	CAGCTAAGACCCGGAGAGGTGGAATTTCACTTTGAAATTCCCTTGCCTCGTGAGGGCCGGCGCTGGGCATGCTCAGTAGCCGCGGCGCTGCTGCTGGGCTGCTGGGCTGGCGCGGAGTCCACCCTGCCGTCTCCGCCTTGGCTTCTGGGCGTCCAGAAGGCCAGGCATTTGCCGCCTCTGAGCGCTTCTGTTCCCCTTACCCGCAACCTCCTACTGCTCTTCCTCTCTCCCTCTCTTAGGGAGGTTGAAGCTGGTGCTGGTTTCTGTCGGCGCCACAGACTGACTGCTCTGCAAACCCCAGCCGAGGACCTGAATCCCGGAGACTAGAAGACCCTTGGCGGTGGCTCTTTCTAATAGCACTTTACCTGAAGTGGGGTCGTGGTGGAGTTTCTCCTCCAC…
D64053		5801	)	CAGCTAAGACCCGGAGAGGTGGAATTTCACTTTGAAATTCCCTTGCCTCGTGAGGGCCGGCGCTGGGCATGCTCAGTAGCCGCGGCGCTGCTGCTGGGCTGCTGGGCTGGCGCGGAGTCCACCCTGCCGTCTCCGCCTTGGCTTCTGGGCGTCCAGAAGGCCAGGCATTTGCCGCCTCTGAGCGCTTCTGTTCCCCTTACCCGCAACCTCCTACTGCTCTTCCTCTCTCCCTCTCTTAGGGAGGTTGAAGCTGGTGCTGGTTTCTGTCGGCGCCACAGACTGACTGCTCTGCAAACCCCAGCCGAGGACCTGAATCCCGGAGACTAGAAGACCCTTGGCGGTGGCTCTTTCTAATAGCACTTTACCTGAAGTGGGGTCGTGGTGGAGTTTCTCCTCCAC…
D78132		6009	s	CTGAGGAGGCCGCCAAGATGCCGCAGTCCAAGTCCCGGAAGATCGCGATCCTGGGCTACCGGTCTGTGGGGAAATCCTCATTGACGATTCAATTTGTTGAAGGCCAATTTGTGGACTCCTACGATCCAACCATAGAAAACACTTTTACAAAGTTGATCACAGTAAATGGACAAGAATATCATCTTCAACTTGTAGACACAGCCGGGCAAGATGAATATTCTATCTTTCCTCAGACATACTCCATAGATATTAATGGCTATATTCTTGTGTATTCTGTTACATCAATCAAAAGTTTTGAAGTGATTAAAGTTATCCATGGCAAATTGTTGGATATGGTGGGGAAAGTACAAATACCTATTATGTTGGTTTGGAATAAGAAAGACCTGCATATGGAAAGGG…
U47931		2784	e	GGAGCTGGCCTGGGCTCTGCTCTCCTGGGCTGGGGCGCAGGCAGGGCTCAGGCAGGCTGGGGCTGGACGCAAAGGACCTCAAACTTGGAGGGCCTAGCTGGGGAGAGGGTGCAGCCACCCAGTCGTTTCCCTGTGTCTTGGAGTCTGGTGTGGGCACGAAGGGCAGAAGCACAGCCTGGTGGGGGGTTCCTCAACACCGACCCCATGTTCCTGGCAGGAGCCAGAGTGACCCCTCGACCTGTCAGCCATGGGGGAGATGGAGCAACTGCGTCAGGAAGCGGAGCAGCTCAAGAAGCAGATTGCAGTAACTCCAGAGCCCTACCCCTGGGGCCCCAGAAAACAGCTGGGGACATGAGGAGCGTGGCCCAGGGGGAGGGGGCTGGGTTTGCTCTTGAGTGA…
D83004		7334	)	ACTCGTGCGTGAGGCGAGAGGAGCCGGAGACGAGACCAGAGGCCGAACTCGGGTTCTGACAAGATGGCCGGGCTGCCCCGCAGGATCATCAAGGAAACCCAGCGTTTGCTGGCAGAACCAGTTCCTGGCATCAAAGCCGAACCAGATGAGAGCAACGCCCGTTATTTTCATGTGGTCATTGCTGGCCCTCAGGATTCCCCCTTTGAGGGAGGGACTTTTAAACTTGAACTATTCCTTCCAGAAGAATACCCAATGGCAGCCCCTAAAGTACGTTTCATGACCAAAATTTATCATCCTAATGTAGACAAGTTGGGAAGAATATGTTTAGATATTTTGAAAGATAAGTGGTCCCCAGCACTGCAGATCCGCACAGTTCTGCTATCGATCCAGGCCTTGTTA…
J00210		3439	s	AAAACAAAACATTTGAGAAACACGGCTCTAAACTCATGTAAAGAGTGCATGAAGGAAAGCAAAAACAGAAATGGAAAGTGGCCCAGAAGCATTAAGAAAGTGGAAATCAGTATGTTCCCTATTTAAGGCATTTGCAGGAAGCAAGGCCTTCAGAGAACCTAGAGCCCAAGGTTCAGAGTCACCCATCTCAGCAAGCCCAGAAGTATCTGCAATATCTACGATGGCCTCGCCCTTTGCTTTACTGATGGTCCTGGTGGTGCTCAGCTGCAAGTCAAGCTGCTCTCTGGGCTGTGATCTCCCTGAGACCCACAGCCTGGATAACAGGAGGACCTTGATGCTCCTGGCACAAATGAGCAGAATCTCTCCTTCCTCCTGTCTGATGGACAGACATGACTTTGG…
J02871		1580	s	GGAACTGCAACCATGGTGCCCAGCTTCCTCTCCCTGAGCTTCTCCTCCTTGGGCCTGTGGGCTTCTGGGCTGATCTTGGTCTTAGGCTTTCTCAAGCTCATCCACCTGCTGCTGCGGAGGCGAACGTTGGCTAAGGCTATGGACAAATTCCCAGGGCCTCCCACCCACTGGCTTTTTGGACATGCCCTCGAGATCCAGGAGACGGGGAGCCTGGACAAAGTGGTGTCCTGGGCCCACCAGTTCCCGTATGCCCACCCACTCTGGTTCGGACAGTTCATTGGCTTCCTGAACATCTATGAGCCTGACTATGCCAAAGCTGTGTACAGCCGTGGGGACCCTAAGGCCCCTGATGTGTATGACTTCTTCCTCCAGTGGATTGGGAGAGGCCTGCTGGTTCTT…
L15409		7428	e	CCTCGCCTCCGTTACAACAGCCTACGGTGCTGGAGGATCCTTCTGCGCACGCGCACAGCCTCCGGCCGGCTATTTCCGCGAGCGCGTTCCATCCTCTACCGAGCGCGCGCGAAGACTACGGAGGTCGACTCGGGAGCGCGCACGCAGCTCCGCCCCGCGTCCGACCCGCGGATCCCGCGGCGTCCGGCCCGGGTGGTCTGGATCGCGGAGGGAATGCCCCGGAGGGCGGAGAACTGGGACGAGGCCGAGGTAGGCGCGGAGGAGGCAGGCGTCGAAGAGTACGGCCCTGAAGAAGACGGCGGGGAGGAGTCGGGCGCCGAGGAGTCCGGCCCGGAAGAGTCCGGCCCGGAGGAACTGGGCGCCGAGGAGGAGATGGAGGCCGGGCGGCCGCGGCCCGTG…
L20861		7474	s	ATTAATTCTGGCTCCACTTGTTGCTCGGCCCAGGTTGGGGAGAGGACGGAGGGTGGCCGCAGCGGGTTCCTGAGTGAATTACCCAGGAGGGACTGAGCACAGCACCAACTAGAGAGGGGTCAGGGGGTGCGGGACTCGAGCGAGCAGGAAGGAGGCAGCGCCTGGCACCAGGGCTTTGACTCAACAGAATTGAGACACGTTTGTAATCGCTGGCGTGCCCCGCGCACAGGATCCCAGCGAAAATCAGATTTCCTGGTGAGGTTGCGTGGGTGGATTAATTTGGAAAAAGAAACTGCCTATATCTTGCCATCAAAAAACTCACGGAGGAGAAGCGCAGTCAATCAACAGTAAACTTAAGAGACCCCCGATGCTCCCCTGGTTTAACTTGTATGCTTGAAA…
U48405		8111	s	ACTCCCAAAGTGCTGGGCTTACAGGTGTAAGCCATCATGTCCAGCCGTTCAGATATTCTAGTTGAATTGGAGTTGGTGGGCTAGTACACCTTCTAAATTAAATGAGTAAAGGATTTAGAATGGTGCCTGACACACAGTAGGTGCTACATTCATGTTAGCTACTATTATAAACCTTTCCTGCCTCTGACTTTCAGGGTCTTGCCCACCACCAGCGATGCCCAGCCCTTGGTAGAGCTTGAACCACCTTCTATAAACAGGATGGCGGTGGAGAGACAGGCCCAGTCCCTGAGCCCATGAGGAGTGTGGCCCCTTCAGGCCCAAAGATGGGGAACATCACTGCAGACAACTCCTCGATGAGCTGTACCATCGACCATACCATCCACCAGACGCTGGCCCCGG…
L23959		7027	s	GGAATTCCGTAGCTATTGATTTCCCGGATCTGGTAACATGGCAAAAGATGCCGGTCTAATTGAAGCCAACGGAGAACTCAAGGTCTTCATAGACCAGAACCTTAGTCCCGGGAAAGGCGTGGTGTCCCTCGTGGCCGTTCACCCCTCCACCGTCAACCCGCTCGGGAAGCAGCTCTTGCCAAAAACCTTTGGACAGTCCAATGTCAACATTGCCCAGCAAGTGGTAATTGGTACGCCTCAGAGACCGGCAGCGTCAAACACCCTGGTGGTAGGAAGCCCACACACCCCCAGCACTCACTTTGCCTCTCAGAACCAGCCTTCCGACTCCTCACCTTGGTCTGCCGGGAAGCGCAACAGGAAAGGAGAGAAGAATGGCAAGGGCCTACGGCATTTCTCCAT…
L35253		1432	s	GGAATTCCGGGCCCGGTCTTTCCTCCCGCCGCCGCCGGCCTGGTCCCGGGGACTGGCCTCCACGTCCGACTCGTCCGAGCTGAAGCCCAGCAGCACTTTGCTGCCAGCCGCGGGGGCGGCGGAGGCGCCCCCGGGCCCTCCCAGGAGGCTCTCTGGGCCAGAGGCCGAGATTCGGCACAGGCCCCCAGGAGTCCGTAAGTAGGAGAGGTCGCCCGAGACCGGCCGGACCCCCATCCCCGCGGCCGCCGCCGCCGCTGGTCCCGCGGCTGCGACCGTGGCGGCTGCCGCTGGAAAATGTCTCAGGAGAGGCCCACGTTCTACCGGCAGGAGCTGAACAAGACAATCTGGGAGGTGCCCGAGCGTTACCAGAACCTGTCTCCAGTGGGCTCTGGCGCCTAT…
L41913		5925	0	AACCACTGTATTTTGTGAGAACCACTGAAAAAATACATAGCATCATAAATTTGTGACATTTATGTTTTAGATGGTTAGTTTTTAAATTTTAAAATTAAAAGCTACTCACTAAAATAATAGCATAAAGTAAGTCATCGAAAGCATCATAGTTACTGGAAATTTGAGTTTTCCATTTATAAATACACATGAAATGTTTTGCATTTTTTTAATCTGCAGTAAACATCTCCCAGGAGAGTCCAAATTTCAGCAGAAACTGGCAGAAATGAGTAAGTACTTTTTTCACCTTGTGTAAACGAAATAAACAATTGTTTACACTGCAAGAAGTCTTTTCGTTATATAAAAGAATGTATAATTTCTTCAGTTGGCAGGTTTGTTTATGCATTTAAAATATAATTCAAT…
M14764		4804	s	GCCGCGGCCAGCTCCGGCGGGCAGGGGGGGCGCTGGAGCGCAGCGCAGCGCAGCCCCATCAGTCCGCAAAGCGGACCGAGCTGGAAGTCGAGCGCTGCCGCGGGAGGCGGGCGATGGGGGCAGGTGCCACCGGCCGCGCCATGGACGGGCCGCGCCTGCTGCTGTTGCTGCTTCTGGGGGTGTCCCTTGGAGGTGCCAAGGAGGCATGCCCCACAGGCCTGTACACACACAGCGGTGAGTGCTGCAAAGCCTGCAACCTGGGCGAGGGTGTGGCCCAGCCTTGTGGAGCCAACCAGACCGTGTGTGAGCCCTGCCTGGACAGCGTGACGTTCTCCGACGTGGTGAGCGCGACCGAGCCGTGCAAGCCGTGCACCGAGTGCGTGGGGCTCCAGAGCATGT…
M15990		7525	A	GCGGAGCCAAGGCACACGGGTCTGACCCTTGGGCCGGCCCGGAGCAAGTGACACGGACCGGTCGCCTATCCTGACCACAGCAAAGCGGCCCGGAGCCCGCGGAGGGGACCTGACGGGGGCGTAGGCGCCGGAAGGCTGGGGGCCCCGGAGCCGGGCCGGCGTGGCCCGAGTTCCGGTGAGCGGACGGCGGCGCGCGCAGATTTGATAATGGGCTGCATTAAAAGTAAAGAAAACAAAAGTCCAGCCATTAAATACAGACCTGAAAATACTCCAGAGCCTGTCAGTACAAGTGTGAGCCATTATGGAGCAGAACCCACTACAGTGTCACCATGTCCGTCATCTTCAGCAAAGGGAACAGCAGTTAATTTCAGCAGTCTTTCCATGACACCATTTGGAGGA…
M23379		5921	s	CCTCAGCCTGGGGAGCTGAAGGGGAGACGCGTCTGGGTGGGGCTGCTCGGAGCCCGGGCCTGGTGGCCCCTGGGGCTCCCGGGCGGGCAGGGTAGGGCAGAGTAGAGCGGGCTTCAACATGATGGCGGCCGAGGCCGGCAGTGAGGAGGGCGGCCCGGTAACAGCCGGAGCTGGAGGAGGCGGCGCGGCAGCGGGCTCCAGTGCCTATCCCGCAGTGTGTCGGGTGAAGATACCCGCGGCCCTGCCTGTGGCAGCCGCCCCCTATCCTGGGCTGGTGGAGACCGGAGTGGCTGGAACTCTGGGTGGCGGAGCCGCTTTGGGGTCAGAGTTCCTAGGAGCCGGGTCTGTGGCAGGGGCACTGGGGGGAGCTGGACTGACAGGGGGAGGTACTGCTGCTGG…
M55409		1937	s	TGAGCAATGAGGAGCTGCGGGGAAGTACTCCAGAGGCAGCAGCCCAGGTGGTGCAGTGGGTGAGCTTTGCTGATTCCGATATAGTGCCCCCAGCCAGTACCTGGGTGTTCCCCACCTTGGGCATCATGCACCACAACAAACAGGCCACTGAGAATGCAAAGGAGGAAGTGAGGCGAATTCTGGGGCTGCTGGATGCTTACTTGAAGACGAGGACTTTTCTGGTGGGCGAACGAGTGACATTGGCTGACATCACAGTTGTCTGCACCCTGTTGTGGCTCTATAAGCAGGTTCTAGAGCCTTCTTTCCGCCAGGCCTTTCCCAATACCAACCGCTGGTTCCTCACCTGCATTAACCAGCCCCAGTTCCGGGCTGTCTTGGGCGAAGTGAAACTGTGTGAGA…
M65062		3488	s	CTCTCCTGCCCCACCCCGAGGTAAAGGGGGCGACTAAGAGAAGATGGTGTTGCTCACCGCGGTCCTCCTGCTGCTGGCCGCCTATGCGGGGCCGGCCCAGAGCCTGGGCTCCTTCGTGCACTGCGAGCCCTGCGACGAGAAAGCCCTCTCCATGTGCCCCCCCAGCCCCCTGGGCTGCGAGCTGGTCAAGGAGCCGGGCTGCGGCTGCTGCATGACCTGCGCCCTGGCCGAGGGGCAGTCGTGCGGCGTCTACACCGAGCGCTGCGCCCAGGGGCTGCGCTGCCTCCCCCGGCAGGACGAGGAGAAGCCGCTGCACGCCCTGCTGCACGGCCGCGGGGTTTGCCTCAACGAAAAGAGCTACCGCGAGCAAGTCAAGATCGAGAGAGACTCCCGTGAGCA…
M65062		3488	s	CTCTCCTGCCCCACCCCGAGGTAAAGGGGGCGACTAAGAGAAGATGGTGTTGCTCACCGCGGTCCTCCTGCTGCTGGCCGCCTATGCGGGGCCGGCCCAGAGCCTGGGCTCCTTCGTGCACTGCGAGCCCTGCGACGAGAAAGCCCTCTCCATGTGCCCCCCCAGCCCCCTGGGCTGCGAGCTGGTCAAGGAGCCGGGCTGCGGCTGCTGCATGACCTGCGCCCTGGCCGAGGGGCAGTCGTGCGGCGTCTACACCGAGCGCTGCGCCCAGGGGCTGCGCTGCCTCCCCCGGCAGGACGAGGAGAAGCCGCTGCACGCCCTGCTGCACGGCCGCGGGGTTTGCCTCAACGAAAAGAGCTACCGCGAGCAAGTCAAGATCGAGAGAGACTCCCGTGAGCA…
D38503		5379	)	ATACTTGCTTTGTTTCTTGTAACTGATTTCTTTAGTACAGAACCTGCTAAGGCCATCAAACCTATTGATCGGAAGTCAGTCCATCAGATTTGCTCTGGGCCGGTGGTACCGAGTCTAAGCACTGCGGTGAAGGAGTTAGTAGAAAACAGTCTGGATGCTGGTGCCACTAATATTGATCTAAAGCTAAAGGACTATGGAGTGGATCTCATTGAAGTTTCAGGCAATGGATGTGGGGTAGAAGAAGAAAACTTCGAAGGCTTAAGTAAGTTAACTTTTTCTAATCCTATTATAAAATAATTGGGCCACATGTCTTAGAATTTTGAGTAACACTGTCTTGGGAAACACAAAAACAGTTTTTTAAAGCCAGTTACTAGATATCATGTATATTTGTTGTTATAG…
U49436		1983	s	TACCTGACCCCAGCCATTTCCCTTCTAGAAATTGTTCTACAGACATATGTAATAACATATACAAAAGGTTATTCTTTCAGCAGTGTTTGTCAGAGCGAGAACATTCCAGAGAGCTGTTGCGCAGCCATTGGTACCTGTATTGGGGAAACATAGCATACAATCAAGAAGCTTACAGCCTCAGTGGCGAAAATTTTTTCATGTCAGAGACCGAGAACTCTTGCAGTCGTTTATGTCATCCCTTCTTCTCCAGACAGAAGATACCAAAAAGTTGCAATCAAAGATCTCTTCATCTTATTGATAAAGCCACTAATAAGCCAAAATGTCTGTCAATGTCAACCGCAGCGTGTCAGACCAGTTCTATCGCTACAAGATGCCCCGTCTGATTGCCAAGGTTGAGGG…
D43772		2886	s	CACAGGGCTCCCCCCCGCCTCTGACTTCTCTGTCCGAAGTCGGGACACCCTCCTACCACCTGTAGAGAAGCGGGAGTGGATCTGAAATAAAATCCAGGAATCTGGGGGTTCCTAGACGGAGCCAGACTTCGGAACGGGTGTCCTGCTACTCCTGCTGGGGCTCCTCCAGGACAAGGGCACACAACTGGTTCCGTTAAGCCCCTCTCTCGCTCAGACGCCATGGAGCTGGATCTGTCTCCACCTCATCTTAGCAGCTCTCCGGAAGACCTTTGGCCAGCCCCTGGGACCCCTCCTGGGACTCCCCGGCCCCCTGATACCCCTCTGCCTGAGGAGGTAAAGAGGTCCCAGCCTCTCCTCATCCCAACCACCGGCAGGAAACTTCGAGAGGAGGAGAGGCGT…
X03635		2099	r	GAGTTGTGCCTGGAGTGATGTTTAAGCCAATGTCAGGGCAAGGCAACAGTCCCTGGCCGTCCTCCAGCACCTTTGTAATGCATATGAGCTCGGGAGACCAGTACTTAAAGTTGGAGGCCCGGGAGCCCAGGAGCTGGCGGAGGGCGTTCGTCCTGGGAGCTGCACTTGCTCCGTCGGGTCGCCGGCTTCACCGGACCGCAGGCTCCCGGGGCAGGGCCGGGGCCAGAGCTCGCGTGTCGGCGGGACATGCGCTGCGTCGCCTCTAACCTCGGGCTGTGCTCTTTTTCCAGGTGGCCCGCCGGTTTCTGAGCCTTCTGCCCTGCGGGGACACGGTCTGCACCCTGCCCGCGGCCACGGACCATGACCATGACCCTCCACACCAAAGCATCTGGGATGGCC…
X58723		5243	n	GCCAAGAACAAAATATATCAAGATAAGGAAAATTTGTAGTCAAGAATAGAAAAAAATTATGGCTTTGAAGTATGAGTTATTTAAAGAAAGTGGAAACATCCTCAGACTATGCAGTAAAAAACAAAGTGATTTTCTTCTTCTAAACTTATGCAATAAACTGATAGGTAATATGTGAAAGTCATAGAATGTAGACTAGAGGATACAACAAACCTATTTCCTCTATGTTCATAAGAAGTAAGAAAAGCTCTGATGTGAGTTAGCATTGCTTTACAATTTTGAATTGTGCAGATTGCACGTACTTTTCCTCAGTTTGAAGTAAATAGTGGACAGGAAAAAATATTAAATGTTGGCAGTAAATATGGAAGGAAATTACAACTAATGTAATATGCTAAAACATGC…
X69950		7490	e	GGTGCGCTCAGGACTGGAAGCAACTCTCAGTTCATCAATTTCATGGGCCTACGTATCTGCTCTGGCCACGGCCTGGCCTCCATCCCCACTGTGGCATTAATGCAGAACAAATTGAGACATATCCTCTATATAATTAGTTCCAGAATTTAAAAAGATTTACGGTATAATAATAGAGGCAGTGCCGCGGAATCCTTTCACTGAGGACTCTCGGGGAGCTCGGGGACCATCTCGCGGTGGCATCAGAACAGACGAGTAACCCCAGCGGCTCCAGGCACTGCGAACTGGGGGAGAGGGGGAAATTTTGCACCGCATTCGGCAGTACCTAACGGTTCCGGGCTCCCAGATAGGGTCAGCGAGGAGAGTTAGGACAGTAAGTGGGGACTGGTTAAAAAAAATCGA…
X69950		7490	e	GGTGCGCTCAGGACTGGAAGCAACTCTCAGTTCATCAATTTCATGGGCCTACGTATCTGCTCTGGCCACGGCCTGGCCTCCATCCCCACTGTGGCATTAATGCAGAACAAATTGAGACATATCCTCTATATAATTAGTTCCAGAATTTAAAAAGATTTACGGTATAATAATAGAGGCAGTGCCGCGGAATCCTTTCACTGAGGACTCTCGGGGAGCTCGGGGACCATCTCGCGGTGGCATCAGAACAGACGAGTAACCCCAGCGGCTCCAGGCACTGCGAACTGGGGGAGAGGGGGAAATTTTGCACCGCATTCGGCAGTACCTAACGGTTCCGGGCTCCCAGATAGGGTCAGCGAGGAGAGTTAGGACAGTAAGTGGGGACTGGTTAAAAAAAATCGA…
X82554		10638	n	AATTAAATGGACAACACCGTTAGATGTGTATGTAAAAATTTTCTGTTTCATATTTTTCCTTTCACTTTCGGTTTAGAACATGCTATATGTACTGTATGTCCTGTGGCCCAGTGCGGCTCCACAGCATGGAATCTGATGTATGATATGATAGAATGTGGCACTAAATGCAGTTTCAGATTTTATTTTTTTAATCATATGAACTAAAATTGTCAATTGTGAGTTGTGCTTTCTCATCATGTTGGTTATATTGCACAATTGGTTATATTTATGACCTGATATTCAAAGACTCTGGCATTGATAGCCAGTGTGTTTTCTTATTTAACTCCGTTTACTACATTCTACATGGTGTTTACGTGATCCACACTTGAAATACTAGATCAGTAGACATTCACTAATATA…
X82554		10638	n	AATTAAATGGACAACACCGTTAGATGTGTATGTAAAAATTTTCTGTTTCATATTTTTCCTTTCACTTTCGGTTTAGAACATGCTATATGTACTGTATGTCCTGTGGCCCAGTGCGGCTCCACAGCATGGAATCTGATGTATGATATGATAGAATGTGGCACTAAATGCAGTTTCAGATTTTATTTTTTTAATCATATGAACTAAAATTGTCAATTGTGAGTTGTGCTTTCTCATCATGTTGGTTATATTGCACAATTGGTTATATTTATGACCTGATATTCAAAGACTCTGGCATTGATAGCCAGTGTGTTTTCTTATTTAACTCCGTTTACTACATTCTACATGGTGTTTACGTGATCCACACTTGAAATACTAGATCAGTAGACATTCACTAATATA…
X84213		578	e	ACAGGGACAAGTAAAGGCTACATCCAGATGCCGGGAATGCACTGACGCCCATTCCTGGAAACTGGGCTCCCACTCAGCCCCTGGGAGCAGCAGCCGCCAGCCCCTCGGGACCTCCATCTCCACCCTGCTGAGCCACCCGGGTTGGGCCAGGATCCCGGCAGGCTGATCCCGTCCTCCACTGAGACCTGAAAAATGGCTTCGGGGCAAGGCCCAGGTCCTCCCAGGCAGGAGTGCGGAGAGCCTGCCCTGCCCTCTGCTTCTGAGGAGCAGGTAGCCCAGGACACAGAGGAGGTTTTCCGCAGCTACGTTTTTTACCGCCATCAGCAGGAACAGGAGGCTGAAGGGGTGGCTGCCCCTGCCGACCCAGAGATGGTCACCTTACCTCTGCAACCTAGCAGC…
X87843		4331	r	GGGCGGGCTGAAACAGGCGCCTGCGAGAGTCTGTAGGAGGGAAACCGCCATGGACGATCAGGGTTGCCCTCGGTGTAAGACCACCAAATATCGGAACCCCTCCTTGAAGCTGATGGTGAATGTGTGCGGACACACTCTCTGTGAAAGTTGTGTAGATTTACTGTTTGTGAGAGGAGCTGGAAACTGCCCTGAGTGTGGTACTCCACTCAGAAAGAGCAACTTCAGGGTACAACTCTTTGAAGATCCCACTGTTGACAAGGAGGTTGAGATCAGGAAAAAAGTGCTAAAGATATACAATAAAAGGGAAGAAGATTTTCCTAGTCTAAGAGAATACAATGATTTCTTGGAAGAAGTGGAAGAAATTGTTTTCAACTTGACCAACAATGTGGATTTGGACAA…
AB000895		8642	s	GAGAGGGATGCCTATAACTTGAGGGTTACAGCCACAGACTCAGGCTCACCTCCACTGCGGGCTGAGGCTGCCTTTGTGCTGCACGTCACTGATGTCAACGACAATGCACCTGCCTTTGACCGCCAGCTCTACCGACCTGAGCCCCTGCCTGAGGTTGCGCTGCCTGGCAGCTTTGTAGTGCGGGTGACTGCTCGGGATCCTGACCAAGGCACCAATGGTCAGGTCACTTATAGCCTAGCCCCTGGCGCCCACACCCACTGGTTCTCCATTGACCCCACCTCAGGCATTATCACTACGGCTGCCTCACTGGACTATGAGTTGGAACCTCAGCCACAGCTGATTGTGGTGGCCACAGATGGTGGCCTGCCCCCTCTAGCCTCCTCTGCCACAGTTAGCGTG…
U50196		132	s	CGCCTTCCCTCCAATCAGCACCGGGGCCGGCTAGCCAGGGGCCGGCCGCGCGGGGTGTGTGAGGACGCGCTCCCAGTCGCTGAGTGCCTGAGCCGGGAAGCAGTTGCTGTGGTACCTGCGCTGCCCGAGCGGACGTAGAGCATCGGACGCGGGCGCCGTGGCGTTGGGCAGGAGGCGAAGCCAATGACGTCAGTCAGAGAAAATATTCTCTTTGGAATGGGAAATCCTCTGCTTGACATCTCTGCTGTAGTGGACAAAGATTTCCTTGATAAGTATTCTCTGAAACCAAATGACCAAATCTTGGCTGAAGACAAACACAAGGAACTGTTTGATGAACTTGTGAAAAAATTCAAAGTCGAATATCATGCTGGTGGCTCTACCCAGAATTCAATTAAAGTG…
AB000896		8641	s	GAGATATGCGGGAAGAAGCCAGCTTGTGCTCTGGAATTTGAGGCTGTTGCTGAAAATCCACTGAACTTTTATCACGTGAATGTGGAGATCGAGGACATTAATGACCACACGCCAAAATTCACGCAAAATTCCTTTGAGCTGCAAATAAGTGAGTCTGCACAGCCTGGCACACGATTTATATTAGGATCTGCCCATGATGCGGATATTGGTAGCAACACACTGCAGAATTACCAACTCAGTCCCAGTGATCATTTCTCACTGATAAATAAAGAGAAATCAGATGGCAGTAAATACCCTGAGATGGTATTGAAGACACCTTTGGACAGAGAAAAGCAGAAATCCTACCACTTGACTTTGACTGCCTTGGACTTTGGAGCTCCACCCCTAAGCAGCACTGCA…
AB000897		26025	s	GAGTCAGGATTCTACCAGATGGAAGTGCAAGCAATGGATAATGCAGGATATTCTGCGCGACCAAAAGTCCTGATCACTGTTCTGGACGTGAACGACAATGCCCCAGAAGTGGTCCTCACCTCTCTCGCCAGCTCGGTTCCCGAAAACTCTCCCAGAGGGACATTAATTGCCCTTTTAAATGTAAATGACCAAGATTCTGAGGAAAACGGACAGGTGATCTGTTTCATCCAAGGAAATCTGCCCTTTAAATTAGAAAAATCTTACGGAAATTACTATAGTTTAGTCACAGACATAGTCTTGGATAGGGAACAGGTTCCTAGCTACAACATCACAGTGACCGCCACTGACCGGGGAACCCCGCCCCTATCCACGGAAACTCATATCTCGCTGAACGTGGCA…
AF002700		2675	s	GAGAAAGACAAAAAAAACGGTGGGATTTATTTAACATGATCTTGGCAAACGTCTTCTGCCTCTTCTTCTTTCTAGACGAGACCCTCCGCTCTTTGGCCAGCCCTTCCTCCCTGCAGGGCCCCGAGCTCCACGGCTGGCGCCCCCCAGTGGACTGTGTCCGGGCCAATGAGCTGTGTGCCGCCGAATCCAACTGCAGCTCTCGCTACCGCACTCTGCGGCAGTGCCTGGCAGGCCGCGACCGCAACACCATGCTGGCCAACAAGGAGTGCCAGGCGGCCTTGGAGGTCTTGCAGGAGAGCCCGCTGTACGACTGCCGCTGCAAGCGGGGCATGAAGAAGGAGCTGCAGTGTCTGCAGATCTACTGGAGCATCCACCTGGGGCTGACCGAGGGTGAGGAGT…
D11139		7076	s	TATGATCTTATTTTATTGGCTCATGCAGTCCATTTGACTCATATTTCCTCCTCTCCTGCCAGTCATCAGGCCCAAGTTCGTGGGGACACCAGAAGTCAACCAGACCACCTTATACCAGCGTTATGAGATCAAGATGACCAAGGTATCCCCTGCCCCCGCCTCTTTCCCAGCATTTTCTAACATCTTCTTCCTGGTCAAAACAGAAACTTCTGGCCACTGGTTGGTGCGAGAAAGTTGGCTGTGATCTTGGGATGCTATATGACTTCAGGGAAGAACCTGGAGTGGGAGGATTATGTCAGTAAAGAGACACTTCCCCTCATCCATCAACAGATGTATAAAGGGTTCCAAGCCTTAGGGGATGCCGCTGACATCCGGTTCGTCTACACCCCCGCCATGGAG…
D13413		3192	s	CCTTTTTGTCCCAGTTGTCATTATTTTCGAATTCCTAAAAAAGCTGAAGGTGTCGGAGCTGAAAGAGGAGCTCAAGAAGCGACGCCTTTCTGACAAGGGTCTCAAGGCCGAGCTCATGGAGCGACTCCAGGCTGCGCTGGACGACGAGGAGGCCGGGGGCCGCCCCGCCATGGAGCCCGGGAACGGCAGCCTAGACCTGGGCGGGGATTCCGCTGGGCGCTCGGGAGCAGGCCTCGAGCAGGAGGCCGCGGCCGGCGGCGATGAAGAGGAGGAGGAAGAGGAAGAGGAGGAGGAAGGAATCTCCGCTCTGGACGGCGACCAGATGGAGCTAGGAGAGGAGAACGGGGCCGCGGGGGCGGCCGACTCGGGCCCGATGGAGGAGGAGGAGGCCGCCTCGGA…
D23662		4738	s	GAAGTGGCCCTTGCAGGCAAGAGTGCTGGAGGGCGGCAGCGGCGACCGGAGCGGTAGGAGCAGCAATTTATCCGTGTGCAGCCCCAAACTGGAAAGAAGATGCTAATTAAAGTGAAGACGCTGACCGGAAAGGAGATTGAGATTGACATTGAACCTACAGACAAGGTGGAGCGAATCAAGGAGCGTGTGGAGGAGAAAGAGGGAATCCCCCCACAACAGCAGAGGCTCATCTACAGTGGCAAGCAGATGAATGATGAGAAGACAGCAGCTGATTACAAGATTTTAGGTGGTTCAGTCCTTCACCTGGTGTTGGCTCTGAGAGGAGGAGGTGGTCTTAGGCAGTGATGGACCCTCCATTTTACCTCTTTACCCTGTCGCTCATAATGAGGCATCATATAT…
D29013		5423	s	CCGGAGCTGGGTTGCTCCTGCTCCCGTCTCCAAGTCCTGGTACCTCCTTCAAGCTGGGAGAGGGCTCTAGTCCCTGGTTCTGAACACTCTGGGGTTCTCGGGTGCAGGCCGCCATGAGCAAACGGAAGGCGCCGCAGGAGACTCTCAACGGGGGAATCACCGACATGCTCACAGAACTCGCAAACTTTGAGAAGAACGTGAGCCAAGCTATCCACAAGTACAATGCTTACAGAAAAGCAGCATCTGTTATAGCAAAATACCCACACAAAATAAAGAGTGGAGCTGAAGCTAAGAAATTGCCTGGAGTAGGAACAAAAATTGCTGAAAAGATTGATGAGTTTTTAGCAACTGGAAAATTACGTAAACTGGAAAAGATTCGGCAGGATGATACGAGTTCAT…
D37781		5795	s	GCATGACGCGCGGAGGAGGCAGCGGGAGCAGCCGCGGGAGCCGGGACCGGGTAGCCGCGCGCTGGGGGTGGGCGCCGCTCGCTCCGCCCCGCGAAGCCCCTGCGCGCTCAGGGACGCGGCCCCCCCGCGGCAGCCGCGCTAGGCTCCGGCGTGTGGCCGCGGCCGCCGCCGCCGCTGCCATGTCTCCGGGGAAGCCCGGGGCGGGCGGAGCGGGGACGAGGCGGACCGGCTGGCGGAGGAGGAGGCGAAGGAGACGGCAGGAGGCGGCGACGACGGTGCCCGGGCTCGGGCGCACGGCGGGGCCCGATTCGCGCGTCCGGGGCACGTTCCAGGGCGCGCGGGGCATGAAGCCGGCGGCGCGGGAGGCGCGGCTGCCTCCGCGCTCGCCCGGGCTGCGCT…
U71087		5607	s	CCTCCTAACCAGCGGCCAGTGGGTTTCCCATACCCCAGGATGTGAGCCTCTTTAACCTGTAATGCTGTGGCTAGCCCTTGGCCCCTTTCCTGCCATGGAGAACCAGGTGCTGGTAATTCGCATCAAGATCCCAAATAGTGGCGCGGTGGACTGGACAGTGCACTCCGGGCCGCAGTTACTCTTCAGGGATGTGCTGGATGTGATAGGCCAGGTTCTGCCTGAAGCAACAACTACAGCATTTGAATATGAAGATGAAGATGGTGATCGAATTACAGTGAGAAGTGATGAGGAAATGAAGGCAATGCTGTCATATTATTATTCCACAGTAATGGAACAGCAAGTAAATGGACAGTTAATAGAGCCTCTGCAGATATTTCCAAGAGCCTGCAAGCCTCCTGG…
U71088		5607	s	CTGTAATGCTGTGGCTAGCCCTTGGCCCCTTTCCTGCCATGGAGAACCAGGTGCTGGTAATTCGCATCAAGATCCCAAATAGTGGCGCGGTGGACTGGACAGTGCACTCCGGGCCGCAGTTACTCTTCAGGGATGTGCTGGATGTGATAGGCCAGGTTCTGCCTGAAGCAACAACTACAGCATTTGAATATGAAGATGAAGATGGTGATCGAATTACAGTGAGAAGTGATGAGGAAATGAAGGCAATGCTGTCATATTATTATTCCACAGTAATGGAACAGCAAGTAAATGGACAGTTAATAGAGCCTCTGCAGATATTTCCAAGAGCCTGCAAGCCTCCTGGGGAACGGAACATACATGGCCTGAAGGTGAATACTCGGGCCGGACCCTCTCAACACA…
U51095		1044	s	AGGTGAGCGGTTGCTCGTCGTCGGGGCGGCCGGCAGCGGCGGCTCCAGGGCCCAGCATGCGCGGGGGACCCCGCGGCCACCATGTATGTGGGCTATGTGCTGGACAAGGATTCGCCCGTGTACCCCGGCCCAGCCAGGCCAGCCAGCCTCGGCCTGGGCCCGGCAAACTACGGCCCCCCGGCCCCGCCCCCGGCGCCCCCGCAGTACCCCGACTTCTCCAGCTACTCTCACGTGGAGCCGGCCCCCGCGCCCCCGACGGCCTGGGGGGCGCCCTTCCCTGCGCCCAAGGACGACTGGGCCGCCGCCTACGGCCCGGGCCCCGCGGCCCCTGCCGCCAGCCCAGCTTCGCTGGCATTCGGGCCCCCTCCAGACTTTAGCCCGGTGCCGGCGCCCCCTGGG…
U82987		27113	s	CCGCCCCCTCCGGCGTGTTCATGCCCCCGGGGCCCCAGGGAGCGCCATGGCCCGCGCACGCCAGGAGGGCAGCTCCCCGGAGCCCGTAGAGGGCCTGGCCCGCGACGGCCCGCGCCCCTTCCCGCTCGGCCGCCTGGTGCCCTCGGCAGTGTCCTGCGGCCTCTGCGAGCCCGGCCTGGCTGCCGCCCCCGCCGCCCCCACCCTGCTGCCCGCTGCCTACCTCTGCGCCCCCACCGCCCCACCCGCCGTCACCGCCGCCCTGGGGGGTTCCCGCTGGCCTGGGGGTCCCCGCAGCCGGCCCCGAGGCCCGCGCCCGGACGGTCCTCAGCCCTCGCTCTCGCTGGCGGAGCAGCACCTGGAGTCGCCCGTGCCCAGCGCCCCGGGGGCTCTGGCGGGCGG…
U86136		7011	s	GGTACCGGTCCGGAATTCCCGGGTCGACCCACGCGTCCGGAATCGGACGCCCCAGGCATATACAAGCTGAGTTTCAGCCATGGAAAAACTCCATGGGCATGTGTCTGCCCATCCAGACATCCTCTCCTTGGAGAACCGGTGCCTGGCTATGCTCCCTGACTTACAGCCCTTGGAGAAACTACATCAGCATGTATCTACCCACTCAGATATCCTCTCCTTGAAGAACCAGTGCCTAGCCACGCTTCCTGACCTGAAGACCATGGAAAAACCACATGGATATGTGTCTGCCCACCCAGACATCCTCTCCTTGGAGAACCAGTGCCTGGCCACACTTTCTGACCTGAAGACCATGGAGAAACCACATGGACATGTTTCTGCCCACCCAGACATCCTCTCCTT…
X01057		3559	r	GAATTCCCCCCCCCCCCCCCCGAGAGACTGGATGGACCCACAAGGGTGACAGCCCAGGCGGACCGATCTTCCCATCCCACATCCTCCGGCGCGATGCCAAAAAGAGGCTGACGGCAACTGGGCCTTCTGCAGAGAAAGACCTCCGCTTCACTGCCCCGGCTGGTCCCAAGGGTCAGGAAGATGGATTCATACCTGCTGATGTGGGGACTGCTCACGTTCATCATGGTGCCTGGCTGCCAGGCAGAGCTCTGTGACGATGACCCGCCAGAGATCCCACACGCCACATTCAAAGCCATGGCCTACAAGGAAGGAACCATGTTGAACTGTGAATGCAAGAGAGGTTTCCGCAGAATAAAAAGCGGGTCACTCTATATGCTCTGTACAGGAAACTCTAGCCAC…
S75174		1874	)	GTGGCGGCGGCGCGCCTGGCCTGGCCTGGCTGAGGGGAGGCGGCGGGCGGGCGCATGGCGGAGGCCGGGCCACAGGCGCCGCCGCCCCCGGGCACTCCAAGCCGGCACGAAAAGAGCCTGGGACTGCTCACCACCAAGTTCGTGTCCCTTCTGCAGGAGGCCAAGGACGGCGTGCTTGACCTCAAGCTGGCAGCTGACACCCTAGCTGTACGCCAGAAGCGGCGGATTTACGACATTACCAATGTTTTGGAAGGTATCGGGCTAATCGAGAAAAAGTCCAAGAACAGCATCCAGTGGAAGGGTGTGGGGCCTGGCTGCAATACCCGGGAGATTGCTGACAAACTGATTGAGCTCAAGGCAGAGATCGAGGAGCTGCAGCAGCGGGAGCAAGAACTAGAC…
S76992		7410	)	GCGCCATGGAGCAGTGGCGACAGTGCGGCCGCTGGCTCATCGATTGCAAGGTCCTGCCGCCCAACCACCGGGTGGTGTGGCCCTCGGCCGTGGTCTTCGACCTGGCGCAGGCGCTGCGCGACGGGGTCCTTCTGTGCCAGCTGCTGCACAACCTCTCCCCCGGCTCCATCGACCTCAAGGACATCAACTTCCGGCCGCAGATGTCCCAGTTTCTGTGTTTGAAGAACATACGCACCTTCCTGAAAGTCTGCCACGATAAATTTGGATTAAGGAACAGCGAGCTGTTTGACCCCTTTGACCTCTTCGATGTGCGAGACTTTGGAAAGGTCATCTCCGCGGTGTCGAGGCTCTCCCTGCACAGCATCGCGCAGAACAAAGGGATCAGGCCTTTTCCCTCAG…
S82362		5915	]	GTGCCCCTGACAGGCTTTTAAAAGGCCCGGATGCCAATGCACATTCCAACACTATCCACAAAAAGGAGACTGAGCAGTGCTCTTCCCTGCATTGGGCAAGGAGACTCTCCCTCCCTGCCTAACCACTTGCCTGCCCTGTTTTGTGGGAGAATTACAAGTAAATGCTACAGAGGCAGTGGAGAAAAAAGGGTGTTTTAATTCCTCTCCAGAGTTTCCTTTATTTGATGTATGTTGCATCCTTTAAACAAGTTGTGCAAAATGGCTGCAGGGTAGATTGGCTCTCCCTTTTAAAGCTCTCCATCCGGCTGGGTTTATTTGTAAATACTGCATCTATCCTTCTTAGTGTTTTAGGACTGGCTGGAAAGACTCTTCTTCCTGTAGGTTGGGTCAGTGTGAGAG…
U01337		369	s	GGGGATCTTGGCTCACTGCAACCTCCGCCTCCTGGGTTCAAGTGATTCTCCTGCCTCAGCCTCCTGAGTAGCTGGGACTACAGGCGCCCACGACCATGCCTGGCTAATTTTTATATTTTTAGTAGAGACGGGATTTCACTATGTTGGCCAGGCTGCTCTGAAACTCCTGACCTCAAGTGATCTGCCCGCCTTGGCCTCCCAAAGTGCTGGGATTACAGGCATCAGTCACCGCACCCGGCAGAATGGAAAGTTTTATAACTGAATAAGCATTACACCAGACTGTGATGCACATCACAAACAATCTGCTAAAGAGGTTTCAAAGACAGAAAGAAATCTCATCCGTTTATGTAGCAGGCAGATACAGCCCATTACAAACATATTCTCAAACAATAACTTGTG…
U01337		369	s	GGGGATCTTGGCTCACTGCAACCTCCGCCTCCTGGGTTCAAGTGATTCTCCTGCCTCAGCCTCCTGAGTAGCTGGGACTACAGGCGCCCACGACCATGCCTGGCTAATTTTTATATTTTTAGTAGAGACGGGATTTCACTATGTTGGCCAGGCTGCTCTGAAACTCCTGACCTCAAGTGATCTGCCCGCCTTGGCCTCCCAAAGTGCTGGGATTACAGGCATCAGTCACCGCACCCGGCAGAATGGAAAGTTTTATAACTGAATAAGCATTACACCAGACTGTGATGCACATCACAAACAATCTGCTAAAGAGGTTTCAAAGACAGAAAGAAATCTCATCCGTTTATGTAGCAGGCAGATACAGCCCATTACAAACATATTCTCAAACAATAACTTGTG…
U07620		5602	s	GAGAAATGGCGTGGCAGGGGACCCAGCGAGCCCAGAGGGATTTTGCCGCTGCTTCCTCTACCCCTGTATTTCACGCAGCTCTCTAAATTGACTCAGCTCCAGGCTAGTGTGAGAAACACCAACAGCAGGCCCATCTCAGATCTTCACTATGGCAACTTATGCAAGAAACTGTTGAATTAGACCCGTTTCCTATAGATGAGAAACCATACAAGCTGTGGTATTTATGAGCCTCCATTTCTTATACTACTGCAGTGAACCAACATTGGATGTGAAAATTGCCTTTTGTCAGGGATTCGATAAACAAGTGGATGTGTCATATATTGCCAAACATTACAACATGAGCAAAAGCAAAGTTGACAACCAGTTCTACAGTGTGGAAGTGGGAGACTCAACCTTCAC…
U07620		5602	s	GAGAAATGGCGTGGCAGGGGACCCAGCGAGCCCAGAGGGATTTTGCCGCTGCTTCCTCTACCCCTGTATTTCACGCAGCTCTCTAAATTGACTCAGCTCCAGGCTAGTGTGAGAAACACCAACAGCAGGCCCATCTCAGATCTTCACTATGGCAACTTATGCAAGAAACTGTTGAATTAGACCCGTTTCCTATAGATGAGAAACCATACAAGCTGTGGTATTTATGAGCCTCCATTTCTTATACTACTGCAGTGAACCAACATTGGATGTGAAAATTGCCTTTTGTCAGGGATTCGATAAACAAGTGGATGTGTCATATATTGCCAAACATTACAACATGAGCAAAAGCAAAGTTGACAACCAGTTCTACAGTGTGGAAGTGGGAGACTCAACCTTCAC…
U51096		1045	s	GCGCCCCTGGCAGCCTTCAACGTCGGTCCCCAGGCAGCATGGTGAGGTCTGCTCCCGGACCCTCGCCACCATGTACGTGAGCTACCTCCTGGACAAGGACGTGAGCATGTACCCTAGCTCCGTGCGCCACTCTGGCGGCCTCAACCTGGCGCCGCAGAACTTCGTCAGCCCCCCGCAGTACCCGGACTACGGCGGTTACCACGTGGCGGCCGCAGCTGCAGCGCAGAACTTGGACAGCGCGCAGTCCCCGGGGCCATCCTGGCCGGCAGCGTATGGCGCCCCACTCCGGGAGGACTGGAATGGCTACGCGCCCGGAGGCGCGGCCGCCGCCAACGCCGTGGCTCACGCGCTCAACGGTGGCTCCCCGGCCGCAGCCATGGGCTACAGCAGCCCCGCAGA…
U07804		7150	s	ACCACCTCCACAACGATTCCCAGATCGAAGCGGATTTCCGATTGAATGATTCTCATAAACACAAAGATAAACACAAAGATCGAGAACACCGGCACAAAGAACACAAGAAGGAGAAGGACCGGGAAAAGTCCAAGCATAGCAACAGTGAACATAAAGATTCTGAAAAGAAACACAAAGAGAAGGAGAAGACCAAACACAAAGATGGAAGCTCAGAAAAGCATAAAGACAAACATAAAGACAGAGACAAGGAAAAACGAAAAGAGGAAAAGGTTCGAGCCTCTGGGGATGCAAAAATAAAGAAGGAGAAGGAAAATGGCTTCTCTAGTCCACCACAAATTAAAGATGAACCTGAAGATGATGGCTATTTTGTTCCTCCTAAAGAGGATATAAAGCCATTAA…
U09477		7158	s	ATCCAGAAAGCACCATAGCAACCAGTGATGTCATGTCTGAAAGCATGGTGGAGACCCATGATCCCATACTTGGGAGTGGAAAAGGGGATTCTGGGGCTGCCCCAGACGTGGATGATAAATTATGTCTAAGAATGAAACTGGTTAGTCCTGAGACTGAGGCGAGTGAAGAGTCTTTGCAGTTCAACCTGGAAAAGCCTGCAACTGGTGAAAGAAAAAATGGATCTACTGCTGTTGCTGAGTCTGTTGCCAGTCCCCAGAAGACCATGTCTGTGTTGAGCTGTATCTGTGAAGCCAGGCAAGAGAATGAGGCTCGAAGTGAGGATCCCCCCACCACACCCATCAGGGGGAACTTGCTCCACTTTCCAAGTTCTCAAGGAGAAGAGGAGAAAGAAAAATTGG…
U17743		6416	s	TGGGCTCTTCACTCCCAACAATGGCGGCTCCGAGCCCGAGCGGCGGCGGCGGCTCCGGGGGCGGCAGCGGCAGCGGCACCCCCGGCCCCGTAGGGTCCCCGGCGCCAGGCCACCCGGCCGTCAGCAGCATGCAGGGTAAACGCAAAGCACTGAAGTTGAATTTTGCAAATCCACCTTTCAAATCTACAGCAAGGTTTACTCTGAATCCCAATCCTACAGGAGTTCAAAACCCACACATAGAGAGACTGAGAACACACAGCATTGAGTCATCAGGAAAACTGAAGATCTCCCCTGAACAACACTGGGATTTCACTGCAGAGGACTTGAAAGACCTTGGAGAAATTGGACGAGGAGCTTATGGTTCTGTCAACAAAATGGTCCACAAACCAAGTGGGCAAA…
U26727		1029	s	GAGCTCGGCCCTGGAGGCGGCGAGAACATGGTGCGCAGGTTCTTGGTGACCCTCCGGATTCGGCGCGCGTGCGGCCCGCCGCGAGTGAGGGTTTTCGTGGTTCACATCCCGCGGCTCACGGGGGAGTGGGCAGCGCCAGGGGCGCCCGCCGCTGTGGCCCTCGTGCTGATGCTACTGAGGAGCCAGCGTCTAGGGCAGCAGCCGCTTCCTAGAAGACCAGGTCATGATGATGGGCAGCGCCCGAGTGGCGGAGCTGCTGCTGCTCCACGGCGCGGAGCCCAACTGCGCCGACCCCGCCACTCTCACCCGACCCGTGCACGACGCTGCCCGGGAGGGCTTCCTGGACACGCTGGTGGTGCTGCACCGGGCCGGGGCGCGGCTGGACGTGCGCGATGCCTG…
U26914		6239	s	GAATTCCGGGTGGCTGCGCTGCCCTTGGTGACTGCAAGCCCCTCACTGCCTTCCTGGAACCCAAGAACRRCTTTCTTCACAGGGGCCCCACCCAGCCTCCACCTCCCCATGTCTCGATCAAGTTGGAGCCCGCCAGTAGCTTTGCGGTGGACTTCAATGAGCCCCTGGACTTCTCGCAGAAGGGCCTGGCCTGGTCCAAGTGAAGCAGGAAAACATCTCCTTTCTGAGCCCTTCTTCCCTGGTCCCCTATGACTGCTCCATGGAGCCCATCGACCTGTCCATCCCCAAGAACTTCAGGAAAGGGGACAAGGATTTGGCCACTCCCAGCGAASSCAAGAAGCCTGAGGAGGAGGCGGGGAGCAGCGAGCAGCCCTCTCCCTGCCCAGCACCCGGCCCTTC…
U37518		8743	s	CCTCACTGACTATAAAAGAATAGAGAAGGAAGGGCTTCAGTGACCGGCTGCCTGGCTGACTTACAGCAGTCAGACTCTGACAGGATCATGGCTATGATGGAGGTCCAGGGGGGACCCAGCCTGGGACAGACCTGCGTGCTGATCGTGATCTTCACAGTGCTCCTGCAGTCTCTCTGTGTGGCTGTAACTTACGTGTACTTTACCAACGAGCTGAAGCAGATGCAGGACAAGTACTCCAAAAGTGGCATTGCTTGTTTCTTAAAAGAAGATGACAGTTATTGGGACCCCAATGACGAAGAGAGTATGAACAGCCCCTGCTGGCAAGTCAAGTGGCAACTCCGTCAGCTCGTTAGAAAGATGATTTTGAGAACCTCTGAGGAAACCATTTCTACAGTTCAA…
U43586		8844	s	GAATTCCGGCACACATCAGCACTCACACAGCACACAGCACACACACAGCACACATCAGCGCACACACAGCACAGCTTCATCACCCCGCCCACCACACCCCAGCTGCGACGGCACACCAAGCTGAAGCCACCACGGACGCCCCCCCCACCCAGCCGCAAGGTCTTCCAGCTGCTGCCCAGCTTCCCCACACTCACCCGGAGCAAGTCCCATGAGTCTCAGCTGGGGAACCGCATTGATGACGTCTCCTCGATGAGGTTTGATCTCTCGCATGGATCCCCACAGATGGTACGGAGGGATATCGGGCTGTCGGTGACGCACAGGTTCTCCACCAAGTCCTGGCTGTCGCAGGTCTGCCACGTGTGCCAGAAGAGCATGATATTTGGAGTGAAGTGCAAGCAT…
U45878		330	s	AGCAGAGCTTTCCCNCCATGNNAGAAGCTTCATGAGTCACACATTACATCTTTGGGTTGATTGAATGCCACTGAAACATTTCTAGTAGCCTGGAGNAGTTGACCTACCTGTGGAGATGCCTGCCATTAAATGGCATCCTGATGGCTTAATACACATCACTCTTCTGTGNAGGGTTTTAATTTTCAACACAGCTTACTCTGTAGCATCATGTTTACATTGTATGTATAAAGATTATACNAAGGTGCAATTGTGTATTTCTTCCTTAAAATGTATCAGTATAGGATTTAGAATCTCCATGTTGAAACTCTAAATGCATAGAAATAAAAATAATAAAAAATTTTTCATTTTGCCTTTTCAGCCTAGTATTAAAACTGATAAAAGCAAAGCCATGCACAAAAC…
U50523		10109	7	ACCGGGCTTGTCGGTGAAGCGGCAGTGGCGGCGGCGGCGGCGGCTCGGCAGGCGGGTTCAGGCTTCGGGGGCCCGCCGCCGCCATGATCCTGCTGGAGGTGAACAACCGCATCATCGAGGAGACGCCTCGCGCTCAAGTTCGAGAACGCGGCCGCCGGAAACAAACCGGAAGCAGTAGAAGTAACATTTGCAGATTTCGATGGGGTCCTCTATCATATTTCAAATCCTAATGGAGACAAAACAAAAGTGATGGTCAGTATTTCTTTGAAATTCTACAAGGAACTTCAGGCACATGGCTGTGATGAGTTATTAAAGAGGGTGTACGGGAGTTTCTTGGTAAATCCAGAATCAGGATACAATGTCTCTTTGCTATATGACCTTGAAAATCTTCCGGCATCC…
U61981		4437	s	GGGCACGAGCCCTGCCATGTCTCGCCGGAAGCCTGCGTCGGGCGGCCTCGCTGCCTCCAGCTCAGCCCCTGCGAGGCAAGCGGTTTTGAGCCGATTCTTCCAGTCTACGGGAAGCCTGAAATCCACCTCCTCCTCCACAGGTGCAGCCGACCAGGTGGACCCTGGCGCTGCAGCGGCCGCAGCGCCCCCAGCGCCCGCCTTCCCGCCCCAGCTGCCGCCGCACGTAGCTACAGAAATTGACAGAAGAAAGAAGAGACCATTGGAAAATGATGGGCCTGTTAAAAAGAAAGTAAAGAAAGTCCAACAAAAGGAAGGAGGAAGTGATCTGGGAATGTCTGGCAACTCTGAGCCAAAGAAATGTCTGAGGACCAGGAATGTTTCAAAGTCTCTGGAAAAATT…
U56833		7411	s	GGAAGATGTAGATTCCTTCATGAAACAGCCTGGGAATGAGACTGCAGATACAGTATTAAAGAAGCTGGATGAACAGTACCAGAAGTATAAGTTTATGGAACTCAACCTTGCTCAAAAGAAAAGAAGGCTAAAAGGTCAGATTCCTGAAATTAAACAGACTTTGGAAATTCTAAAATACATGCAGAAGAAAAAAGAGTCCACCAACTCAATGGAGACCAGATTCTTGCTGGCAGATAACCTGTATTGCAAAGCTTCAGTTCCTCCTACCGATAAAGTGTGTCTGTGGTTGGGGGCTAATGTAATGCTTGAATATGATATTGATGAAGCTCAGGCATTGTTGGAAAAGAATTTATCGACTGCCACAAAGAATCTTGATTCCCTGGAGGAAGACCTTGACTT…
U65410		4085	s	TGGAAGCGCGTGCTTTTGTTTGTGTCCCTGGCCATGGCGCTGCAGCTCTCCCGGGAGCAGGGAATCACCCTGCGCGGGAGCGCCGAAATCGTGGCCGAGTTCTTCTCATTCGGCATCAACAGCATTTTATATCAGCGTGGCATATATCCATCTGAAACCTTTACTCGAGTGCAGAAATACGGACTCACCTTGCTTGTAACTACTGATCTTGAGCTCATAAAATACCTAAATAATGTGGTGGAACAACTGAAAGATTGGTTATACAAGTGTTCAGTTCAGAAACTGGTTGTAGTTATCTCAAATATTGAAAGTGGTGAGGTCCTGGAAAGATGGCAGTTTGATATTGAGTGTGACAAGACTGCAAAAGATGACAGTGCACCCAGAGAAAAGTCTCAGAAA…
U65410		4085	s	TGGAAGCGCGTGCTTTTGTTTGTGTCCCTGGCCATGGCGCTGCAGCTCTCCCGGGAGCAGGGAATCACCCTGCGCGGGAGCGCCGAAATCGTGGCCGAGTTCTTCTCATTCGGCATCAACAGCATTTTATATCAGCGTGGCATATATCCATCTGAAACCTTTACTCGAGTGCAGAAATACGGACTCACCTTGCTTGTAACTACTGATCTTGAGCTCATAAAATACCTAAATAATGTGGTGGAACAACTGAAAGATTGGTTATACAAGTGTTCAGTTCAGAAACTGGTTGTAGTTATCTCAAATATTGAAAGTGGTGAGGTCCTGGAAAGATGGCAGTTTGATATTGAGTGTGACAAGACTGCAAAAGATGACAGTGCACCCAGAGAAAAGTCTCAGAAA…
U71087		5607	s	CCTCCTAACCAGCGGCCAGTGGGTTTCCCATACCCCAGGATGTGAGCCTCTTTAACCTGTAATGCTGTGGCTAGCCCTTGGCCCCTTTCCTGCCATGGAGAACCAGGTGCTGGTAATTCGCATCAAGATCCCAAATAGTGGCGCGGTGGACTGGACAGTGCACTCCGGGCCGCAGTTACTCTTCAGGGATGTGCTGGATGTGATAGGCCAGGTTCTGCCTGAAGCAACAACTACAGCATTTGAATATGAAGATGAAGATGGTGATCGAATTACAGTGAGAAGTGATGAGGAAATGAAGGCAATGCTGTCATATTATTATTCCACAGTAATGGAACAGCAAGTAAATGGACAGTTAATAGAGCCTCTGCAGATATTTCCAAGAGCCTGCAAGCCTCCTGG…
S61953		2065	)	ACCAATTCGCCAGCGGTTCAGGTGGCTCTTGCCTCGATGTCCTAGCCTAGGGGCCCCCGGGCCGGACTTGGCTGGGCTCCCTTCACCCTCTGCGGAGTCATGAGGGCGAACGACGCTCTGCAGGTGCTGGGCTTGCTTTTCAGCCTGGCCCGGGGCTCCGAGGTGGGCAACTCTCAGGCAGTGTGTCCTGGGACTCTGAATGGCCTGAGTGTGACCGGCGATGCTGAGAACCAATACCAGACACTGTACAAGCTCTACGAGAGGTGTGAGGTGGTGATGGGGAACCTTGAGATTGTGCTCACGGGACACAATGCCGACCTCTCCTTCCTGCAGTGGATTCGAGAAGTGACAGGCTATGTCCTCGTGGCCATGAATGAATTCTCTACTCTACCATTGCCC…
S75174		1874	)	GTGGCGGCGGCGCGCCTGGCCTGGCCTGGCTGAGGGGAGGCGGCGGGCGGGCGCATGGCGGAGGCCGGGCCACAGGCGCCGCCGCCCCCGGGCACTCCAAGCCGGCACGAAAAGAGCCTGGGACTGCTCACCACCAAGTTCGTGTCCCTTCTGCAGGAGGCCAAGGACGGCGTGCTTGACCTCAAGCTGGCAGCTGACACCCTAGCTGTACGCCAGAAGCGGCGGATTTACGACATTACCAATGTTTTGGAAGGTATCGGGCTAATCGAGAAAAAGTCCAAGAACAGCATCCAGTGGAAGGGTGTGGGGCCTGGCTGCAATACCCGGGAGATTGCTGACAAACTGATTGAGCTCAAGGCAGAGATCGAGGAGCTGCAGCAGCGGGAGCAAGAACTAGAC…
L07868		2066	s	AATTGTCAGCACGGGATCTGAGACTTCCAAAAAATGAAGCCGGCGACAGGACTTTGGGTCTGGGTGAGCCTTCTCGTGGCGGCGGGGACCGTCCAGCCCAGCGATTCTCAGTCAGTGTGTGCAGGAACGGAGAATAAACTGAGCTCTCTCTCTGACCTGGAACAGCAGTACCGAGCCTTGCGCAAGTACTATGAAAACTGTGAGGTTGTCATGGGCAACCTGGAGATAACCAGCATTGAGCACAACCGGGACCTCTCCTTCCTGCGGTCTGTTCGAGAAGTCACAGGCTACGTGTTAGTGGCTCTTAATCAGTTTCGTTACCTGCCTCTGGAGAATTTACGCATTATTCGTGGGACAAAACTTTATGAGGATCGATATGCCTTGGCAATATTTTTAAAC…
L13689		648	s	GAGAGGCAGAGATCGGGGCGAGACAATGGGGATGTGGGCGCGGGAGCCCCGTTCCGGCTTAGCAGCACCTCCCAGCCCCGCAGAATAAAACCGATCGCGCCCCCTCCGCGCGCGCCCTCCCCCGAGTGCGGAGCGGGAGGAGGCGGCGGCGGCCGAGGAGGAGGAGGAGGAGGCCCCGGAGGAGGAGGCGTTGGAGGTCGAGGCGGAGGCGGAGGAGGAGGAGGCCGAGGCGCCGGAGGAGGCCGAGGCGCCGGAGCAGGAGGAGGCCGGCCGGAGGCGGCATGAGACGAGCGTGGCGGCCGCGGCTGCTCGGGGCCGCGCTGGTTGCCCATTGACAGCGGCGTCTGCAGCTCGCTTCAAGATGGCCGCTTGGCTCGCATTCATTTTCTGCTGAACGAC…
L41690		8717	s	CTGGCGGGCGTGGGAACCCAGGCCCCGCCGAGGCGGCCAGGAGGTGAGATGGCAGCTGGGCAAAATGGGCACGAAGAGTGGGTGGGCAGCGCATACCTGTTTGTGGAGTCCTCGCTGGACAAGGTGGTCCTGTCGGATGCCTACGCGCACCCCCAGCAGAAGGTGGCAGTGTACAGGGCTCTGCAGGCTGCCTTGGCAGAGAGCGGCGGGAGCCCGGACGTGCTGCAGATGCTGAAGATCCACCGCAGCGACCCGCAGCTGATCGTGCAGCTGCGATTCTGCGGGCGGCAGCCCTGTGGCCGCTTCCTCCGCGCCTACCGCGAGGGGGCGCTGCGCGCCGCGCTGCAGAGGAGCCTGGCGGCCGCGCTCGCCCAGCACTCGGTGCCGCTGCAACTGGAG…
U57650		3635	s	CTAGGGCATGGCATCCCACGTGGGTGTCAGCACGGCCGCAGAAGAACCACTTCTCTGGCCCACCCATGCCTGCTAGGCCATGCTTCTTCAGAAGTGGCCACAACTCTCCTGACGTCTCCAGAGCCGGTCATTCCACCCAGGGGGACTTCAGCTGCCACTGGACACTTCAATTGTACGCTGCGACCAGTTGCCAGGAAGGAGAGGGCTGGCAAGAAAGCCGCGGCAGCCGTGGCAGGGTGTATGGGACGGTGGACGGCCAGGGCCCCCCCCTCTCTCTCTTTCTCTCTCTCTCTCTTGCTTGGTTTCTGTAATGAGGAAGTTCTCCGCAGCTCAGTTTCCTTTCCCTCACTGAGCGCCTGAAACAGGAAGTCAGTCAGTTAAGCTGGTGGCAGCAGCCGA…
M17446		2249	s	GGGAGCGGGCGAGTAGGAGGGGGCGCCGGGCTATATATATAGCGGCCTCGGCCTCGGGCGGGCCTGGCGCTCAGGGAGGCGCGCACTGCTCCTCAGAGTCCCAGCTCCAGCCGCGCGCTTTCCGCCCGGCTCGCCGCTCCATGCAGCCGGGGTAGAGCCCGGCGCCCGGGGGCCCCGTCGCTTGCCTCCCGCACCTCCTCGGTTGCGCACTCCCGCCCGAGGTCGGCCGTGCGCTCCCGCGGGACGCCACAGGCGCAGCTCTGCCCCCCAGCTTCCCGGGCGCACTGACCGCCTGACCGACGCACGCCCTCGGGCCGGGATGTCGGGGCCCGGGACGGCCGCGGTAGCGCTGCTCCCGGCGGTCCTGCTGGCCTTGCTGGCGCCCTGGGCGGGCCGAGG…
M21574		5156	s	CCCATTACTGTTGGAGCTACAGGGAGAGAAACAGGAGGAGACTGCAAGAGATCATTTGGGAAGGCCGTGGGCACGCTCTTTACTCCATGTGTGGGACATTCATTGCGGAATAACATCGGAGGAGAAGTTTCCCAGAGCTATGGGGACTTCCCATCCGGCGTTCCTGGTCTTAGGCTGTCTTCTCACAGGGCTGAGCCTAATCCTCTGCCAGCTTTCATTACCCTCTATCCTTCCAAATGAAAATGAAAAGGTTGTGCAGCTGAATTCATCCTTTTCTCTGAGATGCTTTGGGGAGAGTGAAGTGAGCTGGCAGTACCCCATGTCTGAAGAAGAGAGCTCCGATGTGGAAATCAGAAATGAAGAAAACAACAGCGGCCTTTTTGTGACGGTCTTGGAAGT…
M37825		2250	s	CCTCTCCCCTTCTCTTCCCCGAGGCTATGTCCACCCGGTGCGGCGAGGCGGGCAGAGCCAGAGGCACGCAGCCGCACAGGGGCTACAGAGCCCAGAATCAGCCCTACAAGATGCACTTAGGACCCCCGCGGCTGGAAGAATGAGCTTGTCCTTCCTCCTCCTCCTCTTCTTCAGCCACCTGATCCTCAGCGCCTGGGCTCACGGGGAGAAGCGTCTCGCCCCCAAAGGGCAACCCGGACCCGCTGCCACTGATAGGAACCCTATAGGCTCCAGCAGCAGACAGAGCAGCAGTAGCGCTATGTCTTCCTCTTCTGCCTCCTCCTCCCCCGCAGCTTCTCTGGGCAGCCAAGGAAGTGGCTTGGAGCAGAGCAGTTTCCAGTGGAGCCCCTCGGGGCGCCG…
M60315		654	s	CGACCATGAGAGATAAGGACTGAGGGCCAGGAAGGGGAAGCGAGCCCGCCGAGAGGTGGCGGGGACTGCTCACGCCAAGGGCCACAGCGGCCGCGCTCCGGCCTCGCTCCGCCGCTCCACGCCTCGCGGGATCCGCGGGGGCAGCCCGGCCGGGCGGGGATGCCGGGGCTGGGGCGGAGGGCGCAGTGGCTGTGCTGGTGGTGGGGGCTGCTGTGCAGCTGCTGCGGGCCCCCGCCGCTGCGGCCGCCCTTGCCCGCTGCCGCGGCCGCCGCCGCCGGGGGGCAGCTGCTGGGGGACGGCGGGAGCCCCGGCCGCACGGAGCAGCCGCCGCCGTCGCCGCAGTCCTCCTCGGGCTTCCTGTACCGGCGGCTCAAGACGCAGGAGAAGCGGGAGATGCAG…
M60556		7043	s	CAGTAGTAGCTTCCAGAACTTGCTTAGCACCTGAATCACGTGTGAGGTTTGTAAAGAAACAGAGATGCCAGGGCCTCAGCTCTGGAGACTGATTGGTAGAGGTGGAGTCCAAAAAAGTATAACTTTAATAATTTTCCTTCCTATCTTCAACTGTCTGCTCAAAGGCCTTCCCTTATCACCCTATTTGAAACTGCAACATCCCCCAACCTAGGCACACCCCATCCTCCTTCCCTGCTTGATTTTCTGCCACACCACATTTGTTTGTTTGCTTGTCTGTTTGAGACACGGTCTTGCTCTGTCGTCCAGGCTGGAGTGCAGTGGTGCAATCTTGGCCCCCTGTAAACTCGCCTCCCTGGCTCAAGTGATTATCCTGCTCAGCCTCCCAAGTAGATGCGTGCG…
M60556		7043	s	CAGTAGTAGCTTCCAGAACTTGCTTAGCACCTGAATCACGTGTGAGGTTTGTAAAGAAACAGAGATGCCAGGGCCTCAGCTCTGGAGACTGATTGGTAGAGGTGGAGTCCAAAAAAGTATAACTTTAATAATTTTCCTTCCTATCTTCAACTGTCTGCTCAAAGGCCTTCCCTTATCACCCTATTTGAAACTGCAACATCCCCCAACCTAGGCACACCCCATCCTCCTTCCCTGCTTGATTTTCTGCCACACCACATTTGTTTGTTTGCTTGTCTGTTTGAGACACGGTCTTGCTCTGTCGTCCAGGCTGGAGTGCAGTGGTGCAATCTTGGCCCCCTGTAAACTCGCCTCCCTGGCTCAAGTGATTATCCTGCTCAGCCTCCCAAGTAGATGCGTGCG…
M62402		3489	s	GCAGCTGCGCTGCGACTGCTCTGGAAGGAGAGGACGGGGCACAAACCCTGACCATGACCCCCCACAGGCTGCTGCCACCGCTGCTGCTGCTGCTAGCTCTGCTGCTCGCTGCCAGCCCAGGAGGCGCCTTGGCGCGGTGCCCAGGCTGCGGGCAAGGGGTGCAGGCGGGTTGTCCAGGGGGCTGCGTGGAGGAGGAGGATGGGGGGTCGCCAGCCGAGGGCTGCGCGGAAGCTGAGGGCTGTCTCAGGAGGGAGGGGCAGGAGTGCGGGGTCTACACCCCTAACTGCGCCCCAGGACTGCAGTGCCATCCGCCCAAGGACGACGAGGCGCCTTTGCGGGCGCTGCTGCTCGGCCGAGGCCGCTGCCTTCCGGCCCGCGCGCCTGCTGTTGCAGAGGAGA…
M62403		3487	s	GTGCCCTCCGCCGCTCGCCCGCGCGCCCGCGCTCCCCGCCTGCGCCCAGCGCCCCGCGCCCGCGCCCCAGTCCTCGGGCGGTCATGCTGCCCCTCTGCCTCGTGGCCGCCCTGCTGCTGGCCGCCGGGCCCGGGCCGAGCCTGGGCGACGAAGCCATCCACTGCCCGCCCTGCTCCGAGGAGAAGCTGGCGCGCTGCCGCCCCCCCGTGGGCTGCGAGGAGCTGGTGCGAGAGCCGGGCTGCGGCTGTTGCGCCACTTGCGCCCTGGGCTTGGGGATGCCCTGCGGGGTGTACACCCCCCGTTGCGGCTCGGGCCTGCGCTGCTACCCGCCCCGAGGGGTGGAGAAGCCCCTGCACACACTGATGCACGGGCAAGGCGTGTGCATGGAGCTGGCGGAGA…
M81933		993	s	CGAAAGGCCGGCCTTGGCTGCGACAGCCTGGGTAAGAGGTGTAGGTCGGCTTGGTTTTCTGCTACCCGGAGCTGGGCAAGCGGGTTGGGAGAACAGCGAAGACAGCGTGAGCCTGGGCCGTTGCCTCGAGGCTCTCGCCCGGCTTCTCTTGCCGACCCGCCACGTTTGTTTGGATTTAATCTTACAGCTGGTTGCCGGCGCCCGCCCGCCCGCTGGCCTCGCGGTGTGAGAGGGAAGCACCCGTGCCTGTGGCTGGTGGCTGGCGCCTGGAGGGTCCGCACACCCGCCCGGCCGCGCCGCTTTGCCCGCGGCAGCCGCGTCCCTGAACCGCGGAGTCGTGTTTGTGTTTGACCCGCGGGCGCCGGTGGCGCGCGGCCGAGGCCGGTGTCGGCGGGGCGG…
M99487		2346	s	CTCAAAAGGGGCCGGATTTCCTTCTCCTGGAGGCAGATGTTGCCTCTCTCTCTCGCTCGGATTGGTTCAGTGCACTCTAGAAACACTGCTGTGGTGGAGAAACTGGACCCCAGGTCTGGAGCGAATTCCAGCCTGCAGGGCTGATAAGCGAGGCATTAGTGAGATTGAGAGAGACTTTACCCCGCCGTGGTGGTTGGAGGGCGCGCAGTAGAGCAGCAGCACAGGCGCGGGTCCCGGGAGGCCGGCTCTGCTCGCGCCGAGATGTGGAATCTCCTTCACGAAACCGACTCGGCTGTGGCCACCGCGCGCCGCCCGCGCTGGCTGTGCGCTGGGGCGCTGGTGCTGGCGGGTGGCTTCTTTCTCCTCGGCTTCCTCTTCGGGTGGTTTATAAAATCCTCC…
U59325		1016	s	TGGGGAGAGATGATGGTGTCTGCAGCAGAGTGACAGCAGTGGAGATTGAGAGAAAAGGTTGAAAATGGTTGCTTGTGTTCAACTACTGTGAAGAGTTGGAATCAGACAACTACGGCTTTGATTTTCCAAGTGGTTCAGAATGTAAATATGATCTGACCTTTCCCTGATGGACAGTTAAATCATGGACACGCTAAACAATTTACTTTGGACTGTCCTTCCTAAAGATGCTCTGGCTTCTCTCTTGAATGCTCACTAAGCTTTCGTAGCTGACAAGGAAAGGAAGGAAAACTGTGAACTGGAAAGTTATCTTACAATGAAAATTACTAGCACATCTTGCATCTGTCCAGTCCTAGTGTGTCTCTGTTTTGTGCAGAGGTGTTATGGAACTGCTCACCACAG…
M99487		2346	s	CTCAAAAGGGGCCGGATTTCCTTCTCCTGGAGGCAGATGTTGCCTCTCTCTCTCGCTCGGATTGGTTCAGTGCACTCTAGAAACACTGCTGTGGTGGAGAAACTGGACCCCAGGTCTGGAGCGAATTCCAGCCTGCAGGGCTGATAAGCGAGGCATTAGTGAGATTGAGAGAGACTTTACCCCGCCGTGGTGGTTGGAGGGCGCGCAGTAGAGCAGCAGCACAGGCGCGGGTCCCGGGAGGCCGGCTCTGCTCGCGCCGAGATGTGGAATCTCCTTCACGAAACCGACTCGGCTGTGGCCACCGCGCGCCGCCCGCGCTGGCTGTGCGCTGGGGCGCTGGTGCTGGCGGGTGGCTTCTTTCTCCTCGGCTTCCTCTTCGGGTGGTTTATAAAATCCTCC…
S37730		3485	e	TATCTGGGTCCCCCCCACTGGATGGGACCTCTTTGAGGCTGGGGACTGAGTCTTTTCATCTTCGGGTGTCCTGAATGGCCTTGCTAATCAGAGGGGTCCCTGGGCGGGCAGCATCAGCATCACGTTGGAGCTCGCTAGCGATGCAGAATTTCCAGCTCTCCAGGGACCTACTGCATGGGAATCTGCATTTTATCAAGGTTTCCTGGCGCATATTTGAAGTTGCGAAGCTCCACCCGGCAGCGCATGGGTAGCTGCAAGGGGTGGCTGCTCAGTGACGCCGGGTTGAGGGACAGAAGGAAAGTTGCTGGCTGCGGGCTCCTCCATGCTCTTCTCCTCTCTCCCCAGTGCAAGATGTCTCTGAACGGGCAGCGTGGGGAGTGCTGGTGTGTGAACCCCAAC…
S61953		2065	)	ACCAATTCGCCAGCGGTTCAGGTGGCTCTTGCCTCGATGTCCTAGCCTAGGGGCCCCCGGGCCGGACTTGGCTGGGCTCCCTTCACCCTCTGCGGAGTCATGAGGGCGAACGACGCTCTGCAGGTGCTGGGCTTGCTTTTCAGCCTGGCCCGGGGCTCCGAGGTGGGCAACTCTCAGGCAGTGTGTCCTGGGACTCTGAATGGCCTGAGTGTGACCGGCGATGCTGAGAACCAATACCAGACACTGTACAAGCTCTACGAGAGGTGTGAGGTGGTGATGGGGAACCTTGAGATTGTGCTCACGGGACACAATGCCGACCTCTCCTTCCTGCAGTGGATTCGAGAAGTGACAGGCTATGTCCTCGTGGCCATGAATGAATTCTCTACTCTACCATTGCCC…
AD000092		1777	e	GATCCTATGAGCCCAGGAAGTCAAGGCTTCAGTAAGCCATGATCACACCACTGCACTCCAGCCTGGGCAACAGGGTGAGACCCTGTCTTGAAAAATGAAATTAAAAATAATAAAGAATAGGCCAGGTGCAATGGCTTATGCATGTAATCCTAGTACTTTGGGAGGCCAAGATGGGTGGATCACTTGAGGTCAGGAATTCGAAACCAGCCTGGCCAACATGGTGAAACCCCATTTCCACTAAAAATACAAAAAAATTAGTTGGGCGTGGTGGCACATGCCTGTAATCCCAGCTACTTGGAAGGCTGAGGCAGGAGAATTGCTTGAACCCGGGAGGTGGAGGTTGGTGTGAGCCAAGATCCCACCACTGCACTCCAGCCTGGGCAACAGAGCGAGACTCTG…
CACTCACTCTCAGAGGCCAGCCAAGTCCAAGTCCCGCCCTCTGCAACCCTTCTTCCCCTGTAACTACAGCGGGCGCCGCGCCCTTTCTCATGTCCGGGGCCCCGCCCCCTCACCTGTGTGCGTGCGCAGATGCGCCTTCAGGTGGGAGCTCTTGGTGTAGCTCTTGCCGCAACCCGGGTGCGCGCACGTGTGCGCTGCCTGCCTCTTGCGCGCCCACGAACGTCGGCCTCGCTTGGATGGCGCGGTCTCGGCTATCACACCTGGATCCTCTGCAGTCCCCCCGAGTCCAGTGCCCACCGTCCCGGGTCCCAAACAACTCAGGAAGGAGGGGGACGTGGCGGGACCGGGCGCGGGTCCCTGGAGCCCGCGGAAGAGCTGGAAGTGCCCTTGGTACTGAGG…
GAGTTTCACCATGTGGGCCAGGCTGGTCTCGAAATCCTGACCTCAAGTTATCTGCCAGCGCCAGCCTCCCAAAGTGCTGGGATTACAGGCGTGAGCCACTGCGCCCAGCCTCTACTATATATATACTTTTTTTTTTTTTTTTTGAGACAGAGTCTTGCTCTGTCACCAAGGCTGGAATGCAATGGCACAATCTTGGCTTACTGCAATCTCTGCCTCCCAGGTTAAAGCAATTCTCCTGCCTCAGCCTCCTGAGTAGCTGGGATTACAAGTGTCTGTCACCATGCCTGGCTAATTTTTGTAGACACAGGGTTTCACCATATTGGCCAGGCTAGTCTCAAACTCCTGACCTCATGATCTGCCTGCCTTGGCCTCCCAAAGTGCTGGGATTACAGGCGTAAG…
TGACCTAGGCTTTGCTGCTTCCTCCACAGTGACGGGCTCTGAGTATGAGACGATGCTGACGGAGATCATGTCCATGGGCTATGAGCGAGAGCGGGTCGTGGCCGCCCTGAGAGCCAGCTACAACAACCCCCACCGAGCCGTGGAGTATCTGCTCACGGTGAGGTGGGGCTTCCGCCTCCCGGGGAGGCCTTGAGGGAGTACCCGGGCGTCACTGCCCTGATGGGCGGTTGGGAAGGCAAAACCTGCCCTGAAAAGCCTTTGGGTAGTGATTCTAGCCACTAAAGGCTTCCCACAGGAGGCTGGATGTGAGTGATGGGTGGGCCTCTGGAGGGCAGGGCCGAGGCCTCATCTGTGTCCTGCCAGGGCATGGAGGAGGGTGGCAGCAGGAGGTCTGTGCAT…
AD000092		10661	e	GATCCTATGAGCCCAGGAAGTCAAGGCTTCAGTAAGCCATGATCACACCACTGCACTCCAGCCTGGGCAACAGGGTGAGACCCTGTCTTGAAAAATGAAATTAAAAATAATAAAGAATAGGCCAGGTGCAATGGCTTATGCATGTAATCCTAGTACTTTGGGAGGCCAAGATGGGTGGATCACTTGAGGTCAGGAATTCGAAACCAGCCTGGCCAACATGGTGAAACCCCATTTCCACTAAAAATACAAAAAAATTAGTTGGGCGTGGTGGCACATGCCTGTAATCCCAGCTACTTGGAAGGCTGAGGCAGGAGAATTGCTTGAACCCGGGAGGTGGAGGTTGGTGTGAGCCAAGATCCCACCACTGCACTCCAGCCTGGGCAACAGAGCGAGACTCTG…
CACTCACTCTCAGAGGCCAGCCAAGTCCAAGTCCCGCCCTCTGCAACCCTTCTTCCCCTGTAACTACAGCGGGCGCCGCGCCCTTTCTCATGTCCGGGGCCCCGCCCCCTCACCTGTGTGCGTGCGCAGATGCGCCTTCAGGTGGGAGCTCTTGGTGTAGCTCTTGCCGCAACCCGGGTGCGCGCACGTGTGCGCTGCCTGCCTCTTGCGCGCCCACGAACGTCGGCCTCGCTTGGATGGCGCGGTCTCGGCTATCACACCTGGATCCTCTGCAGTCCCCCCGAGTCCAGTGCCCACCGTCCCGGGTCCCAAACAACTCAGGAAGGAGGGGGACGTGGCGGGACCGGGCGCGGGTCCCTGGAGCCCGCGGAAGAGCTGGAAGTGCCCTTGGTACTGAGG…
GAGTTTCACCATGTGGGCCAGGCTGGTCTCGAAATCCTGACCTCAAGTTATCTGCCAGCGCCAGCCTCCCAAAGTGCTGGGATTACAGGCGTGAGCCACTGCGCCCAGCCTCTACTATATATATACTTTTTTTTTTTTTTTTTGAGACAGAGTCTTGCTCTGTCACCAAGGCTGGAATGCAATGGCACAATCTTGGCTTACTGCAATCTCTGCCTCCCAGGTTAAAGCAATTCTCCTGCCTCAGCCTCCTGAGTAGCTGGGATTACAAGTGTCTGTCACCATGCCTGGCTAATTTTTGTAGACACAGGGTTTCACCATATTGGCCAGGCTAGTCTCAAACTCCTGACCTCATGATCTGCCTGCCTTGGCCTCCCAAAGTGCTGGGATTACAGGCGTAAG…
TGACCTAGGCTTTGCTGCTTCCTCCACAGTGACGGGCTCTGAGTATGAGACGATGCTGACGGAGATCATGTCCATGGGCTATGAGCGAGAGCGGGTCGTGGCCGCCCTGAGAGCCAGCTACAACAACCCCCACCGAGCCGTGGAGTATCTGCTCACGGTGAGGTGGGGCTTCCGCCTCCCGGGGAGGCCTTGAGGGAGTACCCGGGCGTCACTGCCCTGATGGGCGGTTGGGAAGGCAAAACCTGCCCTGAAAAGCCTTTGGGTAGTGATTCTAGCCACTAAAGGCTTCCCACAGGAGGCTGGATGTGAGTGATGGGTGGGCCTCTGGAGGGCAGGGCCGAGGCCTCATCTGTGTCCTGCCAGGGCATGGAGGAGGGTGGCAGCAGGAGGTCTGTGCAT…
AD000092		2639	e	GATCCTATGAGCCCAGGAAGTCAAGGCTTCAGTAAGCCATGATCACACCACTGCACTCCAGCCTGGGCAACAGGGTGAGACCCTGTCTTGAAAAATGAAATTAAAAATAATAAAGAATAGGCCAGGTGCAATGGCTTATGCATGTAATCCTAGTACTTTGGGAGGCCAAGATGGGTGGATCACTTGAGGTCAGGAATTCGAAACCAGCCTGGCCAACATGGTGAAACCCCATTTCCACTAAAAATACAAAAAAATTAGTTGGGCGTGGTGGCACATGCCTGTAATCCCAGCTACTTGGAAGGCTGAGGCAGGAGAATTGCTTGAACCCGGGAGGTGGAGGTTGGTGTGAGCCAAGATCCCACCACTGCACTCCAGCCTGGGCAACAGAGCGAGACTCTG…
CACTCACTCTCAGAGGCCAGCCAAGTCCAAGTCCCGCCCTCTGCAACCCTTCTTCCCCTGTAACTACAGCGGGCGCCGCGCCCTTTCTCATGTCCGGGGCCCCGCCCCCTCACCTGTGTGCGTGCGCAGATGCGCCTTCAGGTGGGAGCTCTTGGTGTAGCTCTTGCCGCAACCCGGGTGCGCGCACGTGTGCGCTGCCTGCCTCTTGCGCGCCCACGAACGTCGGCCTCGCTTGGATGGCGCGGTCTCGGCTATCACACCTGGATCCTCTGCAGTCCCCCCGAGTCCAGTGCCCACCGTCCCGGGTCCCAAACAACTCAGGAAGGAGGGGGACGTGGCGGGACCGGGCGCGGGTCCCTGGAGCCCGCGGAAGAGCTGGAAGTGCCCTTGGTACTGAGG…
GAGTTTCACCATGTGGGCCAGGCTGGTCTCGAAATCCTGACCTCAAGTTATCTGCCAGCGCCAGCCTCCCAAAGTGCTGGGATTACAGGCGTGAGCCACTGCGCCCAGCCTCTACTATATATATACTTTTTTTTTTTTTTTTTGAGACAGAGTCTTGCTCTGTCACCAAGGCTGGAATGCAATGGCACAATCTTGGCTTACTGCAATCTCTGCCTCCCAGGTTAAAGCAATTCTCCTGCCTCAGCCTCCTGAGTAGCTGGGATTACAAGTGTCTGTCACCATGCCTGGCTAATTTTTGTAGACACAGGGTTTCACCATATTGGCCAGGCTAGTCTCAAACTCCTGACCTCATGATCTGCCTGCCTTGGCCTCCCAAAGTGCTGGGATTACAGGCGTAAG…
TGACCTAGGCTTTGCTGCTTCCTCCACAGTGACGGGCTCTGAGTATGAGACGATGCTGACGGAGATCATGTCCATGGGCTATGAGCGAGAGCGGGTCGTGGCCGCCCTGAGAGCCAGCTACAACAACCCCCACCGAGCCGTGGAGTATCTGCTCACGGTGAGGTGGGGCTTCCGCCTCCCGGGGAGGCCTTGAGGGAGTACCCGGGCGTCACTGCCCTGATGGGCGGTTGGGAAGGCAAAACCTGCCCTGAAAAGCCTTTGGGTAGTGATTCTAGCCACTAAAGGCTTCCCACAGGAGGCTGGATGTGAGTGATGGGTGGGCCTCTGGAGGGCAGGGCCGAGGCCTCATCTGTGTCCTGCCAGGGCATGGAGGAGGGTGGCAGCAGGAGGTCTGTGCAT…
U61167		50618	s	GAATTCGCGGCCGCGTCGACCAAGATCATTCCTGGGAGTGAAGTAAAACGGGAAGAACCAGAAGCTTTGTATGCAGCTGTAAATAAGAAACCTACCTCGGCAGCCTATTCAGTTGGAGAAGAATATATTGCACTTTATCCATATTCAAGTGTGGAACCTGGAGATTTGACTTTCACAGAAGGTGAAGAAATATTGGTGACCCAGAAAGATGGAGAGTGGTGGACAGGAAGTATTGGAGATAGAAGTGGAATTTTTCCATCAAACTATGTCAAACCAAAGGATCAAGAGAGTTTTGGGAGTGCTAGCAAGTCTGGAGCATCAAATAAAAAACCTGAGATTGCTCAGGTAACTTCAGCATATGTTGCTTCTGGTTCTGAACAACTTAGCCTTGCACCAGGA…
AD000092		2193	e	GATCCTATGAGCCCAGGAAGTCAAGGCTTCAGTAAGCCATGATCACACCACTGCACTCCAGCCTGGGCAACAGGGTGAGACCCTGTCTTGAAAAATGAAATTAAAAATAATAAAGAATAGGCCAGGTGCAATGGCTTATGCATGTAATCCTAGTACTTTGGGAGGCCAAGATGGGTGGATCACTTGAGGTCAGGAATTCGAAACCAGCCTGGCCAACATGGTGAAACCCCATTTCCACTAAAAATACAAAAAAATTAGTTGGGCGTGGTGGCACATGCCTGTAATCCCAGCTACTTGGAAGGCTGAGGCAGGAGAATTGCTTGAACCCGGGAGGTGGAGGTTGGTGTGAGCCAAGATCCCACCACTGCACTCCAGCCTGGGCAACAGAGCGAGACTCTG…
CACTCACTCTCAGAGGCCAGCCAAGTCCAAGTCCCGCCCTCTGCAACCCTTCTTCCCCTGTAACTACAGCGGGCGCCGCGCCCTTTCTCATGTCCGGGGCCCCGCCCCCTCACCTGTGTGCGTGCGCAGATGCGCCTTCAGGTGGGAGCTCTTGGTGTAGCTCTTGCCGCAACCCGGGTGCGCGCACGTGTGCGCTGCCTGCCTCTTGCGCGCCCACGAACGTCGGCCTCGCTTGGATGGCGCGGTCTCGGCTATCACACCTGGATCCTCTGCAGTCCCCCCGAGTCCAGTGCCCACCGTCCCGGGTCCCAAACAACTCAGGAAGGAGGGGGACGTGGCGGGACCGGGCGCGGGTCCCTGGAGCCCGCGGAAGAGCTGGAAGTGCCCTTGGTACTGAGG…
GAGTTTCACCATGTGGGCCAGGCTGGTCTCGAAATCCTGACCTCAAGTTATCTGCCAGCGCCAGCCTCCCAAAGTGCTGGGATTACAGGCGTGAGCCACTGCGCCCAGCCTCTACTATATATATACTTTTTTTTTTTTTTTTTGAGACAGAGTCTTGCTCTGTCACCAAGGCTGGAATGCAATGGCACAATCTTGGCTTACTGCAATCTCTGCCTCCCAGGTTAAAGCAATTCTCCTGCCTCAGCCTCCTGAGTAGCTGGGATTACAAGTGTCTGTCACCATGCCTGGCTAATTTTTGTAGACACAGGGTTTCACCATATTGGCCAGGCTAGTCTCAAACTCCTGACCTCATGATCTGCCTGCCTTGGCCTCCCAAAGTGCTGGGATTACAGGCGTAAG…
TGACCTAGGCTTTGCTGCTTCCTCCACAGTGACGGGCTCTGAGTATGAGACGATGCTGACGGAGATCATGTCCATGGGCTATGAGCGAGAGCGGGTCGTGGCCGCCCTGAGAGCCAGCTACAACAACCCCCACCGAGCCGTGGAGTATCTGCTCACGGTGAGGTGGGGCTTCCGCCTCCCGGGGAGGCCTTGAGGGAGTACCCGGGCGTCACTGCCCTGATGGGCGGTTGGGAAGGCAAAACCTGCCCTGAAAAGCCTTTGGGTAGTGATTCTAGCCACTAAAGGCTTCCCACAGGAGGCTGGATGTGAGTGATGGGTGGGCCTCTGGAGGGCAGGGCCGAGGCCTCATCTGTGTCCTGCCAGGGCATGGAGGAGGGTGGCAGCAGGAGGTCTGTGCAT…
AD000092		2193	e	GATCCTATGAGCCCAGGAAGTCAAGGCTTCAGTAAGCCATGATCACACCACTGCACTCCAGCCTGGGCAACAGGGTGAGACCCTGTCTTGAAAAATGAAATTAAAAATAATAAAGAATAGGCCAGGTGCAATGGCTTATGCATGTAATCCTAGTACTTTGGGAGGCCAAGATGGGTGGATCACTTGAGGTCAGGAATTCGAAACCAGCCTGGCCAACATGGTGAAACCCCATTTCCACTAAAAATACAAAAAAATTAGTTGGGCGTGGTGGCACATGCCTGTAATCCCAGCTACTTGGAAGGCTGAGGCAGGAGAATTGCTTGAACCCGGGAGGTGGAGGTTGGTGTGAGCCAAGATCCCACCACTGCACTCCAGCCTGGGCAACAGAGCGAGACTCTG…
CACTCACTCTCAGAGGCCAGCCAAGTCCAAGTCCCGCCCTCTGCAACCCTTCTTCCCCTGTAACTACAGCGGGCGCCGCGCCCTTTCTCATGTCCGGGGCCCCGCCCCCTCACCTGTGTGCGTGCGCAGATGCGCCTTCAGGTGGGAGCTCTTGGTGTAGCTCTTGCCGCAACCCGGGTGCGCGCACGTGTGCGCTGCCTGCCTCTTGCGCGCCCACGAACGTCGGCCTCGCTTGGATGGCGCGGTCTCGGCTATCACACCTGGATCCTCTGCAGTCCCCCCGAGTCCAGTGCCCACCGTCCCGGGTCCCAAACAACTCAGGAAGGAGGGGGACGTGGCGGGACCGGGCGCGGGTCCCTGGAGCCCGCGGAAGAGCTGGAAGTGCCCTTGGTACTGAGG…
GAGTTTCACCATGTGGGCCAGGCTGGTCTCGAAATCCTGACCTCAAGTTATCTGCCAGCGCCAGCCTCCCAAAGTGCTGGGATTACAGGCGTGAGCCACTGCGCCCAGCCTCTACTATATATATACTTTTTTTTTTTTTTTTTGAGACAGAGTCTTGCTCTGTCACCAAGGCTGGAATGCAATGGCACAATCTTGGCTTACTGCAATCTCTGCCTCCCAGGTTAAAGCAATTCTCCTGCCTCAGCCTCCTGAGTAGCTGGGATTACAAGTGTCTGTCACCATGCCTGGCTAATTTTTGTAGACACAGGGTTTCACCATATTGGCCAGGCTAGTCTCAAACTCCTGACCTCATGATCTGCCTGCCTTGGCCTCCCAAAGTGCTGGGATTACAGGCGTAAG…
TGACCTAGGCTTTGCTGCTTCCTCCACAGTGACGGGCTCTGAGTATGAGACGATGCTGACGGAGATCATGTCCATGGGCTATGAGCGAGAGCGGGTCGTGGCCGCCCTGAGAGCCAGCTACAACAACCCCCACCGAGCCGTGGAGTATCTGCTCACGGTGAGGTGGGGCTTCCGCCTCCCGGGGAGGCCTTGAGGGAGTACCCGGGCGTCACTGCCCTGATGGGCGGTTGGGAAGGCAAAACCTGCCCTGAAAAGCCTTTGGGTAGTGATTCTAGCCACTAAAGGCTTCCCACAGGAGGCTGGATGTGAGTGATGGGTGGGCCTCTGGAGGGCAGGGCCGAGGCCTCATCTGTGTCCTGCCAGGGCATGGAGGAGGGTGGCAGCAGGAGGTCTGTGCAT…
AD000092		811	e	GATCCTATGAGCCCAGGAAGTCAAGGCTTCAGTAAGCCATGATCACACCACTGCACTCCAGCCTGGGCAACAGGGTGAGACCCTGTCTTGAAAAATGAAATTAAAAATAATAAAGAATAGGCCAGGTGCAATGGCTTATGCATGTAATCCTAGTACTTTGGGAGGCCAAGATGGGTGGATCACTTGAGGTCAGGAATTCGAAACCAGCCTGGCCAACATGGTGAAACCCCATTTCCACTAAAAATACAAAAAAATTAGTTGGGCGTGGTGGCACATGCCTGTAATCCCAGCTACTTGGAAGGCTGAGGCAGGAGAATTGCTTGAACCCGGGAGGTGGAGGTTGGTGTGAGCCAAGATCCCACCACTGCACTCCAGCCTGGGCAACAGAGCGAGACTCTG…
CACTCACTCTCAGAGGCCAGCCAAGTCCAAGTCCCGCCCTCTGCAACCCTTCTTCCCCTGTAACTACAGCGGGCGCCGCGCCCTTTCTCATGTCCGGGGCCCCGCCCCCTCACCTGTGTGCGTGCGCAGATGCGCCTTCAGGTGGGAGCTCTTGGTGTAGCTCTTGCCGCAACCCGGGTGCGCGCACGTGTGCGCTGCCTGCCTCTTGCGCGCCCACGAACGTCGGCCTCGCTTGGATGGCGCGGTCTCGGCTATCACACCTGGATCCTCTGCAGTCCCCCCGAGTCCAGTGCCCACCGTCCCGGGTCCCAAACAACTCAGGAAGGAGGGGGACGTGGCGGGACCGGGCGCGGGTCCCTGGAGCCCGCGGAAGAGCTGGAAGTGCCCTTGGTACTGAGG…
GAGTTTCACCATGTGGGCCAGGCTGGTCTCGAAATCCTGACCTCAAGTTATCTGCCAGCGCCAGCCTCCCAAAGTGCTGGGATTACAGGCGTGAGCCACTGCGCCCAGCCTCTACTATATATATACTTTTTTTTTTTTTTTTTGAGACAGAGTCTTGCTCTGTCACCAAGGCTGGAATGCAATGGCACAATCTTGGCTTACTGCAATCTCTGCCTCCCAGGTTAAAGCAATTCTCCTGCCTCAGCCTCCTGAGTAGCTGGGATTACAAGTGTCTGTCACCATGCCTGGCTAATTTTTGTAGACACAGGGTTTCACCATATTGGCCAGGCTAGTCTCAAACTCCTGACCTCATGATCTGCCTGCCTTGGCCTCCCAAAGTGCTGGGATTACAGGCGTAAG…
TGACCTAGGCTTTGCTGCTTCCTCCACAGTGACGGGCTCTGAGTATGAGACGATGCTGACGGAGATCATGTCCATGGGCTATGAGCGAGAGCGGGTCGTGGCCGCCCTGAGAGCCAGCTACAACAACCCCCACCGAGCCGTGGAGTATCTGCTCACGGTGAGGTGGGGCTTCCGCCTCCCGGGGAGGCCTTGAGGGAGTACCCGGGCGTCACTGCCCTGATGGGCGGTTGGGAAGGCAAAACCTGCCCTGAAAAGCCTTTGGGTAGTGATTCTAGCCACTAAAGGCTTCCCACAGGAGGCTGGATGTGAGTGATGGGTGGGCCTCTGGAGGGCAGGGCCGAGGCCTCATCTGTGTCCTGCCAGGGCATGGAGGAGGGTGGCAGCAGGAGGTCTGTGCAT…
AD000092		5886	e	GATCCTATGAGCCCAGGAAGTCAAGGCTTCAGTAAGCCATGATCACACCACTGCACTCCAGCCTGGGCAACAGGGTGAGACCCTGTCTTGAAAAATGAAATTAAAAATAATAAAGAATAGGCCAGGTGCAATGGCTTATGCATGTAATCCTAGTACTTTGGGAGGCCAAGATGGGTGGATCACTTGAGGTCAGGAATTCGAAACCAGCCTGGCCAACATGGTGAAACCCCATTTCCACTAAAAATACAAAAAAATTAGTTGGGCGTGGTGGCACATGCCTGTAATCCCAGCTACTTGGAAGGCTGAGGCAGGAGAATTGCTTGAACCCGGGAGGTGGAGGTTGGTGTGAGCCAAGATCCCACCACTGCACTCCAGCCTGGGCAACAGAGCGAGACTCTG…
CACTCACTCTCAGAGGCCAGCCAAGTCCAAGTCCCGCCCTCTGCAACCCTTCTTCCCCTGTAACTACAGCGGGCGCCGCGCCCTTTCTCATGTCCGGGGCCCCGCCCCCTCACCTGTGTGCGTGCGCAGATGCGCCTTCAGGTGGGAGCTCTTGGTGTAGCTCTTGCCGCAACCCGGGTGCGCGCACGTGTGCGCTGCCTGCCTCTTGCGCGCCCACGAACGTCGGCCTCGCTTGGATGGCGCGGTCTCGGCTATCACACCTGGATCCTCTGCAGTCCCCCCGAGTCCAGTGCCCACCGTCCCGGGTCCCAAACAACTCAGGAAGGAGGGGGACGTGGCGGGACCGGGCGCGGGTCCCTGGAGCCCGCGGAAGAGCTGGAAGTGCCCTTGGTACTGAGG…
GAGTTTCACCATGTGGGCCAGGCTGGTCTCGAAATCCTGACCTCAAGTTATCTGCCAGCGCCAGCCTCCCAAAGTGCTGGGATTACAGGCGTGAGCCACTGCGCCCAGCCTCTACTATATATATACTTTTTTTTTTTTTTTTTGAGACAGAGTCTTGCTCTGTCACCAAGGCTGGAATGCAATGGCACAATCTTGGCTTACTGCAATCTCTGCCTCCCAGGTTAAAGCAATTCTCCTGCCTCAGCCTCCTGAGTAGCTGGGATTACAAGTGTCTGTCACCATGCCTGGCTAATTTTTGTAGACACAGGGTTTCACCATATTGGCCAGGCTAGTCTCAAACTCCTGACCTCATGATCTGCCTGCCTTGGCCTCCCAAAGTGCTGGGATTACAGGCGTAAG…
TGACCTAGGCTTTGCTGCTTCCTCCACAGTGACGGGCTCTGAGTATGAGACGATGCTGACGGAGATCATGTCCATGGGCTATGAGCGAGAGCGGGTCGTGGCCGCCCTGAGAGCCAGCTACAACAACCCCCACCGAGCCGTGGAGTATCTGCTCACGGTGAGGTGGGGCTTCCGCCTCCCGGGGAGGCCTTGAGGGAGTACCCGGGCGTCACTGCCCTGATGGGCGGTTGGGAAGGCAAAACCTGCCCTGAAAAGCCTTTGGGTAGTGATTCTAGCCACTAAAGGCTTCCCACAGGAGGCTGGATGTGAGTGATGGGTGGGCCTCTGGAGGGCAGGGCCGAGGCCTCATCTGTGTCCTGCCAGGGCATGGAGGAGGGTGGCAGCAGGAGGTCTGTGCAT…
AF006041		1616	s	AGACAAGAGCCCCATGTCCTCACTACAGATCTCCAATGAAAAGAACCTGGAACCTGGCAAACAGATCAGCAGATCTTCAGGGGAGCAGCAAAACAAAGGACGCATAGTGTCACCATCGTTACTGTCAGAAGAACCCCTGGCCCCCTCCAGCATAGATGCTGAAAGCAATGGAGAACAGCCTGAGGAGCTGACCCTGGAGGAAGAAAGCCCTGTGTCTCAGCTCTTTGAGCTAGAGATTGAAGCTTTGCCCCTGGATACCCCTTCCTCTGTGGAGACGGACATTTCCTCTTCCAGGAAGCAATCAGAGGAGCCCTTCACCACTGTCTTAGAGAATGGAGCAGGCATGGTCTCTTCTACTTCCTTCAATGGAGGCGTCTCTCCTCACAACTGGGGAGATTC…
D00003		1576	s	GCAAGAGCAAAAGAGCTGAAAGGAAGACTCAGAGGAGAGAGATAAGTAAGGAAAGTAGTGATGGCTCTCATCCCAGACTTGGCCATGGAAACCTGGCTTCTCCTGGCTGTCAGCCTGGTGCTCCTCTATCTATATGGAACCCATTCACATGGACTTTTTAAGAAGCTTGGAATTCCAGGGCCCACACCTCTGCCTTTTTTGGGAAATATTTTGTCCTACCATAAGGGCTTTTGTATGTTTGACATGGAATGTCATAAAAAGTATGGAAAAGTGTGGGGCTTTTATGATGGTCAACAGCCTGTGCTGGCTATCACAGATCCTGACATGATCAAACTAGTGCTAGTGAAAGAATGTTATTCTGTCTTCACAAACCGCGAGCCTTTTGGTCCAGTGGGATTT…
D00003		1576	s	GCAAGAGCAAAAGAGCTGAAAGGAAGACTCAGAGGAGAGAGATAAGTAAGGAAAGTAGTGATGGCTCTCATCCCAGACTTGGCCATGGAAACCTGGCTTCTCCTGGCTGTCAGCCTGGTGCTCCTCTATCTATATGGAACCCATTCACATGGACTTTTTAAGAAGCTTGGAATTCCAGGGCCCACACCTCTGCCTTTTTTGGGAAATATTTTGTCCTACCATAAGGGCTTTTGTATGTTTGACATGGAATGTCATAAAAAGTATGGAAAAGTGTGGGGCTTTTATGATGGTCAACAGCCTGTGCTGGCTATCACAGATCCTGACATGATCAAACTAGTGCTAGTGAAAGAATGTTATTCTGTCTTCACAAACCGCGAGCCTTTTGGTCCAGTGGGATTT…
D00408		1551	s	GTGATGGATCTCATCCCAAACTTGGCCGTGGAAACCTGGCTTCTCCTGGCTGTCAGCCTGATACTCCTCTATCTATATGGAACCCGTACACATGGACTTTTTAAGAAGCTTGGAATTCCAGGGCCCACACCTCTGCCTTTTTTGGGAAATGCTTTGTCCTTCCGTAAGGGCTATTGGACGTTTGACATGGAATGTTATAAAAAGTATAGAAAAGTCTGGGGTATTTATGACTGTCAACAGCCTATGCTGGCTATCACAGATCCCGACATGATCAAAACAGTGCTAGTGAAAGAATGTTATTCTGTCTTCACAAACCGGAGGCCTTTCGGGCCAGTGGGATTTATGAAAAATGCCATCTCTATAGCTGAGGATGAAGAATGGAAGAGAATACGATCATTG…
D00408		1551	s	GTGATGGATCTCATCCCAAACTTGGCCGTGGAAACCTGGCTTCTCCTGGCTGTCAGCCTGATACTCCTCTATCTATATGGAACCCGTACACATGGACTTTTTAAGAAGCTTGGAATTCCAGGGCCCACACCTCTGCCTTTTTTGGGAAATGCTTTGTCCTTCCGTAAGGGCTATTGGACGTTTGACATGGAATGTTATAAAAAGTATAGAAAAGTCTGGGGTATTTATGACTGTCAACAGCCTATGCTGGCTATCACAGATCCCGACATGATCAAAACAGTGCTAGTGAAAGAATGTTATTCTGTCTTCACAAACCGGAGGCCTTTCGGGCCAGTGGGATTTATGAAAAATGCCATCTCTATAGCTGAGGATGAAGAATGGAAGAGAATACGATCATTG…
D00408		1551	s	GTGATGGATCTCATCCCAAACTTGGCCGTGGAAACCTGGCTTCTCCTGGCTGTCAGCCTGATACTCCTCTATCTATATGGAACCCGTACACATGGACTTTTTAAGAAGCTTGGAATTCCAGGGCCCACACCTCTGCCTTTTTTGGGAAATGCTTTGTCCTTCCGTAAGGGCTATTGGACGTTTGACATGGAATGTTATAAAAAGTATAGAAAAGTCTGGGGTATTTATGACTGTCAACAGCCTATGCTGGCTATCACAGATCCCGACATGATCAAAACAGTGCTAGTGAAAGAATGTTATTCTGTCTTCACAAACCGGAGGCCTTTCGGGCCAGTGGGATTTATGAAAAATGCCATCTCTATAGCTGAGGATGAAGAATGGAAGAGAATACGATCATTG…
U33053		5585	s	TGAGTAAATCGATACATCATACGCGCGCTCCTCTGGCCGCCCCTCCCTCCGACGATCGGGGACCCTGGCGGGCGGCAGGAGGACATGGCCAGCGACGCCGTGCAGAGTGAGCCTCGCAGCTGGTCCCTGCTAGAGCAGCTGGGCCTGGCCGGGGCAGACCTGGCGGCCCCCGGGGTACAGCAGCAGCTGGAGCTGGAGCGGGAGCGGCTGCGGCGGGAAATCCGCAAGGAGCTGAAGCTGAAGGAGGGTGCTGAGAACCTGCGGCGGGCCACCACTGACCTGGGCCGCAGCCTGGGCCCCGTAGAGCTGCTGCTGCGGGGCTCCTCGCGCCGCCTCGACCTGCTGCACCAGCAGCTGCAGGAGCTGCACGCCCACGTGGTGCTTCCCGACCCGGCGGCC…
D11327		5778	s	GGAGACAGACAGACAGCTGGCAAGAGGCAGCCTGGGGGCCACAGCTGCTTCAGCAGACCTCATGGCTGAGTGAGCCTCCCCTGGGCCCAGCACCCCACCTCAGCATGGTCCAAGCCCATGGGGGGCGCTCCAGAGCACAGCCGTTGACCTTGTCTTTGGGGGCAGCCATGACCCAGCCTCCGCCTGAAAAAACGCCAGCCAAGAAGCATGTGCGACTGCAGGAGAGGCGGGGCTCCAATGTGGCTCTGATGCTGGACGTTCGGTCCCTGGGGGCCGTAGAACCCATCTGCTCTGTGAACACACCCCGGGAGGTCACCCTACACTTTCTGCGCACTGCTGGACACCCCCTTACCCGCTGGGCCCTTCAGCGCCAGCCACCCAGCCCCAAGCAACTGGAAG…
D37965		5157	s	CCTGCGTCCCCGCCCCGCGCAGCCGCCGCGCTCCTGCGCTCCGAGGTCCGAGGTTCCCGAGATGAAGGTCTGGCTGCTGCTTGGTCTTCTGCTGGTGCACGAAGCGCTGGAGGATGTTACTGGCCAACACCTTCCCAAGAACAAGCGTCCAAAAGAACCAGGAGAGAATAGAATCAAACCTACCAACAAGAAGGTGAAGCCCAAAATTCCTAAAATGAAGGACAGGGACTCAGCCAATTCAGCACCAAAGACGCAGTCTATCATGATGCAAGTGCTGGATAAAGGTCGCTTCCAGAAACCCGCCGCTACCCTGAGTCTGCTGGCGGGGCAAACTGTAGAGCTTCGATGTAAAGGGAGTAGAATTGGGTGGAGCTACCCTGCGTATCTGGACACCTTTAA…
D38500		5382	)	CGGGTATTGAGTCCATGGAGCGAGCTGAGAGCTAGAGGTACAGAACCTGCTAAGGCCATCAAACCTATCGATCGGAAGTCAGTCCATCAGATTTGCTCTGGGCCGGTGGTACTGAGTCTAAGCACTGCGGTGAAGGAGTTAGTAGAAAACAGTCTGGATGCTGGTGCCACCAATATTGATCTAAAGCTTAAGGACTATGGAGTGGATCTCATTGAAGTTTCAGACAATGGATGTGGGGTAGAAGAAGAAAACTTTGAAGGCTTAACGATGTCACCATTTCTACCTGCCACGCATCGGCGAAGGTTGGGACTCGACTGGTGTTTGATCACGATGGGAAAATCATCCAGAAAACCCCCTACCCCCACCCCAGAGGACCACAGTCAGCGTGAAGCAGTTATT…
D38502		5383	)	CTTTTCCAGTTCCCGAGGCGGATCCGGTGTTGCATCCTTGGAGCGAGCTGAGAGCTGGAGTACAGAACCTGCTAAGGCCATCAAACCTATTGATCGGAAGTCAGTCCATCAGATTTGCTCTGGGCCGGTAGTACTGAGTCTAAGCACTGCGGTGAAGAAGATTGTAGAAAACAGTCTGGATGCTGGTGCCACTAATATTGATCTAAAGCTTAAGGACTATGGAGTGGATCTCATTGAAGTTTCAGGCAATGGATGTGGGGTAGAAGAAGAAAACTTCGAAGGCTTAACTCTGAAACATCACACATCTAAGATTCAAGAGTTTGCCGACCTACCTCAGGTTGAAACTTTTGGCTTTCGGGGGGAAGCTCTGAGCTCACTTTGTGCACTGAGTGATGTCAC…
D85131		4150	s	GAATTCCGGGGGTTCCGGCGCTCCGCGGCCCCAAGCGCCCTCCTTTCCTCCCTCCGCCGGCCGGGGTTGCGGGCGCGGGGCGCCGCGGGCCATGCGATCTCGGCGCGGCCCAGCCCGGCCGGCGGCGCCCCGCCCCCGCTGGAGCCTGGGGCCCCGCTGCGCCGAGGCCATGTTCCCGGTGTTTCCTTGCACGCTGCTGGCCCCCCCCTTCCCCGTGCTGGGCCTGGACTCCCGGGGGGTTGGCGGCCTCATGAACTCCTTCCCGCCACCTCAGGGTCACGCCCAGAACCCCCTGCAGGTCGGGGCTGAGCTCCAGTCCCGCTTCTTTGCCTCCCAGGGCTGCGCCCAGAGTCCATTCCAGGCCGCGCCGGCGCCCCCGCCCACGCCCCAGGCCCCGGC…
U86214		843	s	GCTTCTAAAGTGAAGATTCAGTTTTCACTTAAACAACCAGCAAGTCTTGAAGTCTCTTCCCAAGCAAATGGGAGCTTCTTTGGACCTTGGAGCACACAGAGGATTCTACTTTCTTTAAAACTTTGTTTTCAGGCAATTTCCCTGAGAACCGTTTACTTCCAGAAGATTGGTGGAGCTTGATCTGAAGGCTGGCCATGAAATCTCAAGGTCAACATTGGTATTCCAGTTCAGATAAAAACTGTAAAGTGAGCTTTCGTGAGAAGCTTCTGATTATTGATTCAAACCTGGGGGTCCAAGATGTGGAGAACCTCAAGTTTCTCTGCATAGGATTGGTCCCCAACAAGAAGCTGGAGAAGTCCAGCTCAGCCTCAGATGTTTTTGAACATCTCTTGGCAGGGG…
U86214		843	s	GCTTCTAAAGTGAAGATTCAGTTTTCACTTAAACAACCAGCAAGTCTTGAAGTCTCTTCCCAAGCAAATGGGAGCTTCTTTGGACCTTGGAGCACACAGAGGATTCTACTTTCTTTAAAACTTTGTTTTCAGGCAATTTCCCTGAGAACCGTTTACTTCCAGAAGATTGGTGGAGCTTGATCTGAAGGCTGGCCATGAAATCTCAAGGTCAACATTGGTATTCCAGTTCAGATAAAAACTGTAAAGTGAGCTTTCGTGAGAAGCTTCTGATTATTGATTCAAACCTGGGGGTCCAAGATGTGGAGAACCTCAAGTTTCTCTGCATAGGATTGGTCCCCAACAAGAAGCTGGAGAAGTCCAGCTCAGCCTCAGATGTTTTTGAACATCTCTTGGCAGGGG…
X14885		7043	)	GTACTGCCCCCACCTTTAGCTGGGCCAGCAACTGCCCGGCCCTGCTTCTCCCCACCTACTCACTGGTGATCTTTTTTTTTTTACTTTTTTTTCCCTTTTCTTTTCCATTCTCTTTTCTTATTTTCTTTCAAGGCAAGGCAAGGATTTTGATTTTGGGACCCAGCCATGGTCCTTCTGCTTCTTCTTTAAAATACCCACTTTCTCCCCATCGCCAAGCGGCGTTTGGCAATATCAGATATCCACTCTATTTATTTTTACCTAAGGAAAAACTCCAGCTCCCTTCCCACTCCCAGCTGCCTTGCCACCCCTCCCAGCCCTCTGCTTGCCCTCCACCTGGCCTGCTGGGAGTCAGAGCCCAGCAAAACCTGTTTAGACACATGGACAAGAATCCCAGCGCTA…
X59932		1445	e	GCGCCGCGTCCCGCAGGCCGTGATGCCGCCCGCGCGGAGGTGGCCCGGACCGCAGTGCCCCAAGAGAGCTCTAATGGTACCAAGTGACAGGTTGGCTTTACTGTGACTCGGGGACGCCAGAGCTCCTGAGAAGATGTCAGCAATACAGGCCGCCTGGCCATCCGGTACAGAATGTATTGCCAAGTACAACTTCCACGGCACTGCCGAGCAGGACCTGCCCTTCTGCAAAGGAGACGTGCTCACCATTGTGGCCGTCACCAAGGACCCCAACTGGTACAAAGCCAAAAACAAGGTGGGCCGTGAGGGCATCATCCCAGCCAACTACGTCCAGAAGCGGGAGGGCGTGAAGGCGGGTACCAAACTCAGCCTCATGCCTTGGTTCCACGGCAAGATCACACG…
AD000092		22983	e	GATCCTATGAGCCCAGGAAGTCAAGGCTTCAGTAAGCCATGATCACACCACTGCACTCCAGCCTGGGCAACAGGGTGAGACCCTGTCTTGAAAAATGAAATTAAAAATAATAAAGAATAGGCCAGGTGCAATGGCTTATGCATGTAATCCTAGTACTTTGGGAGGCCAAGATGGGTGGATCACTTGAGGTCAGGAATTCGAAACCAGCCTGGCCAACATGGTGAAACCCCATTTCCACTAAAAATACAAAAAAATTAGTTGGGCGTGGTGGCACATGCCTGTAATCCCAGCTACTTGGAAGGCTGAGGCAGGAGAATTGCTTGAACCCGGGAGGTGGAGGTTGGTGTGAGCCAAGATCCCACCACTGCACTCCAGCCTGGGCAACAGAGCGAGACTCTG…
CACTCACTCTCAGAGGCCAGCCAAGTCCAAGTCCCGCCCTCTGCAACCCTTCTTCCCCTGTAACTACAGCGGGCGCCGCGCCCTTTCTCATGTCCGGGGCCCCGCCCCCTCACCTGTGTGCGTGCGCAGATGCGCCTTCAGGTGGGAGCTCTTGGTGTAGCTCTTGCCGCAACCCGGGTGCGCGCACGTGTGCGCTGCCTGCCTCTTGCGCGCCCACGAACGTCGGCCTCGCTTGGATGGCGCGGTCTCGGCTATCACACCTGGATCCTCTGCAGTCCCCCCGAGTCCAGTGCCCACCGTCCCGGGTCCCAAACAACTCAGGAAGGAGGGGGACGTGGCGGGACCGGGCGCGGGTCCCTGGAGCCCGCGGAAGAGCTGGAAGTGCCCTTGGTACTGAGG…
GAGTTTCACCATGTGGGCCAGGCTGGTCTCGAAATCCTGACCTCAAGTTATCTGCCAGCGCCAGCCTCCCAAAGTGCTGGGATTACAGGCGTGAGCCACTGCGCCCAGCCTCTACTATATATATACTTTTTTTTTTTTTTTTTGAGACAGAGTCTTGCTCTGTCACCAAGGCTGGAATGCAATGGCACAATCTTGGCTTACTGCAATCTCTGCCTCCCAGGTTAAAGCAATTCTCCTGCCTCAGCCTCCTGAGTAGCTGGGATTACAAGTGTCTGTCACCATGCCTGGCTAATTTTTGTAGACACAGGGTTTCACCATATTGGCCAGGCTAGTCTCAAACTCCTGACCTCATGATCTGCCTGCCTTGGCCTCCCAAAGTGCTGGGATTACAGGCGTAAG…
TGACCTAGGCTTTGCTGCTTCCTCCACAGTGACGGGCTCTGAGTATGAGACGATGCTGACGGAGATCATGTCCATGGGCTATGAGCGAGAGCGGGTCGTGGCCGCCCTGAGAGCCAGCTACAACAACCCCCACCGAGCCGTGGAGTATCTGCTCACGGTGAGGTGGGGCTTCCGCCTCCCGGGGAGGCCTTGAGGGAGTACCCGGGCGTCACTGCCCTGATGGGCGGTTGGGAAGGCAAAACCTGCCCTGAAAAGCCTTTGGGTAGTGATTCTAGCCACTAAAGGCTTCCCACAGGAGGCTGGATGTGAGTGATGGGTGGGCCTCTGGAGGGCAGGGCCGAGGCCTCATCTGTGTCCTGCCAGGGCATGGAGGAGGGTGGCAGCAGGAGGTCTGTGCAT…
U37352		5527	s	CTGCGGCCGCCTGGTTTCTTGCCTTAAGGAGCCCATTGCCTTTCCCGCTGAAGTCTAGATGTTGACATGTAATAAAGCGGGCAGCAGGATGGTGGTGGATGCGGCCAACTCCAATGGGCCTTTCCAGCCCGTGGTCCTTCTCCATATTCGAGATGTTCCTCCTGCTGATCAAGAGAAGCTTTTTATCCAGAAGTTACGTCAGTGTTGCGTCCTCTTTGACTTTGTTTCTGATCCACTAAGTGACCTAAAGTGGAAGGAAGTAAAACGAGCTGCTTTAAGTGAAATGGTAGAATATATCACCCATAATCGGAATGTGATCACAGAGCCTATTTACCCAGAAGTAGTCCATATGTTTGCAGTTAACATGTTTCGAACATTACCACCTTCCTCCAATCCTAC…
J00207		3440	s	GCGCCTCTTATGTACCCACAAAAATCTATTTTCAAAAAAGTTGCTCTAAGAATATAGTTATCAAGTTAAGTAAAATGTCAATAGCCTTTTAATTTAATTTTTAATTGTTTTATCATTCTTTGCAATAATAAAACATTAACTTTATACTTTTTAATTTAATGTATAGAATAGAGATATACATAGGATATGTAAATAGATACACAGTGTATATGTGATTAAAATATAATGGGAGATTCAATCAGAAAAAAGTTTCTAAAAAGGCTCTGGGGTAAAAGAGGAAGGAAACAATAATGAAAAAAATGTGGTGAGAAAAACAGCTGAAAACCCATGTAAAGAGTGTATAAAGAAAGCAAAAAGAGAAGTAGAAAGTAACACAGGGGCATTTGGAAAATGTAAACG…
J03278		5159	s	GGCCCCTCAGCCCTGCTGCCCAGCACGAGCCTGTGCTCGCCCTGCCCAACGCAGACAGCCAGACCCAGGGCGGCCCCTCTGGCGGCTCTGCTCCTCCCGAAGGATGCTTGGGGAGTGAGGCGAAGCTGGGCGCTCCTCTCCCCTACAGCAGCCCCCTTCCTCCATCCCTCTGTTCTCCTGAGCCTTCAGGAGCCTGCACCAGTCCTGCCTGTCCTTCTACTCAGCTGTTACCCACTCTGGGACCAGCAGTCTTTCTGATAACTGGGAGAGGGCAGTAAGGAGGACTTCCTGGAGGGGGTGACTGTCCAGAGCCTGGAACTGTGCCCACACCAGAAGCCATCAGCAGCAAGGACACCATGCGGCTTCCGGGTGCGATGCCAGCTCTGGCCCTCAAAGGCG…
L00634		2339	s	TCGGTCCGCAGCCGAGATGGCGGCCACCGAGGGGGTCGGGGAGGCTGCGCAAGGGGGCGAGCCCGGGCAGCCGGCGCAACCCCCGCCCCAGCCGCACCCACCGCCGCCCCAGCAGCAGCACAAGGAAGAGATGGCGGCCGAGGCTGGGGAAGCCGTGGCGTCCCCCATGGACGACGGGTTTGTGAGCCTGGACTCGCCCTCCTATGTCCTGTACAGGGACAGAGCAGAATGGGCTGATATAGATCCGGTGCCGCAGAATGATGGCCCCAATCCCGTGGTCCAGATCATTTATAGTGACAAATTTAGAGATGTTTATGATTACTTCCGAGCTGTCCTGCAGCGTGATGAAAGAAGTGAACGAGCTTTTAAGCTAACCCGGGATGCTATTGAGTTAAATGC…
L00635		2342	s	CTCTGCTGCTCTCCTGATCATGGCTTCTCCGAGTTCTTTCACCTACTATTGCCCTCCATCTTCCTCCCCCGTCTGGTCAGAGCCGCTGTACAGTCTGAGGCCCGAGCACGCGCGAGAGCGGTTGCAGGACGACTCGGTGGAAACAGTCACGTCCATAGAACAGGCAAAAGTAGAAGAAAAGATCCAAGAGGTCTTCAGTTCTTACAAGTTCAACCACCTTGTACCAAGGCTTGTTTTGCAGAGGGAGAAGCACTTCCATTATCTGAAAAGAGGCCTTCGACAACTGACAGATGCCTATGAGTGTCTGGATGCCAGCCGCCCATGGCTCTGCTATTGGATCCTGCACAGCTTGGAACTGCTAGATGAACCCATCCCCCAGATAGTGGCTACAGATGTGTG…
L06895		4084	s	CGCCAGAGAGGCTCCCTCAGCCCTGCTCCGCGGGGTCCACAGCGGGCTCCACAGCGGGCTCCATAGCGGGCTCCACAGCGGTCCGGCGGCGGCAGCGAGCCCGTGGGCAGTGGGGGTTGGTCCCGTGGCTCCGGCCCCCGGTGCAGAATGGCGGCGGCGGTTCGGATGAACATCCAGATGCTGCTGGAGGCGGCCGACTATCTGGAGCGGCGGGAGAGAGAAGCTGAACATGGTTATGCCTCCATGTTACCATACAATAACAAGGACAGAGATGCCTTAAAACGGAGGAACAAATCCAAAAAGAATAACAGCAGTAGCAGATCAACTCACAATGAAATGGAGAAGAATAGACGGGCTCATCTTCGCTTGTGCCTGGAGAAGTTGAAGGGGCTGGTGCCA…
L24559		23649	s	GAATTCCGGCTTGGGCGCAGGTCGGAGCTGGGTGGGCCGGCTCCCCGGCCTGGCTTGGGCGACCATGTCCGCATCCGCCCAGCAGCTGGCGGAGGAGCTGCAGATCTTCGGCCTAGACTGCGAGGAGGCTCTAATTGAGAAATTGGTAGAGCTTTGTGTTCAGTATGGACAGAATGAGGAGGGAATGGTAGGCGAGCTTATAGCCTTCTGCACCAGCACACATAAAGTTGGCCTTACCTCAGAGATCCTGAACTCTTTTGAGCATGAGTTTCTGAGCAAAAGATTATCGAAAGCCAGGCATAGTACCTGCAAGGACAGTGGCCATGCAGGAGCTAGAGACATTGTTTCCATTCAAGAGCTAATTGAAGTGGAAGAAGAAGAGGAAATCCTCTTGAACTC…
L24564		6236	s	GTGGCTGCAGCAGCAGCGGCGGCGGAAACCCTAAAGTCCGAGTCCGGACTACGAGTGCGTGGCCTCCTAATCCGGATCCTAGTCCTGAGCGTGTCTGTGTGCGAGTGGACGGTCCCGGACGCGATGACCCTGAACGGCGGCGGCAGCGGAGCGGGCGGGAGCCGCGGTGGGGGCCAGGAGCGCGAGCGCCGTCGGGGCAGCACACCCTGGGGCCCCGCCCCGCCGCTGCACCGCCGCAGCATGCCGGTGGACGAGCGCGACCTGCAGGCGGCGCTGACCCCGGGTGCCCTGACGGCGGCCGCGGCCGGGACGGGGACCCAGGGTCCCAGGCTGGACTGGCCCGAGGACTCCGAGGACTCGCTCAGCTCAGGGGGCAGCGACTCAGACGAGAGCGTTTAC…
L36463		9610	s	GTGGACACACAAGAGTTAACTGGCGGGTGTGACAGGCGGACCGCCCTCAGGAAGTGTTACTCACTGGGGATGTGCGTGCCTTGCCTTGGGACTGGATTCTCTTCCTGAAGCGAAGGGGCTCCCAGCCATGGAAAGCCCTGGAGAGTCAGGCGCGGGCTCTCCTGGAGCCCCCAGCCCGTCCAGCTTCACTACTGGGCACCTGGCGAGAGAAAAGCCAGCCCAGGACCCACTGTATGACGTGCCCAATGCCAGCGGCGGGCAGGCAGGCGGGCCGCAGCGGCCGGGGCGCGTTGTGAGCCTGCGGGAGCGCCTGCTGCTCACCCGGCCCGTGTGGCTGCAGCTGCAAGCCAACGCAGCGGCCGCACTGCACATGCTGAGGACCGAGCCCCCGGGGACGTT…
L36463		9610	s	GTGGACACACAAGAGTTAACTGGCGGGTGTGACAGGCGGACCGCCCTCAGGAAGTGTTACTCACTGGGGATGTGCGTGCCTTGCCTTGGGACTGGATTCTCTTCCTGAAGCGAAGGGGCTCCCAGCCATGGAAAGCCCTGGAGAGTCAGGCGCGGGCTCTCCTGGAGCCCCCAGCCCGTCCAGCTTCACTACTGGGCACCTGGCGAGAGAAAAGCCAGCCCAGGACCCACTGTATGACGTGCCCAATGCCAGCGGCGGGCAGGCAGGCGGGCCGCAGCGGCCGGGGCGCGTTGTGAGCCTGCGGGAGCGCCTGCTGCTCACCCGGCCCGTGTGGCTGCAGCTGCAAGCCAACGCAGCGGCCGCACTGCACATGCTGAGGACCGAGCCCCCGGGGACGTT…
M16750		5292	s	GCGCCGCATCCTGGAGGTTGGGATGCTCTTGTCCAAAATCAACTCGCTTGCCCACCTGCGCGCCCGCGCCTGCAACGACCTGCACGCCACCAAGCTGGCGCCGGGCAAGGAGAAGGAGCCCCTGGAGTCGCAGTACCAGGTGGGCCCGCTACTGGGCAGCGGCGGCTTCGGCTCGGTCTACTCAGGCATCCGCGTCTCCGACAACTTGCCGGTGGCCATCAAACACGTGGAGAAGGACCGGATTTCCGACTGGGGAGAGCTGCCTAATGGCACTCGAGTGCCCATGGAAGTGGTCCTGCTGAAGAAGGTGAGCTCGGGTTTCTCCGGCGTCATTAGGCTCCTGGACTGGTTCGAGAGGCCCGACAGTTTCGTCCTGATCCTGGAGAGGCCCGAGCCGGT…
U38545		5337	s	GGCACGAGGAGCCCTGAGAGTCCGCCGCCAACGCGCAGGTGCTAGCGGCCCCTTCGCCCTGCAGCCCCTTTGCTTTTACTCTGTCCAAAGTTAACATGTCACTGAAAAACGAGCCACGGGTAAATACCTCTGCACTGCAGAAAATTGCTGCTGACATGAGTAATATCATAGAAAATCTGGACACGCGGGAACTCCACTTTGAGGGAGAGGAGGTAGACTACGACGTGTCTCCCAGCGATCCCAAGATACAAGAAGTGTATATCCCTTTCTCTGCTATTTATAACACTCAAGGATTTAAGGAGCCTAATATACAGACGTATCTCTCCGGCTGTCCAATAAAAGCACAAGTTCTGGAAGTGGAACGCTTCACATCTACAACAAGGGTACCAAGTATTAATC…
M19722		2268	s	GGGAGGACCCCAATCTAGGCCCAAGAGGGAAAGGCCACGTGCCTGTATGAGCGTATGAGCATGTGCATGCGCGTGTGTGCACAGGGTGGTGCACCTGGCAGGGGTCCTTGAGTGAGGCATGCCCCATTCTGTAGCAGGGAACCTGGAATGGGCTGTGTGTTCTGCAAGAAATTGGAGCCGGTGGCCACGGCCAAGGAGGATGCTGGCCTGGAAGGGGACTTCAGAAGCTACGGGGCAGCAGACCACTATGGGCCTGACCCCACTAAGGCCCGGCCTGCATCCTCATTTGCCCACATCCCCAACTACAGCAACTTCTCCTCTCAGGCCATCAACCCTGGCTTCCTTGATAGTGGCACCATCAGGGGTGTGTCAGGGATTGGGGTGACCCTGTTCATTGCC…
M25269		2002	s	AATTCCGAGCTGTAGGGAAACGCAGGGGCGGCTTCTAGGTGCTGCCGCCGCCACCGCCACCACCACCTCCACCGCCGCCTCGGAACCCAGGCCTGGGGGGCGGTGGGGCCGCGTATGGAGCCCCCGCCCCCCGGAGCTGCCAACATTGCCAACGCCACCGCCACGCTACACACAGCCTCAACTTTCAGGAGACCCGTCCGTGGCCTTATTTATTCCACCCTTCCTGTACATCGTAGCGAATCAATCCGTGGCGCCGCACTCCTCCGCATCCCTCTTTAACAGTACCCCTGGGATGGCGTGAGCACTCCCCCAGCGATGGACCCATCTGTGACGCTGTGGCAGTTTCTGCTGCAGCTGCTGAGAGAGCAAGGCAATGGCCACATCATCTCCTGGACTTCA…
M31303		3925	s	TCAAAGCAGGTGTCTTGGTGTATTGACCACCAACCGAGGACACGGTCTTGGTCAGAGAATGGGAGGAGGCGGGGACCATGTTCATTTCATTTATTTTTTTCCCCTTTTTGTGAGAGAAAGGGCCAGTTATTCTAAGGCACGGTCAGACCAATTTCCTTTGTGCCTTTGCTGAGGTTCTGAGCTATCCAGGTCAGGGAGAACAGTGACCTTGTGGCTCCTTTTTCGATTTTTAAAAAGAACCCACTGCTGCTCTGGGGAGCACGTGCTCTGAGAACAAAAGCAACACTTAACTGCAATCTGTGTAGTCTAGAACGGCTATTGCTCTTCCTCCCCTATCATCCGCAGAAGGCTTGGAAGAACAGATGGAGTCTGCATTTAAGCTGAGTGGCTTTGTTAGAC…
M37190		54453	d	GGCCGGCAGCGGCTGAGCGACATGAGCATTTCTACTTCCTCCTCCGACTCGCTGGAGTTCGACCGGAGCATGCCTCTGTTTGGCTACGAGGCGGACACCAACAGCAGCCTGGAGGACTACGAGGGGGAAAGTGACCAAGAGACCATGGCGCCCCCCATCAAGTCCAAAAAGAAAAGGAGCAGCTCCTTCGTGCTGCCCAAGCTCGTCAAGTCCCAGCTGCAGAAGGTGAGCGGGGTGTTCAGCTCCTTCATGACCCCGGAGAAGCGGATGGTCCGCAGGATCGCCGAGCTTTCCCGGGACAAATGCACCTACTTCGGGTGCTTAGTGCAGGACTACGTGAGCTTCCTGCAGGAGAACAAGGAGTGCCACGTGTCCAGCACCGACATGCTGCAGACCATC…
S66427		5926	s	CGAGGTCAGAGGGGAGGAGGACTCTGGAGCTGACAGCGCGCACTTCACCCGCAGTTGTTCTAGCGACTGCGAAGATAGCTCGCTGAGCTGGAACCCCACAGATCACCAACAAAAATGAAGGCGGCAGATGAGCCTGCCTACCTGACAGTGGGAACCGATGTCAGTGCCAAGTACCGAGGTGCCTTCTGTGAGGCAAAGATTAAGACTGTGAAAAGGCTGGTGAAAGTTAAGGTACTCCTGAAACAGGATAATACCACACAATTGGTACAAGATGACCAAGTAAAGGGTCCTTTAAGAGTTGGAGCTATTGTTGAAACAAGGACATCTGATGGATCTTTTCAGGAAGCTATTATCAGCAAGTTGACAGATGCTAGTTGGTATACCGTGGTGTTTGATGAT…
S66431		5927	)	GAGGAAGCGATTCTGGGGTTTCTGTGTTGAACGGTTCTTGTCCGCGAAGATGCGCTTCGGCCTCTGTCAGGGGACTTGAACGGGCTTAGTGGGCTTCAGCCAGCTTTTCTCCACCGGTTCCCCACGGGGACCCCCCCCCCCCGGCCGTTGCAATGGCGGGCGTGGGGCCGGGGGGCTACGCGGCGGAGTTCGTGCCACCGCCAGAGTGCCCCGTCTTTGAGCCGAGTTGGGAGGAGTTCACAGATCCGCTCAGCTTTATCGGCCGCATCCGGCCTTTGGCGGAGAAAACCGGCATCTGCAAAATTCGGCCGCCCAAGGACTGGCAGCCTCCATTTGCCTGTGAAGTAAAAAGCTTTCGTTTCACTCCAAGAGTCCAGCGCCTGAATGAACTTGAGGCAA…
U08023		10461	s	GAATTCGTGTCTCGGCACTCACTCCCGGCCGCCCGGACAGGGAGCTTTCGCTGGCGCGCTTGGCCGGCGACAGGACAGGTTCGGGACGTCCATCTGTCCATCCGTCCGGAGAGAAATTACAGATCCGCAGCCCCGGGATGGGGCCGGCCCCGCTGCCGCTGCTGCTGGGCCTCTTCCTCCCCGCGCTCTGGCGTAGAGCTATCACTGAGGCAAGGGAAGAAGCCAAGCCTTACCCGCTATTCCCGGGACCTTTTCCAGGGAGCCTGCAAACTGACCACACACCGCTGTTATCCCTTCCTCACGCCAGTGGGTACCAGCCTGCCTTGATGTTTTCACCAACCCAGCCTGGAAGACCACATACAGGAAACGTAGCCATTCCCCAGGTGACCTCTGTCGAAT…
U22398		1028	s	GAATTCCGGGCACCCCTCGAGCGAGCGAGCTAGCCAGCAGGCATCGAGGGGGCGCGGCTGCCGTCCGGACGAGACAGGCGAACCCGACGCAGAAGAGTCCACCACCGGACAGTCAGGTAGCCGCCGCGTCCCTCGCACACGCAGAGTCGGGCGGCGCGGGGTCTCCCTTGCGCCCGGCCTCCGCCCTCTCCTCCTCTCCTTTCCCCTTCTTCTCGCTGTCCTCTCCTCTCTCGCTGCCCGCGTTTGCGCAGCCCCGGGCCATGTCCGACGCGTCCCTCCGCAGCACATCCACGATGGAGCGTCTTGTCGCCCGTGGGACCTTCCCAGTACTAGTGCGCACCAGCGCCTGCCGCAGCCTCTTCGGGCCGGTGGACCACGAGGAGCTGAGCCGCGAGCTGC…
U48807		1846	s	CTTTGCGGCCACTTCTGCAGGCGTCCCTTCTTAGCTCTCGCCCGCCCCTTTCTGCAGCCTAGGCGGCCCGGGTTCTCTTCTCTTCCTCGCGCGCCCAGCCGCCTCGGTTCCCGGCGACCATGGTGACGATGGAGGAGCTGCGGGAGATGGACTGCAGTGTGCTCAAAAGGCTGATGAACCGGGACGAGAATGGCGGCGGCGCGGGCGGCAGCGGCAGCCACGGCACCCTGGGGCTGCCGAGCGGCGGCAAGTGCCTGCTGCTGGACTGCAGACCGTTCCTGGCGCACAGCGCGGGCTACATCCTAGGTTCGGTCAACGTGCGCTGTAACACCATCGTGCGGCGGCGGGCTAAGGGCTCCGTGAGCCTGGAGCAGATCCTGCCCGCCGAGGAGGAGGTAC…
U65928		10987	s	GAATTCCCAAGAGTCTAGGTAAGAGTTTGTTCCCGTGGTGCGGAGGGTCAAGGCCCACACCCGGAAACCTAGCGAGGTAAAGTTGCGTCTTGGTTGTAGAGACGACAACTTCTCCGCTTCCTCGGCGATGGCGGCGTCCGGGAGCGGTATGGCCCAGAAAACCTGGGAACTGGCCAACAACATGCAGGAAGCTCAGAGTATCGATGAAATCTACAAATACGACAAGAAACAGCAGCAAGAAATCCTGGCGGCGAAGCCCTGGACTAAGGATCACCATTACTTTAAGTACTGCAAAATCTCAGCATTGGCTCTGCTGAAGATGGTGATGCATGCCAGATCGGGAGGCAACTTGGAAGTGATGGGTCTGATGCTAGGAAAGGTGGATGGTGAAACCATGAT…
U38964		5379	s	GGCGCTCCTACCTGCAAGTGGCTAGTGCCAAGTGCTGGGCCGCCGCTCCTGCCGTGCATGTTGGGGAGCCAGTACATGCAGGTGGGCTCCACACGGAGAGGGGCGCAGACCCGGTGACAGGGCTTTACCTGGTACATCGGCATGGCGCAACCAAAGCAAGAGAGGGTGGCGCGTGCCAGACACCAACGGTCGGAAACCGCCAGACACCAACGGTCGGAAACCGCCAAGACACCAACGCTCGGAAACCGCCAGACACCAACGCTCGGAAACCGCCAGACACCAAGGCTCGGAATCCACGCCAGGCCACGACGGAGGGCGACTACCTCCCTTCTGACCCTGCTGCTGGCGTTCGGAAAAAACGCAGTCCGGTGTGCTCTGATTGGTCCAGGCTCTTTGACG…
J00207		3440	s	GCGCCTCTTATGTACCCACAAAAATCTATTTTCAAAAAAGTTGCTCTAAGAATATAGTTATCAAGTTAAGTAAAATGTCAATAGCCTTTTAATTTAATTTTTAATTGTTTTATCATTCTTTGCAATAATAAAACATTAACTTTATACTTTTTAATTTAATGTATAGAATAGAGATATACATAGGATATGTAAATAGATACACAGTGTATATGTGATTAAAATATAATGGGAGATTCAATCAGAAAAAAGTTTCTAAAAAGGCTCTGGGGTAAAAGAGGAAGGAAACAATAATGAAAAAAATGTGGTGAGAAAAACAGCTGAAAACCCATGTAAAGAGTGTATAAAGAAAGCAAAAAGAGAAGTAGAAAGTAACACAGGGGCATTTGGAAAATGTAAACG…
M68520		1017	s	GGAGGCGGCAACATTGTTTCAAGTTGGCCAAATTGACAAGAGCGAGAGGTATACTGCGTTCCATCCCGACCCGGGCCACGGTACTGGGCCCTGTTTCCCCCTCCTCGGCCCCCGAGAGCCAGGGTCCGCCTTCTGCAGGGTTCCCAGGCCCCCGCTCCAGGGCCGGGCTGACCCGACTCGCTGGCGCTTCATGGAGAACTTCCAAAAGGTGGAAAAGATCGGAGAGGGCACGTACGGAGTTGTGTACAAAGCCAGAAACAAGTTGACGGGAGAGGTGGTGGCGCTTAAGAAAATCCGCCTGGACACTGAGACTGAGGGTGTGCCCAGTACTGCCATCCGAGAGATCTCTCTGCTTAAGGAGCTTAACCATCCTAATATTGTCAAGCTGCTGGATGTCAT…
M80629		8621	s	ATTCGCGGCCCCTACAGTCGCCGCCGCTCCCCCAGCTACAGCCGCCACAGCTCCTACGAGCGGGGCGGCGACGTGTCCCCTAGTCCCTACAGCAGCAGCAGCTGGCGCCGCTCTCGCAGTCCCTACAGCCCTGTGCTCAGACGGTCTGGAAAATCCCGAAGCAGAAGCCCGTATTCATCTAGGCATTCAAGATCTCGTAGCAGGCACAGATTGTCTAGATCCAGAAGTCGTCATTCTAGTATTTCTCCTAGCACACTAACTCTGAAGAGTAGCCTGGCAGCTGAATTGAACAAGAATAAAAAAGCACGAGCAGCAGAGGCAGCAAGAGCCGCAGAAGCAGCGAAAGCTGCAGAAGCAACTAAGGCTGCTGAGGCTGCTGCCAAGGCTGCAAAAGCTTCA…
M92287		896	s	GCGCCTGTCAGGGAAGCGGCGCGCGCGCGCGGGCGGCGGGCGGGCTGGGGATCCGCCGCGCAGTGCCAGCGCCAGCGCCAGACCCGCGCCCCGCGCTCTCCGGCCCGTCGCCTGCCTTGGGACTCGCGAGCCCGCACTCCCGCCCTGCCTGTTCGCTGCCCGAGTATGGAGCTGCTGTGTTGCGAAGGCACCCGGCACGCGCCCCGGGCCGGGCCGGACCCGCGGCTGCTGGGGGACCAGCGTGTCCTGCAGAGCCTGCTCCGCCTGGAGGAGCGCTACGTACCCCGCGCCTCCTACTTCCAGTGCGTGCAGCGGGAGATCAAGCCGCACATGCGGAAGATGCTGGCTTACTGGATGCTGGAGGTATGTGAGGAGCAGCGCTGTGAGGAGGAAGTCTTC…
M92287		896	s	GCGCCTGTCAGGGAAGCGGCGCGCGCGCGCGGGCGGCGGGCGGGCTGGGGATCCGCCGCGCAGTGCCAGCGCCAGCGCCAGACCCGCGCCCCGCGCTCTCCGGCCCGTCGCCTGCCTTGGGACTCGCGAGCCCGCACTCCCGCCCTGCCTGTTCGCTGCCCGAGTATGGAGCTGCTGTGTTGCGAAGGCACCCGGCACGCGCCCCGGGCCGGGCCGGACCCGCGGCTGCTGGGGGACCAGCGTGTCCTGCAGAGCCTGCTCCGCCTGGAGGAGCGCTACGTACCCCGCGCCTCCTACTTCCAGTGCGTGCAGCGGGAGATCAAGCCGCACATGCGGAAGATGCTGGCTTACTGGATGCTGGAGGTATGTGAGGAGCAGCGCTGTGAGGAGGAAGTCTTC…
U05681		602	s	TAGAGCATAGGTGGAAGCAGAGAAGCCATGAGGATGGAACTGTACTAGACCAGCAGGGAGCCAGTGGTGGCTAAAGCAGGATGGAGGGAGCGGGTGGTAAATCAGGATGGAGGGAGTGGGTGGGGAGAAGTGTTTGAATACTGGGGACATTTCCAAAGTATTCAACACATTGGAGTTAGCATTGCCAACAGCATGACCCTGAGAGGTGAACAACCCCTAATGCCTGTGATTCCTTCACTCCCCCACCCCCAGGCCTCTCCATATTGCTGTGGTGCAGGGTAACCTGCCAGCTGTGCACCGGCTGGTCAACCTCTTCCAGCAGGGGGGCCGGGAGCTCGACATCTACAACAACCTACGGCAGGTGAGGCTCGGTCTGAGGGAGGAGGGCTGGGGCCTGGA…
U40343		1032	s	GGCACGAGGGAGAGCAGCGCACGCGGGTGCACCGCGGCCGCGCCCCGGGAGGGCTGTTCGGGCCAGCGCCCGCCGGCTGCTCCGCGCTGACAGCGCCGGGCTGGGGCGGGGCGGGGGGCTTTGCAGGCCGCCAGTGTCGACATGCTGCTGGAGGAGGTTCGCGCCGGCGACCGGCTGAGTGGGGCGGCGGCCCGGGGCGACGTGCAGGAGGTGCGCCGCCTTCTGCACCGCGAGCTGGTGCATCCCGACGCCCTCAACCGCTTCGGCAAGACGGCGCTGCAGGTCATGATGTTTGGCAGCACCGCCATCGCCCTGGAGCTGCTGAAGCAAGGTGCCAGCCCCAATGTCCAGGACACCTCCGGTACCAGTCCAGTCCATGACGCAGCCCGCACTGGATTC…
U41060		25800	s	CTCGTGCCGAATTCGGCACGAGACCGCGTGTTCGCGCCTGGTAGAGATTTCTCGAAGACACCAGTGGGCCCGTGTGGAACCAAACCTGCGCGCGTGGCCGGGCCGTGGGACAACGAGGCCGCGGAGACGAAGGCGCAATGGCGAGGAAGTTATCTGTAATCTTGATCCTGACCTTTGCCCTCTCTGTCACAAATCCCCTTCATGAACTAAAAGCAGCTGCTTTCCCCCAGACCACTGAGAAAATTAGTCCGAATTGGGAATCTGGCATTAATGTTGACTTGGCAATTTCCACACGGCAATATCATCTACAACAGCTTTTCTACCGCTATGGAGAAAATAATTCTTTGTCAGTTGAAGGGTTCAGAAAATTACTTCAAAATATAGGCATAGATAAGATTA…
U64315		2072	s	GCTCGACGGATTGCCATGGCGCCGCTGCTGGAGTACGAGCGACAGCTGGTGCTGGAACTGCTCGACACTGACGGGCTAGTAGTGTGCGCCCGCGGGCTCGGCGCGGACCGGCTCCTCTACCACTTTCTCCAGCTGCACTGCCACCCAGCCTGCCTGGTGCTGGTGCTCAACACGCAGCCGGCCGAGGAGGAGTATTTTATCAATCAGCTGAAGATAGAAGGAGTTGAACACCTCCCTCGCCGTGTAACAAATGAAATCACAAGCAACAGTCGCTATGAAGTTTACACACAAGGTGGTGTTATATTTGCGACAAGTAGGATACTTGTGGTTGACTTCTTGACTGATAGAATACCTTCAGATTTAATTACTGGCATCTTGGTGTATAGAGCCCACAGAATA…
U38980		5389	s	TTTTTTTTTTTGATGTTCTCCAGTGCCTCAGTGGCAGCAGAACTGGCCCTGTATCAGGCCGCTACCGCCACTCCATGACCAACCTCCCTGCATACCCCCCCCCCCAGCACCCCTCCCACAGGACCGCTTCTGTGTTTGGGACCCACCAGGCCTTTGCACCATACAACAAACCCTCACTCTCCGGGGCCCGGTCTGCGCCCAGGCTGAACACCACGAACGCCTGGGACGCAGCTCCTCCTTCCCTGGGGAGCCAGCCCCTCTACCGCTCCAGCCTCTCCCACCTGGGACCGCAGCACCTGCCCCCAGGATCCTCCACCTCCGGTGCAGTCAGTGCCTCCCTCCCCAGCGGTCCCTCAAGCAGCCCAGGCGAGCGTCCCTGCCACTGTGCCCATGCAGATG…
U64315		2072	s	GCTCGACGGATTGCCATGGCGCCGCTGCTGGAGTACGAGCGACAGCTGGTGCTGGAACTGCTCGACACTGACGGGCTAGTAGTGTGCGCCCGCGGGCTCGGCGCGGACCGGCTCCTCTACCACTTTCTCCAGCTGCACTGCCACCCAGCCTGCCTGGTGCTGGTGCTCAACACGCAGCCGGCCGAGGAGGAGTATTTTATCAATCAGCTGAAGATAGAAGGAGTTGAACACCTCCCTCGCCGTGTAACAAATGAAATCACAAGCAACAGTCGCTATGAAGTTTACACACAAGGTGGTGTTATATTTGCGACAAGTAGGATACTTGTGGTTGACTTCTTGACTGATAGAATACCTTCAGATTTAATTACTGGCATCTTGGTGTATAGAGCCCACAGAATA…
U76638		580	s	CAGCTTCCCTGTGGTTTCCCGAGGCTTCCTTGCTTCCCGCTCTGCGAGGAGCCTTTCATCCGAAGGCGGGACGATGCCGGATAATCGGCAGCCGAGGAACCGGCAGCCGAGGATCCGCTCCGGGAACGAGCCTCGTTCCGCGCCCGCCATGGAACCGGATGGTCGCGGTGCCTGGGCCCACAGTCGCGCCGCGCTCGACCGCCTGGAGAAGCTGCTGCGCTGCTCGCGTTGTACTAACATTCTGAGAGAGCCTGTGTGTTTAGGAGGATGTGAGCACATCTTCTGTAGTAATTGTGTAAGTGACTGCATTGGAACTGGATGTCCAGTGTGTTACACCCCGGCCTGGATACAAGACTTGAAGATAAATAGACAACTGGACAGCATGATTCAACTTTGTAG…
X03363		2064	A	AAGGGGAGGTAACCCTGGCCCCTTTGGTCGGGGCCCCGGGCAGCCGCGCGCCCCTTCCCACGGGGCCCTTTACTGCGCCGCGCGCCCGGCCCCCACCCCTCGCAGCACCCCGCGCCCCGCGCCCTCCCAGCCGGGTCCAGCCGGAGCCATGGGGCCGGAGCCGCAGTGAGCACCATGGAGCTGGCGGCCTTGTGCCGCTGGGGGCTCCTCCTCGCCCTCTTGCCCCCCGGAGCCGCGAGCACCCAAGTGTGCACCGGCACAGACATGAAGCTGCGGCTCCCTGCCAGTCCCGAGACCCACCTGGACATGCTCCGCCACCTCTACCAGGGCTGCCAGGTGGTGCAGGGAAACCTGGAACTCACCTACCTGCCCACCAATGCCAGCCTGTCCTTCCTGCAG…
X05360		983	l	GGGGGGGGGGGGCACTTGGCTTCAAAGCTGGCTCTTGGAAATTGAGCGGAGACGAGCGGCTTGTTGTAGCTGCCGTGCGGCCGCCGCGGAATAATAAGCCGGGATCTACCATACCATTGACTAACTATGGAAGATTATACCAAAATAGAGAAAATTGGAGAAGGTACCTATGGAGTTGTGTATAAGGGTAGACACAAAACTACAGGTCAAGTGGTAGCCATGAAAAAAATCAGACTAGAAAGTGAAGAGGAAGGGGTTCCTAGTACTGCAATTCGGGAAATTTCTCTATTAAAGGAACTTCGTCATCCAAATATAGTCAGTCTTCAGGATGTGCTTATGCAGGATTCCAGGTTATATCTCATCTTTGAGTTTCTTTCCATGGATCTGAAGAAATACTTG…
X07730		354	n	AAGTTTCCCTTCTCCCAGTCCAAGACCCCAAATCACCACAAAGGACCCAATCCCCAGACTCAAGATATGGTCTGGGCGCTGTCTTGTGTCTCCTACCCTGATCCCTGGGTTCAACTCTGCTCCCAGAGCATGAAGCCTCTCCACCAGCACCAGCCACCAACCTGCAAACCTAGGGAAGATTGACAGAATTCCCAGCCTTTCCCAGCTCCCCCTGCCCATGTCCCAGGACTCCCAGCCTTGGTTCTCTGCCCCCGTGTCTTTTCAAACCCACATCCTAAATCCATCTCCTATCCGAGTCCCCCAGTTCCTCCTGTCAACCCTGATTCCCCTGATCTAGCACCCCCTCTGCAGGTGCTGCACCCCTCATCCTGTCTCGGATTGTGGGAGGCTGGGAGTGCG…
X07730		354	n	AAGTTTCCCTTCTCCCAGTCCAAGACCCCAAATCACCACAAAGGACCCAATCCCCAGACTCAAGATATGGTCTGGGCGCTGTCTTGTGTCTCCTACCCTGATCCCTGGGTTCAACTCTGCTCCCAGAGCATGAAGCCTCTCCACCAGCACCAGCCACCAACCTGCAAACCTAGGGAAGATTGACAGAATTCCCAGCCTTTCCCAGCTCCCCCTGCCCATGTCCCAGGACTCCCAGCCTTGGTTCTCTGCCCCCGTGTCTTTTCAAACCCACATCCTAAATCCATCTCCTATCCGAGTCCCCCAGTTCCTCCTGTCAACCCTGATTCCCCTGATCTAGCACCCCCTCTGCAGGTGCTGCACCCCTCATCCTGTCTCGGATTGTGGGAGGCTGGGAGTGCG…
X12556		4168	e	TTTTTTTTTTTTCCTCCCAACATTGCTGCCACTGTGCTAATGGAAGCACCACGGCAGCTTTGTTTGATAGAGATTTTTGGCTGCCGTTTTTAAATACTACCCAAGAAGCAGCTCGTATTTCATCAATGTTGCGTTGACAATTGGAAAAGAAAAGTGTAATTGCGTACAGGCGAAATGGCAGAAGCAAATCCCCGGAGAGGCAAGATGAGGTTCAGAAGGAATGCGGCTTCCTTCCCTGGGAACTTGCACTTGGTTTTGGTTTTACGTCCTACCAGCTTTCTTCAACGAACGTTCACAGACATTGGATTTTGGTTTAGTCAGGAGGATTTTATGCCTAAATTACCAGTTGTTATGCTGAGCTCAGTTAGTGATTTGCTGACATACATTGATGACAAGCAA…
X12556		4168	e	TTTTTTTTTTTTCCTCCCAACATTGCTGCCACTGTGCTAATGGAAGCACCACGGCAGCTTTGTTTGATAGAGATTTTTGGCTGCCGTTTTTAAATACTACCCAAGAAGCAGCTCGTATTTCATCAATGTTGCGTTGACAATTGGAAAAGAAAAGTGTAATTGCGTACAGGCGAAATGGCAGAAGCAAATCCCCGGAGAGGCAAGATGAGGTTCAGAAGGAATGCGGCTTCCTTCCCTGGGAACTTGCACTTGGTTTTGGTTTTACGTCCTACCAGCTTTCTTCAACGAACGTTCACAGACATTGGATTTTGGTTTAGTCAGGAGGATTTTATGCCTAAATTACCAGTTGTTATGCTGAGCTCAGTTAGTGATTTGCTGACATACATTGATGACAAGCAA…
X89101		355	)	ATGCTGGGCATCTGGACCCTCCTACCTCTGGTTCTTACGTCTGTTGCTAGATTATCGTCCAAAAGTGTTAATGCCCAAGTGACTGACATCAACTCCAAGGGATTGGAATTGAGGAAGACTGTTACTACAGTTGAGACTCAGAACTTGGAAGGCCTGCATCATGATGGCCAATTCTGCCATAAGCCCTGTCCTCCAGGTGAAAGGAAAGCTAGGGACTGCACAGTCAATGGGGATGAACCAGACTGCGTGCCCTGCCAAGAAGGGAAGGAGTACACAGACAAAGCCCATTTTTCTTCCAAATGCAGAAGATGTAGATTGTGTGATGAAGGACATGATGTGAACATGGAATCATCAAGGAATGCACACTCACCAGCAACACCAAGTGCAAAGAGGAAGTGA
AB003698		8317	s	GAATTCGGCACGAGTTGGAGACGGCGACCCAGGCATCTGGGGAGCACAGAAGTCGTACTCCCTTAAACCCTGCTTTGCTCCCCCTGTGGATGTAACCCCTTAGCTGGCATTTTGCATCTCAATTGGCTTGTGATGGAGGCGTCTTTGGGGATTCAGATGGATGAGCCAATGGCTTTTTCTCCCCAGCGTGACCGGTTTCAGGCTGAAGGCTCTTTAAAAAAAAACGAGCAGAATTTTAAACTTGCAGGTGTTAAAAAAGATATTGAGAAGCTTTATGAAGCTGTACCACAGCTTAGTAATGTGTTTAAGATTGAGGACAAAATTGGAGAAGGCACTTTCAGCTCTGTTTATTTGGCCACAGCACAGTTACAAGTAGGACCTGAAGAGAAAATTGCTCTA…
S82470		79143	]	CCACACTTTGCATTCTCTGGTCACCATCCTCGGGACCTGGGCCCTCCATTCAGGCCCAGCCCTGCTCCTGCCACGCCCTGGCTCTGGCCTGGACTTTCTCCTATCTCCTGTTCTTCCGAGCCCTCAGCCTCCTGGCCTGCCCACTCCCACGCCCTTCACCAATGCCGTCCAGCTGCTGCTGACGCTGAAGCTGGTGAGCCTGGCCAGTGAAGTCCAGGACCTGCATCTGGCCCAGAGGAAGGAAATGGCCTCAGGCTTCAGCAAGGGGCCCACCCTGGGGCTGCTGCGACGTGCCCTCCCTGATGGAGACACTCAGCTACAGCTACTGCTACGTGGGAATCATGACAGGCCCGTTCTTCCGCTACCGCACCTACCTGGACTGGCTGGAGCAGCCCTTCC…
D10495		5580	s	AAAGCGACCATGTATCCTGAGTGGAAGTCGACGTTCGATGCCCACATCTATGAGGGGCGCGTCATCCAGATTGTGCTAATGCGGGCAGCAGAGGAGCCAGTGTCTGAGGTGACCGTGGGTGTGTCGGTGCTGGCCGAGCGCTGCAAGAAGAACAATGGCAAGGCTGAGTTCTGGCTGGACCTGCAGCCTCAGGCCAAGGTGTTGATGTCTGTTCAGTATTTCCTGGAGGACGTGGATTGCAAACAGTCTATGCGCAGTGAGGACGAGGCCAAGTTCCCAACGATGAACCGCCGCGGAGCCATCAAACAGGCCAAAATCCACTACATCAAGAACCATGAGTTTATCGCCACCTTCTTTGGGCAACCCACCTTCTGTTCTGTGTGCAAAGACTTTGTCTGG…
D15049		5794	s	CTAGGCCTGGGACTCCTGGGTCCCCGGCAGTGTCTGGAGGCATGGCTGGGGCTGGCGGGGGCCTCGGGGTCTGGGGGAACCTGGTGCTGCTGGGCCTGTGCAGCTGGACAGGGGCCAGGGCGCCTGCCCCCAACCCAGGGAGGAACCTGACAGTGGAGACTCAGACCACCAGCTCCATCTCCCTGAGCTGGGAGGTCCCCGATGGCCTAGACTCACAGAACTCCAACTACTGGGTTCAGTGTACTGGAGACGGCGGCACAACAGAGACTCGAAACACAACAGCCACCAACGTCACCGTGGATGGCCTTGGACCCGGGTCATTGTATACGTGTTCTGTGTGGGTGGAGAAAGACGGAGTAAATAGCTCTGTGGGGACTGTCACTACTGCCACAGCTCCCA…
D78156		5922	s	ATTAAATTGAAAGAGGGAGATAATGTAGAAAATAATAAGGAGAATCTGCGCTACTATGTAGACAAGTTATTCAATACAATTGTAAAATCAAGTATGAGCTGCCCCACTGTAATGTGTGATATCTTTTATTCTCTAAGGCAGATGGCTACTCAGAGATTTCCTAATGACCCTCATGTTCAGTATTCTGCAGTGAGCAGCTTTGTATTTCTTCGTTTCTTTGCTGTAGCCGTAGTATCACCTCATACTTTTCATTTGCGACCTCATCATCCAGGCTGTCCATTCTGTGGCTTTGTTACTAAAGCTGCACAGAACTCTGAGGCAGTGAAAGCGTGGTAGCAACATTCTGGACATAAACAGAACACCTACTTCTGAACTTGATGCACAGACAATTAGAACATT…
D89667		5204	s	CACTGGAATTCGGGCCCCTCTTCCACTTCCCTTCACACTATCTCTTTTGCCTAATAAATACGGAAGGCTGTGTACAAGGTCAGGTCCCTTGTCCACTAGAGGCAAGGTGCTTGGCGTCAGGAAGCAATTGCCCTCAGCAAACCTTCTGGGGCAGGCACAGTCATGAGTTTGCCCACATTCTGTATTCATGATAAACAGTTTGCTGTTTGATCGTATAGACTCAGTGGAATGTTGGTCACGTCCCATGGGCCTTTGGCTCTCTGTATATCCTCCTTTCTGTTTATGTATTAATTGAAGGAGTGTAAGGCCAGGGTGGGCAGCTCTCATTTTCCCATTGATGGTCCATCCAACTTTACAGACTGTCCCTGGTGCTCCAGTAGTTTCTCAGCCTCCTGTGTG…
S82470		79143	]	CCACACTTTGCATTCTCTGGTCACCATCCTCGGGACCTGGGCCCTCCATTCAGGCCCAGCCCTGCTCCTGCCACGCCCTGGCTCTGGCCTGGACTTTCTCCTATCTCCTGTTCTTCCGAGCCCTCAGCCTCCTGGCCTGCCCACTCCCACGCCCTTCACCAATGCCGTCCAGCTGCTGCTGACGCTGAAGCTGGTGAGCCTGGCCAGTGAAGTCCAGGACCTGCATCTGGCCCAGAGGAAGGAAATGGCCTCAGGCTTCAGCAAGGGGCCCACCCTGGGGCTGCTGCGACGTGCCCTCCCTGATGGAGACACTCAGCTACAGCTACTGCTACGTGGGAATCATGACAGGCCCGTTCTTCCGCTACCGCACCTACCTGGACTGGCTGGAGCAGCCCTTCC…
J05614		5111	n	GAATTCTGCTGACCAAGGTATTAAAAGTAACTAAAGAGAAGTGGTGTGAAGAAAGCAAGAGAGAAACAACAAATCCTGTCCATCCTGTAACAATTGAAAATTTCTGGCTGGGCGTGGTGGCTCACGCCTGTAATCCCAGCACTTTGAGAGGCCGAGGCAGGTGGATCACCTCAGGTCAGGTGTTCAAGACCAGCCTGGCCAACATGGTGAAACCCCGTCTCTACTAAAAAAAAATAATAATAATAATACAAAAATTAGCCGGGGGTGGTGGTAGGCACCTGTAATCCCAGATACTCGGGAGGCTGAGGCAGGAGACTCACTTGAACCTGGGAGGCGGAGGTTGCAATGAGCTGAGATCGCGCCACTGTACTCCAGCCTGGATGACAGAGCAGGACTCCA…
L33075		8826	s	GGTATTAAAACTGATCTTTTGACATTTTTGACAATGTTCTTATAAATTACTTTCTTTTTTATCATATATGGATGGGATGAAGCACAGAGTAAGATAGAGTGCACAGCAAAGGGGATCTGCCCCTCCTATCTGTCCAATACCCCACAGGTTTTGGTGATAATCTTGGGCAATGTTCCAGTCAAACCTGCCTCCCACTTCTCACTAAAGTTAGTGAACATGTGACCCACATTCCCCAAATAAGAGCCTCTTATAAACTCCATTCTTGGCTTTTTCATTCATAGAGATAGCTATTTTATGAGACATAGATAAAGCATTTTTTAGTGATGTGCACGATGCCTTTTTTCTTAATTATTAACTTCTCAAAACATAAACACATTGGAGGCACTTAATAAAGGGAGC…
M12174		388	s	CGAGTTCCCCGAGGTGTACGTGCCCACCGTCTTCGAGAACTATGTGGCCGACATTGAGGTGGACGGCAAGCAGGTGGAGCTGGCGCTGTGGGACACGGCGGGCCAGGAGGACTACGACCGCCTGCGGCCGCTCTCCTACCCGGACACCGACGTCATTCTCATGTGCTTCTCGGTGGACAGCCCGGACTCGCTGGAGAACATCCCCGAGAAGTGGGTCCCCGAGGTGAAGCACTTCTGTCCCAATGTGCCCATCATCCTGGTGGCCAACAAAAAAGACCTGCGCAGCGACGAGCATGTCCGCACAGAGCTGGCCCGCATGAAGCAGGAACCCGTGCGCACGGATGACGGCCGCGCCATGGCCGTGCGCATCCAAGCCTACGACTACCTCGAGTGCTCTGC…
M13929		4609	s	TTATGCCTCTATCATTCCTCCCTATCTACACTAACATCCCACGCTCTGAACGCGCGCCCATTAATACCCTTCTTTCCTCCACTCTCCCTGGGACTCTTGATCAAAGCGCGGCCCTTTCCCCAGCCTTAGCGAGGCGCCCTGCAGCCTGGTACGCGCGTGGCGTGGCGGTGGGCGCGCAGTGCGTTCTCGGTGTGGAGGGCAGCTGTTCCGCCTGCGATGATTTATACTCACAGGACAAGGATGCGGTTTGTCAAACAGTACTGCTACGGAGGAGCAGCAGAGAAAGGGAGAGGGTTTGAGAGGGAGCAAAAGAAAATGCAGCGGGCGGGCACTTTGCACTGGAACTTACAACACCCGAGCAAGGACGCGACTCTCCCGACGCGGGGAGGCTATTCTGCC…
M27968		2247	s	GCCAGATTAGCGGACGCGTGCCCGCGGTTGCAACGGGATCCCGGGCGCTGCAGCTTGGGAGGCGGCTCTCCCCAGGCGGCGTCCGCGGAGACAACCATCCGTGAACCCCAGGTCCCGGCGCGCCGGCTCGCCGCGCACCAGGGGCCGGCGGACAGAAGAGCGGCCGAGCGGCTCGAGGCTGGGGGACCCGGCGCGGCCGCGCGCTGCCGGGCGGGAGGCTGGGGGGCCGGGGCGGGGCCGTGCCCCGGAGCGGGTCGGAGGCCGGGGCCGGGGCCGGGGGACGGCGGCTCCCCGCGCGGCTCCAGCGGCTCGGGGATCCCGGCCGGGCCCCGCAGGACCATGGCAGCCGGGAGCATCACCACGCTGCCCGCCTTGCCCGAGGATGGCGGCAGCGGCGCC…
U01062		3710	s	CGCCCCCCACGCCCTGGGCCCCGGAGGGCCGCAGCCATGAGTGAAATGTCCAGCTTTCTTCACATCGGGGACATCGTCTCCCTGTACGCCGAGGGCTCCGTCAATGGCTTCATCAGCACTTTGGGGCTGGTGGATGACCGCTGTGTGGTGGAGCCCGCGGCCGGGGACCTGGACAACCCCCCTAAGAAGTTCCGTGACTGCCTCTTCAAGGTGTGCCCCATGAACCGCTACTCGGCCCAGAAGCAGTACTGGAAGGCCAAGCAGACTAAGCAGGACAAGGAGAAGATCGCTGATGTGGTGTTGCTGCAGAAGCTGCAGCATGCGGCGCAGATGGAGCAGAAGCAAAATGACACGGAGAACAAGAAGGTGCATGGGGATGTCGTGAAGTATGGCAGTGTG…
M38449		7040	s	GCCCTGGACACCAACTATTGCTTCAGCTCCACGGAGAAGAACTGCTGCGTGCGGCAGCTGTACATTGACTTCCGCAAGGACCTCGGCTGGAAGTGGATCCACGAGCCCAAGGGCTACCATGCCAACTTCTGCCTCGGGCCCTGCCCCTACATTTGGAGCCTGGACACGCAGTACAGCAAGGTCCTGGCCCTGTACAACCAGCATAACCCGGGCGCCTCGGCGGCGCCGTGCTGCGTGCCGCAGGCGCTGGAGCCGCTGCCCATCGTGTACTACGTGGGCCGCAAGCCCAAGGTGGAGCAGCTGTCCAACATGATCGTGCGCTCCTGCAAGTGCAGCTGAGGTCCCGCCCCGCCCCGCCCCGCCCCGGCAGGCCCGGCCCCACCCCGCCCCGCCCCCGCT…
M60314		653	s	CTGGTATATTTGTGCCTGCTGGAGGTGGAATTAACAGTAAGAAGGAGAAAGGGATTGAATGGACTTACAGGAAGGATTTCAAGTAAATTCAGGGAAACACATTTACTTGAATAGTACAACCTAGAGTATTATTTTACACTAAGACGACACAAAAGATGTTAAAGTTATCACCAAGCTGCCGGACAGATATATATTCCAACACCAAGGTGCAGATCAGCATAGATCTGTGATTCAGAAATCAGGATTTGTTTTGGAAAGAGCTCAAGGGTTGAGAAGAACTCAAAAGCAAGTGAAGATTACTTTGGGAACTACAGTTTATCAGAAGATCAACTTTTGCTAATTCAAATACCAAAGGCCTGATTATCATAAATTCATATAGGAATGCATAGGTCATCTGAT…
M62397		4163	s	CCTCCTGCAGCAATGGCTCGTCCGTGAAACGCGAGCCACGGCTGCTCTTTTTAAGAGTGCCTGCATCCTCCGTTTGCGCTTCGCAACTGTCCTGGGTGAAAATGGCTGTCTAGACTAAAATGTGGCAGAAGGGACCAAGCAGTGGATATTGAGCCTGTGAAGTCCAACTCTTAAGCTCCGAGACCTGGGGGACTGAGAGCCCAGCTCTGAAAAGTGCATCATGAATTCCGGAGTTGCCATGAAATATGGAAACGACTCCTCGGCCGAGCTGAGTGAGCTCCATTCAGCAGCCCTGGCATCACTAAAGGGAGATATAGTGGAACTTAATAAACGTCTCCAGCAAACAGAGAGGGAACGGGACCTTCTGGAAAAGAAATTGGCCAAGGCACAGTGCGAGCA…
M68520		1017	s	GGAGGCGGCAACATTGTTTCAAGTTGGCCAAATTGACAAGAGCGAGAGGTATACTGCGTTCCATCCCGACCCGGGCCACGGTACTGGGCCCTGTTTCCCCCTCCTCGGCCCCCGAGAGCCAGGGTCCGCCTTCTGCAGGGTTCCCAGGCCCCCGCTCCAGGGCCGGGCTGACCCGACTCGCTGGCGCTTCATGGAGAACTTCCAAAAGGTGGAAAAGATCGGAGAGGGCACGTACGGAGTTGTGTACAAAGCCAGAAACAAGTTGACGGGAGAGGTGGTGGCGCTTAAGAAAATCCGCCTGGACACTGAGACTGAGGGTGTGCCCAGTACTGCCATCCGAGAGATCTCTCTGCTTAAGGAGCTTAACCATCCTAATATTGTCAAGCTGCTGGATGTCAT…
D38449		11245	s	TGGGGGCGTCCTCCTTCGTCCCCGCCCGGCTGTCAAGCTGTGTTCTAGCGGCCGAGGGACCGAGGGGGGCTAAGAAAGGGGGCGCCCAGCCATGCAGAGGCAAAAAGGCGCTGCGGAACGGGGTCCCCGTCGCCAGTGCTGAGGCAGGAGGTCGGAGCCACAAGTGAGGGGCTGGGAAGCAGGACCCAGCACGGGCGTCTTGGCAGGCGGCCGGGCGCAGGGCCAGGCTGCTGGGGACGCTCAGGGCTTTCCACCCAAGCCATGGGCGCTGTCGGGCACTCGGGGGTCCCCTCGTGGCTCCGGCCACTCGGCGTGGGCATTACGTTGGCTTCACATCGCCATCCAGCCTCGAAGCCAACAGGACTGAAAAATAGCTTCGGCCAAACGTTCTCCTCCCGC…
D50310		10983	s	ATGAAGTTTCCAGGGCCTTTGGAAAACCAGAGATTGTCTTTCCTGTTGGAAAAGGCAATCACTAGGGAAGCACAGATGTGGAAAGTGAATGTGCGGAAAATGCCTTCAAATCAGAATGTTTCTCCATCCCAGAGAGATGAAGTAATTCAATGGCTGGCCAAACTCAAGTACCAATTCAACCTTTACCCAGAAACATTTGCTCTGGCTAGCAGTCTTTTGGATAGGTTTTTAGCTACCGTAAAGGCTCATCCAAAATACTTGAGTTGTATTGCAATCAGCTGTTTTTTCCTAGCTGCCAAGACTGTTGAGGAAGATGAGAGAATTCCAGTACTAAAGGTATTGGCAAGAGACAGTTTCTGTGGATGTTCCTCATCTGAAATTTTGAGAATGGAGAGAATT…
U01828		4133	s	GGGATAATGCTCCCGAGAAGGATTCTGGCAGCAGTTCTCAAAGGCTAGACTTGAGTGGTATTGCTGCATATGCGCTGATTCTTCAGCTTGTCTCTAACCGAGGAAGCATTGATTGGGAGCTACTCATTCAGAAAATTAAAAGAAAGAAGCCAGAAAATATTATCAACCCTTTGAGAACACGACACAACGAACTTTATATTTTACCACTTCCTTGAATAGTTGCAGGAGAAATAACAAGGCATTGAAGAATGGCAGATGAACGGAAAGACGAAGCAAAGGCACCTCACTGGACCTCAGCACCGCTAACAGAGGCATCTGCACACTCACATCCACCTGAGATTAAGGATCAAGGCGGACGAGGGGAAGGACTTGTCCGAAGCGCCAATGGATTCCCATACA…
L05624		5604	s	GGCGGAGTTGGAAGCGCGTTACCCGGGTCCAAAATGCCCAAGAAGAAGCCGACGCCCATCCAGCTGAACCCGGCCCCCGACGGCTCTGCAGTTAACGGGACCAGCTCTGCGGAGACCAACTTGGAGGCCTTGCAGAAGAAGCTGGAGGAGCTAGAGCTTGATGAGCAGCAGCGAAAGCGCCTTGAGGCCTTTCTTACCCAGAAGCAGAAGGTGGGAGAACTGAAGGATGACGACTTTGAGAAGATCAGTGAGCTGGGGGCTGGCAATGGCGGTGTGGTGTTCAAGGTCTCCCACAAGCCTTCTGGCCTGGTCATGGCCAGAAAGCTAATTCATCTGGAGATCAAACCCGCAATCCGGAACCAGATCATAAGGGAGCTGCAGGTTCTGCATGAGTGCAAC…
L36870		6416	s	CTCCCAACAATGGCGGCTCCGAGCCCGAGCGGCGGCGGCGGCTCCGGGGGCGGCAGCGGCAGCGGCACCCCCGGCCCCGTAGGGTCCCCGGCGCCAGGCCACCCGGCCGTCAGCAGCATGCAGGGTAAACGCAAAGCACTGAAGTTGAATTTTGCAAATCCACCTTTCAAATCTACAGCAAGGTTTACTCTGAATCCCAATCCTACAGGAGTTCAAAACCCACACATAGAGAGACTGAGAACACACAGCATTGAGTCATCAGGAAAACTGAAGATCTCCCCTGAACAACACTGGGATTTCACTGCAGAGGACTTGAAAGACCTTGGAGAAATTGGACGAGGAGCTTATGGTTCTGTCAACAAAATGGTCCACAAACCAAGTGGGCAAATAATGGCAGTT…
L78132		3964	s	CGGCACGAGCGGCACGAGAGAAGAGACTCCAATCGACAAGAAGCTGGAAAAGAATGATGTTGTCCTTAAACAACCTACAGAATATCATCTATAACCCGGTAATCCCGTTTGTTGGCACCATTCCTGATCAGCTGGATCCTGGAACTTTGATTGTGATACGTGGGCATGTTCCTAGTGACGCAGACAGATTCCAGGTGGATCTGCAGAATGGCAGCAGCGTGAAACCTCGAGCCGATGTGGCCTTTCATTTCAATCCTCGTTTCAAAAGGGCCGGCTGCATTGTTTGCAATACTTTGATAAATGAAAAATGGGGACGGGAAGAGATCACCTATGACACGCCTTTCAAAAGAGAAAAGTCTTTTGAGATCGTGATTATGGTGCTGAAGGACAAATTCCAGG…
M13994		596	s	GCGCCCGCCCCTCCGCGCCGCCTGCCCGCCCGCCCGCCGCGCTCCCGCCCGCCGCTCTCCGTGGCCCCGCCGCGCTGCCGCCGCCGCCGCTGCCAGCGAAGGTGCCGGGGCTCCGGGCCCTCCCTGCCGGCGGCCGTCAGCGCTCGGAGCGAACTGCGCGACGGGAGGTCCGGGAGGCGACCGTAGTCGCGCCGCCGCGCAGGACCAGGAGGAGGAGAAAGGGTGCGCAGCCCGGAGGCGGGGTGCGCCGGTGGGGTGCAGCGGAAGAGGGGGTCCAGGGGGGAGAACTTCGTAGCAGTCATCCTTTTTAGGAAAAGAGGGAAAAAATAAAACCCTCCCCCACCACCTCCTTCTCCCCACCCCTCGCCGCACCACACACAGCGCGGGCTTCTAGCGCTC…
M22995		5906	s	ATCCTTCGCGTACTGACGGAAACACTGGCGGCACATATTGAGGCCGTATTTCAGGATCAGCTGCCGGTTCGAACACACGCGAGAAGAGCAAAGAAGTTAAAAGAGAAGTGTCTGTGTGGCTCCTTCCACGTGGGTGAAGGACTGTGCCAGCTGAGAGGTGGTAGAGCAGGAAGCTGCCTGAGACCTCCATTTATTTGGTGAAAAACCGCCGCCCTTAAGAGAGCAAGTCGAGGGCCGTGTAGGAGTTGGAGGAGAGAAATGAAATTTTGGAAGAGTCAGCAGAAGATCGTCAGTATTTAAACACATCACATCATGCGTGAGTACAAGCTAGTGGTCCTTGGTTCAGGAGGCGTTGGGAAGTCTGCTCTGACAGTTCAGTTTGTTCAGGGAATTTTTGTT…
S57153		5926	)	TATAAAGATCTCAATCTCTTCAAACTCTTCAGACTGGTTTATCATCAGGGTGGATGTGACAATATTGATAGTGGTGCTGTATGGAAGCAAATTTATATGGACCTTGGCATTCCTATTTTGAATTCAGCTGCTTCCTACAATGTAAAAACTGCTTATAGAAAGTATCTCTATGGTTTTGAGGAGTACTGCCGTTCGGCAAATATTCAGTTCAGAACTGTTCATCACCATGAACCAAAAGTAAAAGAGGAAAAAAAAGACTTAGAAGAATCAATGGAAGAGGCTCTCAAATTAGATCAAGAAATGCCTTTAACAGAAGTGAAGAGTGAACCTGAGGAAAATATCGATTCAAACAGTGAAAGTGAAAGAGAAGAGATAGAATTAAAATCTCCGAGGGGACGA…
U03642		187	s	CAGGAGACAGGCTTCCTCCAGGGTCTGGAGAACCCAGAGGCAGCTCCTCCTGAGTGCTGGGAAGGACTCTGGGCATCTTCAGCCCTTCTTACTCTCTGAGGCTCAAGCCAGAAATTCAGGCTGCTTGCAGAGTGGGTGACAGAGCCACGGAGCTGGTGTCCCTGGGACCCTCTGCCCGTCTTCTCTCCACTCCCCAGCATGGAGGAAGGTGGTGATTTTGACAACTACTATGGGGCAGACAACCAGTCTGAGTGTGAGTACACAGACTGGAAATCCTCGGGGGCCCTCATCCCTGCCATCTACATGTTGGTCTTCCTCCTGGGCACCACGGGAAACGGTCTGGTGCTCTGGACCGTGTTTCGGAGCAGCCGGGAGAAGAGGCGCTCAGCTGATATCTTC…
U07418		4292	s	GTTGAACATCTAGACGTTTCCTTGGCTCTTCTGGCGCCAAAATGTCGTTCGTGGCAGGGGTTATTCGGCGGCTGGACGAGACAGTGGTGAACCGCATCGCGGCGGGGGAAGTTATCCAGCGGCCAGCTAATGCTATCAAAGAGATGATTGAGAACTGTTTAGATGCAAAATCCACAAGTATTCAAGTGATTGTTAAAGAGGGAGGCCTGAAGTTGATTCAGATCCAAGACAATGGCACCGGGATCAGGAAAGAAGATCTGGATATTGTATGTGAAAGGTTCACTACTAGTAAACTGCAGTCCTTTGAGGATTTAGCCAGTATTTCTACCTATGGCTTTCGAGGTGAGGCTTTGGCCAGCATAAGCCATGTGGCTCATGTTACTATTACAACGAAAACAG…
U11821		356	s	TCTAGACTCAGGACTGAGAAGAAGTAAAACCGTTTGCTGGGGCTGGCCTGACTCACCAGCTGCCATGCAGCAGCCCTTCAATTACCCATATCCCCAGATCTACTGGGTGGACAGCAGTGCCAGCTCTCCCTGGGCCCCTCCAGGCACAGTTCTTCCCTGTCCAACCTCTGTGCCCAGAAGGCCTGGTCAAAGGAGGCCACCACCACCACCGCCACCGCCACCACTACCACCTCCGCCGCCGCCGCCACCACTGCCTCCACTACCGCTGCCACCCCTGAAGAAGAGAGGGAACCACAGCACAGGCCTGTGTCTCCTTGTGATGTTTTTCATGGTTCTGGTTGCCTTGGTAGGATTGGGCCTGGGGATGTTTCAGCTCTTCCACCTACAGAAGGAGCTGGC…
X02910		7124	)	GAATTCCGGGTGATTTCACTCCCGGCTGTCCAGGCTTGTCCTGCTACCCCACCCAGCCTTTCCTGAGGCCTCAAGCCTGCCACCAAGCCCCCAGCTCCTTCTCCCCGCAGGACCCAAACACAGGCCTCAGGACTCAACACAGCTTTTCCCTCCAACCCGTTTTCTCTCCCTCAACGGACTCAGCTTTCTGAAGCCCCTCCCAGTTCTAGTTCTATCTTTTTCCTGCATCCTGTCTGGAAGTTAGAAGGAAACAGACCACAGACCTGGTCCCCAAAAGAAATGGAGGCAATAGGTTTTGAGGGGCATGGGGACGGGGTTCAGCCTCCAGGGTCCTACACACAAATCAGTCAGTGGCCCAGAAGACCCCCCTCGGAATCGGAGCAGGGAGGATGGGGAGTG…
X13293		4605	e	GCTGACGCCTTCGAGCGCGGCCCGGGGCCCGGAGCGGCCGGAGCAGCCCGGGTCCTGACCCCGGCCCGGCTCCCGCTCCGGGCTCTGCCGGCGGGCGGGCGAGCGCGGCGCGGTCCGGGCCGGGGGGATGTCTCGGCGGACGCGCTGCGAGGATCTGGATGAGCTGCACTACCAGGACACAGATTCAGATGTGCCGGAGCAGAGGGATAGCAAGTGCAAGGTCAAATGGACCCATGAGGAGGACGAGCAGCTGAGGGCCCTGGTGAGGCAGTTTGGACAGCAGGACTGGAAGTTCCTGGCCAGCCACTTCCCTAACCGCACTGACCAGCAATGCCAGTACAGGTGGCTGAGAGTTTTGAATCCAGACCTTGTCAAGGGGCCATGGACCAAAGAGGAAGA…
X14445		2248	e	GGATCCTCCGAGGCCTGCCAGACGAGAGCTAACCCCACCACTCCGGGTGCCCAGTTGGTGTGCGCAAAAGGAGATAGCATCTCCAGACCCGGCCTGCCCCGCGCCTTGCAAGGCTGAGGACAGCGCCACTGCTCCTGCAGGAAGCGCCGGGCGCAGACACAAACCCGGAGCTCCCCACGCGTGCCCGCGCCCCGGAGCCTCCCCGCCGCCGCCCTCCGCGGTCCCCTTCATTATGCGCCGCCTTTAATGGGCGTTTGTCAGCTCGACTTCCCCGCAAGTTGTTTTCACGGACATCAGTCATCGGCGGCGGCCCCATTGTGCAGGGGGATTGATGGGGAGCGGGAGGGGGTGACAGGGCCTGGGGCGGCCTCCTCAAGGCCTCGGTCTATAATTTTCGGA…
X75042		5966	A	CGGAAGGTGTGAGCCGCAAACCCAGCGGAGGGCGGGAAGAAGGAGGAGGCCTCTAGGGTGNTCGGGGGACTGGGGGCCCCGCCGGCAGAGGTCCCTCGGCCTCCTGACTGACTGACTGCGGCCGCCTCCGGCCAGGACGCTGGGAGCTGCCTGCGGGAAGGTGCGGGGAGCGGAGCCATGGCCTCCGGTGCGTATAACCCGTATATAGAGATAATTGAACAACCCAGGCAGAGGGGAATGCGTTTTAGATACAAATGTGAAGGGCGATCAGCAGGCAGCATTCCAGGGGAGCACAGCACAGACAACAACCGAACATACCCTTCTATCCAGATTATGAACTATTATGGAAAAGGAAAAGTGAGAATTACATTAGTAACAAAGAATGACCCATATAAACCT…
AF010193		4092	s	GGCACGAGCGGAGAGCCGCGCAGGGCGCGGGCCGCGCGGGGTGGGGCAGCCGGAGCGCAGGCCCCCGATCCCCGGCGGGCGCCCCCGGGCCCCCGCGCGCGCCCCGGCCTCCGGGAGACTGGCGCATGCCACGGAGCGCCCCTCGGGCCGCCGCCGCTCCTGCCCGGGCCCCTGCTGCTGCTGCTGTCGCCTGCGCCTGCTGCCCCAACTCGGCGCCCGACTTCTTCATGGTGTGCGGAGGTCATGTTCGCTCCTTAGCAGGCAAACGACTTTTCTCCTCGCCTCCTCGCCCCGCATGTTCAGGACCAAACGATCTGCGCTCGTCCGGCGTCTCTGGAGGAGCCGTGCGCCCGGCGGCGAGGACGAGGAGGAGGGCGCAGGGGGAGGTGGAGGAGGAGG…
D38122		356	s	AAACAGAGAGAGATAGAGAAAGAGAAAGACAGAGGTGTTTCCCTTAGCTATGGAAACTCTATAAGAGAGATCCAGCTTGCCTCCTCTTGAGCAGTCAGCAACAGGGTCCCGTCCTTGACACCTCAGCCTCTACAGGACTGAGAAGAAGTAAAACCGTTTGCTGGGGCTGGCCTGACTCACCAGCTGCCATGCAGCAGCCCTTCAATTACCCATATCCCCAGATCTACTGGGTGGACAGCAGTGCCAGCTCTCCCTGGGCCCCTCCAGGCACAGTTCTTCCCTGTCCAACCTCTGTGCCCAGAAGGCCTGGTCAAAGGAGGCCACCACCACCACCGCCACCGCCACCACTACCACCTCCGCCGCCGCCGCCACCACTGCCTCCACTACCGCTGCCACCCC…
U33203		4193	s	ATGTGCAATACCAACATGTCTGTACCTACTGATGGTGCTGTAACCACCTCACAGATTCCAGCTTCGGAACAAGAGACCCTGGTTAGACCAAAGCCATTGCTTTTGAAGTTATTAAAGTCTGTTGGTGCACAAAAAGACACTTATACTATGAAAGAGGTTCTTTTTTATCTTGGCCAGTATATTATGACTAAACGATTATATGATGAGAAGCAACAACATATTGTAAATGATTGTGCTAACTTATTTCCCCTAGTTGACCTGTCTATAAGAGAATTATATATTTCTAACTATATAACCCTAGGAATTTAG
U04840		4857	s	GAATTCCGACAAAACAAAAGGGAGAACCTTCTCCCGGTAGCAGCGGCAGGAACTGCAAACATGATGGCGGCAGCTCCCATCCAGCAGAACGGGACCCACACTGGGGTTCCCATAGACCTGGACCCGCCGGACTCGCGGAAAAGGCCGCTGGAAGCCCCCCCTGAAGCCGGCAGCACCAAGAGGACCAATACGGGCGAAGACGGCCAGTATTTTCTAAAGGTTCTCATACCTAGTTATGCTGCTGGATCTATAATTGGGAAGGGAGGACAGACAATTGTTCAGTTGCAAAAAGAAACTGGAGCCACCATCAAGCTGTCTAAGCTGTCTAAGTCCAAAGATTTTTACCCAGGTACTACTGAGCGAGTGTGCTTGATCCAGGGAACGGTTGAAGCACTGAAT…
U58334		7159	s	GTCACGAGCGTCGAAGAGACAAAGCCGCGTCAGGGGGCCCGGCCGGGGCGGGGGAGCCCGGGGCTTGTTGGTGCCCCAGCCCGCGCGGAGGGCCCTTCGGACCCGCGCGCCGCCGCTGCCGCCGCCGCCGCCTCGCAACAGGTCCGGGCGGCCTCGCTCTCCGCTCCCCTCCCCCGCATCCGCGACCCTCCGGGGCACCTCAGCTCGGCCGGGGCCGCAGTCTGGCCACCCGCTTCCATGCGGTTCGGGTCCAAGATGATGCCGATGTTTCTTACCGTGTATCTCAGTAACAATGAGCAGCACTTCACAGAAGTTCCAGTTACTCCAGAAACAATATGCAGAGACGTGGTGGATCTGTGCAAAGAACCCGGCGAGAGTGATTGCCATTTGGCTGAAGTG…
U66879		572	s	CGTGGTCGACGGCCCGGGCTGGTCTGTGCCTTGACTACGTAACATCTTGTCCTCACAGCCCAGAGCATGTTCCAGATCCCAGAGTTTGAGCCGAGTGAGCAGGAAGACTCCAGCTCTGCAGAGAGGGGCCTGGGCCCCAGCCCCGCAGGGGACGGGCCCTCAGGCTCCGGCAAGCATCATCGCCAGGCCCCAGGCCTCCTGTGGGACGCCAGTCACCAGCAGGAGCAGCCAACCAGCAGCAGCCATCATGGAGGCCGCTGGGGCTGTGGAGATCCGGAGTCGCCACAGCTCCTACCCCGCGGGGACGGAGGACGACGAAGGGATGGGGGAGGAGCCCAGCCCTTTCGGGGCCGCTCGCGCTCGGCGCCCCCCAACCTCTGGGCAGCACAGCGCTATGGC…
U67092		472	s	GTTGCTTCTTCCTCCAGAAGTGGGCGCTGGGCAGTCACGCAGGGTTTGAACCGGAAGCGGGAGTAGGTAGCTGCGTGGCTAACGGAGAAAAGAAGCCGTGGCCACGGGAGGAGGCGAGAGGAGTCGGGATCTGCGCTGCAGCCACCGCCGCGGTTGATACTACTTTGACCTTCCGAGTGCAGTGGTAGGGGCGCGGAGGCAACGCAGCGGCTTCTGCGCTGGGAAATTCAGTCGTGTGCGACCCAGTCTGTCCTCTCCCCAGACCGCCAATCTCATGCACCCCTCCAGAGTGGCCCTTGACTCCTCCCTCTCCTCACTCCATCTTTCCTGGCCTCTCTCCGGGTGCTTAGCGGACTTGGCCAATAACCTCCTCCTTTTAAACGCCCTGAATTGAACCCT…
U67092		472	s	GTTGCTTCTTCCTCCAGAAGTGGGCGCTGGGCAGTCACGCAGGGTTTGAACCGGAAGCGGGAGTAGGTAGCTGCGTGGCTAACGGAGAAAAGAAGCCGTGGCCACGGGAGGAGGCGAGAGGAGTCGGGATCTGCGCTGCAGCCACCGCCGCGGTTGATACTACTTTGACCTTCCGAGTGCAGTGGTAGGGGCGCGGAGGCAACGCAGCGGCTTCTGCGCTGGGAAATTCAGTCGTGTGCGACCCAGTCTGTCCTCTCCCCAGACCGCCAATCTCATGCACCCCTCCAGAGTGGCCCTTGACTCCTCCCTCTCCTCACTCCATCTTTCCTGGCCTCTCTCCGGGTGCTTAGCGGACTTGGCCAATAACCTCCTCCTTTTAAACGCCCTGAATTGAACCCT…
X15217		6498	d	GGTTTCAAATTGGCCCTTTGGCCTCTGGAGCAAATTCAAATGTAACTCTTCCCCAATCCCCCTTCTCTTCTTCCAGATTAATTAAAAGAAGAATGAACTATAATCCTTGAAGATAACTGGGCAATTTTTTAAGTCGGAGGCTGTTCTTACTGGTGTGAGGATTTACACACGTCTTCAGTTTTTCAGCACAGACCAGCAGACCATCATTTTTAGAGGAAATACTCCCTCTGCCCTCCTTTTTGGTTTCCTTGGTGGTAAAGATTAAATTTGGTTGCATCATTTTGACTTGTGTTTGAGTCTAGATTTTATGGCACAAGGAATGGCATAAACTTTTCATGTGTTTTGGTTAAAACAAACCAGACCATTGCATTGACCCTGGACATCTTTAATTGAGAAATT…
X15217		6498	d	GGTTTCAAATTGGCCCTTTGGCCTCTGGAGCAAATTCAAATGTAACTCTTCCCCAATCCCCCTTCTCTTCTTCCAGATTAATTAAAAGAAGAATGAACTATAATCCTTGAAGATAACTGGGCAATTTTTTAAGTCGGAGGCTGTTCTTACTGGTGTGAGGATTTACACACGTCTTCAGTTTTTCAGCACAGACCAGCAGACCATCATTTTTAGAGGAAATACTCCCTCTGCCCTCCTTTTTGGTTTCCTTGGTGGTAAAGATTAAATTTGGTTGCATCATTTTGACTTGTGTTTGAGTCTAGATTTTATGGCACAAGGAATGGCATAAACTTTTCATGTGTTTTGGTTAAAACAAACCAGACCATTGCATTGACCCTGGACATCTTTAATTGAGAAATT…
AF005775		8837	s	ATGTCTGCTGAAGTCATCCATCAGGTTGAAGAAGCACTTGATACAGATGAGAAGGAGATGCTGCTCTTTTTGTGCCGGGATGTTGCTATAGATGTGGTTCCACCTAATGTCAGGGACCTTCTGGATATTTTACGGGAAAGAGGTAAGCTGTCTGTCGGGGACTTGGCTGAACTGCTCTACAGAGTGAGGCGATTTGACCTGCTCAAACGTATCTTGAAGATGGACAGAAAAGCTGTGGAGACCCACCTGCTCAGGAACCCTCACCTTGTTTCGGACTATAGAGTGCTGATGGCAGAGATTGGTGAGGATTTGGATAAATCTGATGTGTCCTCATTAATTTTCCTCATGAAGGATTACATGGGCCGAGGCAAGATAAGCAAGGAGAAGATTTCTTGGGAC…
AF005775		8837	s	ATGTCTGCTGAAGTCATCCATCAGGTTGAAGAAGCACTTGATACAGATGAGAAGGAGATGCTGCTCTTTTTGTGCCGGGATGTTGCTATAGATGTGGTTCCACCTAATGTCAGGGACCTTCTGGATATTTTACGGGAAAGAGGTAAGCTGTCTGTCGGGGACTTGGCTGAACTGCTCTACAGAGTGAGGCGATTTGACCTGCTCAAACGTATCTTGAAGATGGACAGAAAAGCTGTGGAGACCCACCTGCTCAGGAACCCTCACCTTGTTTCGGACTATAGAGTGCTGATGGCAGAGATTGGTGAGGATTTGGATAAATCTGATGTGTCCTCATTAATTTTCCTCATGAAGGATTACATGGGCCGAGGCAAGATAAGCAAGGAGAAGATTTCTTGGGAC…
AF015950		7015	s	GCAGCGCTGCGTCCTGCTGCGCACGTGGGAAGCCCTGGCCCCGGCCACCCCCGCGATGCCGCGCGCTCCCCGCTGCCGAGCCGTGCGCTCCCTGCTGCGCAGCCACTACCGCGAGGTGCTGCCGCTGGCCACGTTCGTGCGGCGCCTGGGGCCCCAGGGCTGGCGGCTGGTGCAGCGCGGGGACCCGGCGGCTTTCCGCGCGCTGGTGGCCCAGTGCCTGGTGTGCGTGCCCTGGGACGCACGGCCGCCCCCCGCCGCCCCCTCCTTCCGCCAGGTGTCCTGCCTGAAGGAGCTGGTGGCCCGAGTGCTGCAGAGGCTGTGCGAGCGCGGCGCGAAGAACGTGCTGGCCTTCGGCTTCGCGCTGCTGGACGGGGCCCGCGGGGGCCCCCCCGAGGCCTT…
U06454		5563	s	GGTAGCGGCGGCGGCGGCGGCTAGCGGAGCGGCAGGCGGTGGAGCGAGGCCGCGCGCGCCGAAGATGGCTGAGAAGCAGAAGCACGACGGGCGGGTGAAGATCGGACACTACGTGCTGGGCGACACGCTGGGCGTCGGCACCTTCGGCAAAGTGAAGATTGGAGAACATCAATTAACAGGCCATAAAGTGGCAGTTAAAATCTTAAATAGACAGAAGATTCGCAGTTTAGATGTTGTTGGAAAAATAAAACGAGAAATTCAAAATCTAAAACTCTTTCGTCATCCTCATATTATCAAACTATACCAGGTGATCAGCACTCCAACAGATTTTTTTATGGTAATGGAATATGTGTCTGGAGGTGAATTATTTGACTACATCTGTAAGCATGGACGGGTTGA…
D13540		5781	s	CGGCCCCAGGCCTGGAGGGGGGTCTGTGCGCGGCCGGCTGGCTCTGCCCCGCGTCCGGTCCCGAGCGGGCCTCCCTCGGGCCAGCCCGATGTGACCGAGCCCAGCGGAGCCTGAGCAAGGAGCGGGTCCGTCGCGGAGCCGGAGGGCGGGAGGAACATGACATCGCGGAGATGGTTTCACCCAAATATCACTGGTGTGGAGGCAGAAAACCTACTGTTGACAAGAGGAGTTGATGGCAGTTTTTTGGCAAGGCCTAGTAAAAGTAACCCTGGAGACTTCACACTTTCCGTTAGAAGAAATGGAGCTGTCACCCACATCAAGATTCAGAACACTGGTGATTACTATGACCTGTATGGAGGGGAGAAATTTGCCACTTTGGCTGAGTTGGTCCAGTATTAC…
D13540		5781	s	CGGCCCCAGGCCTGGAGGGGGGTCTGTGCGCGGCCGGCTGGCTCTGCCCCGCGTCCGGTCCCGAGCGGGCCTCCCTCGGGCCAGCCCGATGTGACCGAGCCCAGCGGAGCCTGAGCAAGGAGCGGGTCCGTCGCGGAGCCGGAGGGCGGGAGGAACATGACATCGCGGAGATGGTTTCACCCAAATATCACTGGTGTGGAGGCAGAAAACCTACTGTTGACAAGAGGAGTTGATGGCAGTTTTTTGGCAAGGCCTAGTAAAAGTAACCCTGGAGACTTCACACTTTCCGTTAGAAGAAATGGAGCTGTCACCCACATCAAGATTCAGAACACTGGTGATTACTATGACCTGTATGGAGGGGAGAAATTTGCCACTTTGGCTGAGTTGGTCCAGTATTAC…
D14134		5888	s	CCGCGCGCAGCGGCCAGAGACCGAGCCCTAAGGAGAGTGCGGCGCTTCCCGAGGCGTGCAGCTGGGAACTGCAACTCATCTGGGTTGTGCGCAGAAGGCTGGGGCAAGCGAGTAGAGAAGTGGAGCGTAAGCCAGGGGCGTTGGGGGCCGTGCGGGTCGGGCGCGTGCCACGCCCGCGGGGTGAAGTCGGAGCGCGGGGCCTGCTGGAGAGAGGAGCGCTGCGGACCGAGTAATGGCAATGCAGATGCAGCTTGAAGCAAATGCAGATACTTCAGTGGAAGAAGAAAGCTTTGGCCCACAACCCATTTCACGGTTAGAGCAGTGTGGCATAAATGCCAACGATGTGAAGAAATTGGAAGAAGCTGGATTCCATACTGTGGAGGCTGTTGCCTATGCGCC…
D21089		7508	s	TCGAAGGGGCGTGGCCAAGCGCACCGCCTCGGGGCGGGGCCGGCGTTCTAGCGCATCGCGGCCGGGTGCGTCACTCGCGAAGTGGAATTTGCCCAGACAAGCAACATGGCTCGGAAACGCGCGGCCGGCGGGGAGCCGCGGGGACGCGAACTGCGCAGCCAGAAATCCAAGGCCAAGAGCAAGGCCCGGCGTGAGGAGGAGGAGGAGGATGCCTTTGAAGATGAGAAACCCCCAAAGAAGAGCCTTCTCTCCAAAGTTTCACAAGGAAAGAGGAAAAGAGGCTGCAGTCATCCTGGGGGTTCAGCAGATGGTCCAGCAAAAAAGAAAGTGGCCAAGGTGACTGTTAAATCTGAAAACCTCAAGGTTATAAAGGATGAAGCCCTCAGCGATGGGGATGAC…
D21090		5887	s	TAGCGATTCCCTGCTTGTCTCGCCGACCCCCTCGCGCCTTCTGCAGACTCCGTGGCTGGCGCTCGGCGCGTGAGGAAGCACGGCGGCCCGAGTTCGCGGGGAAGGCCGCAGTCGCGGAGGCAGCGGCGCGGTCCGGGGCACGGGCTGGGGGAGAGGCCGCTCCGCTGGGCGAATGTGACAAGCCCCCACCCCCACCGCCTTCCTCCCCAGAGCGCGAGGAGCGCGGGCGACCCCGGGGCCCCGCCAGGCCACAGACCCCGCCCAGCGGCCAGCACCCGGCGCAGGCCCGGCAGCCGAGCTGCGCGGCGGCACCATGCAGGTCACCCTGAAGACCCTCCAGCAGCAGACCTTCAAGATAGACATTGACCCCGAGGAGACGGTGAAAGCACTGAAAGAGAA…
D38498		5387	)	TCCAGTACAGAACCTGCTAAGGCCATCAAACCTATTGATCGGAAGTCAGTCCATCAGATTTGCTCTGGGCCAGTGGTACTGAGTCTAAGCACTGCAGTGAAGGAGTTAGTAGAAAACAGTCTGGATGCTGGTGCCACTAATATTGATCTAAAGCTTAAGGACTATGGAGTGGATCTCATTGAAGTTTCAGACAATGGATGTGGGGTAGAAGAAGAAAACTTTGAAGGCTTAACTCTTTCAGCTCTGAAACATCACACATGTAAGATTCAAGAGTTTGCCGACCTAACTGAAGTTGAAACTTTCGGTTTTCAGGGGGAAGCTCTGAGCTCACTGTGTGCACTGAGCGATGTCACCATTTCTACCTGCCACGCGTCGGTGAAGGTTGGGACTCGACTGGTG…
M13194		2067	E	AAGTGCTGCGAGCCCTGGGCCACGCTGGCCGTGCTGGCAGTGGGCCGCCTCGATCCCTCTGCAGTCTTTCCCTTGAGGCTCCAAGACCAGCAGGTGAGGCCTCGCGGCGCTGAAACCGTGAGGCCCGGACCACAGGCTCCAGATGGACCCTGGGAAGGACAAAGAGGGGGTGCCCCAGCCCTCAGGGCCGCCAGCAAGGAAGAAATTTGTGATACCCCTCGACGAGGATGAGGTCCCTCCTGGAGTGGCCAAGCCCTTATTCCGATCTACACAGAGCCTTCCCACTGTGGACACCTCGGCCCAGGCGGCCCCTCAGACCTACGCCGAATATGCCATCTCACAGCCTCTGGAAGGGGCTGGGGCCACGTGCCCCACAGGGTCAGAGCCCCTGGCAGGAGA…
M14949		6237	6	AGCTACCCAAAGAGAAGGGGACAGAGACCCAGAGAGAGAGAGTAATAGAGACTCAGAGAGACAGAGGGGACAGAGACCCAGAGAAAAGGGGGCAGAGACCCAGCAACAAGGACAGACATCTGGAGAGAGAGAGAAGGACAGGGCAGGGCGCAGTGGCTCACATCTGTAATCCCAGCACTTTGGGAGACCCAGGCGGGCGGATCACCTGAGGTCAGGAGTTCGAGACCAGCCTGACCAACACAGCCTGACCAACACATCTCTACTAAAAATACAAAATTAGCCAGGTGTGGTGGCGCATGCCTGTAATCCCAGCTACTTGGGAGGCTGAGGCAGGAGAATCTCTTGAACCCAGGAGGCAGAGGTTGCAGTGAGCCGAGATCTCGCCATTGCACTCCAGCC…
U07349		5871	s	GCTCCGGCCCGCCCCGCTGCCCGGCCCGCGCGCCGGGCCATGGAGCTGCGGGATGTGTCGCTGCAGGACCCGCGGGACCGCTTCGAGCTGCTGCAGCGCGTGGGGGCCGGGACCTATGGCGACGTCTACAAGGCCCGCGACACGGTCACGTCCGAACTGGCCGCCGTGAAGATAGTCAAGCTAGACCCAGGGGACGACATCAGCTCCCTCCAGCAGGAAATCACCATCCTGCGTGAGTGCCGCCACCCCAATGTGGTGGCCTACATTGGCAGCTACCTCAGGAATGACCGCTTGTGGATCTGCATGGAGTTCTGCGGAGGGGGCTCCCTGCAGGAGATTTACCATGCCACTGGGCCCCTGGAGGAGCGGCAGATTGCCTACGTCTGCCGAGAGCGACTG…
M92424		4193	s	GCACCGCGCGAGCTTGGCTGCTTCTGGGGCCTGTGTGGCCCTGTGTGTCGGAAAGATGGAGCAAGAAGCCGAGCCCGAGGGGCGGCCGCGACCCCTCTGACCGAGATCCTGCTGCTTTCGCAGCCAGGAGCACCGTCCCTCCCCGGATTAGTGCGTACGAGCGCCCAGTGCCCTGGCCCGGAGAGTGGAATGATCCCCGAGGCCCAGGGCGTCGTGCTTCCGCAGTAGTCAGTCCCCGTGAAGGAAACTGGGGAGTCTTGAGGGACCCCCGACTCCAAGCGCGAAAACCCCGGATGGTGAGGAGCAGGCAAATGTGCAATACCAACATGTCTGTACCTACTGATGGTGCTGTAACCACCTCACAGATTCCAGCTTCGGAACAAGAGACCCTGGTTAGAC…
M15796		5111	s	AGGTCTCAGCCGGTCGTCGCGACGTTCGCCCGCTCGCTCTGAGGCTCCTGAAGCCGAAACTAGCTAGACTTTCCTCCTTCCCGCCTGCCTGTAGCGGCGTTGTTGCCACTCCGCCACCATGTTCGAGGCGCGCCTGGTCCAGGGCTCCATCCTCAAGAAGGTGTTGGAGGCACTCAAGGACCTCATCAACGAGGCCTGCTGGGATATTAGCTCCAGCGGTGTAAACCTGCAGAGCATGGACTCGTCCCACGTCTCTTTGGTGCAGCTCACCCTGCGGTCTGAGGGCTTCGACACCTACCGCTGCGACCGCAACCTGGCCATGGGCGTGAACCTCACCAGTATGTCCAAAATACTAAAATGCGCCGGCAATGAAGATATCATTACACTAAGGGCCGAAGA…
M31899		2071	s	GGGAGCTTCCGGATTGAGCCGGAAGTCCCCCCAGAGCGGATGCCGCGGCGGGCCTGTGGGAGCGGGGTCATCTTCTCTCTGCTGCTGTAGCTGCCATGGGCAAAAGAGACCGAGCGGACCGCGACAAGAAGAAATCCAGGAAGCGGCACTATGAGGATGAAGAGGATGATGAAGAGGACGCCCCGGGGAACGACCCTCAGGAAGCGGTTCCCTCGGCGGCGGGGAAGCAGGTGGATGAGTCAGGCACCAAAGTGGATGAATATGGAGCCAAGGACTACAGGCTGCAAATGCCGCTGAAGGACGACCACACCTCCAGGCCCCTCTGGGTGGCTCCCGATGGCCATATCTTCTTGGAAGCCTTCTCTCCAGTTTACAAATATGCCCAAGACTTCTTGGTGG…
U53476		7476	s	CACGCGTCCGGGCCAATCGGGACTATGAACCGGAAAGCGCTGCGCTGCCTGGGCCACCTCTTTCTCAGCCTGGGCATGGTCTGCCTCCGGATCGGTGGCTTCTCCTCAGTGGTAGCTCTGGGCGCAACGATCATCTGTAACAAGATCCCAGGCCTGGCTCCCAGACAGCGGGCGATCTGCCAGAGCCGGCCCGACGCCATCATCGTCATAGGAGAAGGCTCACAAATGGGCCTGGACGAGTGTCAGTTTCAGTTCCGCAATGGCCGCTGGAACTGCTCTGCACTGGGAGAGCGCACCGTCTTCGGGAAGGAGCTCAAAGTGGGGAGCCGGGACGGTGCGTTCACCTACGCCATCATTGCCGCCGGCGTGGCCCACGCCATCACAGCTGCCTGTACCCAT…
U53476		7476	s	CACGCGTCCGGGCCAATCGGGACTATGAACCGGAAAGCGCTGCGCTGCCTGGGCCACCTCTTTCTCAGCCTGGGCATGGTCTGCCTCCGGATCGGTGGCTTCTCCTCAGTGGTAGCTCTGGGCGCAACGATCATCTGTAACAAGATCCCAGGCCTGGCTCCCAGACAGCGGGCGATCTGCCAGAGCCGGCCCGACGCCATCATCGTCATAGGAGAAGGCTCACAAATGGGCCTGGACGAGTGTCAGTTTCAGTTCCGCAATGGCCGCTGGAACTGCTCTGCACTGGGAGAGCGCACCGTCTTCGGGAAGGAGCTCAAAGTGGGGAGCCGGGACGGTGCGTTCACCTACGCCATCATTGCCGCCGGCGTGGCCCACGCCATCACAGCTGCCTGTACCCAT…
X06182		3815	A	GATCCCATCGCAGCTACCGCGATGAGAGGCGCTCGCGGCGCCTGGGATTTTCTCTGCGTTCTGCTCCTACTGCTTCGCGTCCAGACAGGCTCTTCTCAACCATCTGTGAGTCCAGGGGAACCGTCTCCACCATCCATCCATCCAGGAAAATCAGACTTAATAGTCCGCGTGGGCGACGAGATTAGGCTGTTATGCACTGATCCGGGCTTTGTCAAATGGACTTTTGAGATCCTGGATGAAACGAATGAGAATAAGCAGAATGAATGGATCACGGAAAAGGCAGAAGCCACCAACACCGGCAAATACACGTGCACCAACAAACACGGCTTAAGCAATTCCATTTATGTGTTTGTTAGAGATCCTGCCAAGCTTTTCCTTGTTGACCGCTCCTTGTATGGG…
U09303		1947	s	CGGGCTCGATCGCCCGGGAGCCAGGACTCGGCGACGCGAGGCTGCCGGGCTACCCGGCCGAGGCTTCGGGGGCGCAAACTAATGGGACTGGCTCGCTCGGCAGCATCTCCCCGCTCTTCTAAGTACACTGAGCAGGGCCCGCGCTGAAGTAGAAGCTGTCCGGGGGCGCGTAGCCCGGAGTCCCAGTGTGGCCCGGAGGAACGGAGCCCGTGCCAGGGCGGCCCAGTCGGGAGCCCGGGGACCGAGCTTGTGCTGTGGGGAAACCCCCACTTCTTCCAAGGGACAGCGATCCCGGGACGGTCGAGGCGTCGGGGCGGTCACCGAGACCTCTGCGGGAAGACCCCGTCGGGGAGAGGGCGCGCAGCCCCGAAGCGTCTCGGGAAGTCGAGCGGAATCGGG…
AB000584		9518	s	AGTCCCAGCTCAGAGCCGCAACCTGCACAGCCATGCCCGGGCAAGAACTCAGGACGCTGAATGGCTCTCAGATGCTCCTGGTGTTGCTGGTGCTCTCGTGGCTGCCGCATGGGGGCGCCCTGTCTCTGGCCGAGGCGAGCCGCGCAAGTTTCCCGGGACCCTCAGAGTTGCACACCGAAGACTCCAGATTCCGAGAGTTGCGGAAACGCTACGAGGACCTGCTAACCAGGCTGCGGGCCAACCAGAGCTGGGAAGATTCGAACACCGACCTCGTCCCGGCCCCTGCAGTCCGGATACTCACGCCAGAAGTGCGGCTGGGATCCGGCGGCCACCTGCACCTGCGTATCTCTCGGGCCGCCCTTCCCGAGGGGCTCCCCGAGGCCTCCCGCCTTCACCGGG…
D14497		1326	s	GGATCCCAGTGGCCCGGCGTGCTCGGCTCCCACAGGCCTGCAGCCAGCATCGCACCGAACCTTCGGGGGGCCGCGGCTGGAGCGCTCGGCCGGCGTGGGAGCGCAAGGCCGCAGATGCAATCTTCTTACCGCGAAGAAGCCAGGGGAATAGGTAGCCACATCTTGTTTGCAGATAAGAAAGGAAGCTAACGCAGTATCTGCAAAGCCAGGAGTCTGACTCAGTACTTTTCTCACTCATGCATACAAGCAGCTAAAAATGACACAGCTTATTTACCATGCCCCTGACACTGCACTGAGCACTTTATGAGCTTGAACTCTGTTAATCTCACGACCACCTCATGAGACTCTCCAGAAAGAGCAACAGTAATGGAGTACATGAGCACTGGAAGTGACAATAAA…
J04111		3725	1	CCCGGGGAGGGGACCGGGGAACAGAGGGCCGAGAGGCGTGCGGCAGGGGGGAGGGTAGGAGAAAGAAGGGCCCGACTGTAGGAGGGCAGCGGAGCATTACCTCATCCCGTGAGCCTCCGCGGGCCCAGAGAAGAATCTTCTAGGGTGGAGTCTCCATGGTGACGGGCGGGCCCGCCCCCCTGAGAGCGACGCGAGCCAATGGGAAGGCCTTGGGGTGACATCATGGGCTATTTTTAGGGGTTGACTGGTAGCAGATAAGTGTTGAGCTCGGGCTGGATAAGGGCTCAGAGTTGCACTGAGTGTGGCTGAAGCAGCGAGGCGGGAGTGGAGGTGCGCGGAGTCAGGCAGACAGACAGACACAGCCAGCCAGCCAGGTCGGCAGTATAGTCCGAACTGCAA…
L05628		4363	s	CCAGGCGGCGTTGCGGCCCCGGCCCCGGCTCCCTGCGCCGCCGCCGCCGCCGCCGCCGCCGCCGCCGCCGCCGCCGCCAGCGCTAGCGCCAGCAGCCGGGCCCGATCACCCGCCGCCCGGTGCCCGCCGCCGCCCGCGCCAGCAACCGGGCCCGATCACCCGCCGCCCGGTGCCCGCCGCCGCCCGCGCCACCGGCATGGCGCTCCGGGGCTTCTGCAGCGCCGATGGCTCCGACCCGCTCTGGGACTGGAATGTCACGTGGAATACCAGCAACCCCGACTTCACCAAGTGCTTTCAGAACACGGTCCTCGTGTGGGTGCCTTGTTTTTACCTCTGGGCCTGTTTCCCCTTCTACTTCCTCTATCTCTCCCGACATGACCGAGGCTACATTCAGATGAC…
L07594		7049	s	TCTTTAAGATTTGTAGCTACTAAGAAAGAAAGGAGCTTTTTTTCCTTGGGCCTTCAAACTGAAAGAACCGCATGAGCCTGACGGCGCATGGTCTTAACATCAGGCTGTGCAGGAAGAAGCTATCTGCAGATGGATGCCAGCACACACAAGGAAGCAGAGCTCTGGCAACATTGAGTCAAAGCAAGGACACAACATCAGAGGGACGGCAGAGAATCCTTGTGTGTAGTCTTTGGTGGCAGTTTGAAAATTGCAAGGAGGGACTTTAAGACTACTTCTGATTTGCAAAGATGGTCTGTGCTCCGAGCAGGCTAAAGTGACTGGACGAGACGCACTGTTGGAGAAATAAAAATGACTTCCCATTATGTGATTGCCATCTTTGCCCTGATGAGCTTCTGTTTA…
L24203		23650	s	CTCCTCACAGGTGTGTCTCTAGTCCTCGTGGTTGCCTGCCCCACTCCCTGCCGAGACGCCTGCCAGAAAGGTCACCTATCCTGAACCCCAGCAAGCCTGAAACAGCTCAGCCAAGCACCCTGCGATGGAAGCTGCAGATGCCTCCAGGAGCAACGGGTCGAGCCCAGAAGCCAGGGATGCCCGGAGCCCGTCGGGCCCCAGTGGCAGCCTGGAGAATGGCACCAAGGCTGACGGCAAGGATGCCAAGACCACCAACGGGCACGGCGGGGAGGCAGCTGAGGGCAAGAGCCTGGGCAGCGCCCTGAAGCCAGGGGAAGGTAGGAGCGCCCTGTTCGCGGGCAATGAGTGGCGGCGACCCATCATCCAGTTTGTCGAGTCCGGGGACGACAAGAACTCCAA…
L33262		5893	s	TTCGGGGTTCCCTCCCAGGATCGACATGCACTTGGATCATTGCAGTTTCTGGGCCTGCTGTCATCTCCCCCTTCAGTACTTCCCACATATGACTACCAACTGTTAGACGATGTGCTGCTGCCAGACCAGCCTTTCATTTCTTGGACATCCGGCTATTTACCCAGGAAAAGTCATCCTTTGACTATTTTTCATGACCTTTCTCATCTGACTCGTGATCTGCCCATCTTGTTACTCCCTAGCAGTGTGGTAAGAGGTCAACCAGAATCAAGATGTCTGGGACTGAGGAAGCAATTCTTGGAGGACGTGACAGCCATCCTGCTGCTGGCGGCGGCTCAGTGTTATGCTTTGGACAGTGCCAGTACACAGCAGAAGAGTACCAGGCCATCCAGAAGGCCCTGA…
U09937		5329	7	ACACCTGGCCCTGAGAACTGCTGCTTTCTCTAGGTGGTAGTGAAGGTGGCACCCACTGCAAGGTGGCAGGTCACCTACTGGAGAATTCCAGTCCTGGGCCCAGGAGCTGGAAGTCTCACTCCGTCTTCTCTTTCCTCAGAACCGAAAAACCAAAGCTATATGGTAAGAGGCTGTGCAACCGCCTCAATGTGCCAACATGCCCACCTGGGTGACGCCTTCAGCATGAACCACATTGATGTCTCCTGCTGTACTAAAAGTGGCTGTAACCACCCAGACCTGGATGTCCAGTACCGCAGTGGGGCTGCTCCTCAGCCTGGCCCTGCCCATCTCAGCCTCACCATCACCCTGCTAATGACTGCCAGACTGTGGGGAGGCACTCTCCTCTGGACCTAAACCTGA…
L41870		5925	s	TCCGGTTTTTCTCAGGGGACGTTGAAATTATTTTTGTAACGGGAGTCGGGAGAGGACGGGGCGTGCCCCGCGTGCGCGCGCGTCGTCCTCCCCGGCGCTCCTCCACAGCTCGCTGGCTCCCGCCGCGGAAAGGCGTCATGCCGCCCAAAACCCCCCGAAAAACGGCCGCCACCGCCGCCGCTGCCGCCGCGGAACCCCCGGCACCGCCGCCGCCGCCCCCTCCTGAGGAGGACCCAGAGCAGGACAGCGGCCCGGAGGACCTGCCTCTCGTCAGGCTTGAGTTTGAAGAAACAGAAGAACCTGATTTTACTGCATTATGTCAGAAATTAAAGATACCAGATCATGTCAGAGAGAGAGCTTGGTTAACTTGGGAGAAAGTTTCATCTGTGGATGGAGTAT…
M12036		2064	s	GGATCCCTGATGGGGAGAATGTGAAAATTCCAGTGGCCATCAAAGTGTTGAGGGAAAACACATCCCCCAAAGCCAACAAAGAAATCTTAGACGTAAGCCCCTCCACCCTCTCCTGCTAGGAGGACAGGAAGGACCCCATGGCTGCAGGTCTGGGCTCTGGTCTCTCTTCATTGGGGTTTGGGGAGATATGACTCCCGCAAACCTAGACTATTTTTTTGGAGACGGAGCTTGCTCTGTCACCCAGGCTGGAGTGCAGTGGCGTTATCTCGGCTCACTGCAACCTCCACCTCCTGGACTCAAGCGATTTTCATGCCTCAGGCTCCTGAGTAGCTGGGATTACAAGCGCCCGCTAATTTTTTTTTTTTTTTTGAGACAGAGTCTCGCTCTGTCACCCAGGCT…
M13194		2067	E	AAGTGCTGCGAGCCCTGGGCCACGCTGGCCGTGCTGGCAGTGGGCCGCCTCGATCCCTCTGCAGTCTTTCCCTTGAGGCTCCAAGACCAGCAGGTGAGGCCTCGCGGCGCTGAAACCGTGAGGCCCGGACCACAGGCTCCAGATGGACCCTGGGAAGGACAAAGAGGGGGTGCCCCAGCCCTCAGGGCCGCCAGCAAGGAAGAAATTTGTGATACCCCTCGACGAGGATGAGGTCCCTCCTGGAGTGGCCAAGCCCTTATTCCGATCTACACAGAGCCTTCCCACTGTGGACACCTCGGCCCAGGCGGCCCCTCAGACCTACGCCGAATATGCCATCTCACAGCCTCTGGAAGGGGCTGGGGCCACGTGCCCCACAGGGTCAGAGCCCCTGGCAGGAGA…
D50692		26292	s	GAATTCGGCACGAACCGGCGCCAGCTACGCCGCTGCCGCTGTCACTATGGCCCATTACAAAGCCGCCGACTCGAAGCGTGAGCAGTTCCGGAGGTACTTGGAGAAGTCGGGGGTGCTGGACACGCTGACCAAGGTGTTGGTAGCCTTATATGAAGAACCAGAGAAACCTAACAGTGCTTTGGATTTTTTAAAGCATCACTTAGGAGCTGCTACTCCAGAAAATCCAGAAATAGAGCTCGTTCGCCTAGAACTGGCCGAAATGAAAGAGAAGTATGAAGCTATTGTAGAAGAAAATAAAAAACTGAAAGCAAAGCTTGCTCAGTATGAACCACCTCAGGAGGAGAAGCGTGCTGAATAGGATTCTTCTCAGTTTGAAAGACAATGAAAAATGGTTTTGTA…
L14812		5933	s	CGGGTAGCGCGCCTGGGAGGGAGAAAGAAGTCGGGGGCCGTGGCGCGCAGCCCGCGGGGCCTGAAGGGATGTTCGAGGACAAGCCCCACGCTGAGGGGGCGGCGGTGGTCGCCGCAGCCGGGGAGGCGCTACAGGCCCTGTGCCAGGAGCTGAACCTGGACGAGGGGAGCGCGGCCGAAGCCCTGGACGACTTTACTGCCATCCGAGGCAACTACAGCCTAGAGGGAGAAGTTACACACTGGTTGGCATGTTCATTATATGTTGCATGCCGCAAAAGCATTATTCCCACGGTTGGAAAGGGTATCATGGAAGGCAACTGTGTTTCACTTACCAGAATACTACGTTCAGCTAAATTAAGTTTAATACAATTTTTTAGTAAAATGAAGAAATGGATGGACA…
L16464		2117	s	CCCGGAGACGCCGCGGAGGAGACCGGACCGAAGACGGACCGTGCCGGGAAGAGCAGGCGGGTGAAAATGAAAGCCGGCTGTAGCATCGTGGAAAAGCCAGAAGGAGGTGGAGGGTATCAGTTTCCTGACTGGGCCTACAAAACAGAGTCATCCCCAGGCTCCCGGCAGATCCAGCTGTGGCACTTCATCCTGGAGCTGCTGCAGAAGGAAGAGTTCCGCCATGTCATCGCCTGGCAGCAGGGAGAGTACGGGGAATTTGTCATCAAGGATCCAGATGAGGTGGCCCGCCTCTGGGGCCGCAGGAAATGCAAACCACAGATGAATTATGACAAGCTGAGCCGGGCCCTCAGATACTATTACAACAAGAGGATCCTTCATAAAACAAAAGGGAAAAGATTT…
M14745		596	A	GTTGGCCCCCGTTACTTTTCCTCTGGGAAATATGGCGCACGCTGGGAGAACAGGGTACGATAACCGGGAGATAGTGATGAAGTACATCCATTATAAGCTGTCGCAGAGGGGCTACGAGTGGGATGCGGGAGATGTGGGCGCCGCGCCCCCGGGGGCCGCCCCCGCGCCGGGCATCTTCTCCTCGCAGCCCGGGCACACGCCCCATACAGCCGCATCCCGGGACCCGGTCGCCAGGACCTCGCCGCTGCAGACCCCGGCTGCCCCCGGCGCCGCCGCGGGGCCTGCGCTCAGCCCGGTGCCACCTGTGGTCCACCTGACCCTCCGCCAGGCCGGCGACGACTTCTCCCGCCGCTACCGCCGCGACTTCGCCGAGATGTCCAGGCAGCTGCACCTGACGCC…
U12767		8013	s	CAAGATACCCTCCAGGCCCTCATCACCTTTTTTCAAGTCAAGATTTCATCCCATACATGCATGACTCAATCAGATTTGGAAATGTGGATATGCCCTGTCGTCCAAGCCCAATATAGCCCTTCCCCTCCAGGTTCCAGTTATGCGGTCGTCAGACATACAGCTCGGAATACACCACGGAGATCATGAACCCCGACTACACCAAGCTGACCATGGACCTTGGCAGCACTGAGATCACGGCTACAGCCACCACGTCCCTGCCCAGCATCAGTACCTTTGTGGAGGGCTACTCGAGCAACTACGAACTCAAGCCTTCCTGCGTGTACCAAATGCAGCGGCCCTTGATCAAAGTGGAGGAGGGGCGGGCGCCCAGCTACCATCACCATCACCACCACCACCACC…
M14745		596	A	GTTGGCCCCCGTTACTTTTCCTCTGGGAAATATGGCGCACGCTGGGAGAACAGGGTACGATAACCGGGAGATAGTGATGAAGTACATCCATTATAAGCTGTCGCAGAGGGGCTACGAGTGGGATGCGGGAGATGTGGGCGCCGCGCCCCCGGGGGCCGCCCCCGCGCCGGGCATCTTCTCCTCGCAGCCCGGGCACACGCCCCATACAGCCGCATCCCGGGACCCGGTCGCCAGGACCTCGCCGCTGCAGACCCCGGCTGCCCCCGGCGCCGCCGCGGGGCCTGCGCTCAGCCCGGTGCCACCTGTGGTCCACCTGACCCTCCGCCAGGCCGGCGACGACTTCTCCCGCCGCTACCGCCGCGACTTCGCCGAGATGTCCAGGCAGCTGCACCTGACGCC…
M60974		1647	s	GGCAGTGGCTGGGAGGCAGCGGCCCAATTAGTGTCGTGCGGCCCGTGGCGAGGCGAGGTCCGGGGAGCGAGCGAGCAAGCAAGGCGGGAGGGGTGGCCGGAGCTGCGGCGGCTGGCACAGGAGGAGGAGCCCGGGCGGGCGAGGGGCGGCCGGAGAGCGCCAGGGCCTGAGCTGCCGGAGCGGCGCCTGTGAGTGAGTGCAGAAAGCAGGCGCCCGCGCGCTAGCCGTGGCAGGAGCAGCCCGCACGCCGCGCTCTCTCCCTGGGCGACCTGCAGTTTGCAATATGACTTTGGAGGAATTCTCGGCTGGAGAGCAGAAGACCGAAAGGATGGATAAGGTGGGGGATGCCCTGGAGGAAGTGCTCAGCAAAGCCCTGAGTCAGCGCACGATCACTGTCGG…
M74088		324	s	GTCCAAGGGTAGCCAAGGATGGCTGCAGCTTCATATGATCAGTTGTTAAAGCAAGTTGAGGCACTGAAGATGGAGAACTCAAATCTTCGACAAGAGCTAGAAGATAATTCCAATCATCTTACAAAACTGGAAACTGAGGCATCTAATATGAAGGAAGTACTTAAACAACTACAAGGAAGTATTGAAGATGAAGCTATGGCTTCTTCTGGACAGATTGATTTATTAGAGCGTCTTAAAGAGCTTAACTTAGATAGCAGTAATTTCCCTGGAGTAAAACTGCGGTCAAAAATGTCCCTCCGTTCTTATGGAAGCCGGGAAGGATCTGTATCAAGCCGTTCTGGAGAGTGCAGTCCTGTTCCTATGGGTTCATTTCCAAGAAGAGGGTTTGTAAATGGAAGC…
U47414		901	s	CCGGTCGGATGCCGGACCGGGGGCACCGCTGAGGCGGTGGGTCCCCGACCTGCGAGACAGGTTTGGAAGCCCCCGCTGCGCCCAGTCCGTGCGGACCGCGAGGCCGCGGGCGGGTGGAGGCGCGTCTCCGGCACGATGAAGGATTTGGGGGCAGAGCACTTGGCAGGTCATGAAGGGGTCCAACTTCTCGGGTTGTTGAACGTCTACCTGGAACAAGAAGAGAGATTCCAACCTCGAGAAAAAGGGCTGAGTTTGATTGAGGCTACCCCGGAGAATGATAACACTTTGTGTCCAGGATTGAGAAATGCCAAAGTTGAAGATTTAAGGAGTTTAGCCAACTTTTTTGGATCTTGCACTGAAACTTTTGTCCTGGCTGTCAATATTTTGGACAGGTTCTTG…
U66838		8900	s	GGTGTTGTTCCGGACACATAGAAAGATAACGACGGGAAGAGCGGGGCCCCGTTTGGGGTCCAGGCAGGTTTTGGGGCCTCCTGTCTGGTGGGAGGAGGCCGCAGCGCACGACCCTGCTCGTCACTTGGGATGGAGACCGGCTTTCCCGCAATCATGTACCCTGGATCTTTTATTGGGGGCTGGGGAGAAGAGTATCTCAGCTGGGAAGGACCGGGGCTCCCAGATTTCGTCTTCCAGCAGCAGCCCGTGGAGTCTGAAGCAATGCACTGCAGCAACCCCAAGAGTGGAGTTGTGCTGGCTACAGTGGCCCGAGGTCCCGATGCTTGTCAGATACTCACCAGAGCCCCGCTGGGCCAGGATCCCCCGCAGAGGACAGTGCTAGGGCTGCTAACTGCAAAT…
V01512		2353	)	GCAGCCGGGCGGCCGCAGAAGCGCCCAGGCCCGCGCGCCACCCCTCTGGCGCCACCGTGGTTGAGCCCGTGACGTTTACACTCATTCATAAAACGCTTGTTATAAAAGCAGTGGCTGCGGCGCCTCGTACTCCAACCGCATCTGCAGCGAGCAACTGAGAAGCCAAGACTGAGCCGGCGGCCGCGGCGCAGCGAACGAGCAGTGACCGTGCTCCTACCCAGCTCTGCTTCACAGCGCCCACCTGTCTCCGCCCCTCGGCCCCTCGCCCGGCTTTGCCTAACCGCCACGATGATGTTCTCGGGCTTCAACGCAGACTACGAGGCGTCATCCTCCCGCTGCAGCAGCGCGTCCCCGGCCGGGGATAGCCTCTCTTACTACCACTCACCCGCAGACTCCTTC…
V01512		2353	)	GCAGCCGGGCGGCCGCAGAAGCGCCCAGGCCCGCGCGCCACCCCTCTGGCGCCACCGTGGTTGAGCCCGTGACGTTTACACTCATTCATAAAACGCTTGTTATAAAAGCAGTGGCTGCGGCGCCTCGTACTCCAACCGCATCTGCAGCGAGCAACTGAGAAGCCAAGACTGAGCCGGCGGCCGCGGCGCAGCGAACGAGCAGTGACCGTGCTCCTACCCAGCTCTGCTTCACAGCGCCCACCTGTCTCCGCCCCTCGGCCCCTCGCCCGGCTTTGCCTAACCGCCACGATGATGTTCTCGGGCTTCAACGCAGACTACGAGGCGTCATCCTCCCGCTGCAGCAGCGCGTCCCCGGCCGGGGATAGCCTCTCTTACTACCACTCACCCGCAGACTCCTTC…
X03484		5894	e	CCGAATGTGACCGCCTCCCGCTCCCTCACCCGCCGCGGGGAGGAGGAGCGGGCGAGAAGCTGCCGCCGAACGACAGGACGTTGGGGCGGCCTGGCTCCCTCAGGTTTAAGAATTGTTTAAGCTGCATCAATGGAGCACATACAGGGAGCTTGGAAGACGATCAGCAATGGTTTTGGATTCAAAGATGCCGTGTTTGATGGCTCCAGCTGCATCTCTCCTACAATAGTTCAGCAGTTTGGCTATCAGCGCCGGGCATCAGATGATGGCAAACTCACAGATCCTTCTAAGACAAGCAACACTATCCGTGTTTTCTTGCCGAACAAGCAAAGAACAGTGGTCAATGTGCGAAATGGAATGAGCTTGCATGACTGCCTTATGAAAGCACTCAAGGTGAGGGGC…
X15218		6497	A	CGGGGCGGCGGCGGGGGCCGGGGGGGCCCGGGCGCGCGGGAGCGGGAGCGGCCGGGGGAGCCGGAGCGCACCATGGAGGCGGCGGCAGGCGGCCGCGGCTGTTTCCAGCCGCACCCGGGGCTGCAGAAGACGCTGGAGCAGTTCCACCTGAGCTCCATGAGCTCGCTGGGCGGCCCGGCCGCTTTCTCGGCGCGCTGGGCGCAGGAGGCCTACAAGAAGGAGAGCGCCAAGGAGGCGGGCGCGGCCGCGGTGCCGGCGCCGGTGCCCGCAGCCACCGAGCCGCCGCCCGTGCTGCACCTGCCCGCCATCCAGCCGCCGCCGCCCGTGCTGCCCGGGCCCTTCTTCATGCCGTCCGACCGCTCCACCGAGCGCTGCGAGACCGTACTGGAAGGCGAGACC…
X77794		900	1	ACAACTGACTCTCAGAAACTGCTACACCAGCTGAATGCCCTGTTGGAACAGGAGTCTAGATGTCAGCCAAAGGTCTGTGGTTTGAGACTAATTGAGTCTGCACACGATAATGGCCTCAGAATGACTGCAAGACTAAGGGACTTTGAAGTAAAAGATCTTCTTAGTCTAACTCAGTTCTTTGGCTTTGACACAGAGACATTTTCTCTAGCTGTGAATTTACTGGACAGATTCCTGTCTAAAATGAAGGTACAGCCCAAGCACCTTGGGTGTGTTGGACTGAGCTGCTTTTATTTGGCTGTAAAATCAATAGAAGAGGAAAGGAATGTCCCATTGGCAACTGACTTGATCCGAATAAGTCAATATAGGTTTACGGTTTCAGACTTGATGAGAATGGAAAAG…
M74091		892	A	GAGCGCGGTTACCGGACGGGCTGGGTCTATGGTCGCTCCGCGGCCGCTCCGCCGCGTGGTGCTTTTTTATCAGGGCAAGCTGTGTTCCATGGCAGGGAACTTTTGGCAGAGCTCCCACTATTTGCAATGGATTTTGGATAAACAAGATCTGTTGAAGGAGCGCCAAAAGGATTTAAAGTTTCTCTCAGAGGAAGAATATTGGAAGTTACAAATATTTTTTACAAATGTTATCCAAGCATTAGGTGAACATCTTAAATTAAGACAACAAGTTATTGCCACTGCTACGGTATATTTCAAGAGATTCTATGCCAGGTATTCTCTGAAAAGTATAGATCCTGTATTAATGGCTCCTACATGTGTGTTTTTGGCATCCAAAGTAGAGGAATTTGGAGTAGTTTC…
U11791		902	s	GGACGCTGATGCGTTTGGGTTCTCGTCTGCAGACCCTCTGGACCTGGTCACGATTCCATAATGTACCACAACAGTAGTCAGAAGCGGCACTGGACCTTCTCCAGCGAGGAGCAGCTGGCAAGACTGCGGGCTGACGCCAACCGCAAATTCAGATGCAAAGCCGTGGCCAACGGGAAGGTTCTTCCGAATGATCCAGTCTTTCTTGAGCCTCATGAAGAAATGACACTCTGCAAATACTATGAGAAAAGGTTATTGGAATTCTGTTCGGTGTTTAAGCCAGCAATGCCAAGATCTGTTGTGGGTACGGCTTGTATGTATTTCAAACGTTTTTATCTTAATAACTCAGTAATGGAATATCACCCCAGGATAATAATGCTCACTTGTGCATTTTTGGCCTGC…
Z36714		899	F	GCGCTCTCAGGCGGGCTCCGGCGGCAGCGACGCGAGCGCGGCGATGGGGAGCGGCGGCGTGGTCCACTGTAGGTGTGCCAAGTGTTTCTGTTATCCTACAAAGCGAAGAATAAGGAGGAGGCCCCGAAACCTGACCATCTTGAGTCTCCCCGAAGATGTGCTCTTTCACATCCTGAAATGGCTTTCTGTAGAGGACATCCTGGCCGTCCGAGCTGTACACTCCCAGCTGAAGGACCTGGTGGACAACCACGCCAGTGTGTGGGCATGTGCCAGCTTCCAGGAGCTGTGGCCGTCTCCAGGGAACCTGAAGCTCTTTGAAAGGGCTGCTGAAAAGGGGAATTTCGAAGCTGCTGTGAAGCTGGGCATAGCCTACCTCTACAATGAAGGCCTGTCTGTGTC…
U77713		94	s	TGACCCACCTCCCTCTGCATCTCTCTCCCGACCCCCTCCTCTTCTCTGCATCTCTCTCTCTGCCTCCTCTCCTCTGCACCTCTCTCCCAACCCCCAGGTCCTCTCAGGCCTAGCTCAGATGATGCGGGAGTGCTGGTACCCAAACCCCTCTGCCCGACTCACCGCGCTGCGGATCAAGAAGACACTACAAAAAATTAGCAACAGTCCAGAGAAGCCTAAAGTGATTCAATAGCCCAGGAGCACCTGATTCCTTTCTGCCTGCAG
U78733		4087	s	ACAAGGTCATCAGAAGTACTTTGACTTTGAGGATCAACCATTTTGCGGAATAATCGTGTCCAAAATTATATACACAACCTTTTAATTTCTGTAAATTTTTAATGCAGTGTACCTAAACATAGCCATTTTCCCTGCCTGTGGACTTGAATTTCATAATCATTTTCCTGTATTCTTTTAAACAGAAGGCAGACGGTAACAAGTACTCCTTGCTGGATTGAACTTCATCTGAATGGACCTCTACAGTGGTTGGACAAAGTATTAACTCAGATGGGATCCCCTTCAGTGCGTTGCTCAAGCATGTCATAAAGCTTCACCAATCAAGTCCCATGGAAAAGACTTAATGTAAACAACTCTCTCTCGGTCAATAGCATTGTGTGTGGTCCCTATGGACTGTTTACT…
U83508		284	s	CAGCTGACTCAGGCAGGCTCCATGCTGAACGGTCACACAGAGAGGAAACAATAAATCTCAGCTACTATGCAATAAATATCTCAAGTTTTAACGAAGAAAAACATCATTGCAGTGAAATAAAAAATTTTAAAATTTTAGAACAAAGCTAACAAATGGCTAGTTTTCTATGATTCTTCTTCAAACGCTTTCTTTGAGGGGGAAAGAGTCAAACAAACAAGCAGTTTTACCTGAAATAAAGAACTAGTTTTAGAGGTCAGAAGAAAGGAGCAAGTTTTGCGAGAGGCACGGAAGGAGTGTGCTGGCAGTACAATGACAGTTTTCCTTTCCTTTGCTTTCCTCGCTGCCATTCTGACTCACATAGGGTGCAGCAATCAGCGCCGAAGTCCAGAAAACAGTGGG…
U18062		6879	s	CGAGCTGCGCCTCTCGGCAAGATTTCGCGCTGCCCATCCCGGGCCCTTTCATCAGTAATCAGTAGTGGATCACTCTGCCAAGCGGCAGGAAGAATTAAGGAAACGACAAGGAGACGCTCGGCTCTCTCCCGCTTGGCTCCTTTCGGCCTCCTCTTCCCTTCGCTCCGGCCCGGTGAAACTGAACTTATAATCGTCACTGGATTGTAAGTACCCGAGGCGAAGAGAGCTCGCTGAGCCCTGATTTTTTGAGTGTCTTTGTTCCGGGAGAGTTTGTGAGTTGAAAGTATCTCTGCTGGGCTTTCTGGGCCGAAAACCGTTCCGGGGGAGCCGCCATTTGCTTTCCTGTTCCCTAGCTAGCTAGCTAGCTCTCTCCGCGTTGTCCGGCAGCGGCACCTAGAG…
U83659		8714	s	GTGTGTTGCACCAGGCACTGCTGCACAACAAGATACGCTCGCCACAGTCCTTCTTTGACACCACACCATCAGGCCGCATCCTGAACTGCTTCTCCAAGGACATCTATGTCGTTGATGAGGTTCTGGCCCCTGTCATCCTCATGCTGCTCAATTCCTTCTTCAACGCCATCTCCACTCTTGTGGTCATCATGGCCAGCACGCCGCTCTTCACTGTGGTCATCCTGCCCCTGGCTGTGCTCTACACCTTAGTGCAGCGCTGCTATGCAGCCACATCACGGCAACTGAAGCGGCTGGAATCAGTCAGCCGCTCACCTATCTACTCCCACTTTTCGGAGACAGTGACTGGTGCCAGTGTCATCCGGGCCTACAACCGCAGCCGGGATTTTGAGATCATCAGTG…
U83660		10257	s	ACTTAAAGAAACCATTGAAGATCTTCCTGGTAAAATGGATACTGAATTAGCAGAATCAGGATCCAATTTTAGTGTTGGACAAAGACAACTGGTGTGCCTTGCCAGGGCAATTCTCAGGAAAAATCAGATATTGATTATTGATGAAGCGACGGCAAATGTGGATCCAAGAACTGATGAGTTAATACAAAAAAAAATCCGGGAGAAATTTGCCCACTGCACCGTGCTAACCATTGCACACAGATTGAACACCATTATTGACAGCGACAAGATAATGGTTTTAGATTCAGGAAGACTGAAAGAATATGATGAGCCGTATGTTTTGCTGCAAAATAAAGAGAGCCTATTTTACAAGATGGTGCAACAACTTGGCAAGGCAGAAGNNNNNNNNCTCACTGAAAC…
U83661		10057	s	GGGGGGGGGGGGGGTGGGAGCGTGGTTGAGCGGCTGGCGCGGTTGTCCTGGAGCAGGGGCGCAGGAATTCTGATGTGAAACTAACAGTCTGTGAGCCCTGGAACCTCCACTCAGAGAAGATGAAGGATATCGACATAGGAAAAGAGTATATCATCCCCAGTCCTGGGTATAGAAGTGTGAGGGAGAGAACCAGCACTTCTGGGACGCACAGAGACCGTGAAGATTCCAAGTTCAGGAGAACTCGACCGTTGGAATGCCAAGATGCCTTGGAAACAGCAGCCCGAGCCGAGGGCCTCTCTCTTGATGCCTCCATGCATTCTCAGCTCAGAATCCTGGATGAGGAGCATCCCAAGGGAAAGTACCATCATGGCTTGAGTGCTCTGAAGCCCATCCGGACTA…
U83661		10057	s	GGGGGGGGGGGGGGTGGGAGCGTGGTTGAGCGGCTGGCGCGGTTGTCCTGGAGCAGGGGCGCAGGAATTCTGATGTGAAACTAACAGTCTGTGAGCCCTGGAACCTCCACTCAGAGAAGATGAAGGATATCGACATAGGAAAAGAGTATATCATCCCCAGTCCTGGGTATAGAAGTGTGAGGGAGAGAACCAGCACTTCTGGGACGCACAGAGACCGTGAAGATTCCAAGTTCAGGAGAACTCGACCGTTGGAATGCCAAGATGCCTTGGAAACAGCAGCCCGAGCCGAGGGCCTCTCTCTTGATGCCTCCATGCATTCTCAGCTCAGAATCCTGGATGAGGAGCATCCCAAGGGAAAGTACCATCATGGCTTGAGTGCTCTGAAGCCCATCCGGACTA…
AF007111		4194	s	CGGCACGAGCTAGGATCTGTGACTGCCACCCCTCCCCCCACCCGGGCTCGGCGGGGGAGCGACTCATGGAGCTGCCGTAAGTTTTACCAACAGACTGCAGTTTCTTCACTACCAAAATGACATCATTTTCCACCTCTGCTCAGTGTTCAACATCTGACAGTGCTTGCAGGATCTCTCCTGGACAAATCAATCAGGTACGACCAAAACTGCCGCTTTTGAAGATTTTGCATGCAGCAGGTGCGCAAGGTGAAATGTTCACTGTTAAAGAGGTCATGCACTATTTAGGTCAGTACATAATGGTGAAGCAACTTTATGATCAGCAGGAGCAGCATATGGTATATTGTGGTGGAGATCTTTTGGGAGAACTACTGGGACGTCAGAGCTTCTCCGTAAAGAACC…
K03218		6714	2	CTGCCACAGGGATGGTGAACCGCGAGGTGCTGGACCAGGTGGAGCGGGGCTACCGGATGCCCTGCCCGCCGGAGTGTCCCGAGTCCCTGCACGACCTCATGTGCCAGTGCTGGCGGAAGGAGCCTGAGGAGCGGCCCACCTTCGAGTACCTGCAGGCCTTCCTGGAGGACTACTTCACGTCCACCGAGCCCCAGTACCAGCCCGGGGAGAACCTCTAGGCACAGGCGGGCCCAGACCGGCTTCTCGGCTTGGATC
M22898		7157	1	GCTTCTGTCTCCTACAGCCACCTGAAGTCCAAAAAGGGTCAGTCTACCTCCCGCCATAAAAAACTCATGTTCAAGACAGAAGGGCCTGACTCAGACTGACATTCTCCACTTCTTGTTCCCCACTGACAGCCTCCCTCCCCCATCTCTCCCTCCCCTGCCATTTTGGGTTTTGGGTCTTTGAACCCTTGCTTGCAATAGGTGTGCGTCAGAAGCACCCAGGACTTCCATTTGCTTTGTCCCGGGGCTCCACTGAACAAGTTGGCCTGCACTGGTGTTTTGTTGTGGGGAGGAGGATGGGGAGTAGGACATACCAGCTTAGATTTTAAGGTTTTTACTGTGAGGGATGTTTGGGAGATGTAAGAAATGTTCTTGCAGTTAAGGGTTAGTTTACAATCAGCC…
U21858		6880	s	CCGGGGACCATGTTGCTTCCGAACATCCTGCTCACCGGTACACCAGGGGTTGGAAAAACCACACTAGGCAAAGAACTTGCGTCAAAATCAGGACTGAAATACATTAATGTGGGTGATTTAGCTCGAGAAGTCTGATCATCGGATATCATGGAGTCTGGCAAGACGGCTTCTCCCAAGAGCATGCCGAAAGATGCACAGATGATGGCACAAATCCTGAAGGATATGGGGATTACAGAATATGAGCCAAGAGTTATAAATCAGATGTTGGAGTTTGCCTTCCGATATGTGACCACAATTCTAGATGATGCAAAAATTTATTCAAGCCATGCTAAGAAAGCTACTGTTGATGCAGATGATGTGCGATTGGCAATCCAGTGCCGCGCTGATCAGTCTTTTACC…
M54968		3845	s	TCCTAGGCGGCGGCCGCGGCGGCGGAGGCAGCAGCGGCGGCGGCAGTGGCGGCGGCGAAGGTGGCGGCGGCTCGGCCAGTACTCCCGGCCCCCGCCATTTCGGACTGGGAGCGAGCGCGGCGCAGGCACTGAAGGCGGCGGCGGGGCCAGAGGCTCAGCGGCTCCCAGGTGCGGGAGAGAGGCCTGCTGAAAATGACTGAATATAAACTTGTGGTAGTTGGAGCTTGTGGCGTAGGCAAGAGTGCCTTGACGATACAGCTAATTCAGAATCATTTTGTGGACGAATATGATCCAACAATAGAGGATTCCTACAGGAAGCAAGTAGTAATTGATGGAGAAACCTGTCTCTTGGATATTCTCGACACAGCAGGTCAAGAGGAGTACAGTGCAATGAGGGAC…
U33761		6502	s	GAATTCCGGGCTGTAGAGCTTGCCCGCGCAGTGGGGATGGAACGTTGCTAGGCTTAGCGGGTCTGGCTGCTGGAGGCCCGAGCAGCACGCTCGAGCCGACGCGCGCCAAAGCGGGAATCTGGAAGGCGAAGCAGCTCTGCAAGTTTAATGCACGTATTTAAAACTCCCGGGCCTGCGGACGCTATGCACAGGAAGCACCTCCAGGAGATTCCAGACCTGAGTAGCAACGTTGCCACCAGCTTCACGTGGGGATGGGATTCCAGCAAGACTTCTGAACTGCTGTCAGGCATGGGGGTCTCCGCCCTGGAGAAAGAGGAGCCCGACAGTGAGAACATCCCCCAGGAACTGCTCTCAAACCTGGGCCACCCGGAGAGCCCCCCACGGAAACGGCTGAAGAGC…
U37022		1019	s	CCCTCCTCCCAGTCGAAGCACCTCCTGTCCGCCCCTCAGCGCATGGGTGGCGGTCACGTGCCCAGAACGTCCGGCGTTCGCCCCGCCCTCCCAGTTTCCGCGCGCCTCTTTGGCAGCTGGTCACATGGTGAGGGTGGGGGTGAGGGGGCCTCTCTAGCTTGCGGCCTGTGTCTATGGTCGGGCCCTCTGCGTCCAGCTGCTCCGGACCGAGCTCGGGTGTATGGGGCCGTAGGAACCGGCTCCGGGGCCCCGATAACGGGCCGCCCCCACAGCACCCCGGGCTGGCGTGAGGTAAGTGCAGTCCCTTCCCAGGAATGAGAACCAGTGCCCGCCCCCCTCACAGCTTTCCACGCGTTCGTTTCGCGAGCTGGTTATGGAAGGGTCGCTCAAGGGCGGGAA…
X51688		890	A	CGGCAGCCAGCCTATTCTTTGGCCGGGTCGGTGCGAGTGGTCGGCTGGGCAGAGTGCACGCTGCTTGGCGCCGCAGGTGATCCCGCCGTCCACTCCCGGGAGCAGTGATGTTGGGCAACTCTGCGCCGGGGCCTGCGACCCGCGAGGCGGGCTCGGCGCTGCTAGCATTGCAGCAGACGGCGCTCCAAGAGGACCAGGAGAATATCAACCCGGAAAAGGCAGCGCCCGTCCAACAACCGCGGACCCGGGCCGCGCTGGCGGTACTGAAGTCCGGGAACCCGCGGGGTCTAGCGCAGCAGCAGAGGCCGAAGACGAGACGGGTTGCACCCCTTAAGGATCTTCCTGTAAATGATGAGCATGTCACCGTTCCTCCTTGGAAAGCAAACAGTAAACAGCCTG…
AF001359		4292	s	ACCAAGCTTAGGAGCCAGCACCGCTCTTTGACCTTGCCATGCTTGCCTTAG
M25753		891	d	TTGGTTTCTGCTGGGTGTAGGTCCTTGGCTGGTCGGGCTCCGGTGTTCTGCTTCTCCCCGCTGAGCTGCTGCCTGGTGAAGAGGAAGCCATGGCGCTCCGAGTCACCAGGAACTCGAAAATTAATGCTGAAAATAAGGCGAAGATCAACATGGCAGGCGCAAAGCGCGTTCCTACGGCCCCTGCTGCAACCTCCAAGCCCGGACTGAGGCCAAGAACAGCTCTTGGGGACATTGGTAACAAAGTCAGTGAACAACTGCAGGCCAAAATGCCTATGAAGAAGGAAGCAAAACCTTCAGCTACTGGAAAAGTCATTGATAAAAAACTACCAAAACCTCTTGAAAAGGTACCTATGCTGGTGCCAGTGCCAGTGTCTGAGCCAGTGCCAGAGCCAGAACCTG…
M60614		51352	s	GAGGTGGGAGGAGTTCCCTGCAGCCTGCGGGGCCAAGAAGAAAGTGCTAAGCTGAGGAGCCGCAGTCGGAGGACCCCAGGGACCCGACAGGAAGTCTCCGTACGACCCCAACGGATCCACATGCCCGGAAGCCCAGGCGACACTAAGCCAGCGCTGGGGAACTGACGTACTCCTGCAGTCGCAGGGCGCTCCATGCCTCTCTGTCCTCTTCTTTGTTGTGGGTAACGTTCTCTGCGGGAGACCTGAGGTTTTCCAAGGGGGACATGCCAGCTACACTGGCCTTGGCGCCCTGAGCTAAGCACCAGGACTCACAGCCTAGCACGAAGGCAGGTAGCACCTTCACCCGCCGCGGACGATAGGCGCTCTCCTGTACCTCCTTTAGCTCGCGAGGCCCGCCCT…
[truncated: 542 more rows]
