# Supplementary material for: AffyMAPSDetector: a software tool to characterize Affymetrix GeneChip™ expression arrays with respect to SNPs
Source: BMC Bioinformatics. 2007 Jul 30;8:276. doi: 10.1186/1471-2105-8-276 (PMC1959249; doi:10.1186/1471-2105-8-276)
Supplement: Additional file 6 — Additional SNP information for Probes having SNPs. This file contains additional SNP information, extracted by AffyMAPSDetector from NCBI dbSNP, for probe having SNPs. [file 1471-2105-8-276-S6.xls]

Nucleotide Accession No	SNP Location in mRNA Seq	Axis Orientation	dbSNP Cluster ID (rs#)	Protein Acc No	Function	Hetero-zygocity	SNP Class	Allele
X60188	1080	PLUS STRAND	1143695	CAA42744.1	UNCLASSIFIED	0.049	1	'A/G'
X60188	1422	PLUS STRAND	3751867	CAA42744.1	UNCLASSIFIED	N.D.	1	'A/G'
X60188	1434	PLUS STRAND	7542	CAA42744.1	UNCLASSIFIED	0.498	1	'C/G'
X60188	1515	PLUS STRAND	1062543	CAA42744.1	UNCLASSIFIED	N.D.	1	'C/T'
X60188	1610;1611	MINUS STRAND	5816507	CAA42744.1	UNCLASSIFIED	N.D.	2	'-/G'
X60188	1615	PLUS STRAND	1042404	CAA42744.1	UNCLASSIFIED	N.D.	1	'C/T'
X60957	3599	PLUS STRAND	1801008	CAA43290.1	UNCLASSIFIED	N.D.	1	'C/G'
X60957	3670	MINUS STRAND	8966	CAA43290.1	UNCLASSIFIED	N.D.	1	'A/G'
X68149	213	PLUS STRAND	2230319	CAA48252.1	UNCLASSIFIED	0.115	1	'G/T'
X68149	912	PLUS STRAND	2230320	CAA48252.1	UNCLASSIFIED	0.033	1	'C/T'
X68149	918	PLUS STRAND	2230321	CAA48252.1	UNCLASSIFIED	0.076	1	'C/T'
X68149	1098	MINUS STRAND	598207	CAA48252.1	UNCLASSIFIED	0.499	1	'C/G'
X68149	1114	MINUS STRAND	665648	CAA48252.1	UNCLASSIFIED	N.D.	1	'C/T'
X68149	1430	MINUS STRAND	3922	CAA48252.1	UNCLASSIFIED	0.500	1	'C/T'
X68149	1490	PLUS STRAND	1053881	CAA48252.1	UNCLASSIFIED	N.D.	1	'A/G'
X68149	1518	MINUS STRAND	676925	CAA48252.1	UNCLASSIFIED	0.281	1	'C/G'
X68149	1885	MINUS STRAND	3741331	CAA48252.1	UNCLASSIFIED	0.081	1	'A/G'
X68149	2036	PLUS STRAND	1063929	CAA48252.1	UNCLASSIFIED	N.D.	1	'G/T'
X68149	2085	MINUS STRAND	3741330	CAA48252.1	UNCLASSIFIED	N.D.	1	'A/C'
X68149	2197	PLUS STRAND	3136698	CAA48252.1	UNCLASSIFIED	0.028	1	'A/G'
X68149	2300	PLUS STRAND	1053879	CAA48252.1	UNCLASSIFIED	N.D.	1	'C/G'
X68149	2669	PLUS STRAND	1053877	CAA48252.1	UNCLASSIFIED	N.D.	1	'A/C'
X68149	2685	MINUS STRAND	14811	CAA48252.1	UNCLASSIFIED	N.D.	1	'A/G'
X68149	213	PLUS STRAND	2230319	CAA48252.1	UNCLASSIFIED	0.115	1	'G/T'
X68149	912	PLUS STRAND	2230320	CAA48252.1	UNCLASSIFIED	0.033	1	'C/T'
X68149	918	PLUS STRAND	2230321	CAA48252.1	UNCLASSIFIED	0.076	1	'C/T'
X68149	1098	MINUS STRAND	598207	CAA48252.1	UNCLASSIFIED	0.499	1	'C/G'
X68149	1114	MINUS STRAND	665648	CAA48252.1	UNCLASSIFIED	N.D.	1	'C/T'
X68149	1430	MINUS STRAND	3922	CAA48252.1	UNCLASSIFIED	0.500	1	'C/T'
X68149	1490	PLUS STRAND	1053881	CAA48252.1	UNCLASSIFIED	N.D.	1	'A/G'
X68149	1518	MINUS STRAND	676925	CAA48252.1	UNCLASSIFIED	0.281	1	'C/G'
X68149	1885	MINUS STRAND	3741331	CAA48252.1	UNCLASSIFIED	0.081	1	'A/G'
X68149	2036	PLUS STRAND	1063929	CAA48252.1	UNCLASSIFIED	N.D.	1	'G/T'
X68149	2085	MINUS STRAND	3741330	CAA48252.1	UNCLASSIFIED	N.D.	1	'A/C'
X68149	2197	PLUS STRAND	3136698	CAA48252.1	UNCLASSIFIED	0.028	1	'A/G'
X68149	2300	PLUS STRAND	1053879	CAA48252.1	UNCLASSIFIED	N.D.	1	'C/G'
X68149	2669	PLUS STRAND	1053877	CAA48252.1	UNCLASSIFIED	N.D.	1	'A/C'
X68149	2685	MINUS STRAND	14811	CAA48252.1	UNCLASSIFIED	N.D.	1	'A/G'
X68277	1783	PLUS STRAND	12394	CAA48338.1	UNCLASSIFIED	N.D.	1	'G/T'
X68277	1838	PLUS STRAND	1058947	CAA48338.1	UNCLASSIFIED	N.D.	1	'A/C'
U48705	1597	MINUS STRAND	1264323	AAC50917.1	UNCLASSIFIED	0.489	1	'C/T'
U48705	2667	PLUS STRAND	1049621	AAC50917.1	UNCLASSIFIED	N.D.	1	'C/G'
U48705	5065	MINUS STRAND	1264320	AAC50917.1	UNCLASSIFIED	0.315	1	'A/G'
U48705	6491	MINUS STRAND	1264319	AAC50917.1	UNCLASSIFIED	0.135	1	'A/G'
U48705	7599	MINUS STRAND	1264318	AAC50917.1	UNCLASSIFIED	N.D.	1	'C/G'
U48705	8769	MINUS STRAND	1264317	AAC50917.1	UNCLASSIFIED	N.D.	1	'A/G'
U48705	8898	MINUS STRAND	1049623	AAC50917.1	UNCLASSIFIED	0.494	1	'A/G'
U48705	11188	PLUS STRAND	1049628	AAC50917.1	UNCLASSIFIED	0.426	1	'C/T'
U48705	11606	MINUS STRAND	1049633	AAC50917.1	UNCLASSIFIED	0.289	1	'C/T'
U48705	11746	PLUS STRAND	8408	AAC50917.1	UNTRANSLATED	0.428	1	'C/T'
U51004	164	PLUS STRAND	4696	AAC71077.1	UNCLASSIFIED	0.390	1	'C/T'
U51004	242	PLUS STRAND	1802917	AAC71077.1	UNCLASSIFIED	N.D.	1	'C/T'
U51004	420	PLUS STRAND	4878	AAC71077.1	UNCLASSIFIED	N.D.	1	'A/G'
Y08200	845	PLUS STRAND	1050589	CAA69382.1	UNCLASSIFIED	N.D.	1	'C/T'
Y08200	973	PLUS STRAND	1131224	CAA69382.1	UNCLASSIFIED	N.D.	1	'G/T'
Y08200	985	PLUS STRAND	1131225	CAA69382.1	UNCLASSIFIED	N.D.	1	'C/T'
Y08200	1696	PLUS STRAND	14193	CAA69382.1	UNCLASSIFIED	0.469	1	'C/T'
U53442	1081	PLUS STRAND	1129959	AAB05036.1	UNCLASSIFIED	N.D.	1	'C/T'
U53442	1456	MINUS STRAND	2072878	AAB05036.1	UNCLASSIFIED	0.033	1	'A/G'
U53442	1545	MINUS STRAND	2072877	AAB05036.1	UNCLASSIFIED	N.D.	1	'C/T'
U53442	1695	MINUS STRAND	6010222	AAB05036.1	UNCLASSIFIED	N.D.	1	'C/T'
U54778	95	PLUS STRAND	1050182	AAC50710.1	UNCLASSIFIED	N.D.	1	'A/C'
U54778	216	PLUS STRAND	1802758	AAC50710.1	UNCLASSIFIED	0.058	1	'A/G'
U54778	1017	PLUS STRAND	1804921	AAC50710.1	UNCLASSIFIED	N.D.	1	'G/T'
U54778	1030	MINUS STRAND	181444	AAC50710.1	UNCLASSIFIED	N.D.	1	'A/C'
U54778	1105	PLUS STRAND	7266	AAC50710.1	UNCLASSIFIED	0.167	1	'A/G'
U54778	1106	MINUS STRAND	191652	AAC50710.1	UNCLASSIFIED	N.D.	1	'A/C'
U54778	1179	PLUS STRAND	9393	AAC50710.1	UNCLASSIFIED	0.124	1	'C/T'
U54778	1298	PLUS STRAND	1804637	AAC50710.1	UNCLASSIFIED	N.D.	1	'G/T'
U54778	1389	PLUS STRAND	1804636	AAC50710.1	UNCLASSIFIED	N.D.	1	'A/G'
U54778	1609	PLUS STRAND	15219	AAC50710.1	UNCLASSIFIED	N.D.	1	'G/T'
U54778	1628	PLUS STRAND	1804635	AAC50710.1	UNCLASSIFIED	N.D.	1	'A/C'
U54778	1631	PLUS STRAND	1804922	AAC50710.1	UNCLASSIFIED	N.D.	1	'A/G'
U57317	2752	PLUS STRAND	1138421	AAC50890.2	UNCLASSIFIED	N.D.	1	'G/T'
U59913	116	PLUS STRAND	3756691	AAC50791.1	UNCLASSIFIED	N.D.	1	'A/G'
U59913	718	PLUS STRAND	1047243	AAC50791.1	UNCLASSIFIED	N.D.	1	'G/T'
U60325	211	PLUS STRAND	3087373	AAC50712.1	UNCLASSIFIED	0.013	1	'C/T'
U60325	1129	PLUS STRAND	2307437	AAC50712.1	UNCLASSIFIED	0.012	1	'C/T'
U60325	3117	PLUS STRAND	2307431	AAC50712.1	UNCLASSIFIED	0.025	1	'C/T'
U60325	3564	PLUS STRAND	2307445	AAC50712.1	UNCLASSIFIED	0.012	1	'C/T'
U60325	3849	PLUS STRAND	3179578	AAC50712.1	UNCLASSIFIED	N.D.	1	'C/T'
U60325	4078	PLUS STRAND	3176247	AAC50712.1	UNCLASSIFIED	0.012	1	'A/G'
U60325	4179	PLUS STRAND	3202396	AAC50712.1	UNCLASSIFIED	N.D.	1	'C/T'
U81787	542	PLUS STRAND	1051882	AAB51685.1	UNCLASSIFIED	N.D.	1	'A/G'
U81787	1422	PLUS STRAND	1051886	AAB51685.1	UNCLASSIFIED	0.500	1	'C/T'
U81787	1824	MINUS STRAND	3741627	AAB51685.1	UNCLASSIFIED	0.459	1	'G/T'
U81787	542	PLUS STRAND	1051882	AAB51685.1	UNCLASSIFIED	N.D.	1	'A/G'
U81787	1422	PLUS STRAND	1051886	AAB51685.1	UNCLASSIFIED	0.500	1	'C/T'
U81787	1824	MINUS STRAND	3741627	AAB51685.1	UNCLASSIFIED	0.459	1	'G/T'
Y09305	485;486	PLUS STRAND	1800996	CAA70488.1	UNCLASSIFIED	N.D.	2	'-/CAG'
Y09305	522	PLUS STRAND	1801016	CAA70488.1	UNCLASSIFIED	N.D.	1	'A/T'
U85611	197	PLUS STRAND	3210935	AAB53387.1	UNCLASSIFIED	N.D.	1	'C/G'
U85611	198	PLUS STRAND	1127801	AAB53387.1	UNCLASSIFIED	N.D.	1	'C/T'
U85611	228	PLUS STRAND	1139752	AAB53387.1	UNCLASSIFIED	N.D.	1	'C/T'
U85611	308	PLUS STRAND	1139757	AAB53387.1	UNCLASSIFIED	N.D.	1	'A/C'
U85611	335	PLUS STRAND	1804798	AAB53387.1	UNCLASSIFIED	N.D.	1	'A/G'
U85611	661	PLUS STRAND	1804804	AAB53387.1	UNCLASSIFIED	N.D.	1	'C/T'
J00219	4749	PLUS STRAND	1042274	AAB59534.1	UNCLASSIFIED	N.D.	1	'A/G'
V00542	245	PLUS STRAND	1053884	CAA23803.1	UNCLASSIFIED	N.D.	1	'A/G'
V00542	441	PLUS STRAND	1062573	CAA23803.1	UNCLASSIFIED	N.D.	1	'A/G'
V00542	466	MINUS STRAND	3750480	CAA23803.1	UNCLASSIFIED	0.484	1	'A/T'
V00542	472	PLUS STRAND	1062574	CAA23803.1	UNCLASSIFIED	0.466	1	'C/T'
V00542	477	PLUS STRAND	1053886	CAA23803.1	UNCLASSIFIED	N.D.	1	'C/T'
V00542	545	PLUS STRAND	1053887	CAA23803.1	UNCLASSIFIED	0.064	1	'C/T'
V00542	579	PLUS STRAND	702212	CAA23803.1	UNCLASSIFIED	N.D.	1	'C/T'
V00542	584	PLUS STRAND	1062576	CAA23803.1	UNCLASSIFIED	0.484	1	'G/T'
V00542	607	PLUS STRAND	3203582	CAA23803.1	UNCLASSIFIED	N.D.	1	'G/T'
V00542	917	PLUS STRAND	1062590	CAA23803.1	UNCLASSIFIED	N.D.	1	'G/T'
X02158	1947	MINUS STRAND	507392	CAA26095.1	UNCLASSIFIED	N.D.	1	'C/T'
X02158	2162	MINUS STRAND	484199	CAA26095.1	UNCLASSIFIED	N.D.	1	'A/G'
X02612	6819	PLUS STRAND	1048943	CAA26458.1	UNCLASSIFIED	0.177	1	'A/G'
X02612	6819	PLUS STRAND	1048943	CAA26458.1	UNCLASSIFIED	0.177	1	'A/G'
U41068	970	PLUS STRAND	1054531	AAC17464.1	UNCLASSIFIED	N.D.	1	'A/T'
U41068	970	PLUS STRAND	1054531	AAC17465.1	UNCLASSIFIED	N.D.	1	'A/T'
U41068	970	PLUS STRAND	1054531	AAC17464.1	UNCLASSIFIED	N.D.	1	'A/T'
U41068	970	PLUS STRAND	1054531	AAC17465.1	UNCLASSIFIED	N.D.	1	'A/T'
U43431	106	PLUS STRAND	2273030	AAB03695.1	UNCLASSIFIED	0.120	1	'G/T'
U43431	312	PLUS STRAND	2230153	AAB03694.1	UNCLASSIFIED	0.033	1	'A/G'
U43431	312	PLUS STRAND	2230153	AAB03695.1	UNCLASSIFIED	0.033	1	'A/G'
U43431	1704	PLUS STRAND	2230154	AAB03694.1	UNCLASSIFIED	0.420	1	'C/T'
U43431	1704	PLUS STRAND	2230154	AAB03695.1	UNCLASSIFIED	0.420	1	'C/T'
U43431	2494	MINUS STRAND	9911283	AAB03695.1	UNCLASSIFIED	N.D.	1	'C/T'
U43431	3286;3287	PLUS STRAND	3215557	AAB03694.1	UNCLASSIFIED	N.D.	2	'-/C'
U43431	3286;3287	PLUS STRAND	3215557	AAB03695.1	UNCLASSIFIED	N.D.	2	'-/C'
U43431	3584	PLUS STRAND	1925	AAB03694.1	UNCLASSIFIED	0.352	1	'C/T'
U43431	3584	PLUS STRAND	1925	AAB03695.1	UNCLASSIFIED	0.352	1	'C/T'
U43431	3721	PLUS STRAND	3088175	AAB03694.1	UNCLASSIFIED	0.308	1	'A/C'
U43431	3721	PLUS STRAND	3088175	AAB03695.1	UNCLASSIFIED	0.308	1	'A/C'
U07806	1763	PLUS STRAND	1061982	AAB60380.1	UNCLASSIFIED	N.D.	1	'A/G'
U07806	2018	PLUS STRAND	2223477	AAB60380.1	UNCLASSIFIED	0.495	1	'A/G'
U07806	2669	PLUS STRAND	7344661	AAB60380.1	UNCLASSIFIED	N.D.	1	'A/G'
U07806	2687	PLUS STRAND	3180629	AAB60380.1	UNCLASSIFIED	N.D.	1	'C/T'
U07806	2689	PLUS STRAND	3180630	AAB60380.1	UNCLASSIFIED	N.D.	1	'A/T'
U07806	2691	PLUS STRAND	1041953	AAB60380.1	UNCLASSIFIED	0.020	1	'A/T'
U07806	2711	PLUS STRAND	6065314	AAB60380.1	UNCLASSIFIED	N.D.	1	'C/T'
U07806	2778	PLUS STRAND	6072278	AAB60380.1	UNCLASSIFIED	N.D.	1	'C/T'
U07806	3125	PLUS STRAND	1042234	AAB60380.1	UNCLASSIFIED	N.D.	1	'C/T'
U07806	3258	PLUS STRAND	15476	AAB60380.1	CODING	N.D.	1	'C/T'
U07806	3344	PLUS STRAND	1042366	AAB60380.1	UNCLASSIFIED	N.D.	1	'A/G'
U14394	915	PLUS STRAND	1804709	AAB60373.1	UNCLASSIFIED	N.D.	1	'G/T'
U14394	1036	PLUS STRAND	1804710	AAB60373.1	UNCLASSIFIED	N.D.	1	'G/T'
U14394	1236	PLUS STRAND	1060198	AAB60373.1	UNCLASSIFIED	N.D.	1	'A/C'
U14394	1886	PLUS STRAND	1802676	AAB60373.1	UNCLASSIFIED	N.D.	1	'A/C'
U14394	2699	PLUS STRAND	5754314	AAB60373.1	UNCLASSIFIED	N.D.	1	'C/T'
U14394	2720	PLUS STRAND	3207540	AAB60373.1	UNCLASSIFIED	N.D.	1	'A/G'
U14394	2732;2733	PLUS STRAND	137486	AAB60373.1	UNCLASSIFIED	N.D.	2	'-/A'
U14394	2820	PLUS STRAND	5998648	AAB60373.1	UNCLASSIFIED	N.D.	1	'C/T'
U14394	2878	MINUS STRAND	1427384	AAB60373.1	UNCLASSIFIED	0.385	1	'A/G'
U14394	2935;2937	PLUS STRAND	16447	AAB60373.1	UNCLASSIFIED	0.444	2	'-/AGA'
U14394	3574	PLUS STRAND	9621578	AAB60373.1	UNCLASSIFIED	N.D.	1	'C/T'
U14394	3609	PLUS STRAND	2267184	AAB60373.1	UNCLASSIFIED	0.364	1	'C/T'
U14394	3777	PLUS STRAND	2267185	AAB60373.1	UNCLASSIFIED	0.178	1	'A/G'
U14394	3848	PLUS STRAND	1065314	AAB60373.1	UNCLASSIFIED	0.385	1	'C/T'
U14394	3895	PLUS STRAND	1802678	AAB60373.1	UNCLASSIFIED	N.D.	1	'A/G'
U14394	4203	PLUS STRAND	1802679	AAB60373.1	UNCLASSIFIED	N.D.	1	'A/C'
U14394	4337	PLUS STRAND	11287	AAB60373.1	UNCLASSIFIED	0.028	1	'C/T'
U14394	4346	PLUS STRAND	12234	AAB60373.1	UNCLASSIFIED	N.D.	1	'C/G'
U14394	4357	PLUS STRAND	3206603	AAB60373.1	UNCLASSIFIED	N.D.	1	'C/T'
U14394	4416	PLUS STRAND	3206624	AAB60373.1	UNCLASSIFIED	N.D.	1	'C/T'
U14394	4426	PLUS STRAND	1802677	AAB60373.1	UNCLASSIFIED	N.D.	1	'A/T'
U14394	4511	PLUS STRAND	1802680	AAB60373.1	UNCLASSIFIED	N.D.	1	'A/C'
U14394	4533	PLUS STRAND	1061585	AAB60373.1	UNCLASSIFIED	N.D.	1	'A/C'
U14394	4557	PLUS STRAND	3202694	AAB60373.1	UNCLASSIFIED	N.D.	1	'C/T'
U14394	915	PLUS STRAND	1804709	AAB60373.1	UNCLASSIFIED	N.D.	1	'G/T'
U14394	1036	PLUS STRAND	1804710	AAB60373.1	UNCLASSIFIED	N.D.	1	'G/T'
U14394	1236	PLUS STRAND	1060198	AAB60373.1	UNCLASSIFIED	N.D.	1	'A/C'
U14394	1886	PLUS STRAND	1802676	AAB60373.1	UNCLASSIFIED	N.D.	1	'A/C'
U14394	2699	PLUS STRAND	5754314	AAB60373.1	UNCLASSIFIED	N.D.	1	'C/T'
U14394	2720	PLUS STRAND	3207540	AAB60373.1	UNCLASSIFIED	N.D.	1	'A/G'
U14394	2732;2733	PLUS STRAND	137486	AAB60373.1	UNCLASSIFIED	N.D.	2	'-/A'
U14394	2820	PLUS STRAND	5998648	AAB60373.1	UNCLASSIFIED	N.D.	1	'C/T'
U14394	2878	MINUS STRAND	1427384	AAB60373.1	UNCLASSIFIED	0.385	1	'A/G'
U14394	2935;2937	PLUS STRAND	16447	AAB60373.1	UNCLASSIFIED	0.444	2	'-/AGA'
U14394	3574	PLUS STRAND	9621578	AAB60373.1	UNCLASSIFIED	N.D.	1	'C/T'
U14394	3609	PLUS STRAND	2267184	AAB60373.1	UNCLASSIFIED	0.364	1	'C/T'
U14394	3777	PLUS STRAND	2267185	AAB60373.1	UNCLASSIFIED	0.178	1	'A/G'
U14394	3848	PLUS STRAND	1065314	AAB60373.1	UNCLASSIFIED	0.385	1	'C/T'
U14394	3895	PLUS STRAND	1802678	AAB60373.1	UNCLASSIFIED	N.D.	1	'A/G'
U14394	4203	PLUS STRAND	1802679	AAB60373.1	UNCLASSIFIED	N.D.	1	'A/C'
U14394	4337	PLUS STRAND	11287	AAB60373.1	UNCLASSIFIED	0.028	1	'C/T'
U14394	4346	PLUS STRAND	12234	AAB60373.1	UNCLASSIFIED	N.D.	1	'C/G'
U14394	4357	PLUS STRAND	3206603	AAB60373.1	UNCLASSIFIED	N.D.	1	'C/T'
U14394	4416	PLUS STRAND	3206624	AAB60373.1	UNCLASSIFIED	N.D.	1	'C/T'
U14394	4426	PLUS STRAND	1802677	AAB60373.1	UNCLASSIFIED	N.D.	1	'A/T'
U14394	4511	PLUS STRAND	1802680	AAB60373.1	UNCLASSIFIED	N.D.	1	'A/C'
U14394	4533	PLUS STRAND	1061585	AAB60373.1	UNCLASSIFIED	N.D.	1	'A/C'
U14394	4557	PLUS STRAND	3202694	AAB60373.1	UNCLASSIFIED	N.D.	1	'C/T'
U14407	888	PLUS STRAND	10519613	AAA21551.1	UNCLASSIFIED	0.299	1	'A/C'
U19180	681	MINUS STRAND	2261873	AAC50123.1	UNCLASSIFIED	N.D.	1	'C/T'
U19180	715	MINUS STRAND	2838188	AAC50123.1	UNCLASSIFIED	N.D.	1	'A/C'
U19180	757	MINUS STRAND	2838187	AAC50123.1	UNCLASSIFIED	N.D.	1	'A/T'
U19180	775	MINUS STRAND	3877863	AAC50123.1	UNCLASSIFIED	N.D.	1	'C/T'
U19180	792	MINUS STRAND	209033	AAC50123.1	UNCLASSIFIED	0.479	1	'C/G'
U19180	816	PLUS STRAND	2951028	AAC50123.1	UNCLASSIFIED	N.D.	1	'G/T'
U19180	871	MINUS STRAND	10454196	AAC50123.1	UNCLASSIFIED	N.D.	1	'C/T'
U19180	934	MINUS STRAND	2838186	AAC50123.1	UNCLASSIFIED	N.D.	1	'C/T'
U19247	232	PLUS STRAND	11914	AAC52064.1	CODING	0.200	1	'G/T'
U22431	2414	PLUS STRAND	1802821	AAC50152.1	UNCLASSIFIED	N.D.	1	'A/G'
U22431	2554	PLUS STRAND	2057482	AAC50152.1	UNCLASSIFIED	0.315	1	'C/T'
U22431	2636	PLUS STRAND	5809121	AAC50152.1	UNCLASSIFIED	N.D.	2	'-/T'
U22431	3157	PLUS STRAND	8019084	AAC50152.1	UNCLASSIFIED	N.D.	1	'C/T'
Z19585	314	PLUS STRAND	2229397	CAA79635.1	UNCLASSIFIED	N.D.	1	'A/G'
Z19585	1963	PLUS STRAND	2229396	CAA79635.1	UNCLASSIFIED	0.029	1	'A/G'
Z19585	2135	PLUS STRAND	1130758	CAA79635.1	UNCLASSIFIED	N.D.	1	'A/G'
Z19585	2236	PLUS STRAND	2229398	CAA79635.1	UNCLASSIFIED	0.062	1	'A/G'
Z19585	2237	PLUS STRAND	1049798	CAA79635.1	UNCLASSIFIED	N.D.	1	'G/T'
U23435	301	PLUS STRAND	1802776	AAA92289.1	UNCLASSIFIED	N.D.	1	'C/T'
U23435	641	MINUS STRAND	1135718	AAA92289.1	UNCLASSIFIED	N.D.	1	'C/G'
U27185	456	PLUS STRAND	2307064	AAA99722.1	UNCLASSIFIED	0.325	1	'C/T'
U27185	463	PLUS STRAND	1802800	AAA99722.1	UNCLASSIFIED	N.D.	1	'C/G'
U27185	517	PLUS STRAND	1063135	AAA99722.1	UNCLASSIFIED	0.196	1	'C/T'
U27516	331	PLUS STRAND	1131839	AAA87554.1	UNCLASSIFIED	N.D.	1	'A/T'
U27516	370	PLUS STRAND	1131840	AAA87554.1	UNCLASSIFIED	N.D.	1	'C/G'
U27516	1392	PLUS STRAND	1051669	AAA87554.1	UNCLASSIFIED	0.375	1	'A/G'
U27516	1661	MINUS STRAND	7301931	AAA87554.1	UNCLASSIFIED	0.498	1	'C/T'
U27516	1730	MINUS STRAND	7310449	AAA87554.1	UNCLASSIFIED	0.495	1	'A/G'
U27516	2025	PLUS STRAND	11226	AAA87554.1	UNCLASSIFIED	0.495	1	'C/T'
U27516	2141	PLUS STRAND	5031042	AAA87554.1	UNCLASSIFIED	0.490	2	'-/GAA'
U27516	2142	PLUS STRAND	9282536	AAA87554.1	UNCLASSIFIED	0.005	1	'A/T'
U27516	2143;2144	PLUS STRAND	5031043	AAA87554.1	UNCLASSIFIED	0.199	2	'-/TA'
U27516	2278	PLUS STRAND	1051672	AAA87554.1	UNCLASSIFIED	0.427	1	'C/T'
U27516	2284	PLUS STRAND	1051673	AAA87554.1	UNCLASSIFIED	N.D.	1	'A/G'
U31556	159	MINUS STRAND	3736040	AAB00179.1	UNCLASSIFIED	N.D.	1	'G/T'
U31556	1286	MINUS STRAND	1042671	AAB00179.1	UNCLASSIFIED	N.D.	1	'A/G'
U31556	1356	MINUS STRAND	1042670	AAB00179.1	UNCLASSIFIED	N.D.	1	'A/G'
U34605	1161	PLUS STRAND	304448	AAA84934.1	UNCLASSIFIED	N.D.	1	'C/T'
U34605	1965	PLUS STRAND	304447	AAA84934.1	UNCLASSIFIED	0.349	1	'C/T'
U34605	2288;2289	PLUS STRAND	10602018	AAA84934.1	UNCLASSIFIED	N.D.	2	'-/AAAC'
U34605	2445	MINUS STRAND	184236	AAA84934.1	UNCLASSIFIED	0.349	1	'G/T'
U34605	2695	PLUS STRAND	1802845	AAA84934.1	UNCLASSIFIED	N.D.	1	'A/T'
U34605	2980	PLUS STRAND	303172	AAA84934.1	UNCLASSIFIED	0.436	1	'C/T'
U37055	6090	MINUS STRAND	1736754	AAC50471.1	UNCLASSIFIED	0.476	1	'C/T'
U37055	6445	PLUS STRAND	1057286	AAC50471.1	UNCLASSIFIED	N.D.	1	'A/G/T'
U37055	7480	PLUS STRAND	1057287	AAC50471.1	UNCLASSIFIED	N.D.	1	'G/T'
U37055	8013	PLUS STRAND	1057288	AAC50471.1	UNCLASSIFIED	N.D.	1	'C/G'
U37055	8192	PLUS STRAND	1057292	AAC50471.1	UNCLASSIFIED	N.D.	1	'A/G'
U37055	8663	PLUS STRAND	1057319	AAC50471.1	UNCLASSIFIED	N.D.	1	'G/T'
U37055	8776	PLUS STRAND	1057363	AAC50471.1	UNCLASSIFIED	N.D.	1	'C/T'
U38480	447	PLUS STRAND	1128977	AAA80681.1	UNCLASSIFIED	N.D.	1	'C/T'
U38480	1077	PLUS STRAND	2229775	AAA80681.1	UNCLASSIFIED	0.497	1	'C/T'
U38480	447	PLUS STRAND	1128977	AAA80681.1	UNCLASSIFIED	N.D.	1	'C/T'
U38480	1077	PLUS STRAND	2229775	AAA80681.1	UNCLASSIFIED	0.497	1	'C/T'
Z21966	981	PLUS STRAND	2228250	CAA79977.1	UNCLASSIFIED	0.031	1	'A/G'
Z21966	1248	PLUS STRAND	1126902	CAA79977.1	UNCLASSIFIED	N.D.	1	'C/T'
Z21966	1621	PLUS STRAND	3490	CAA79977.1	UNCLASSIFIED	0.406	1	'C/T'
Z21966	1626	PLUS STRAND	1126904	CAA79977.1	UNCLASSIFIED	N.D.	1	'A/G'
Z21966	1686	PLUS STRAND	1126905	CAA79977.1	UNCLASSIFIED	N.D.	1	'A/G'
U06452	474	PLUS STRAND	2233180	AAA19238.1	UNCLASSIFIED	N.D.	1	'A/G'
U06452	854	PLUS STRAND	1056796	AAA19238.1	UNCLASSIFIED	0.474	1	'G/T'
U06452	961	PLUS STRAND	1056798	AAA19238.1	UNCLASSIFIED	0.478	1	'C/T'
U06452	1427	PLUS STRAND	12090	AAA19238.1	UNCLASSIFIED	N.D.	1	'A/T'
U06452	474	PLUS STRAND	2233180	AAA19238.1	UNCLASSIFIED	N.D.	1	'A/G'
U06452	854	PLUS STRAND	1056796	AAA19238.1	UNCLASSIFIED	0.474	1	'G/T'
U06452	961	PLUS STRAND	1056798	AAA19238.1	UNCLASSIFIED	0.478	1	'C/T'
U06452	1427	PLUS STRAND	12090	AAA19238.1	UNCLASSIFIED	N.D.	1	'A/T'
M83667	394	PLUS STRAND	5030976	AAA59927.1	UNCLASSIFIED	N.D.	1	'A/C'
M83667	877	PLUS STRAND	15955	AAA59927.1	SYNONYMOUS	N.D.	1	'C/T'
M87338	519	PLUS STRAND	3205120	AAB09786.1	UNCLASSIFIED	N.D.	1	'A/G'
M87338	1329	PLUS STRAND	3135712	AAB09786.1	UNCLASSIFIED	0.046	1	'A/G'
M90391	1740	PLUS STRAND	1131434	AAD04636.1	UNCLASSIFIED	N.D.	1	'A/C'
M90391	1788	PLUS STRAND	1803275	AAD04636.1	UNCLASSIFIED	N.D.	1	'A/G'
M90391	1812	PLUS STRAND	1131436	AAD04636.1	UNCLASSIFIED	N.D.	1	'C/T'
M90391	2369	PLUS STRAND	1028	AAD04636.1	LOCUS	N.D.	1	'A/G'
M90391	2382	PLUS STRAND	859	AAD04636.1	LOCUS	0.440	1	'A/G'
M90391	2400	PLUS STRAND	11325	AAD04636.1	LOCUS	0.429	1	'G/T'
M90391	2841	PLUS STRAND	1131445	AAD04636.1	UNCLASSIFIED	0.460	1	'C/T'
S76475	588	PLUS STRAND	1128994	AAB33111.1	UNCLASSIFIED	0.408	1	'C/T'
S76475	1473	PLUS STRAND	2229909	AAB33111.1	UNCLASSIFIED	0.153	1	'C/T'
S76475	1503	PLUS STRAND	2229910	AAB33111.1	UNCLASSIFIED	0.165	1	'C/G'
S76475	1782	PLUS STRAND	2277580	AAB33111.1	UNCLASSIFIED	0.094	1	'C/T'
S76475	2620	PLUS STRAND	1046440	AAB33111.1	UNCLASSIFIED	N.D.	1	'G/T'
S76475	588	PLUS STRAND	1128994	AAB33111.1	UNCLASSIFIED	0.408	1	'C/T'
S76475	1473	PLUS STRAND	2229909	AAB33111.1	UNCLASSIFIED	0.153	1	'C/T'
S76475	1503	PLUS STRAND	2229910	AAB33111.1	UNCLASSIFIED	0.165	1	'C/G'
S76475	1782	PLUS STRAND	2277580	AAB33111.1	UNCLASSIFIED	0.094	1	'C/T'
S76475	2620	PLUS STRAND	1046440	AAB33111.1	UNCLASSIFIED	N.D.	1	'G/T'
U00672	241	PLUS STRAND	2229112	AAA17896.1	UNCLASSIFIED	0.175	1	'A/G'
U00672	536	PLUS STRAND	3135932	AAA17896.1	UNCLASSIFIED	N.D.	1	'A/G'
U00672	586	PLUS STRAND	2228054	AAA17896.1	UNCLASSIFIED	0.111	1	'A/G'
U00672	731	PLUS STRAND	2228055	AAA17896.1	UNCLASSIFIED	0.136	1	'A/G'
U00672	933	MINUS STRAND	3741310	AAA17896.1	UNCLASSIFIED	N.D.	1	'C/T'
U00672	1033	PLUS STRAND	2229115	AAA17896.1	UNCLASSIFIED	0.099	1	'C/T'
U00672	1112	PLUS STRAND	2229113	AAA17896.1	UNCLASSIFIED	0.320	1	'A/G'
U00672	1219	PLUS STRAND	4252290	AAA17896.1	UNCLASSIFIED	0.044	1	'C/G'
U00672	1320	PLUS STRAND	2229114	AAA17896.1	UNCLASSIFIED	0.077	1	'C/T'
U00672	1904	PLUS STRAND	4252291	AAA17896.1	UNCLASSIFIED	0.041	1	'C/T'
U00672	2148	PLUS STRAND	4252292	AAA17896.1	UNCLASSIFIED	0.064	1	'C/T'
U00672	2763	MINUS STRAND	3825049	AAA17896.1	UNCLASSIFIED	N.D.	1	'G/T'
U00672	3142	PLUS STRAND	4252293	AAA17896.1	UNCLASSIFIED	0.061	1	'C/G'
U00672	3206	PLUS STRAND	4252294	AAA17896.1	UNCLASSIFIED	0.041	1	'C/T'
U00672	3331	MINUS STRAND	11263	AAA17896.1	UNCLASSIFIED	N.D.	1	'A/G'
U00672	3524	PLUS STRAND	9610	AAA17896.1	UNCLASSIFIED	0.500	1	'A/G'
U00672	241	PLUS STRAND	2229112	AAA17896.1	UNCLASSIFIED	0.175	1	'A/G'
U00672	536	PLUS STRAND	3135932	AAA17896.1	UNCLASSIFIED	N.D.	1	'A/G'
U00672	586	PLUS STRAND	2228054	AAA17896.1	UNCLASSIFIED	0.111	1	'A/G'
U00672	731	PLUS STRAND	2228055	AAA17896.1	UNCLASSIFIED	0.136	1	'A/G'
U00672	933	MINUS STRAND	3741310	AAA17896.1	UNCLASSIFIED	N.D.	1	'C/T'
U00672	1033	PLUS STRAND	2229115	AAA17896.1	UNCLASSIFIED	0.099	1	'C/T'
U00672	1112	PLUS STRAND	2229113	AAA17896.1	UNCLASSIFIED	0.320	1	'A/G'
U00672	1219	PLUS STRAND	4252290	AAA17896.1	UNCLASSIFIED	0.044	1	'C/G'
U00672	1320	PLUS STRAND	2229114	AAA17896.1	UNCLASSIFIED	0.077	1	'C/T'
U00672	1904	PLUS STRAND	4252291	AAA17896.1	UNCLASSIFIED	0.041	1	'C/T'
U00672	2148	PLUS STRAND	4252292	AAA17896.1	UNCLASSIFIED	0.064	1	'C/T'
U00672	2763	MINUS STRAND	3825049	AAA17896.1	UNCLASSIFIED	N.D.	1	'G/T'
U00672	3142	PLUS STRAND	4252293	AAA17896.1	UNCLASSIFIED	0.061	1	'C/G'
U00672	3206	PLUS STRAND	4252294	AAA17896.1	UNCLASSIFIED	0.041	1	'C/T'
U00672	3331	MINUS STRAND	11263	AAA17896.1	UNCLASSIFIED	N.D.	1	'A/G'
U00672	3524	PLUS STRAND	9610	AAA17896.1	UNCLASSIFIED	0.500	1	'A/G'
U02566	1885	PLUS STRAND	1042057	AAA17407.1	UNCLASSIFIED	0.077	1	'C/T'
U02566	2570	PLUS STRAND	1042061	AAA17407.1	UNCLASSIFIED	N.D.	1	'C/G'
U02680	135	PLUS STRAND	1802560	AAC50062.1	UNCLASSIFIED	N.D.	1	'A/C'
U02680	306	PLUS STRAND	2230581	AAC50062.1	UNCLASSIFIED	0.038	1	'A/G'
U02680	323	PLUS STRAND	1802566	AAC50062.1	UNCLASSIFIED	N.D.	1	'G/T'
U02680	411	PLUS STRAND	2230582	AAC50062.1	UNCLASSIFIED	0.012	1	'C/T'
U02680	1372	PLUS STRAND	1802561	AAC50062.1	UNCLASSIFIED	N.D.	1	'C/G'
U02680	1747	MINUS STRAND	3990370	AAC50062.1	UNCLASSIFIED	N.D.	1	'C/T'
U02680	1918	MINUS STRAND	3990369	AAC50062.1	UNCLASSIFIED	N.D.	1	'C/T'
U02680	1944	MINUS STRAND	3990368	AAC50062.1	UNCLASSIFIED	N.D.	1	'A/G'
U02680	2546	PLUS STRAND	1802563	AAC50062.1	UNCLASSIFIED	N.D.	1	'C/T'
U02680	2679	PLUS STRAND	1802565	AAC50062.1	UNCLASSIFIED	N.D.	1	'A/G'
U02680	2702	PLUS STRAND	1802562	AAC50062.1	UNCLASSIFIED	N.D.	1	'C/T'
U02680	2720	PLUS STRAND	1802564	AAC50062.1	UNCLASSIFIED	N.D.	1	'A/G'
U02687	3299	PLUS STRAND	1042106	AAA18947.1	UNCLASSIFIED	N.D.	1	'C/T'
U03187	1196	PLUS STRAND	2230367	AAA21340.1	UNCLASSIFIED	0.454	1	'C/G'
U03858	683	PLUS STRAND	1042120	AAA19825.1	UNCLASSIFIED	0.455	1	'C/T'
U03858	683	PLUS STRAND	1042120	AAA19825.1	UNCLASSIFIED	0.455	1	'C/T'
U04636	227	PLUS STRAND	20419	AAA57317.1	UNCLASSIFIED	0.056	1	'C/T'
U04636	322	PLUS STRAND	20420	AAA57317.1	UNCLASSIFIED	0.023	1	'C/T'
U04636	427	PLUS STRAND	20422	AAA57317.1	UNCLASSIFIED	0.129	1	'A/G'
U04636	466	PLUS STRAND	20423	AAA57317.1	UNCLASSIFIED	0.125	1	'C/T'
U04636	671	PLUS STRAND	5270	AAA57317.1	UNCLASSIFIED	0.040	1	'C/G'
U04636	774	PLUS STRAND	20424	AAA57317.1	UNCLASSIFIED	0.022	1	'C/G'
U04636	841	PLUS STRAND	5271	AAA57317.1	UNTRANSLATED	0.038	1	'G/T'
U04636	968	PLUS STRAND	20426	AAA57317.1	UNCLASSIFIED	0.500	1	'A/G'
U04636	2033	PLUS STRAND	20427	AAA57317.1	CODING	0.071	1	'C/G'
U04636	2191	PLUS STRAND	5277	AAA57317.1	CODING	0.167	1	'C/G'
U04636	2779	PLUS STRAND	20428	AAA57317.1	CODING	0.037	1	'C/T'
U04636	2928	PLUS STRAND	20429	AAA57317.1	CODING	0.010	1	'C/T'
U04636	3615	PLUS STRAND	20430	AAA57317.1	UNCLASSIFIED	0.010	1	'A/C'
U04636	4065	PLUS STRAND	20432	AAA57317.1	CODING	0.424	1	'G/T'
U04636	4134	PLUS STRAND	20433	AAA57317.1	CODING	0.019	1	'C/T'
U04636	5036	PLUS STRAND	20434	AAA57317.1	CODING	0.005	1	'C/T'
U04636	5310	PLUS STRAND	5279	AAA57317.1	CODING	0.048	1	'C/T'
U04636	6551	PLUS STRAND	5272	AAA57317.1	CODING	N.D.	1	'A/G'
U04636	6620	PLUS STRAND	5273	AAA57317.1	CODING	0.045	1	'C/T'
U04636	6843	PLUS STRAND	5274	AAA57317.1	CODING	0.020	1	'A/C'
U04636	7221	PLUS STRAND	1051896	AAA57317.1	UNCLASSIFIED	N.D.	1	'A/G'
U04636	7330	PLUS STRAND	5275	AAA57317.1	UNTRANSLATED	0.487	1	'C/T'
U04636	7401	PLUS STRAND	5276	AAA57317.1	UNTRANSLATED	0.093	1	'A/G'
U04636	7718	PLUS STRAND	1051897	AAA57317.1	UNCLASSIFIED	0.039	1	'C/T'
Z35278	1323	PLUS STRAND	2230619	CAA84541.1	UNCLASSIFIED	0.049	1	'C/T'
Z35278	1357	PLUS STRAND	2230620	CAA84541.1	UNCLASSIFIED	0.051	1	'A/G'
Z35278	2190	PLUS STRAND	13157	CAA84541.1	UNCLASSIFIED	0.067	1	'C/T'
Z35278	2324	MINUS STRAND	3085849	CAA84541.1	UNCLASSIFIED	N.D.	2	'-/TT'
Z35278	2332	PLUS STRAND	3766283	CAA84541.1	UNCLASSIFIED	N.D.	7	'-/A/C'
Z35278	2340;2341	MINUS STRAND	5773114	CAA84541.1	UNCLASSIFIED	N.D.	2	'-/TT'
Z35278	2350	PLUS STRAND	3208621	CAA84541.1	UNCLASSIFIED	0.269	1	'A/C'
Z35278	2361	PLUS STRAND	1064415	CAA84541.1	UNCLASSIFIED	N.D.	1	'A/C'
M76766	93	PLUS STRAND	1804499	AAA61149.1	UNCLASSIFIED	N.D.	1	'C/T'
M76766	1099	PLUS STRAND	10922	AAA61149.1	LOCUS	N.D.	1	'A/C'
M77810	1493	PLUS STRAND	1126559	AAA35869.1	UNCLASSIFIED	N.D.	1	'A/G'
M77810	1615	PLUS STRAND	1126560	AAA35869.1	UNCLASSIFIED	N.D.	1	'C/G'
M77810	1660	PLUS STRAND	1126562	AAA35869.1	UNCLASSIFIED	N.D.	1	'C/T'
M77810	1661	PLUS STRAND	1126563	AAA35869.1	UNCLASSIFIED	N.D.	1	'C/G'
M77810	2006	PLUS STRAND	1126566	AAA35869.1	UNCLASSIFIED	N.D.	1	'A/G'
M77810	1493	PLUS STRAND	1126559	AAA35869.1	UNCLASSIFIED	N.D.	1	'A/G'
M77810	1615	PLUS STRAND	1126560	AAA35869.1	UNCLASSIFIED	N.D.	1	'C/G'
M77810	1660	PLUS STRAND	1126562	AAA35869.1	UNCLASSIFIED	N.D.	1	'C/T'
M77810	1661	PLUS STRAND	1126563	AAA35869.1	UNCLASSIFIED	N.D.	1	'C/G'
M77810	2006	PLUS STRAND	1126566	AAA35869.1	UNCLASSIFIED	N.D.	1	'A/G'
M81601	369	PLUS STRAND	4678955	AAA61138.1	UNCLASSIFIED	N.D.	1	'G/T'
M81601	505	PLUS STRAND	3774317	AAA61138.1	UNCLASSIFIED	N.D.	1	'G/T'
M81601	516	PLUS STRAND	3774318	AAA61138.1	UNCLASSIFIED	N.D.	1	'A/C'
M81601	780	PLUS STRAND	3774319	AAA61138.1	UNCLASSIFIED	N.D.	1	'A/G'
M81601	781	PLUS STRAND	3836484	AAA61138.1	UNCLASSIFIED	N.D.	2	'-/A'
M81601	1192	PLUS STRAND	2048676	AAA61138.1	UNCLASSIFIED	0.498	1	'A/G'
M81601	1275	PLUS STRAND	1050471	AAA61138.1	UNCLASSIFIED	N.D.	1	'G/T'
M81601	1585	PLUS STRAND	11085	AAA61138.1	LOCUS	N.D.	1	'A/T'
M81601	2013	PLUS STRAND	4134083	AAA61138.1	UNCLASSIFIED	N.D.	1	'C/T'
M81601	2032	PLUS STRAND	2015799	AAA61138.1	UNCLASSIFIED	N.D.	1	'G/T'
M81601	2336	PLUS STRAND	1050505	AAA61138.1	UNCLASSIFIED	N.D.	1	'A/G'
M81601	2443	PLUS STRAND	991996	AAA61138.1	UNCLASSIFIED	0.478	1	'A/G'
M81601	2460	PLUS STRAND	1050523	AAA61138.1	UNCLASSIFIED	N.D.	1	'A/G'
M81601	2469	PLUS STRAND	2016937	AAA61138.1	UNCLASSIFIED	0.493	1	'A/G'
M28209	584	PLUS STRAND	2227268	AAA60240.1	UNCLASSIFIED	0.111	1	'C/T'
M28585	30	PLUS STRAND	1062562	AAA36042.1	UNCLASSIFIED	N.D.	1	'G/T'
M28585	35	PLUS STRAND	1062563	AAA36042.1	UNCLASSIFIED	N.D.	1	'C/T'
M28585	45	PLUS STRAND	1062564	AAA36042.1	UNCLASSIFIED	N.D.	1	'A/G'
M28585	66	PLUS STRAND	1062565	AAA36042.1	UNCLASSIFIED	N.D.	1	'C/T'
M28585	72	PLUS STRAND	1062566	AAA36042.1	UNCLASSIFIED	0.282	1	'A/G'
M28585	529	PLUS STRAND	702212	AAA36042.1	UNCLASSIFIED	N.D.	1	'C/T'
M28585	619	PLUS STRAND	1062582	AAA36042.1	UNCLASSIFIED	N.D.	1	'C/T'
M28585	641	PLUS STRAND	1062583	AAA36042.1	UNCLASSIFIED	N.D.	1	'C/T'
M28585	675	PLUS STRAND	3203588	AAA36042.1	UNCLASSIFIED	N.D.	1	'A/G'
M28585	676	PLUS STRAND	1062585	AAA36042.1	UNCLASSIFIED	N.D.	1	'A/C'
M29474	415	PLUS STRAND	4151025	AAA60248.1	UNCLASSIFIED	0.025	1	'A/G'
M29474	448;449	PLUS STRAND	4151026	AAA60248.1	UNCLASSIFIED	0.011	2	'-/C'
M29474	579	PLUS STRAND	1801203	AAA60248.1	UNCLASSIFIED	N.D.	1	'C/T'
M29474	618	PLUS STRAND	4151027	AAA60248.1	UNCLASSIFIED	0.011	1	'C/T'
M29474	742	PLUS STRAND	4151028	AAA60248.1	UNCLASSIFIED	0.033	1	'A/C/T'
M29474	852	PLUS STRAND	4151029	AAA60248.1	UNCLASSIFIED	0.011	1	'A/G'
M29474	858	PLUS STRAND	3740955	AAA60248.1	UNCLASSIFIED	0.493	1	'A/G'
M29474	1018	PLUS STRAND	4151030	AAA60248.1	UNCLASSIFIED	0.063	1	'A/C'
M29474	1458	PLUS STRAND	4151031	AAA60248.1	UNCLASSIFIED	0.011	1	'A/G'
M29474	1685	PLUS STRAND	4151032	AAA60248.1	UNCLASSIFIED	0.012	1	'C/T'
M29474	2571	PLUS STRAND	2227973	AAA60248.1	UNCLASSIFIED	0.319	1	'A/G'
M29474	2750	PLUS STRAND	4151033	AAA60248.1	UNCLASSIFIED	0.034	1	'A/G'
M29474	2771	PLUS STRAND	4151034	AAA60248.1	UNCLASSIFIED	0.013	1	'A/G'
M29474	2992	PLUS STRAND	1980131	AAA60248.1	UNCLASSIFIED	0.089	1	'A/G'
M29474	3482	PLUS STRAND	4151035	AAA60248.1	UNCLASSIFIED	0.012	1	'A/G'
M29474	3637	PLUS STRAND	4151036	AAA60248.1	UNCLASSIFIED	0.033	1	'A/G'
M29474	3659	PLUS STRAND	4151037	AAA60248.1	UNCLASSIFIED	0.011	1	'C/T'
M29474	3828	PLUS STRAND	4151038	AAA60248.1	UNCLASSIFIED	0.036	1	'A/G'
M29474	3978	PLUS STRAND	4151039	AAA60248.1	UNCLASSIFIED	0.013	1	'C/T'
M29474	4322	PLUS STRAND	4151040	AAA60248.1	UNCLASSIFIED	0.075	1	'C/T'
M29474	4343	PLUS STRAND	4151041	AAA60248.1	UNCLASSIFIED	0.012	1	'A/G'
M29474	4731	PLUS STRAND	4151042	AAA60248.1	UNCLASSIFIED	0.011	1	'A/C'
M29474	5169	PLUS STRAND	4151043	AAA60248.1	UNCLASSIFIED	0.011	1	'C/G'
M29474	5214	PLUS STRAND	4151044	AAA60248.1	UNCLASSIFIED	0.032	1	'C/T'
M29474	5482	PLUS STRAND	4151045	AAA60248.1	UNCLASSIFIED	0.088	1	'C/T'
M29474	5565	PLUS STRAND	4151046	AAA60248.1	UNCLASSIFIED	0.013	1	'G/T'
M29474	5764	PLUS STRAND	4151047	AAA60248.1	UNCLASSIFIED	0.057	1	'G/T'
M29474	5932;5933	PLUS STRAND	4151048	AAA60248.1	UNCLASSIFIED	0.067	2	'-/T'
M31661	174	PLUS STRAND	1126781	AAA60174.1	UNCLASSIFIED	N.D.	1	'A/G'
M31661	582	PLUS STRAND	2228482	AAA60174.1	UNCLASSIFIED	0.067	1	'A/G'
M31661	2311	MINUS STRAND	10472948	AAA60174.1	UNCLASSIFIED	N.D.	1	'A/G'
M31661	174	PLUS STRAND	1126781	AAA60174.1	UNCLASSIFIED	N.D.	1	'A/G'
M31661	582	PLUS STRAND	2228482	AAA60174.1	UNCLASSIFIED	0.067	1	'A/G'
M31661	2311	MINUS STRAND	10472948	AAA60174.1	UNCLASSIFIED	N.D.	1	'A/G'
M33764	5686	PLUS STRAND	1405948	AAA60564.1	UNCLASSIFIED	0.184	1	'C/T'
M33764	8277	PLUS STRAND	14589	AAA60564.1	LOCUS	N.D.	1	'C/T'
M34667	702	PLUS STRAND	2229348	AAA36452.1	UNCLASSIFIED	0.049	1	'A/C'
M34667	911	PLUS STRAND	2228246	AAA36452.1	UNCLASSIFIED	0.278	1	'A/G'
M34667	2922	PLUS STRAND	2235361	AAA36452.1	UNCLASSIFIED	N.D.	1	'C/T'
M35093	2542	PLUS STRAND	1611770	AAB59612.1	UNCLASSIFIED	0.040	1	'A/G'
M35093	2916	PLUS STRAND	1611771	AAB59612.1	UNCLASSIFIED	0.011	1	'A/G'
M35296	1698	PLUS STRAND	2274230	AAA35553.1	UNCLASSIFIED	0.076	1	'A/C'
M37238	326	PLUS STRAND	1143685	AAA60112.1	UNCLASSIFIED	0.180	1	'C/T'
M37238	449	PLUS STRAND	1143686	AAA60112.1	UNCLASSIFIED	0.439	1	'A/G'
M37238	954	PLUS STRAND	1143687	AAA60112.1	UNCLASSIFIED	0.049	1	'C/T'
M37238	1301	PLUS STRAND	1143688	AAA60112.1	UNCLASSIFIED	0.439	1	'C/T'
M37238	1649	PLUS STRAND	1143689	AAA60112.1	UNCLASSIFIED	0.439	1	'C/T'
M37238	2790	PLUS STRAND	3189935	AAA60112.1	UNCLASSIFIED	N.D.	1	'C/G'
M37238	2873	PLUS STRAND	3189936	AAA60112.1	UNCLASSIFIED	N.D.	1	'C/G'
M37238	3068	PLUS STRAND	1143690	AAA60112.1	UNCLASSIFIED	0.015	1	'C/T'
M37238	3245	PLUS STRAND	1071644	AAA60112.1	UNCLASSIFIED	0.439	1	'C/T'
M37238	3436	PLUS STRAND	1130733	AAA60112.1	UNCLASSIFIED	N.D.	1	'A/G'
M37238	4059	PLUS STRAND	1130756	AAA60112.1	UNCLASSIFIED	N.D.	1	'C/T'
M37238	4207	PLUS STRAND	8357	AAA60112.1	UNCLASSIFIED	N.D.	1	'C/G'
M59941	730	PLUS STRAND	16846	AAA18171.1	UNCLASSIFIED	0.172	1	'C/T'
M59941	773	PLUS STRAND	16845	AAA18171.1	UNCLASSIFIED	0.089	1	'C/G'
M59941	1207	PLUS STRAND	2229173	AAA18171.1	UNCLASSIFIED	0.032	1	'C/T'
M59941	1306	PLUS STRAND	1801117	AAA18171.1	UNCLASSIFIED	0.175	1	'C/T'
M59941	1835	PLUS STRAND	1801122	AAA18171.1	UNCLASSIFIED	0.113	1	'A/C'
M59941	1968	PLUS STRAND	1801115	AAA18171.1	UNCLASSIFIED	N.D.	1	'G/T'
M59941	1972	MINUS STRAND	131840	AAA18171.1	UNCLASSIFIED	0.331	1	'C/T'
M59941	1982	PLUS STRAND	1801114	AAA18171.1	UNCLASSIFIED	0.029	1	'A/G'
M59941	2428	PLUS STRAND	1801116	AAA18171.1	UNCLASSIFIED	0.039	1	'A/G'
M59941	2458	PLUS STRAND	2228092	AAA18171.1	UNCLASSIFIED	0.043	1	'A/C'
M61176	479	MINUS STRAND	3750934	AAA69805.2	UNCLASSIFIED	N.D.	1	'A/G'
M61176	567	PLUS STRAND	8192466	AAA69805.2	UNCLASSIFIED	0.014	1	'C/T'
M61176	758	PLUS STRAND	6265	AAA69805.2	NONSYNONYMOUS	0.405	1	'A/G'
M61176	787	PLUS STRAND	1048218	AAA69805.2	UNCLASSIFIED	0.077	1	'G/T'
M61176	936	PLUS STRAND	1048220	AAA69805.2	UNCLASSIFIED	0.039	1	'G/T'
M61176	942	PLUS STRAND	1048221	AAA69805.2	UNCLASSIFIED	N.D.	1	'G/T'
M61176	1012	PLUS STRAND	2353512	AAA69805.2	UNCLASSIFIED	N.D.	1	'A/G'
M65066	844	PLUS STRAND	3211362	AAC37564.1	UNCLASSIFIED	N.D.	1	'C/T'
M65066	1424	PLUS STRAND	8382	AAC37564.1	UNCLASSIFIED	0.180	1	'C/G'
M65066	1550	PLUS STRAND	2763	AAC37564.1	UNCLASSIFIED	0.500	1	'C/G'
M65066	1686	MINUS STRAND	10620	AAC37564.1	UNCLASSIFIED	N.D.	1	'A/G'
M65066	2139	PLUS STRAND	1126837	AAC37564.1	UNCLASSIFIED	N.D.	1	'C/T'
M65066	2331	PLUS STRAND	1126844	AAC37564.1	UNCLASSIFIED	N.D.	1	'C/T'
M65199	461	PLUS STRAND	5798	AAA52404.1	UNCLASSIFIED	N.D.	1	'C/T'
M65199	577	PLUS STRAND	5799	AAA52404.1	UNCLASSIFIED	N.D.	1	'A/G'
M65199	997	PLUS STRAND	5800	AAA52404.1	UNCLASSIFIED	0.267	1	'A/G'
M65254	191	PLUS STRAND	1805076	AAA59983.1	UNCLASSIFIED	N.D.	1	'A/G'
M65254	455	PLUS STRAND	1132774	AAA59983.1	UNCLASSIFIED	N.D.	1	'C/T'
M65254	1777	PLUS STRAND	14778	AAA59983.1	LOCUS	N.D.	1	'A/C'
M65254	2221	PLUS STRAND	15503	AAA59983.1	LOCUS	N.D.	1	'A/G'
M65254	191	PLUS STRAND	1805076	AAA59983.1	UNCLASSIFIED	N.D.	1	'A/G'
M65254	455	PLUS STRAND	1132774	AAA59983.1	UNCLASSIFIED	N.D.	1	'C/T'
M65254	1777	PLUS STRAND	14778	AAA59983.1	LOCUS	N.D.	1	'A/C'
M65254	2221	PLUS STRAND	15503	AAA59983.1	LOCUS	N.D.	1	'A/G'
M73239	523	PLUS STRAND	17566	AAA64239.1	NONSYNONYMOUS	0.180	1	'G/T'
L31584	1395	PLUS STRAND	1042490	AAA74230.1	UNCLASSIFIED	0.039	1	'A/T'
L31584	1433	PLUS STRAND	1042491	AAA74230.1	UNCLASSIFIED	N.D.	1	'A/G'
L36051	1836	MINUS STRAND	956732	AAC37568.1	UNCLASSIFIED	0.492	1	'A/G'
L36051	2243	PLUS STRAND	1042346	AAC37568.1	UNCLASSIFIED	N.D.	1	'C/T'
L36051	4767	PLUS STRAND	1126665	AAC37568.1	UNCLASSIFIED	N.D.	1	'A/G'
L36051	4870	PLUS STRAND	6142	AAC37568.1	LOCUS	N.D.	1	'A/C'
L36051	5295	PLUS STRAND	1042348	AAC37568.1	UNCLASSIFIED	N.D.	1	'A/T'
L36051	5753	PLUS STRAND	6141	AAC37568.1	LOCUS	0.487	1	'A/G'
L38503	203	PLUS STRAND	1126752	AAB63956.1	UNCLASSIFIED	N.D.	1	'C/T'
L38503	363	PLUS STRAND	2227965	AAB63956.1	UNCLASSIFIED	0.350	1	'A/C'
L38503	543	PLUS STRAND	1803690	AAB63956.1	UNCLASSIFIED	0.493	1	'C/T'
L38503	888	PLUS STRAND	2719	AAB63956.1	UNCLASSIFIED	0.483	1	'G/T'
Z97074	366	PLUS STRAND	1128362	CAB09808.1	UNCLASSIFIED	N.D.	1	'C/T'
Z97074	452	PLUS STRAND	1045377	CAB09808.1	UNCLASSIFIED	N.D.	1	'C/T'
Z97074	620	PLUS STRAND	1045383	CAB09808.1	UNCLASSIFIED	N.D.	1	'C/T'
Z97074	1148	PLUS STRAND	15233	CAB09808.1	UNCLASSIFIED	0.039	1	'G/T'
L76191	1780	MINUS STRAND	3027905	AAC41949.1	UNCLASSIFIED	N.D.	1	'C/T'
L76191	2248	MINUS STRAND	3027901	AAC41949.1	UNCLASSIFIED	N.D.	1	'A/G'
L76191	2360	MINUS STRAND	3027900	AAC41949.1	UNCLASSIFIED	N.D.	1	'C/T'
L76191	3008	PLUS STRAND	1803779	AAC41949.1	UNCLASSIFIED	N.D.	1	'C/T'
L76191	3171	MINUS STRAND	3027899	AAC41949.1	UNCLASSIFIED	0.033	1	'C/T'
L77864	478	MINUS STRAND	2682094	AAB93631.1	UNCLASSIFIED	N.D.	1	'A/G'
L77864	1079	PLUS STRAND	1800423	AAB93631.1	UNCLASSIFIED	N.D.	1	'A/G'
L77864	1253	PLUS STRAND	1800424	AAB93631.1	UNCLASSIFIED	N.D.	1	'C/T'
L77864	1287	PLUS STRAND	1800425	AAB93631.1	UNCLASSIFIED	N.D.	1	'A/G'
L77864	1573	PLUS STRAND	1800426	AAB93631.1	UNCLASSIFIED	N.D.	1	'C/T'
L77864	2047	PLUS STRAND	1803903	AAB93631.1	UNCLASSIFIED	N.D.	1	'C/T'
L77864	2261	PLUS STRAND	1042983	AAB93631.1	UNCLASSIFIED	N.D.	1	'A/C'
L77864	2360	PLUS STRAND	1042996	AAB93631.1	UNCLASSIFIED	N.D.	1	'C/G'
M11567	2058	PLUS STRAND	17560	AAA51678.1	LOCUS	0.028	1	'A/G'
M11567	2138	PLUS STRAND	11701	AAA51678.1	LOCUS	0.195	1	'G/T'
M11717	704	PLUS STRAND	1043619	AAA52697.1	UNCLASSIFIED	N.D.	1	'C/G'
M11717	710	PLUS STRAND	1043620	AAA52697.1	UNCLASSIFIED	N.D.	1	'C/T'
M11717	1541	PLUS STRAND	1061581	AAA52697.1	UNCLASSIFIED	0.444	1	'A/G'
M11717	1981	PLUS STRAND	483638	AAA52697.1	UNCLASSIFIED	N.D.	1	'A/G'
M11717	2180	PLUS STRAND	506770	AAA52697.1	UNCLASSIFIED	0.034	1	'C/G'
M11717	2390	PLUS STRAND	508603	AAA52697.1	UNCLASSIFIED	N.D.	1	'A/C/G/T'
M11717	2405	PLUS STRAND	508633	AAA52697.1	UNCLASSIFIED	N.D.	1	'A/C/G/T'
M13755	85	PLUS STRAND	1126573	AAA36038.1	UNCLASSIFIED	N.D.	1	'A/G'
M13755	183	PLUS STRAND	1126625	AAA36038.1	UNCLASSIFIED	N.D.	1	'C/T'
M13755	276	PLUS STRAND	1126663	AAA36038.1	UNCLASSIFIED	N.D.	1	'C/T'
M13755	323	PLUS STRAND	1921	AAA36038.1	UNCLASSIFIED	0.320	1	'A/G'
M13755	356	PLUS STRAND	1139496	AAA36038.1	UNCLASSIFIED	N.D.	1	'A/G'
M13755	369	PLUS STRAND	8997	AAA36038.1	UNCLASSIFIED	N.D.	1	'A/G'
M13755	604	MINUS STRAND	3829742	AAA36038.1	UNCLASSIFIED	N.D.	1	'C/T'
M18391	282	PLUS STRAND	1135752	AAA36747.1	UNCLASSIFIED	N.D.	1	'C/G'
M18391	796	MINUS STRAND	3812408	AAA36747.1	UNCLASSIFIED	N.D.	1	'C/T'
M18391	2046	PLUS STRAND	1140683	AAA36747.1	UNCLASSIFIED	N.D.	1	'C/G'
M18391	3067	PLUS STRAND	1131883	AAA36747.1	UNCLASSIFIED	0.180	1	'A/G'
M18391	3072	PLUS STRAND	1131885	AAA36747.1	UNCLASSIFIED	0.394	1	'A/G'
M18391	3128	PLUS STRAND	1804524	AAA36747.1	UNCLASSIFIED	N.D.	1	'C/T'
M18391	3256	PLUS STRAND	3192156	AAA36747.1	UNCLASSIFIED	N.D.	1	'A/C'
M18391	3270	PLUS STRAND	1140689	AAA36747.1	UNCLASSIFIED	N.D.	1	'C/G'
X96753	884	PLUS STRAND	4569232	CAA65529.1	UNCLASSIFIED	N.D.	1	'A/G'
X96753	893	PLUS STRAND	4243062	CAA65529.1	UNCLASSIFIED	N.D.	1	'C/T'
X96753	978	MINUS STRAND	7182906	CAA65529.1	UNCLASSIFIED	N.D.	1	'C/T'
X96753	1015	PLUS STRAND	4886959	CAA65529.1	UNCLASSIFIED	N.D.	1	'C/T'
X96753	1348	PLUS STRAND	4414461	CAA65529.1	UNCLASSIFIED	N.D.	1	'A/T'
X96753	1856	MINUS STRAND	4886730	CAA65529.1	UNCLASSIFIED	N.D.	1	'C/T'
X96753	3294	MINUS STRAND	4414463	CAA65529.1	UNCLASSIFIED	N.D.	1	'A/G'
X96753	3912	PLUS STRAND	1127643	CAA65529.1	UNCLASSIFIED	N.D.	1	'C/T'
X96753	6806	PLUS STRAND	3203767	CAA65529.1	UNCLASSIFIED	N.D.	1	'C/G'
X96753	7047	PLUS STRAND	1127646	CAA65529.1	UNCLASSIFIED	N.D.	1	'C/T'
X96753	7405	PLUS STRAND	1127647	CAA65529.1	UNCLASSIFIED	N.D.	1	'C/T'
X96753	7766	PLUS STRAND	1127648	CAA65529.1	UNCLASSIFIED	0.746	1	'C/T'
X96753	7807	PLUS STRAND	1127649	CAA65529.1	UNCLASSIFIED	0.471	1	'C/T'
X96753	7808	PLUS STRAND	1127650	CAA65529.1	UNCLASSIFIED	0.428	1	'A/G'
M21624	1072	PLUS STRAND	11997	AAA61125.1	CODING	0.157	1	'A/C'
M22489	432	PLUS STRAND	2273073	AAA51834.1	UNCLASSIFIED	0.161	1	'G/T'
M22489	893	PLUS STRAND	235768	AAA51834.1	UNCLASSIFIED	0.484	1	'A/T'
M25897	71	PLUS STRAND	1804152	AAA60066.1	UNCLASSIFIED	N.D.	1	'C/T'
M25897	83	PLUS STRAND	1801572	AAA60066.1	UNCLASSIFIED	N.D.	1	'G/T'
M25897	167	PLUS STRAND	4812	AAA60066.1	UNCLASSIFIED	N.D.	1	'C/G'
M25897	247	PLUS STRAND	4694	AAA60066.1	UNCLASSIFIED	N.D.	1	'A/G'
L27943	87	PLUS STRAND	3215400	AAA57254.1	UNCLASSIFIED	N.D.	2	'-/C'
L27943	552	PLUS STRAND	1048977	AAA57254.1	UNCLASSIFIED	0.385	1	'C/T'
L27943	601	PLUS STRAND	1048980	AAA57254.1	UNCLASSIFIED	N.D.	1	'C/T'
L28175	547	PLUS STRAND	2228058	AAA36434.1	UNCLASSIFIED	0.076	1	'C/T'
J05249	252	PLUS STRAND	5030742	AAA36560.1	UNCLASSIFIED	N.D.	1	'G/T'
J05249	313	PLUS STRAND	5030750	AAA36560.1	UNCLASSIFIED	N.D.	1	'A/T'
J05249	1100	MINUS STRAND	6666467	AAA36560.1	UNCLASSIFIED	0.157	1	'A/T'
J05249	1463	PLUS STRAND	7356	AAA36560.1	UNCLASSIFIED	0.498	1	'A/G'
Y08200	845	PLUS STRAND	1050589	CAA69382.1	UNCLASSIFIED	N.D.	1	'C/T'
Y08200	973	PLUS STRAND	1131224	CAA69382.1	UNCLASSIFIED	N.D.	1	'G/T'
Y08200	985	PLUS STRAND	1131225	CAA69382.1	UNCLASSIFIED	N.D.	1	'C/T'
Y08200	1696	PLUS STRAND	14193	CAA69382.1	UNCLASSIFIED	0.469	1	'C/T'
J05459	566	PLUS STRAND	1803685	AAA60964.1	UNCLASSIFIED	N.D.	1	'A/G'
J05459	589	PLUS STRAND	1803686	AAA60964.1	UNCLASSIFIED	N.D.	1	'G/T'
J05459	725	PLUS STRAND	1803688	AAA60964.1	UNCLASSIFIED	N.D.	1	'G/T'
J05459	786	PLUS STRAND	2234696	AAA60964.1	UNCLASSIFIED	0.480	1	'A/C/G/T'
J05459	566	PLUS STRAND	1803685	AAA60964.1	UNCLASSIFIED	N.D.	1	'A/G'
J05459	589	PLUS STRAND	1803686	AAA60964.1	UNCLASSIFIED	N.D.	1	'G/T'
J05459	725	PLUS STRAND	1803688	AAA60964.1	UNCLASSIFIED	N.D.	1	'G/T'
J05459	786	PLUS STRAND	2234696	AAA60964.1	UNCLASSIFIED	0.480	1	'A/C/G/T'
L01406	220	PLUS STRAND	5030837	AAA35890.1	UNCLASSIFIED	N.D.	1	'A/G'
L01406	1316	PLUS STRAND	2228078	AAA35890.1	UNCLASSIFIED	0.080	1	'C/T'
L01406	1470	PLUS STRAND	2586	AAA35890.1	UNCLASSIFIED	N.D.	1	'A/C'
L07597	406	PLUS STRAND	2229710	AAC82497.1	UNCLASSIFIED	N.D.	1	'G/T'
L07597	1050	PLUS STRAND	2229712	AAC82497.1	UNCLASSIFIED	0.330	1	'A/C'
L07597	1444	PLUS STRAND	1064196	AAC82497.1	UNCLASSIFIED	0.434	1	'C/T'
L07597	1993	PLUS STRAND	1134729	AAC82497.1	UNCLASSIFIED	N.D.	1	'G/T'
L07597	2182	PLUS STRAND	2229713	AAC82497.1	UNCLASSIFIED	0.074	1	'C/G'
L07597	2270	PLUS STRAND	2229714	AAC82497.1	UNCLASSIFIED	0.183	1	'A/G'
L07597	2297	MINUS STRAND	282179	AAC82497.1	UNCLASSIFIED	0.365	1	'C/G'
L07597	2646	PLUS STRAND	11113	AAC82497.1	UNCLASSIFIED	0.493	1	'C/T'
L07597	2657	MINUS STRAND	14071	AAC82497.1	UNCLASSIFIED	0.020	1	'A/G'
L07597	2813	PLUS STRAND	1804418	AAC82497.1	UNCLASSIFIED	N.D.	1	'A/T'
L07597	2873	PLUS STRAND	7726	AAC82497.1	UNCLASSIFIED	0.467	1	'A/G'
L09230	381	PLUS STRAND	3136664	AAA58408.1	UNCLASSIFIED	0.139	1	'A/G'
X07024	2565	MINUS STRAND	1258	CAA30073.1	NONSYNONYMOUS	0.113	1	'A/G'
L13738	702	MINUS STRAND	3747669	AAA53570.2	UNCLASSIFIED	N.D.	1	'A/G'
L13738	913	PLUS STRAND	3747673	AAA53570.2	UNCLASSIFIED	0.171	1	'C/T'
L13738	1533	MINUS STRAND	3761718	AAA53570.2	UNCLASSIFIED	0.393	1	'A/G'
L13738	2337	PLUS STRAND	1056726	AAA53570.2	UNCLASSIFIED	N.D.	1	'C/T'
L13738	2688	PLUS STRAND	7516	AAA53570.2	UNCLASSIFIED	0.241	1	'A/G'
L13738	2934	PLUS STRAND	1056749	AAA53570.2	UNCLASSIFIED	0.077	1	'C/T'
L13738	2944	MINUS STRAND	3749334	AAA53570.2	UNCLASSIFIED	N.D.	1	'A/G'
L13738	3020	MINUS STRAND	3749333	AAA53570.2	UNCLASSIFIED	0.015	1	'A/G'
L13738	3906	MINUS STRAND	6773526	AAA53570.2	UNCLASSIFIED	N.D.	1	'A/G'
L15388	167	PLUS STRAND	2230347	AAA58620.1	UNCLASSIFIED	0.139	1	'C/T'
L15388	342	PLUS STRAND	2230345	AAA58620.1	UNCLASSIFIED	0.051	1	'A/T'
L15388	406	PLUS STRAND	2230346	AAA58620.1	UNCLASSIFIED	N.D.	1	'C/T'
L15388	1060	PLUS STRAND	2230348	AAA58620.1	UNCLASSIFIED	0.139	1	'C/T'
L15388	1131	PLUS STRAND	2230349	AAA58620.1	UNCLASSIFIED	N.D.	1	'A/G'
L16991	387	PLUS STRAND	1131195	AAA21719.1	UNCLASSIFIED	N.D.	1	'C/T'
L16991	423	PLUS STRAND	1803266	AAA21719.1	UNCLASSIFIED	N.D.	1	'C/T'
L16991	461	PLUS STRAND	1803267	AAA21719.1	UNCLASSIFIED	N.D.	1	'A/C'
L16991	742	PLUS STRAND	1803265	AAA21719.1	UNCLASSIFIED	N.D.	1	'A/G'
L16991	751	PLUS STRAND	3209844	AAA21719.1	UNCLASSIFIED	0.343	1	'C/T'
L16991	761	MINUS STRAND	5860	AAA21719.1	UNCLASSIFIED	0.196	1	'C/T'
L16991	825	PLUS STRAND	1131266	AAA21719.1	UNCLASSIFIED	N.D.	1	'C/T'
L20852	227	PLUS STRAND	2293988	AAA18018.1	UNCLASSIFIED	0.014	1	'A/G'
L20852	2537	PLUS STRAND	1803658	AAA18018.1	UNCLASSIFIED	N.D.	1	'A/T'
L20852	2563	PLUS STRAND	3763510	AAA18018.1	UNCLASSIFIED	0.109	1	'A/G'
L20852	2772	PLUS STRAND	1803657	AAA18018.1	UNCLASSIFIED	N.D.	1	'G/T'
L20859	1692	PLUS STRAND	7591371	AAA52572.1	UNCLASSIFIED	N.D.	1	'A/C'
L20859	3003	PLUS STRAND	10141	AAA52572.1	LOCUS	N.D.	1	'C/T'
L22075	191	PLUS STRAND	2271282	AAA74235.1	UNCLASSIFIED	N.D.	1	'A/G'
L22075	680	PLUS STRAND	2230312	AAA74235.1	UNCLASSIFIED	0.022	1	'A/C'
L22075	702	PLUS STRAND	1062597	AAA74235.1	UNCLASSIFIED	N.D.	1	'C/G'
X14474	384	PLUS STRAND	1052551	CAA32636.1	UNCLASSIFIED	0.207	1	'A/G'
X14474	537	PLUS STRAND	1052553	CAA32636.1	UNCLASSIFIED	0.262	1	'A/G'
X14474	558	PLUS STRAND	1801263	CAA32636.1	UNCLASSIFIED	N.D.	1	'A/G'
X14474	888	PLUS STRAND	1801264	CAA32636.1	UNCLASSIFIED	N.D.	1	'C/T'
L25851	1620	MINUS STRAND	2272605	AAB59359.2	UNCLASSIFIED	N.D.	1	'A/C'
L25851	3434	PLUS STRAND	1126606	AAB59359.2	UNCLASSIFIED	N.D.	1	'G/T'
L25851	3746	MINUS STRAND	9911459	AAB59359.2	UNCLASSIFIED	N.D.	1	'A/T'
L25851	3877	PLUS STRAND	10483	AAB59359.2	UNCLASSIFIED	N.D.	1	'A/T'
L25851	3877	PLUS STRAND	1804985	AAB59359.2	UNCLASSIFIED	N.D.	1	'A/T'
X14474	384	PLUS STRAND	1052551	CAA32636.1	UNCLASSIFIED	0.207	1	'A/G'
X14474	537	PLUS STRAND	1052553	CAA32636.1	UNCLASSIFIED	0.262	1	'A/G'
X14474	558	PLUS STRAND	1801263	CAA32636.1	UNCLASSIFIED	N.D.	1	'A/G'
X14474	888	PLUS STRAND	1801264	CAA32636.1	UNCLASSIFIED	N.D.	1	'C/T'
J02645	744	PLUS STRAND	1803529	AAA52373.1	UNCLASSIFIED	N.D.	1	'G/T'
J03069	2235	PLUS STRAND	1003496	AAA59883.1	UNCLASSIFIED	N.D.	1	'C/G'
J03069	2236	PLUS STRAND	1003497	AAA59883.1	UNCLASSIFIED	N.D.	1	'C/G'
J03133	1173	PLUS STRAND	3741651	AAA61154.1	UNCLASSIFIED	0.293	1	'A/G'
J03133	1942	PLUS STRAND	3741665	AAA61154.1	UNCLASSIFIED	0.024	1	'A/G'
J03171	1804	PLUS STRAND	1803789	AAA52730.1	UNCLASSIFIED	N.D.	1	'G/T'
J04046	574	PLUS STRAND	2229577	AAA51918.1	UNCLASSIFIED	0.036	1	'C/G'
J04046	791	PLUS STRAND	10113	AAA51918.1	LOCUS	0.497	1	'C/T'
J04046	881	MINUS STRAND	710889	AAA51918.1	UNCLASSIFIED	0.471	1	'A/G'
J04046	1277	PLUS STRAND	10405893	AAA51918.1	UNCLASSIFIED	N.D.	1	'A/G'
J04046	1416	PLUS STRAND	1803240	AAA51918.1	UNCLASSIFIED	N.D.	1	'C/T'
J04046	1445	PLUS STRAND	1803238	AAA51918.1	UNCLASSIFIED	N.D.	1	'C/T'
J04046	1878	PLUS STRAND	1803239	AAA51918.1	UNCLASSIFIED	N.D.	1	'A/C'
J04046	1882	PLUS STRAND	3209098	AAA51918.1	UNCLASSIFIED	N.D.	1	'A/C'
J04046	1927	PLUS STRAND	1056342	AAA51918.1	UNCLASSIFIED	N.D.	1	'C/T'
X14787	1401	PLUS STRAND	2229364	CAA32889.1	UNCLASSIFIED	0.140	1	'A/G'
X14787	1521	PLUS STRAND	2228261	CAA32889.1	UNCLASSIFIED	0.095	1	'C/T'
X14787	1678	MINUS STRAND	2292305	CAA32889.1	UNCLASSIFIED	0.468	1	'C/T'
X14787	2210	PLUS STRAND	2228262	CAA32889.1	UNCLASSIFIED	0.195	1	'A/G'
X14787	2979	PLUS STRAND	2228263	CAA32889.1	UNCLASSIFIED	0.158	1	'C/T'
X14787	3703	PLUS STRAND	1051442	CAA32889.1	UNCLASSIFIED	0.204	1	'C/T'
X14787	3905	MINUS STRAND	3743125	CAA32889.1	UNCLASSIFIED	0.214	1	'C/T'
X14787	4125	PLUS STRAND	7163020	CAA32889.1	UNCLASSIFIED	N.D.	1	'A/T'
X14787	4212	MINUS STRAND	3743124	CAA32889.1	UNCLASSIFIED	0.039	1	'C/T'
X14787	5534	PLUS STRAND	1051514	CAA32889.1	UNCLASSIFIED	N.D.	1	'G/T'
X14787	5539	PLUS STRAND	1131745	CAA32889.1	UNCLASSIFIED	N.D.	1	'G/T'
X14787	5607	PLUS STRAND	11282	CAA32889.1	UNCLASSIFIED	N.D.	1	'A/G'
J04988	1651	PLUS STRAND	928386	AAA36026.1	UNCLASSIFIED	N.D.	1	'C/T'
J04988	2228	MINUS STRAND	324132	AAA36026.1	UNCLASSIFIED	N.D.	1	'A/G'
J04988	4387	MINUS STRAND	13296	AAA36026.1	LOCUS	0.399	1	'C/T'
J04988	6342	PLUS STRAND	504697	AAA36026.1	UNCLASSIFIED	0.398	1	'C/T'
J04988	7741	PLUS STRAND	15274	AAA36026.1	LOCUS	N.D.	1	'A/G'
J04988	7769	MINUS STRAND	15210	AAA36026.1	LOCUS	N.D.	1	'A/G'
J04988	7830	PLUS STRAND	1063511	AAA36026.1	UNCLASSIFIED	N.D.	1	'C/T'
D49950	750	PLUS STRAND	5744290	BAA08706.1	UNCLASSIFIED	0.022	1	'C/T'
D78151	161	PLUS STRAND	1130488	BAA11226.1	UNCLASSIFIED	N.D.	1	'A/T'
D78151	203	PLUS STRAND	1130490	BAA11226.1	UNCLASSIFIED	N.D.	1	'A/T'
D78151	2638	PLUS STRAND	1802799	BAA11226.1	UNCLASSIFIED	N.D.	1	'A/C'
D78151	2777	PLUS STRAND	1049440	BAA11226.1	UNCLASSIFIED	N.D.	1	'C/T'
D78151	2785	PLUS STRAND	6845	BAA11226.1	LOCUS	0.835	1	'C/T'
D78151	2805	PLUS STRAND	1049448	BAA11226.1	UNCLASSIFIED	N.D.	1	'A/C'
D78151	2837	PLUS STRAND	1802798	BAA11226.1	UNCLASSIFIED	N.D.	1	'C/T'
D78151	2846	PLUS STRAND	1049459	BAA11226.1	UNCLASSIFIED	N.D.	1	'C/T'
D86331	230	MINUS STRAND	2304489	BAA13071.1	UNCLASSIFIED	N.D.	1	'A/G'
D86331	1548	PLUS STRAND	3743563	BAA13071.1	UNCLASSIFIED	0.371	1	'A/G'
X14968	1034	PLUS STRAND	2230509	CAA33094.1	UNCLASSIFIED	0.031	1	'A/G'
X51757	151	MINUS STRAND	425949	CAA36061.1	UNCLASSIFIED	N.D.	1	'A/C'
X51757	534	PLUS STRAND	400835	CAA36061.1	UNCLASSIFIED	0.311	1	'A/G'
X51757	898	PLUS STRAND	391145	CAA36061.1	UNCLASSIFIED	0.412	1	'C/T'
X51757	1077	PLUS STRAND	393027	CAA36061.1	UNCLASSIFIED	0.420	1	'C/T'
X51757	1140	PLUS STRAND	386730	CAA36061.1	UNCLASSIFIED	0.295	1	'A/C'
X51757	1256	MINUS STRAND	417707	CAA36061.1	UNCLASSIFIED	0.241	1	'A/C'
X51757	1266	PLUS STRAND	428614	CAA36061.1	UNCLASSIFIED	N.D.	1	'G/T'
X51757	1279	PLUS STRAND	527333	CAA36061.1	UNCLASSIFIED	0.282	1	'A/T'
X51757	1590	PLUS STRAND	450363	CAA36061.1	UNCLASSIFIED	0.471	1	'G/T'
X51757	1662	PLUS STRAND	407664	CAA36061.1	UNCLASSIFIED	0.442	1	'A/G'
X51757	1964	MINUS STRAND	452004	CAA36061.1	UNCLASSIFIED	0.039	1	'C/T'
X51757	1980	MINUS STRAND	368844	CAA36061.1	UNCLASSIFIED	0.455	1	'C/T'
X51757	2123	MINUS STRAND	439078	CAA36061.1	UNCLASSIFIED	N.D.	1	'C/T'
X51757	2136	PLUS STRAND	394965	CAA36061.1	UNCLASSIFIED	0.095	1	'A/G'
D42108	1697	PLUS STRAND	2228135	BAA07688.1	UNCLASSIFIED	0.331	1	'A/G'
D42108	1908	PLUS STRAND	1064213	BAA07688.1	UNCLASSIFIED	0.469	1	'A/G'
D42108	1961	PLUS STRAND	6741084	BAA07688.1	UNCLASSIFIED	N.D.	1	'G/T'
D42108	2864	PLUS STRAND	2228136	BAA07688.1	UNCLASSIFIED	0.061	1	'A/G'
D42108	3749	PLUS STRAND	7349300	BAA07688.1	UNCLASSIFIED	0.324	1	'C/T'
D45248	128	PLUS STRAND	4575	BAA08205.1	UNCLASSIFIED	N.D.	1	'A/G'
D45248	246	PLUS STRAND	1136581	BAA08205.1	UNCLASSIFIED	N.D.	1	'C/G'
D45248	249	PLUS STRAND	1136582	BAA08205.1	UNCLASSIFIED	N.D.	1	'C/G'
D45248	701	PLUS STRAND	1059465	BAA08205.1	UNCLASSIFIED	N.D.	1	'C/T'
D49493	3627	PLUS STRAND	1540253	BAA08453.1	UNCLASSIFIED	N.D.	1	'A/G'
D49493	3893	PLUS STRAND	1126827	BAA08453.1	UNCLASSIFIED	N.D.	1	'A/G'
D49493	8892	PLUS STRAND	762455	BAA08453.1	UNCLASSIFIED	0.033	1	'C/T'
D49493	15381	PLUS STRAND	762454	BAA08453.1	UNCLASSIFIED	0.426	1	'A/G'
D49493	15599	MINUS STRAND	753825	BAA08453.1	UNCLASSIFIED	N.D.	1	'C/T'
D49493	15736	MINUS STRAND	743508	BAA08453.1	UNCLASSIFIED	0.327	1	'A/C'
D49493	15829	MINUS STRAND	743509	BAA08453.1	UNCLASSIFIED	0.498	1	'C/T'
D49493	15961	MINUS STRAND	743510	BAA08453.1	UNCLASSIFIED	0.039	1	'C/T'
D49493	16280	PLUS STRAND	3007	BAA08453.1	LOCUS	0.400	1	'A/T'
D49493	16634	PLUS STRAND	9860	BAA08453.1	UNCLASSIFIED	0.349	1	'A/G'
X84740	2108	PLUS STRAND	1802880	CAA59230.1	UNCLASSIFIED	N.D.	1	'A/T'
X84740	3028	PLUS STRAND	4986973	CAA59230.1	UNCLASSIFIED	0.007	1	'C/T'
X84740	3152	PLUS STRAND	1052536	CAA59230.1	UNCLASSIFIED	0.447	1	'C/T'
X84740	2108	PLUS STRAND	1802880	CAA59230.1	UNCLASSIFIED	N.D.	1	'A/T'
X84740	3028	PLUS STRAND	4986973	CAA59230.1	UNCLASSIFIED	0.007	1	'C/T'
X84740	3152	PLUS STRAND	1052536	CAA59230.1	UNCLASSIFIED	0.447	1	'C/T'
Z48541	1746	PLUS STRAND	1050646	CAA88425.1	UNCLASSIFIED	0.308	1	'C/T'
Z48541	3156	PLUS STRAND	3748299	CAA88425.1	UNCLASSIFIED	0.182	1	'A/G'
Z48541	3601	PLUS STRAND	3190975	CAA88425.1	UNCLASSIFIED	N.D.	1	'A/T'
Z48541	4624	PLUS STRAND	1802754	CAA88425.1	UNCLASSIFIED	N.D.	1	'C/G'
Z48541	4657	PLUS STRAND	7306091	CAA88425.1	UNCLASSIFIED	0.131	1	'A/G'
AB003102	977	PLUS STRAND	1803016	BAA19748.1	UNCLASSIFIED	N.D.	1	'C/T'
AB003102	1030	PLUS STRAND	1803015	BAA19748.1	UNCLASSIFIED	N.D.	1	'A/G'
AB003102	1364	PLUS STRAND	1801562	BAA19748.1	UNCLASSIFIED	N.D.	1	'C/T'
AB003102	1500	PLUS STRAND	3209620	BAA19748.1	UNCLASSIFIED	N.D.	1	'A/G'
AB003102	1506	PLUS STRAND	1140706	BAA19748.1	UNCLASSIFIED	N.D.	1	'A/G'
AB003103	908	MINUS STRAND	7610496	BAA19749.1	UNCLASSIFIED	0.442	1	'A/G'
AB003103	1116	PLUS STRAND	2230680	BAA19749.1	UNCLASSIFIED	0.041	1	'C/T'
AB003103	1378	PLUS STRAND	1803017	BAA19749.1	UNCLASSIFIED	N.D.	1	'C/T'
AB003103	1846	MINUS STRAND	3935732	BAA19749.1	UNCLASSIFIED	0.486	1	'A/G'
AB003103	1996;1997	PLUS STRAND	5821478	BAA19749.1	UNCLASSIFIED	N.D.	2	'-/TT'
AB003103	2165	PLUS STRAND	5821479	BAA19749.1	UNCLASSIFIED	N.D.	2	'-/T'
AF012024	183	PLUS STRAND	1801980	AAB88672.1	UNCLASSIFIED	N.D.	1	'C/T'
AF012024	729	PLUS STRAND	1136168	AAB88672.1	UNCLASSIFIED	N.D.	1	'C/T'
AF012024	779	PLUS STRAND	4798	AAB88672.1	LOCUS	0.265	1	'A/G'
AF012024	1050	PLUS STRAND	10593	AAB88672.1	LOCUS	0.289	1	'A/G'
D13168	1037	PLUS STRAND	1050953	BAA02445.1	UNCLASSIFIED	N.D.	1	'C/T'
D13748	163	PLUS STRAND	1057086	BAA02897.1	UNCLASSIFIED	0.208	1	'C/G'
D13748	182	PLUS STRAND	1136598	BAA02897.1	UNCLASSIFIED	N.D.	1	'C/T'
D13748	283	PLUS STRAND	7358	BAA02897.1	UNCLASSIFIED	0.413	1	'A/G'
D13748	360	MINUS STRAND	3810762	BAA02897.1	UNCLASSIFIED	N.D.	1	'C/T'
D13748	615	MINUS STRAND	7055874	BAA02897.1	UNCLASSIFIED	N.D.	1	'A/G'
D13748	789	MINUS STRAND	6615327	BAA02897.1	UNCLASSIFIED	N.D.	1	'C/T'
D13748	1013	PLUS STRAND	1058088	BAA02897.1	UNCLASSIFIED	N.D.	1	'C/G'
D13748	1278	PLUS STRAND	3199620	BAA02897.1	UNCLASSIFIED	N.D.	1	'C/T'
D14889	147	MINUS STRAND	209554	BAA03606.1	UNCLASSIFIED	N.D.	1	'C/G'
D14889	147	MINUS STRAND	209554	BAA03606.1	UNCLASSIFIED	N.D.	1	'C/G'
D26135	3134	MINUS STRAND	3732940	BAA05132.1	UNCLASSIFIED	0.242	1	'C/T'
D26135	3220	PLUS STRAND	1801069	BAA05132.1	UNCLASSIFIED	N.D.	1	'A/C/G/T'
D26135	3221	PLUS STRAND	2574	BAA05132.1	UNCLASSIFIED	0.481	1	'C/G'
D26135	3373	MINUS STRAND	3732938	BAA05132.1	UNCLASSIFIED	N.D.	1	'G/T'
D26135	3380	PLUS STRAND	2575	BAA05132.1	UNCLASSIFIED	0.500	1	'C/T'
D26135	3488	MINUS STRAND	6444109	BAA05132.1	UNCLASSIFIED	0.357	1	'A/G'
X66364	474	PLUS STRAND	1057766	CAA47007.1	UNCLASSIFIED	N.D.	1	'C/T'
X78549	1792	MINUS STRAND	6011873	CAA55295.1	UNCLASSIFIED	N.D.	1	'A/C'
U78798	1883	PLUS STRAND	5030476	AAB38751.1	UNCLASSIFIED	0.061	1	'A/G'
U78798	1888	PLUS STRAND	5030477	AAB38751.1	UNCLASSIFIED	0.033	1	'C/T'
U78798	1998	PLUS STRAND	5030478	AAB38751.1	UNCLASSIFIED	0.041	1	'A/G'
U84388	164	PLUS STRAND	4514473	AAC50952.1	UNCLASSIFIED	N.D.	1	'A/G'
U84388	188	PLUS STRAND	4332566	AAC50952.1	UNCLASSIFIED	N.D.	1	'A/C'
U86529	65	PLUS STRAND	12441	AAB96392.1	UNCLASSIFIED	N.D.	1	'C/G'
U86529	81	PLUS STRAND	3087524	AAB96392.1	UNCLASSIFIED	0.480	1	'A/G'
U86529	93	PLUS STRAND	2234954	AAB96392.1	UNCLASSIFIED	0.012	1	'C/T'
U86529	197	PLUS STRAND	7975	AAB96392.1	UNCLASSIFIED	0.417	1	'A/G'
U86529	227	PLUS STRAND	7972	AAB96392.1	UNCLASSIFIED	0.103	1	'A/G'
U86529	1091	MINUS STRAND	3742739	AAB96392.1	UNCLASSIFIED	0.500	1	'C/T'
U88666	1261	MINUS STRAND	2240464	AAC05299.1	UNCLASSIFIED	N.D.	1	'A/T'
U88666	1975	PLUS STRAND	1131143	AAC05299.1	UNCLASSIFIED	N.D.	1	'C/T'
U88666	2002	PLUS STRAND	1050411	AAC05299.1	UNCLASSIFIED	N.D.	1	'A/G'
U88666	2005	PLUS STRAND	1050412	AAC05299.1	UNCLASSIFIED	N.D.	1	'C/G'
U88666	2007	PLUS STRAND	1050413	AAC05299.1	UNCLASSIFIED	N.D.	1	'A/G'
U88666	2020	PLUS STRAND	1050415	AAC05299.1	UNCLASSIFIED	N.D.	1	'A/C'
U88666	2022	PLUS STRAND	1050416	AAC05299.1	UNCLASSIFIED	N.D.	1	'A/T'
U88666	2023	PLUS STRAND	1050417	AAC05299.1	UNCLASSIFIED	N.D.	1	'C/T'
U88666	2027	PLUS STRAND	1050418	AAC05299.1	UNCLASSIFIED	0.394	1	'A/C'
U88666	2029	PLUS STRAND	1050419	AAC05299.1	UNCLASSIFIED	N.D.	1	'A/G'
U88666	2035	PLUS STRAND	1050421	AAC05299.1	UNCLASSIFIED	N.D.	1	'A/G'
U88666	2041	PLUS STRAND	1050422	AAC05299.1	UNCLASSIFIED	N.D.	1	'C/T'
U88666	2046	PLUS STRAND	1131144	AAC05299.1	UNCLASSIFIED	N.D.	1	'A/G'
U88666	2050	PLUS STRAND	1131145	AAC05299.1	UNCLASSIFIED	N.D.	1	'A/G'
U88666	2053	PLUS STRAND	1131146	AAC05299.1	UNCLASSIFIED	N.D.	1	'C/T'
U88666	2283	MINUS STRAND	6968355	AAC05299.1	UNCLASSIFIED	N.D.	1	'C/T'
U88666	3050	MINUS STRAND	2073550	AAC05299.1	UNCLASSIFIED	0.092	1	'C/T'
U88666	3708	PLUS STRAND	1804827	AAC05299.1	UNCLASSIFIED	N.D.	1	'A/G'
V00535	249	PLUS STRAND	1051922	CAA23796.1	UNCLASSIFIED	0.708	1	'C/T'
X07109	2286	PLUS STRAND	3380	CAA30130.1	LOCUS	0.036	1	'A/T'
X07109	2372	PLUS STRAND	4787872	CAA30130.1	UNCLASSIFIED	N.D.	1	'A/G'
X07109	2761	MINUS STRAND	3785380	CAA30130.1	UNCLASSIFIED	0.135	1	'C/T'
X07109	2954	MINUS STRAND	3785379	CAA30130.1	UNCLASSIFIED	0.178	1	'C/T'
X07109	3046	MINUS STRAND	3785378	CAA30130.1	UNCLASSIFIED	0.247	1	'C/T'
X12794	1408	MINUS STRAND	1057060	CAA31282.1	UNCLASSIFIED	N.D.	1	'G/T'
X12794	1993	MINUS STRAND	1056991	CAA31282.1	UNCLASSIFIED	N.D.	1	'C/G'
X12794	2000	MINUS STRAND	1056989	CAA31282.1	UNCLASSIFIED	N.D.	1	'C/G'
X15949	842	PLUS STRAND	1131553	CAA34073.1	UNCLASSIFIED	0.367	1	'A/G'
X15949	1663;1665	MINUS STRAND	3044523	CAA34073.1	UNCLASSIFIED	N.D.	7	'-/A/G/GGGAT'
X15949	1671;1673	MINUS STRAND	10590272	CAA34073.1	UNCLASSIFIED	N.D.	2	'-/GATGG'
X15949	1700	MINUS STRAND	5864886	CAA34073.1	UNCLASSIFIED	N.D.	2	'-/GGGAT'
X15949	2074;2075	MINUS STRAND	3832301	CAA34073.1	UNCLASSIFIED	N.D.	2	'-/A'
X15949	842	PLUS STRAND	1131553	CAA34073.1	UNCLASSIFIED	0.367	1	'A/G'
X15949	1663;1665	MINUS STRAND	3044523	CAA34073.1	UNCLASSIFIED	N.D.	7	'-/A/G/GGGAT'
X15949	1671;1673	MINUS STRAND	10590272	CAA34073.1	UNCLASSIFIED	N.D.	2	'-/GATGG'
X15949	1700	MINUS STRAND	5864886	CAA34073.1	UNCLASSIFIED	N.D.	2	'-/GGGAT'
X15949	2074;2075	MINUS STRAND	3832301	CAA34073.1	UNCLASSIFIED	N.D.	2	'-/A'
X54871	509	PLUS STRAND	2292240	CAA38653.1	UNCLASSIFIED	N.D.	1	'A/C'
X54871	724	PLUS STRAND	1050198	CAA38653.1	UNCLASSIFIED	N.D.	1	'G/T'
X54871	1013	PLUS STRAND	3741500	CAA38653.1	UNCLASSIFIED	N.D.	1	'A/G'
X54871	1093	PLUS STRAND	1050200	CAA38653.1	UNCLASSIFIED	N.D.	1	'A/T'
X54871	1319	PLUS STRAND	1050201	CAA38653.1	UNCLASSIFIED	N.D.	1	'A/G'
X54871	1332	PLUS STRAND	1050202	CAA38653.1	UNCLASSIFIED	N.D.	1	'G/T'
X54871	1333	PLUS STRAND	1050203	CAA38653.1	UNCLASSIFIED	N.D.	1	'G/T'
X54871	1503	PLUS STRAND	1050205	CAA38653.1	UNCLASSIFIED	N.D.	1	'A/G'
X54871	1578	PLUS STRAND	1050209	CAA38653.1	UNCLASSIFIED	N.D.	1	'A/G'
X66363	1497	PLUS STRAND	1136000	CAA47006.1	UNCLASSIFIED	N.D.	1	'A/C'
X66363	1602	PLUS STRAND	1058465	CAA47006.1	UNCLASSIFIED	N.D.	1	'A/C'
X66363	1497	PLUS STRAND	1136000	CAA47006.1	UNCLASSIFIED	N.D.	1	'A/C'
X66363	1602	PLUS STRAND	1058465	CAA47006.1	UNCLASSIFIED	N.D.	1	'A/C'
U69611	718	PLUS STRAND	2230818	AAB51514.1	UNCLASSIFIED	0.087	1	'A/G'
U69611	2649;2650	PLUS STRAND	3833563	AAB51514.1	UNCLASSIFIED	N.D.	2	'-/A'
U69611	2663	MINUS STRAND	6705408	AAB51514.1	UNCLASSIFIED	0.499	1	'C/T'
U69611	2878	PLUS STRAND	1130094	AAB51514.1	UNCLASSIFIED	0.352	1	'A/G'
U69611	718	PLUS STRAND	2230818	AAB51514.1	UNCLASSIFIED	0.087	1	'A/G'
U69611	2649;2650	PLUS STRAND	3833563	AAB51514.1	UNCLASSIFIED	N.D.	2	'-/A'
U69611	2663	MINUS STRAND	6705408	AAB51514.1	UNCLASSIFIED	0.499	1	'C/T'
U69611	2878	PLUS STRAND	1130094	AAB51514.1	UNCLASSIFIED	0.352	1	'A/G'
U73682	2012	PLUS STRAND	1140952	AAB86589.1	UNCLASSIFIED	0.477	1	'A/G'
U73682	2066	PLUS STRAND	1804860	AAB86589.1	UNCLASSIFIED	N.D.	1	'C/T'
U73682	2232	PLUS STRAND	1140959	AAB86589.1	UNCLASSIFIED	N.D.	1	'A/C'
U73682	2340	PLUS STRAND	3204983	AAB86589.1	UNCLASSIFIED	N.D.	1	'G/T'
U73682	2598	PLUS STRAND	8177	AAB86589.1	LOCUS	0.499	1	'G/T'
U73682	2760	PLUS STRAND	3209218	AAB86589.1	UNCLASSIFIED	N.D.	1	'A/T'
U78556	114	PLUS STRAND	3738321	AAB36952.1	UNCLASSIFIED	0.061	1	'C/T'
U78556	2881	PLUS STRAND	1057742	AAB36952.1	UNCLASSIFIED	N.D.	1	'C/T'
U78556	2914	PLUS STRAND	1057743	AAB36952.1	UNCLASSIFIED	N.D.	1	'C/T'
U78556	3261	PLUS STRAND	1804775	AAB36952.1	UNCLASSIFIED	N.D.	1	'A/G'
X74331	661	PLUS STRAND	2230042	CAA52378.1	UNCLASSIFIED	0.039	1	'C/T'
X74331	849	PLUS STRAND	2230040	CAA52378.1	UNCLASSIFIED	0.219	1	'C/T'
X74331	909	PLUS STRAND	2230041	CAA52378.1	UNCLASSIFIED	0.043	1	'A/T'
X74331	1282	PLUS STRAND	2230039	CAA52378.1	UNCLASSIFIED	0.043	1	'C/G'
X74331	1581	PLUS STRAND	12517	CAA52378.1	UNCLASSIFIED	N.D.	1	'G/T'
X74331	1990	PLUS STRAND	1049237	CAA52378.1	UNCLASSIFIED	N.D.	1	'C/T'
X74331	2113	MINUS STRAND	1801400	CAA52378.1	UNCLASSIFIED	N.D.	1	'C/T'
X74331	2152	PLUS STRAND	1801352	CAA52378.1	UNCLASSIFIED	N.D.	1	'C/T'
X74331	2179	PLUS STRAND	1801399	CAA52378.1	UNCLASSIFIED	N.D.	1	'C/G'
U78556	114	PLUS STRAND	3738321	AAB36952.1	UNCLASSIFIED	0.061	1	'C/T'
U78556	2881	PLUS STRAND	1057742	AAB36952.1	UNCLASSIFIED	N.D.	1	'C/T'
U78556	2914	PLUS STRAND	1057743	AAB36952.1	UNCLASSIFIED	N.D.	1	'C/T'
U78556	3261	PLUS STRAND	1804775	AAB36952.1	UNCLASSIFIED	N.D.	1	'A/G'
M74525	643	PLUS STRAND	1803727	AAA35982.1	UNCLASSIFIED	N.D.	1	'C/T'
M74525	2138	PLUS STRAND	3777373	AAA35982.1	UNCLASSIFIED	0.191	1	'A/G'
M74587	187	PLUS STRAND	1065780	AAA52784.1	UNCLASSIFIED	0.452	1	'A/G'
M74587	3907	PLUS STRAND	1065781	AAA52784.1	UNCLASSIFIED	0.022	1	'C/T'
M74587	4068	PLUS STRAND	1065782	AAA52784.1	UNCLASSIFIED	0.007	1	'A/G'
M74587	5179	PLUS STRAND	4619	AAA52784.1	LOCUS	0.472	1	'A/G'
M74587	5304	PLUS STRAND	1052652	AAA52784.1	UNCLASSIFIED	N.D.	1	'C/T'
M74587	5361	PLUS STRAND	13619	AAA52784.1	LOCUS	N.D.	1	'A/C'
M74587	5516	PLUS STRAND	7454	AAA52784.1	UNCLASSIFIED	0.078	1	'C/G'
M76125	1065	PLUS STRAND	1061079	AAA61243.1	UNCLASSIFIED	N.D.	1	'A/C'
M76125	1170	PLUS STRAND	1138335	AAA61243.1	UNCLASSIFIED	N.D.	1	'A/G'
M76125	2047	PLUS STRAND	1138336	AAA61243.1	UNCLASSIFIED	N.D.	1	'A/G'
M76125	2874	PLUS STRAND	1051126	AAA61243.1	UNCLASSIFIED	N.D.	1	'A/G'
M83941	2902	PLUS STRAND	1054750	AAA58633.1	UNCLASSIFIED	0.315	1	'C/T'
M86400	461	PLUS STRAND	9482789	AAA36446.1	UNCLASSIFIED	N.D.	1	'A/G'
M86400	796	MINUS STRAND	6431121	AAA36446.1	UNCLASSIFIED	N.D.	1	'C/T'
M86400	825	MINUS STRAND	3735705	AAA36446.1	UNCLASSIFIED	N.D.	1	'C/T'
M86400	1556	MINUS STRAND	4003432	AAA36446.1	UNCLASSIFIED	N.D.	1	'C/T'
M86400	1617	MINUS STRAND	3921614	AAA36446.1	UNCLASSIFIED	N.D.	1	'A/T'
M86400	1692	MINUS STRAND	4085567	AAA36446.1	UNCLASSIFIED	N.D.	1	'C/T'
M86400	1741	MINUS STRAND	1827729	AAA36446.1	UNCLASSIFIED	N.D.	1	'A/C'
M86400	2463	MINUS STRAND	4092412	AAA36446.1	UNCLASSIFIED	N.D.	1	'C/T'
M86400	2483	MINUS STRAND	4092411	AAA36446.1	UNCLASSIFIED	N.D.	1	'A/G'
M86400	2489	MINUS STRAND	4119620	AAA36446.1	UNCLASSIFIED	N.D.	1	'A/C'
M86400	2491	MINUS STRAND	4003437	AAA36446.1	UNCLASSIFIED	N.D.	1	'A/G'
M86400	2571	MINUS STRAND	3956010	AAA36446.1	UNCLASSIFIED	N.D.	1	'A/G'
M86400	2583	MINUS STRAND	4092410	AAA36446.1	UNCLASSIFIED	N.D.	1	'A/G'
M86400	2599	PLUS STRAND	1062376	AAA36446.1	UNCLASSIFIED	N.D.	1	'C/G'
M86400	2619	PLUS STRAND	1062382	AAA36446.1	UNCLASSIFIED	N.D.	1	'A/C'
M86400	2629	MINUS STRAND	4106220	AAA36446.1	UNCLASSIFIED	N.D.	1	'C/T'
M86400	2656	PLUS STRAND	1062387	AAA36446.1	UNCLASSIFIED	N.D.	1	'A/C'
M86400	2761	PLUS STRAND	1062393	AAA36446.1	UNCLASSIFIED	N.D.	1	'A/C'
M89914	1586	PLUS STRAND	1131923	AAA59925.1	UNCLASSIFIED	N.D.	1	'A/C'
M89914	1685	PLUS STRAND	1051841	AAA59925.1	UNCLASSIFIED	N.D.	1	'A/G'
M89914	2219	PLUS STRAND	2230851	AAA59925.1	UNCLASSIFIED	0.375	1	'C/T'
M89914	2231	PLUS STRAND	2285892	AAA59925.1	UNCLASSIFIED	0.473	1	'A/G'
M89914	2750	PLUS STRAND	2230852	AAA59925.1	UNCLASSIFIED	0.029	1	'C/T'
M89914	3746	PLUS STRAND	1051842	AAA59925.1	UNCLASSIFIED	N.D.	1	'C/G'
M89914	7728	PLUS STRAND	2230850	AAA59925.1	UNCLASSIFIED	0.057	1	'C/G'
M89914	8732	MINUS STRAND	4508470	AAA59925.1	UNCLASSIFIED	N.D.	1	'A/G'
M89914	8842	PLUS STRAND	3214196	AAA59925.1	UNCLASSIFIED	N.D.	2	'-/C'
S81914	179	PLUS STRAND	3177809	AAB36278.1	UNCLASSIFIED	N.D.	1	'C/T'
S81914	397	PLUS STRAND	3094124	AAB36278.1	UNCLASSIFIED	N.D.	1	'C/G'
S81914	842	PLUS STRAND	8512	AAB36278.1	UNCLASSIFIED	0.255	1	'C/T'
S81914	864	PLUS STRAND	14350	AAB36278.1	UNTRANSLATED	N.D.	1	'C/T'
S81914	1084	PLUS STRAND	1802172	AAB36278.1	UNCLASSIFIED	N.D.	1	'A/T'
S81914	1133	PLUS STRAND	1049942	AAB36278.1	UNCLASSIFIED	N.D.	1	'A/G'
S81914	1169	MINUS STRAND	17719	AAB36278.1	UNTRANSLATED	N.D.	1	'C/T'
S81914	1174	PLUS STRAND	1049943	AAB36278.1	UNCLASSIFIED	N.D.	1	'C/G'
U09759	303	PLUS STRAND	1043993	AAA74740.1	UNCLASSIFIED	N.D.	1	'A/G'
U09759	816	PLUS STRAND	1127557	AAA74740.1	UNCLASSIFIED	N.D.	1	'C/G'
U09759	1559	PLUS STRAND	9605	AAA74740.1	UNCLASSIFIED	0.412	1	'C/T'
U09759	1792	PLUS STRAND	1803841	AAA74740.1	UNCLASSIFIED	N.D.	1	'C/G'
U13021	1259	PLUS STRAND	3212151	AAA58959.1	UNCLASSIFIED	0.049	1	'G/T'
U13021	1357	PLUS STRAND	3212152	AAA58959.1	UNCLASSIFIED	0.255	1	'A/C'
X75756	2437	PLUS STRAND	2230505	CAA53384.1	UNCLASSIFIED	0.495	1	'C/T'
X75756	2437	MINUS STRAND	3783298	CAA53384.1	UNCLASSIFIED	0.468	1	'A/G'
X75756	2864	PLUS STRAND	1042825	CAA53384.1	UNCLASSIFIED	N.D.	1	'C/G'
X75756	2971	PLUS STRAND	1475116	CAA53384.1	UNCLASSIFIED	N.D.	1	'A/C'
X75756	3440	PLUS STRAND	11984	CAA53384.1	UNCLASSIFIED	0.480	1	'A/G'
U13022	1353	PLUS STRAND	3212151	AAA58960.1	UNCLASSIFIED	0.049	1	'G/T'
U13022	1422	PLUS STRAND	4647339	AAA58960.1	UNCLASSIFIED	0.031	1	'C/T'
U13022	1451	PLUS STRAND	3212152	AAA58960.1	UNCLASSIFIED	0.255	1	'A/C'
U13022	1733	PLUS STRAND	4647340	AAA58960.1	UNCLASSIFIED	0.025	1	'C/T'
U14603	466	PLUS STRAND	1804612	AAA90979.1	UNCLASSIFIED	N.D.	1	'C/T'
U14603	731	PLUS STRAND	1804611	AAA90979.1	UNCLASSIFIED	N.D.	1	'C/T'
U14603	1132	PLUS STRAND	1051035	AAA90979.1	UNCLASSIFIED	N.D.	1	'A/G'
U14603	1134	PLUS STRAND	1051036	AAA90979.1	UNCLASSIFIED	N.D.	1	'A/G'
U15655	736	PLUS STRAND	1053655	AAA86686.1	UNCLASSIFIED	0.113	1	'A/G'
U15655	1264	PLUS STRAND	1063897	AAA86686.1	UNCLASSIFIED	N.D.	1	'C/G'
U15655	2007	PLUS STRAND	1063898	AAA86686.1	UNCLASSIFIED	N.D.	1	'G/T'
U15655	2615	PLUS STRAND	1053650	AAA86686.1	UNCLASSIFIED	N.D.	1	'A/G'
U18300	1610	PLUS STRAND	4647760	AAB07897.1	UNCLASSIFIED	0.019	1	'A/C'
U18671	4746	PLUS STRAND	762615	AAA98760.1	UNCLASSIFIED	N.D.	1	'A/T'
U18671	4795	PLUS STRAND	762616	AAA98760.1	UNCLASSIFIED	N.D.	1	'A/C'
U18671	5429	PLUS STRAND	762617	AAA98760.1	UNCLASSIFIED	0.008	1	'C/T'
U18671	9373	PLUS STRAND	762618	AAA98760.1	UNCLASSIFIED	N.D.	1	'A/T'
U18671	9382	PLUS STRAND	762619	AAA98760.1	UNCLASSIFIED	N.D.	1	'C/T'
U25975	369	PLUS STRAND	1129150	AAA75468.1	UNCLASSIFIED	N.D.	1	'A/G'
U25975	1147	PLUS STRAND	1046714	AAA75468.1	UNCLASSIFIED	N.D.	1	'G/T'
U25975	1170	PLUS STRAND	3210515	AAA75468.1	UNCLASSIFIED	0.077	1	'A/C'
U25975	1549	PLUS STRAND	1046718	AAA75468.1	UNCLASSIFIED	N.D.	1	'G/T'
U25975	1552	PLUS STRAND	1046719	AAA75468.1	UNCLASSIFIED	N.D.	1	'G/T'
U25975	1558	PLUS STRAND	1046720	AAA75468.1	UNCLASSIFIED	N.D.	1	'G/T'
U25975	1578	MINUS STRAND	8025772	AAA75468.1	UNCLASSIFIED	N.D.	1	'C/T'
U25975	1593	MINUS STRAND	7178942	AAA75468.1	UNCLASSIFIED	N.D.	1	'C/T'
U25975	1603	PLUS STRAND	1046722	AAA75468.1	UNCLASSIFIED	N.D.	1	'C/G'
U25975	1604	PLUS STRAND	6804618	AAA75468.1	UNCLASSIFIED	N.D.	1	'A/G'
U25975	1628	PLUS STRAND	3659	AAA75468.1	UNCLASSIFIED	N.D.	1	'C/G'
U25975	1641	PLUS STRAND	1046725	AAA75468.1	UNCLASSIFIED	N.D.	1	'C/G'
U25975	1649	PLUS STRAND	3662	AAA75468.1	UNCLASSIFIED	N.D.	1	'A/C'
U25975	1675	PLUS STRAND	1046727	AAA75468.1	UNCLASSIFIED	N.D.	1	'G/T'
U25975	1688	PLUS STRAND	7614370	AAA75468.1	UNCLASSIFIED	N.D.	1	'A/G'
U25975	1729	PLUS STRAND	1046728	AAA75468.1	UNCLASSIFIED	N.D.	1	'C/G'
U25975	1773	PLUS STRAND	1046735	AAA75468.1	UNCLASSIFIED	N.D.	1	'C/T'
U25975	1781	PLUS STRAND	1046736	AAA75468.1	UNCLASSIFIED	N.D.	1	'C/G'
U35234	250	PLUS STRAND	1064293	AAC50299.1	UNCLASSIFIED	N.D.	1	'C/G'
U35234	369	PLUS STRAND	1141371	AAC50299.1	UNCLASSIFIED	0.343	1	'A/C'
U35234	912	PLUS STRAND	2230607	AAC50299.1	UNCLASSIFIED	0.025	1	'C/T'
U35234	1332	PLUS STRAND	2230609	AAC50299.1	UNCLASSIFIED	0.034	1	'C/T'
U35234	2235	PLUS STRAND	1064294	AAC50299.1	UNCLASSIFIED	N.D.	1	'A/G'
U35234	2342	PLUS STRAND	1064295	AAC50299.1	UNCLASSIFIED	N.D.	1	'C/T'
U35234	2605	PLUS STRAND	1141372	AAC50299.1	UNCLASSIFIED	N.D.	1	'C/T'
U35234	2911	PLUS STRAND	1064296	AAC50299.1	UNCLASSIFIED	N.D.	1	'C/T'
U35234	3018	PLUS STRAND	1064297	AAC50299.1	UNCLASSIFIED	N.D.	1	'G/T'
U35234	3080	PLUS STRAND	2230610	AAC50299.1	UNCLASSIFIED	0.031	1	'C/T'
U35234	3397	PLUS STRAND	3202678	AAC50299.1	UNCLASSIFIED	N.D.	1	'C/T'
U35234	4400	PLUS STRAND	1064298	AAC50299.1	UNCLASSIFIED	N.D.	1	'C/T'
U35234	4461	PLUS STRAND	1064299	AAC50299.1	UNCLASSIFIED	N.D.	1	'C/T'
U35234	4743	PLUS STRAND	2230611	AAC50299.1	UNCLASSIFIED	0.135	1	'C/T'
U35234	4845	PLUS STRAND	1064300	AAC50299.1	UNCLASSIFIED	0.391	1	'A/G'
U35234	5223	PLUS STRAND	1064301	AAC50299.1	UNCLASSIFIED	N.D.	1	'C/G'
U35234	5340	PLUS STRAND	1141373	AAC50299.1	UNCLASSIFIED	N.D.	1	'C/T'
U35234	5377	PLUS STRAND	1143698	AAC50299.1	UNCLASSIFIED	0.197	1	'C/T'
U35234	5397	PLUS STRAND	1143699	AAC50299.1	UNCLASSIFIED	0.049	1	'C/T'
U35234	6108	PLUS STRAND	1141374	AAC50299.1	UNCLASSIFIED	N.D.	1	'G/T'
U35234	250	PLUS STRAND	1064293	AAC50299.1	UNCLASSIFIED	N.D.	1	'C/G'
U35234	369	PLUS STRAND	1141371	AAC50299.1	UNCLASSIFIED	0.343	1	'A/C'
U35234	912	PLUS STRAND	2230607	AAC50299.1	UNCLASSIFIED	0.025	1	'C/T'
U35234	1332	PLUS STRAND	2230609	AAC50299.1	UNCLASSIFIED	0.034	1	'C/T'
U35234	2235	PLUS STRAND	1064294	AAC50299.1	UNCLASSIFIED	N.D.	1	'A/G'
U35234	2342	PLUS STRAND	1064295	AAC50299.1	UNCLASSIFIED	N.D.	1	'C/T'
U35234	2605	PLUS STRAND	1141372	AAC50299.1	UNCLASSIFIED	N.D.	1	'C/T'
U35234	2911	PLUS STRAND	1064296	AAC50299.1	UNCLASSIFIED	N.D.	1	'C/T'
U35234	3018	PLUS STRAND	1064297	AAC50299.1	UNCLASSIFIED	N.D.	1	'G/T'
U35234	3080	PLUS STRAND	2230610	AAC50299.1	UNCLASSIFIED	0.031	1	'C/T'
U35234	3397	PLUS STRAND	3202678	AAC50299.1	UNCLASSIFIED	N.D.	1	'C/T'
U35234	4400	PLUS STRAND	1064298	AAC50299.1	UNCLASSIFIED	N.D.	1	'C/T'
U35234	4461	PLUS STRAND	1064299	AAC50299.1	UNCLASSIFIED	N.D.	1	'C/T'
U35234	4743	PLUS STRAND	2230611	AAC50299.1	UNCLASSIFIED	0.135	1	'C/T'
U35234	4845	PLUS STRAND	1064300	AAC50299.1	UNCLASSIFIED	0.391	1	'A/G'
U35234	5223	PLUS STRAND	1064301	AAC50299.1	UNCLASSIFIED	N.D.	1	'C/G'
U35234	5340	PLUS STRAND	1141373	AAC50299.1	UNCLASSIFIED	N.D.	1	'C/T'
U35234	5377	PLUS STRAND	1143698	AAC50299.1	UNCLASSIFIED	0.197	1	'C/T'
U35234	5397	PLUS STRAND	1143699	AAC50299.1	UNCLASSIFIED	0.049	1	'C/T'
U35234	6108	PLUS STRAND	1141374	AAC50299.1	UNCLASSIFIED	N.D.	1	'G/T'
U37689	221	PLUS STRAND	1126932	AAA91458.1	UNCLASSIFIED	N.D.	1	'C/G'
U37689	830	PLUS STRAND	1802869	AAA91458.1	UNCLASSIFIED	N.D.	1	'A/T'
U43885	1251	PLUS STRAND	2229879	AAC50380.1	UNCLASSIFIED	0.031	1	'C/T'
U43885	2011	PLUS STRAND	2229880	AAC50380.1	UNCLASSIFIED	0.080	1	'C/T'
U47077	12635	PLUS STRAND	8178268	AAB39925.5	UNCLASSIFIED	0.011	1	'A/G'
U47077	12737	PLUS STRAND	1804610	AAB39925.5	UNCLASSIFIED	N.D.	1	'C/G'
U47077	12786	PLUS STRAND	8178269	AAB39925.5	UNCLASSIFIED	0.011	1	'A/G'
U47077	12975	PLUS STRAND	8178270	AAB39925.5	UNCLASSIFIED	0.011	1	'A/G'
U47077	13079	PLUS STRAND	8178271	AAB39925.5	UNCLASSIFIED	0.055	1	'C/T'
U47077	13291	MINUS STRAND	10106803	AAB39925.5	UNCLASSIFIED	N.D.	1	'A/G'
M64788	96	PLUS STRAND	1130564	AAA60252.1	UNCLASSIFIED	N.D.	1	'C/T'
M64788	456	PLUS STRAND	2275359	AAA60252.1	UNCLASSIFIED	N.D.	1	'C/T'
M64788	1563	PLUS STRAND	2275365	AAA60252.1	UNCLASSIFIED	0.242	1	'C/T'
M64788	2441	PLUS STRAND	1049396	AAA60252.1	UNCLASSIFIED	N.D.	1	'C/G'
M64788	3087	MINUS STRAND	3831947	AAA60252.1	UNCLASSIFIED	N.D.	2	'-/G'
M64788	3173	MINUS STRAND	1801038	AAA60252.1	UNCLASSIFIED	N.D.	1	'C/T'
L36861	2570	MINUS STRAND	1467448	AAA60542.1	UNCLASSIFIED	0.085	1	'C/G'
L36861	2570	MINUS STRAND	1467448	AAA60542.1	UNCLASSIFIED	0.085	1	'C/G'
L38929	543	MINUS STRAND	1061345	AAC41749.1	UNCLASSIFIED	N.D.	1	'A/C'
L38929	1149	PLUS STRAND	3763653	AAC41749.1	UNCLASSIFIED	0.271	1	'C/T'
L38929	1401	MINUS STRAND	7026388	AAC41749.1	UNCLASSIFIED	0.438	1	'C/T'
L38929	3042	PLUS STRAND	3824417	AAC41749.1	UNCLASSIFIED	N.D.	1	'C/T'
L38929	3735	MINUS STRAND	2281747	AAC41749.1	UNCLASSIFIED	0.274	1	'A/G'
L38929	6118	MINUS STRAND	1064271	AAC41749.1	UNCLASSIFIED	N.D.	1	'C/G'
L38929	6119	MINUS STRAND	1064270	AAC41749.1	UNCLASSIFIED	N.D.	1	'G/T'
L42379	1776	MINUS STRAND	3738115	AAA89173.1	UNCLASSIFIED	0.421	1	'G/T'
L42379	2023	MINUS STRAND	3738114	AAA89173.1	UNCLASSIFIED	0.037	1	'G/T'
L42379	2693	PLUS STRAND	4652482	AAA89173.1	UNCLASSIFIED	N.D.	1	'A/G'
L42379	3002	PLUS STRAND	1050127	AAA89173.1	UNCLASSIFIED	N.D.	1	'C/T'
L42379	3074	PLUS STRAND	1050130	AAA89173.1	UNCLASSIFIED	N.D.	1	'A/G'
L42379	3111	MINUS STRAND	1199	AAA89173.1	UNCLASSIFIED	N.D.	1	'A/G'
L42379	3112	PLUS STRAND	1050135	AAA89173.1	UNCLASSIFIED	N.D.	1	'A/C'
L42379	3127	PLUS STRAND	1050138	AAA89173.1	UNCLASSIFIED	N.D.	1	'A/G'
L42379	3134	PLUS STRAND	1050140	AAA89173.1	UNCLASSIFIED	N.D.	1	'A/G'
L42379	3151	PLUS STRAND	7597	AAA89173.1	UNCLASSIFIED	0.349	1	'C/T'
L42379	3177	PLUS STRAND	1050144	AAA89173.1	UNCLASSIFIED	N.D.	1	'A/C'
M16594	122	PLUS STRAND	1051578	AAA52616.1	UNCLASSIFIED	0.077	1	'C/T'
M16594	181	PLUS STRAND	9086	AAA52616.1	NONSYNONYMOUS	N.D.	1	'G/T'
M16594	225	PLUS STRAND	1803681	AAA52616.1	UNCLASSIFIED	N.D.	1	'G/T'
M16594	249	PLUS STRAND	2234950	AAA52616.1	UNCLASSIFIED	0.021	1	'C/T'
M16594	277	PLUS STRAND	1052661	AAA52616.1	UNCLASSIFIED	N.D.	1	'A/C'
M16594	332	PLUS STRAND	1131849	AAA52616.1	UNCLASSIFIED	N.D.	1	'A/G'
M16594	394	PLUS STRAND	2234951	AAA52616.1	UNCLASSIFIED	0.043	1	'C/T'
M16594	495	PLUS STRAND	1131908	AAA52616.1	UNCLASSIFIED	N.D.	1	'C/T'
M16594	512	PLUS STRAND	2266631	AAA52616.1	UNCLASSIFIED	0.296	1	'C/T'
M16594	570	PLUS STRAND	3209670	AAA52616.1	UNCLASSIFIED	N.D.	1	'A/G'
M16594	582	PLUS STRAND	1051873	AAA52616.1	UNCLASSIFIED	N.D.	1	'C/T'
M16594	633	PLUS STRAND	1131965	AAA52616.1	UNCLASSIFIED	N.D.	1	'C/T'
M16594	654	PLUS STRAND	1803682	AAA52616.1	UNCLASSIFIED	N.D.	1	'G/T'
M16594	757	PLUS STRAND	2266632	AAA52616.1	UNCLASSIFIED	0.025	1	'A/G'
M16594	791	PLUS STRAND	1803683	AAA52616.1	UNCLASSIFIED	N.D.	1	'A/C'
M16594	884	PLUS STRAND	2234952	AAA52616.1	UNCLASSIFIED	0.050	1	'A/T'
M16594	122	PLUS STRAND	1051578	AAA52616.1	UNCLASSIFIED	0.077	1	'C/T'
M16594	181	PLUS STRAND	9086	AAA52616.1	NONSYNONYMOUS	N.D.	1	'G/T'
M16594	225	PLUS STRAND	1803681	AAA52616.1	UNCLASSIFIED	N.D.	1	'G/T'
M16594	249	PLUS STRAND	2234950	AAA52616.1	UNCLASSIFIED	0.021	1	'C/T'
M16594	277	PLUS STRAND	1052661	AAA52616.1	UNCLASSIFIED	N.D.	1	'A/C'
M16594	332	PLUS STRAND	1131849	AAA52616.1	UNCLASSIFIED	N.D.	1	'A/G'
M16594	394	PLUS STRAND	2234951	AAA52616.1	UNCLASSIFIED	0.043	1	'C/T'
M16594	495	PLUS STRAND	1131908	AAA52616.1	UNCLASSIFIED	N.D.	1	'C/T'
M16594	512	PLUS STRAND	2266631	AAA52616.1	UNCLASSIFIED	0.296	1	'C/T'
M16594	570	PLUS STRAND	3209670	AAA52616.1	UNCLASSIFIED	N.D.	1	'A/G'
M16594	582	PLUS STRAND	1051873	AAA52616.1	UNCLASSIFIED	N.D.	1	'C/T'
M16594	633	PLUS STRAND	1131965	AAA52616.1	UNCLASSIFIED	N.D.	1	'C/T'
M16594	654	PLUS STRAND	1803682	AAA52616.1	UNCLASSIFIED	N.D.	1	'G/T'
M16594	757	PLUS STRAND	2266632	AAA52616.1	UNCLASSIFIED	0.025	1	'A/G'
M16594	791	PLUS STRAND	1803683	AAA52616.1	UNCLASSIFIED	N.D.	1	'A/C'
M16594	884	PLUS STRAND	2234952	AAA52616.1	UNCLASSIFIED	0.050	1	'A/T'
M19154	240	PLUS STRAND	885829	AAA50404.1	UNCLASSIFIED	N.D.	1	'C/G'
M19154	240	PLUS STRAND	885829	AAA50405.1	UNCLASSIFIED	N.D.	1	'C/G'
M19154	358;359	PLUS STRAND	10482719	AAA50405.1	UNCLASSIFIED	0.492	2	'-/ACAA'
M19154	573	PLUS STRAND	10482720	AAA50405.1	UNCLASSIFIED	0.011	1	'A/C'
M19154	1990	PLUS STRAND	1021	AAA50404.1	UNCLASSIFIED	N.D.	1	'A/C/T'
M19154	1990	PLUS STRAND	1021	AAA50405.1	UNCLASSIFIED	N.D.	1	'A/C/T'
M19154	1997	PLUS STRAND	900	AAA50404.1	UNCLASSIFIED	0.485	1	'A/T'
M19154	1997	PLUS STRAND	900	AAA50405.1	UNCLASSIFIED	0.485	1	'A/T'
M20137	44	PLUS STRAND	2069786	AAA59147.1	UNCLASSIFIED	0.041	1	'C/T'
M20137	97	PLUS STRAND	2069787	AAA59147.1	UNCLASSIFIED	0.041	1	'A/G'
M20137	552	PLUS STRAND	1042181	AAA59147.1	UNCLASSIFIED	N.D.	1	'A/C'
M20137	706	PLUS STRAND	2069792	AAA59147.1	UNCLASSIFIED	0.041	1	'A/G'
M20137	744	PLUS STRAND	2069806	AAA59147.1	UNCLASSIFIED	0.043	1	'G/T'
M25393	1637	MINUS STRAND	8084458	AAA65997.1	UNCLASSIFIED	N.D.	1	'A/G'
M25393	1868	MINUS STRAND	4797703	AAA65997.1	UNCLASSIFIED	0.034	1	'A/G'
M25393	1637	MINUS STRAND	8084458	AAA65997.1	UNCLASSIFIED	N.D.	1	'A/G'
M25393	1868	MINUS STRAND	4797703	AAA65997.1	UNCLASSIFIED	0.034	1	'A/G'
M55284	553	PLUS STRAND	2230499	AAA60100.1	UNCLASSIFIED	0.483	1	'A/G'
M55284	678	PLUS STRAND	1042559	AAA60100.1	UNCLASSIFIED	N.D.	1	'A/G'
M55284	1283	PLUS STRAND	2230500	AAA60100.1	UNCLASSIFIED	0.083	1	'A/G'
M55284	1285	PLUS STRAND	2230501	AAA60100.1	UNCLASSIFIED	0.043	1	'A/C'
M55284	1498	PLUS STRAND	2230502	AAA60100.1	UNCLASSIFIED	0.046	1	'A/T'
M55284	2285	PLUS STRAND	1139537	AAA60100.1	UNCLASSIFIED	N.D.	1	'C/G'
M58028	1469	PLUS STRAND	2070169	AAA61246.1	UNCLASSIFIED	0.233	1	'A/G'
M58028	2349	PLUS STRAND	2230147	AAA61246.1	UNCLASSIFIED	0.098	1	'A/G'
M58028	2493	PLUS STRAND	2228658	AAA61246.1	UNCLASSIFIED	0.062	1	'C/T'
M58028	3343	PLUS STRAND	1804872	AAA61246.1	UNCLASSIFIED	N.D.	1	'A/C'
M58028	3351	PLUS STRAND	1127319	AAA61246.1	UNCLASSIFIED	N.D.	1	'A/C'
M58028	3390	PLUS STRAND	14952	AAA61246.1	LOCUS	N.D.	1	'G/T'
M64788	96	PLUS STRAND	1130564	AAA60252.1	UNCLASSIFIED	N.D.	1	'C/T'
M64788	456	PLUS STRAND	2275359	AAA60252.1	UNCLASSIFIED	N.D.	1	'C/T'
M64788	1563	PLUS STRAND	2275365	AAA60252.1	UNCLASSIFIED	0.242	1	'C/T'
M64788	2441	PLUS STRAND	1049396	AAA60252.1	UNCLASSIFIED	N.D.	1	'C/G'
M64788	3087	MINUS STRAND	3831947	AAA60252.1	UNCLASSIFIED	N.D.	2	'-/G'
M64788	3173	MINUS STRAND	1801038	AAA60252.1	UNCLASSIFIED	N.D.	1	'C/T'
L19067	1130	MINUS STRAND	7116571	AAA20946.1	UNCLASSIFIED	0.159	1	'C/T'
L19067	1877	PLUS STRAND	1049642	AAA20946.1	UNCLASSIFIED	N.D.	1	'A/T'
L19067	2024	PLUS STRAND	9725	AAA20946.1	UNCLASSIFIED	N.D.	1	'C/T'
L19067	2310	PLUS STRAND	9378	AAA20946.1	UNCLASSIFIED	N.D.	1	'G/T'
L19161	99	PLUS STRAND	2230569	AAA19696.1	UNCLASSIFIED	0.434	1	'C/T'
L19161	374	PLUS STRAND	2230568	AAA19696.1	UNCLASSIFIED	0.407	1	'A/G'
L19161	441	PLUS STRAND	7135490	AAA19696.1	UNCLASSIFIED	N.D.	1	'C/T'
L22005	321	PLUS STRAND	6507	AAC37534.1	SYNONYMOUS	0.439	1	'C/T'
L22005	1030	PLUS STRAND	7150	AAC37534.1	LOCUS	0.470	1	'C/T'
L22005	1262	PLUS STRAND	7528	AAC37534.1	LOCUS	0.070	1	'C/T'
L22005	321	PLUS STRAND	6507	AAC37534.1	SYNONYMOUS	0.439	1	'C/T'
L22005	1030	PLUS STRAND	7150	AAC37534.1	LOCUS	0.470	1	'C/T'
L22005	1262	PLUS STRAND	7528	AAC37534.1	LOCUS	0.070	1	'C/T'
D89016	131	PLUS STRAND	7550948	BAA13745.1	UNCLASSIFIED	N.D.	1	'A/G'
D89016	1730	MINUS STRAND	2487677	BAA13745.1	UNCLASSIFIED	N.D.	1	'A/G'
D89016	1742	PLUS STRAND	1803371	BAA13745.1	UNCLASSIFIED	N.D.	1	'G/T'
D89016	1999	PLUS STRAND	1051515	BAA13745.1	UNCLASSIFIED	0.420	1	'A/G'
D89016	2108	PLUS STRAND	1051517	BAA13745.1	UNCLASSIFIED	0.343	1	'C/T'
J03473	257	PLUS STRAND	3738708	AAB59447.1	UNCLASSIFIED	N.D.	1	'C/G'
J03473	1224	PLUS STRAND	2230484	AAB59447.1	UNCLASSIFIED	0.087	1	'C/T'
J03473	1934	PLUS STRAND	1059011	AAB59447.1	UNCLASSIFIED	N.D.	1	'C/G'
J03473	2060	PLUS STRAND	1136406	AAB59447.1	UNCLASSIFIED	N.D.	1	'C/G'
J03473	2380	PLUS STRAND	3199701	AAB59447.1	UNCLASSIFIED	N.D.	1	'C/T'
J03473	2575	PLUS STRAND	1136420	AAB59447.1	UNCLASSIFIED	N.D.	1	'A/G'
J03473	2818	PLUS STRAND	1059040	AAB59447.1	UNCLASSIFIED	N.D.	1	'A/G'
J03473	2914	PLUS STRAND	1136471	AAB59447.1	UNCLASSIFIED	N.D.	1	'A/G'
J03473	3050	PLUS STRAND	2230485	AAB59447.1	UNCLASSIFIED	0.080	1	'A/G'
J03473	3174	PLUS STRAND	1064578	AAB59447.1	UNCLASSIFIED	N.D.	1	'C/G'
J03473	3411	PLUS STRAND	1804317	AAB59447.1	UNCLASSIFIED	N.D.	1	'A/C'
J03473	3510	PLUS STRAND	3219148	AAB59447.1	UNCLASSIFIED	0.011	1	'C/T'
L02321	141	PLUS STRAND	1065410	AAA20040.1	UNCLASSIFIED	N.D.	1	'C/T'
L02321	156	PLUS STRAND	3206441	AAA20040.1	UNCLASSIFIED	N.D.	1	'C/T'
L02321	160	PLUS STRAND	1130740	AAA20040.1	UNCLASSIFIED	N.D.	1	'A/C'
L02321	177	PLUS STRAND	3173170	AAA20040.1	UNCLASSIFIED	N.D.	1	'C/T'
L02321	256	PLUS STRAND	2229058	AAA20040.1	UNCLASSIFIED	0.436	1	'A/G'
L02321	286	PLUS STRAND	3211191	AAA20040.1	UNCLASSIFIED	N.D.	1	'C/T'
L02321	439	PLUS STRAND	2229059	AAA20040.1	UNCLASSIFIED	0.397	1	'C/T'
L02321	593	PLUS STRAND	2227963	AAA20040.1	UNCLASSIFIED	0.271	1	'C/T'
L02321	597	PLUS STRAND	2229060	AAA20040.1	UNCLASSIFIED	0.278	1	'C/T'
L02321	1177	PLUS STRAND	1049741	AAA20040.1	UNCLASSIFIED	N.D.	1	'C/G'
L02321	1406	MINUS STRAND	11807	AAA20040.1	UNCLASSIFIED	0.281	1	'A/G'
X82153	1250	PLUS STRAND	1063586	CAA57649.1	UNCLASSIFIED	N.D.	1	'A/T'
X82153	1562	PLUS STRAND	1802666	CAA57649.1	UNCLASSIFIED	N.D.	1	'A/C'
X82153	1636	PLUS STRAND	11958	CAA57649.1	UNCLASSIFIED	N.D.	1	'A/C'
L02321	141	PLUS STRAND	1065410	AAA20040.1	UNCLASSIFIED	N.D.	1	'C/T'
L02321	156	PLUS STRAND	3206441	AAA20040.1	UNCLASSIFIED	N.D.	1	'C/T'
L02321	160	PLUS STRAND	1130740	AAA20040.1	UNCLASSIFIED	N.D.	1	'A/C'
L02321	177	PLUS STRAND	3173170	AAA20040.1	UNCLASSIFIED	N.D.	1	'C/T'
L02321	256	PLUS STRAND	2229058	AAA20040.1	UNCLASSIFIED	0.436	1	'A/G'
L02321	286	PLUS STRAND	3211191	AAA20040.1	UNCLASSIFIED	N.D.	1	'C/T'
L02321	439	PLUS STRAND	2229059	AAA20040.1	UNCLASSIFIED	0.397	1	'C/T'
L02321	593	PLUS STRAND	2227963	AAA20040.1	UNCLASSIFIED	0.271	1	'C/T'
L02321	597	PLUS STRAND	2229060	AAA20040.1	UNCLASSIFIED	0.278	1	'C/T'
L02321	1177	PLUS STRAND	1049741	AAA20040.1	UNCLASSIFIED	N.D.	1	'C/G'
L02321	1406	MINUS STRAND	11807	AAA20040.1	UNCLASSIFIED	0.281	1	'A/G'
L03840	198	PLUS STRAND	2230268	AAB59389.1	UNCLASSIFIED	0.293	1	'A/G'
L03840	872	PLUS STRAND	2230269	AAB59389.1	UNCLASSIFIED	0.459	1	'C/T'
L03840	1060	PLUS STRAND	1057633	AAB59389.1	UNCLASSIFIED	N.D.	1	'A/T'
L03840	2017	PLUS STRAND	2301344	AAB59389.1	UNCLASSIFIED	N.D.	1	'G/T'
L03840	2789	PLUS STRAND	1057754	AAB59389.1	UNCLASSIFIED	N.D.	1	'A/T'
L03840	2790	PLUS STRAND	1057755	AAB59389.1	UNCLASSIFIED	N.D.	1	'A/T'
L03840	2931	PLUS STRAND	9489	AAB59389.1	UNCLASSIFIED	0.471	1	'C/G'
L03840	2946	PLUS STRAND	1803583	AAB59389.1	UNCLASSIFIED	N.D.	1	'A/C'
L11329	1203	PLUS STRAND	1042361	AAA50779.1	UNCLASSIFIED	N.D.	1	'A/C'
L11329	1261	PLUS STRAND	1724120	AAA50779.1	UNCLASSIFIED	0.498	1	'A/G'
L11701	255	PLUS STRAND	1139461	AAA36444.1	UNCLASSIFIED	N.D.	1	'A/C'
L11701	317	PLUS STRAND	1062491	AAA36444.1	UNCLASSIFIED	N.D.	1	'C/T'
L11701	963	PLUS STRAND	1062493	AAA36444.1	UNCLASSIFIED	N.D.	1	'A/T'
L11701	980	PLUS STRAND	1062494	AAA36444.1	UNCLASSIFIED	N.D.	1	'C/T'
L11701	1004	PLUS STRAND	1062495	AAA36444.1	UNCLASSIFIED	N.D.	1	'C/T'
L11701	1022	PLUS STRAND	1139463	AAA36444.1	UNCLASSIFIED	N.D.	1	'C/T'
L11701	1083	PLUS STRAND	1062496	AAA36444.1	UNCLASSIFIED	N.D.	1	'A/G'
L11701	1121	PLUS STRAND	1062497	AAA36444.1	UNCLASSIFIED	N.D.	1	'A/G'
L11701	1128	PLUS STRAND	1062498	AAA36444.1	UNCLASSIFIED	N.D.	1	'A/G'
L11701	1133	PLUS STRAND	1062499	AAA36444.1	UNCLASSIFIED	N.D.	1	'C/T'
L11701	1172	PLUS STRAND	1139464	AAA36444.1	UNCLASSIFIED	N.D.	1	'A/G'
L11701	1218	PLUS STRAND	1139465	AAA36444.1	UNCLASSIFIED	N.D.	1	'C/T'
L11701	1223	PLUS STRAND	1139466	AAA36444.1	UNCLASSIFIED	N.D.	1	'C/T'
L11701	1259	PLUS STRAND	1062500	AAA36444.1	UNCLASSIFIED	N.D.	1	'C/T'
L11701	1264	PLUS STRAND	1062501	AAA36444.1	UNCLASSIFIED	N.D.	1	'A/G'
L11701	1304	PLUS STRAND	1062502	AAA36444.1	UNCLASSIFIED	N.D.	1	'A/C'
L11701	1310	PLUS STRAND	1139467	AAA36444.1	UNCLASSIFIED	N.D.	1	'C/T'
L11701	1350	PLUS STRAND	1139469	AAA36444.1	UNCLASSIFIED	N.D.	1	'A/G'
L11701	1364	PLUS STRAND	1139470	AAA36444.1	UNCLASSIFIED	N.D.	1	'C/T'
L11701	1401	PLUS STRAND	1062503	AAA36444.1	UNCLASSIFIED	N.D.	1	'A/G'
L11701	1416	PLUS STRAND	1062505	AAA36444.1	UNCLASSIFIED	0.493	1	'A/G'
L11701	1421	PLUS STRAND	1062506	AAA36444.1	UNCLASSIFIED	N.D.	1	'C/T'
L11701	1631	PLUS STRAND	2295648	AAA36444.1	UNCLASSIFIED	0.014	1	'C/T'
L11701	2229	PLUS STRAND	1139477	AAA36444.1	UNCLASSIFIED	N.D.	1	'G/T'
L11701	2244	PLUS STRAND	1139478	AAA36444.1	UNCLASSIFIED	N.D.	1	'A/G'
L11701	2282	PLUS STRAND	1062518	AAA36444.1	UNCLASSIFIED	N.D.	1	'A/G'
L11701	2300	PLUS STRAND	1062519	AAA36444.1	UNCLASSIFIED	N.D.	1	'C/T'
L11701	2309	PLUS STRAND	1062521	AAA36444.1	UNCLASSIFIED	N.D.	1	'A/T'
L11701	2366	PLUS STRAND	1062522	AAA36444.1	UNCLASSIFIED	N.D.	1	'A/G'
L11701	2372	PLUS STRAND	1139479	AAA36444.1	UNCLASSIFIED	N.D.	1	'A/G'
L11701	2447	PLUS STRAND	1139480	AAA36444.1	UNCLASSIFIED	N.D.	1	'C/G'
L11701	2489	PLUS STRAND	1139483	AAA36444.1	UNCLASSIFIED	N.D.	1	'C/T'
L11701	2501	PLUS STRAND	1062523	AAA36444.1	UNCLASSIFIED	N.D.	1	'C/T'
L11701	2571	PLUS STRAND	1062524	AAA36444.1	UNCLASSIFIED	N.D.	1	'A/G'
L11701	2637	PLUS STRAND	1062525	AAA36444.1	UNCLASSIFIED	N.D.	1	'A/G'
L13852	297	PLUS STRAND	2234377	AAA75388.1	UNCLASSIFIED	N.D.	1	'A/G'
L13852	1402	PLUS STRAND	2234380	AAA75388.1	UNCLASSIFIED	N.D.	1	'A/G'
L13852	2611	PLUS STRAND	2230149	AAA75388.1	UNCLASSIFIED	0.074	1	'A/G'
L13852	3158	PLUS STRAND	2234390	AAA75388.1	UNCLASSIFIED	N.D.	1	'C/T'
L13852	3183	PLUS STRAND	1128278	AAA75388.1	UNCLASSIFIED	N.D.	1	'C/T'
L19067	1130	MINUS STRAND	7116571	AAA20946.1	UNCLASSIFIED	0.159	1	'C/T'
L19067	1877	PLUS STRAND	1049642	AAA20946.1	UNCLASSIFIED	N.D.	1	'A/T'
L19067	2024	PLUS STRAND	9725	AAA20946.1	UNCLASSIFIED	N.D.	1	'C/T'
L19067	2310	PLUS STRAND	9378	AAA20946.1	UNCLASSIFIED	N.D.	1	'G/T'
D83542	186	MINUS STRAND	2287359	BAA12012.1	UNCLASSIFIED	N.D.	1	'A/C'
D83542	2441	MINUS STRAND	2270416	BAA12012.1	UNCLASSIFIED	0.287	1	'G/T'
X82153	1250	PLUS STRAND	1063586	CAA57649.1	UNCLASSIFIED	N.D.	1	'A/T'
X82153	1562	PLUS STRAND	1802666	CAA57649.1	UNCLASSIFIED	N.D.	1	'A/C'
X82153	1636	PLUS STRAND	11958	CAA57649.1	UNCLASSIFIED	N.D.	1	'A/C'
Y08837	645	PLUS STRAND	3218536	CAA70065.1	UNCLASSIFIED	0.080	1	'A/G'
Y08837	744	PLUS STRAND	3218537	CAA70065.1	UNCLASSIFIED	0.011	1	'C/T'
Y08837	781	PLUS STRAND	3218538	CAA70065.1	UNCLASSIFIED	0.011	1	'A/G'
Y08837	926	PLUS STRAND	3218539	CAA70065.1	UNCLASSIFIED	0.108	1	'C/T'
Y08837	965	PLUS STRAND	3218540	CAA70065.1	UNCLASSIFIED	0.031	1	'C/G'
Y08837	1108	PLUS STRAND	3218541	CAA70065.1	UNCLASSIFIED	0.110	1	'C/T'
Y08837	1148	MINUS STRAND	10707642	CAA70065.1	UNCLASSIFIED	N.D.	2	'-/A'
Y08837	1216	PLUS STRAND	3218542	CAA70065.1	UNCLASSIFIED	0.012	1	'C/T'
Y08837	1318;1320	PLUS STRAND	3218543	CAA70065.1	UNCLASSIFIED	0.056	2	'-/TTT'
Y08837	1424	PLUS STRAND	3218544	CAA70065.1	UNCLASSIFIED	0.463	1	'C/T'
Y08837	1448	PLUS STRAND	3218545	CAA70065.1	UNCLASSIFIED	0.011	1	'A/C'
AB000462	561	MINUS STRAND	3213501	BAA19119.1	UNCLASSIFIED	0.407	1	'A/G'
AB000462	603	PLUS STRAND	1135633	BAA19119.1	UNCLASSIFIED	N.D.	1	'C/T'
AB000462	1011	MINUS STRAND	231399	BAA19119.1	UNCLASSIFIED	0.496	1	'A/C'
AB000462	3013	PLUS STRAND	231394	BAA19119.1	UNCLASSIFIED	0.480	1	'C/T'
AB000462	3430	MINUS STRAND	2722161	BAA19119.1	UNCLASSIFIED	N.D.	1	'G/T'
AB000462	3431	MINUS STRAND	2722160	BAA19119.1	UNCLASSIFIED	N.D.	1	'C/T'
AB000462	3614	PLUS STRAND	1057871	BAA19119.1	UNCLASSIFIED	N.D.	1	'A/G'
AB000462	4109	PLUS STRAND	170763	BAA19119.1	UNCLASSIFIED	N.D.	1	'A/T'
AB000462	4148	PLUS STRAND	1263416	BAA19119.1	UNCLASSIFIED	0.490	1	'C/G'
AB000462	4858	PLUS STRAND	10924	BAA19119.1	UNCLASSIFIED	0.290	1	'C/T'
AB000462	5823	MINUS STRAND	735794	BAA19119.1	UNCLASSIFIED	0.437	1	'C/G'
AB000462	6044	PLUS STRAND	9715869	BAA19119.1	UNCLASSIFIED	N.D.	1	'A/G'
D12620	643	PLUS STRAND	1053037	BAA02144.1	UNCLASSIFIED	0.096	1	'A/G'
D12620	840	PLUS STRAND	1805040	BAA02144.1	UNCLASSIFIED	0.288	1	'A/C'
D12620	1108	PLUS STRAND	1805042	BAA02144.1	UNCLASSIFIED	0.494	1	'A/G'
D12620	1589	PLUS STRAND	3093200	BAA02144.1	UNCLASSIFIED	0.210	1	'A/C'
D12620	1669	PLUS STRAND	4646502	BAA02144.1	UNCLASSIFIED	N.D.	1	'A/C'
D12620	1724	PLUS STRAND	3093201	BAA02144.1	UNCLASSIFIED	0.187	1	'C/T'
D12620	1772	PLUS STRAND	1126433	BAA02144.1	UNCLASSIFIED	0.475	1	'A/G'
D12686	1074	MINUS STRAND	2178403	BAA02185.1	UNCLASSIFIED	0.340	1	'C/T'
D12686	3472	PLUS STRAND	2230570	BAA02185.1	UNCLASSIFIED	0.089	1	'C/T'
D12686	3779	PLUS STRAND	2230571	BAA02185.1	UNCLASSIFIED	0.151	1	'C/T'
D12686	4889	PLUS STRAND	1061353	BAA02185.1	UNCLASSIFIED	N.D.	1	'C/T'
D14533	709	PLUS STRAND	1805160	BAA03403.1	UNCLASSIFIED	N.D.	1	'A/G'
D14533	1051	PLUS STRAND	3176751	BAA03403.1	UNCLASSIFIED	0.424	1	'C/G'
D14533	1082	PLUS STRAND	3176752	BAA03403.1	UNCLASSIFIED	0.092	1	'A/C'
D14533	1126	PLUS STRAND	3176753	BAA03403.1	UNCLASSIFIED	0.054	1	'C/T'
D14533	709	PLUS STRAND	1805160	BAA03403.1	UNCLASSIFIED	N.D.	1	'A/G'
D14533	1051	PLUS STRAND	3176751	BAA03403.1	UNCLASSIFIED	0.424	1	'C/G'
D14533	1082	PLUS STRAND	3176752	BAA03403.1	UNCLASSIFIED	0.092	1	'A/C'
D14533	1126	PLUS STRAND	3176753	BAA03403.1	UNCLASSIFIED	0.054	1	'C/T'
D26598	406	PLUS STRAND	1804233	BAA05645.1	UNCLASSIFIED	N.D.	1	'A/C'
D26598	531	PLUS STRAND	1804235	BAA05645.1	UNCLASSIFIED	N.D.	1	'A/C'
D26598	603	PLUS STRAND	1131707	BAA05645.1	UNCLASSIFIED	N.D.	1	'A/C'
D26598	606	PLUS STRAND	1131708	BAA05645.1	UNCLASSIFIED	N.D.	1	'A/C'
D26598	635	PLUS STRAND	3191850	BAA05645.1	UNCLASSIFIED	N.D.	1	'A/G'
D26598	663	PLUS STRAND	1804234	BAA05645.1	UNCLASSIFIED	N.D.	1	'C/T'
X82850	498	MINUS STRAND	3168890	CAA58053.1	UNCLASSIFIED	N.D.	1	'G/T'
X82850	842	MINUS STRAND	1064922	CAA58053.1	UNCLASSIFIED	N.D.	1	'C/T'
D26599	174	PLUS STRAND	1804238	BAA05646.1	UNCLASSIFIED	N.D.	1	'G/T'
D26599	504	PLUS STRAND	1804236	BAA05646.1	UNCLASSIFIED	N.D.	1	'C/T'
D26599	589	PLUS STRAND	1804237	BAA05646.1	UNCLASSIFIED	N.D.	1	'G/T'
D26599	640	PLUS STRAND	12386	BAA05646.1	UNCLASSIFIED	0.086	1	'A/G'
D26600	98	PLUS STRAND	7172	BAA05647.1	UNCLASSIFIED	0.449	1	'A/G'
D26600	308	PLUS STRAND	1804241	BAA05647.1	UNCLASSIFIED	N.D.	1	'G/T'
D26600	468	PLUS STRAND	3209764	BAA05647.1	UNCLASSIFIED	N.D.	1	'A/T'
D26600	473	PLUS STRAND	14276	BAA05647.1	UNCLASSIFIED	N.D.	1	'C/T'
D26600	566	PLUS STRAND	1804239	BAA05647.1	UNCLASSIFIED	N.D.	1	'A/G'
D26600	593	PLUS STRAND	3209715	BAA05647.1	UNCLASSIFIED	N.D.	1	'C/G'
D26600	724	PLUS STRAND	4603	BAA05647.1	UNCLASSIFIED	0.180	1	'C/T'
D26600	841	PLUS STRAND	1804240	BAA05647.1	UNCLASSIFIED	N.D.	1	'A/C'
D38047	172	PLUS STRAND	1804244	BAA07237.1	UNCLASSIFIED	N.D.	1	'C/T'
D38047	385	PLUS STRAND	1804245	BAA07237.1	UNCLASSIFIED	N.D.	1	'C/T'
D38047	616	PLUS STRAND	1131182	BAA07237.1	UNCLASSIFIED	N.D.	1	'C/T'
D38047	737	PLUS STRAND	1804243	BAA07237.1	UNCLASSIFIED	N.D.	1	'C/T'
D38047	787	PLUS STRAND	10828	BAA07237.1	UNCLASSIFIED	N.D.	1	'C/T'
D38047	845	PLUS STRAND	3180566	BAA07237.1	UNCLASSIFIED	N.D.	1	'C/G'
D38048	130	PLUS STRAND	4574	BAA07238.1	NONSYNONYMOUS	0.439	1	'C/T'
D38048	159	PLUS STRAND	1803379	BAA07238.1	UNCLASSIFIED	N.D.	1	'G/T'
D38048	448	PLUS STRAND	3209221	BAA07238.1	UNCLASSIFIED	N.D.	1	'A/G'
D38048	524	PLUS STRAND	1803380	BAA07238.1	UNCLASSIFIED	N.D.	1	'C/G'
D38048	686	PLUS STRAND	1803376	BAA07238.1	UNCLASSIFIED	N.D.	1	'C/T'
D38048	762	PLUS STRAND	1803381	BAA07238.1	UNCLASSIFIED	N.D.	1	'G/T'
D38048	766	PLUS STRAND	1803375	BAA07238.1	UNCLASSIFIED	N.D.	1	'C/T'
D38048	836	PLUS STRAND	1803378	BAA07238.1	UNCLASSIFIED	N.D.	1	'G/T'
D38048	889	PLUS STRAND	1803377	BAA07238.1	UNCLASSIFIED	N.D.	1	'G/T'
D44466	333	PLUS STRAND	1042974	BAA07918.1	UNCLASSIFIED	N.D.	1	'A/G'
D44466	1681	PLUS STRAND	1803433	BAA07918.1	UNCLASSIFIED	N.D.	1	'A/G'
D44466	2534	PLUS STRAND	14686	BAA07918.1	UNCLASSIFIED	N.D.	1	'A/G'
D44466	2820	PLUS STRAND	1043022	BAA07918.1	UNCLASSIFIED	N.D.	1	'C/T'
D44466	2824	PLUS STRAND	1803432	BAA07918.1	UNCLASSIFIED	N.D.	1	'A/T'
D44466	2945	PLUS STRAND	6749	BAA07918.1	UNCLASSIFIED	N.D.	1	'A/G'
D44466	3097	PLUS STRAND	1803434	BAA07918.1	UNCLASSIFIED	N.D.	1	'A/G'
D78361	239	PLUS STRAND	4667	BAA11373.1	NONSYNONYMOUS	N.D.	1	'G/T'
D78361	239	PLUS STRAND	4667	BAA11374.1	NONSYNONYMOUS	N.D.	1	'G/T'
D78361	302	PLUS STRAND	2230749	BAA11373.1	UNCLASSIFIED	0.039	1	'C/T'
D78361	302	PLUS STRAND	2230749	BAA11374.1	UNCLASSIFIED	0.039	1	'C/T'
D78361	407	PLUS STRAND	14296	BAA11373.1	NONSYNONYMOUS	N.D.	1	'C/T'
D78361	407	PLUS STRAND	14296	BAA11374.1	NONSYNONYMOUS	N.D.	1	'C/T'
D78361	572	PLUS STRAND	1064195	BAA11373.1	UNCLASSIFIED	N.D.	1	'A/T'
D78361	572	PLUS STRAND	1064195	BAA11374.1	UNCLASSIFIED	N.D.	1	'A/T'
D78361	804	PLUS STRAND	1057150	BAA11373.1	UNCLASSIFIED	N.D.	1	'A/G'
D78361	804	PLUS STRAND	1057150	BAA11374.1	UNCLASSIFIED	N.D.	1	'A/G'
D78361	818	PLUS STRAND	1057230	BAA11373.1	UNCLASSIFIED	N.D.	1	'A/G'
D78361	818	PLUS STRAND	1057230	BAA11374.1	UNCLASSIFIED	N.D.	1	'A/G'
D78361	871	PLUS STRAND	13140	BAA11373.1	CODING	N.D.	1	'C/T'
D78361	871	PLUS STRAND	13140	BAA11374.1	CODING	N.D.	1	'C/T'
X55005	576	PLUS STRAND	1126503	CAA38749.1	UNCLASSIFIED	N.D.	1	'C/G'
X55005	817	PLUS STRAND	2230701	CAA38749.1	UNCLASSIFIED	0.095	1	'C/T'
X55005	1186	PLUS STRAND	2230702	CAA38749.1	UNCLASSIFIED	0.158	1	'C/T'
X70040	365	MINUS STRAND	3733136	CAA49634.1	UNCLASSIFIED	N.D.	1	'C/T'
X70040	993	PLUS STRAND	2230593	CAA49634.1	UNCLASSIFIED	0.077	1	'A/G'
X70040	1329	PLUS STRAND	2230591	CAA49634.1	UNCLASSIFIED	0.080	1	'C/T'
X70040	1347	PLUS STRAND	2230592	CAA49634.1	UNCLASSIFIED	0.071	1	'A/G'
X70040	4024	PLUS STRAND	5030975	CAA49634.1	UNCLASSIFIED	N.D.	1	'C/T'
X74262	934	MINUS STRAND	31989	CAA52321.1	UNCLASSIFIED	0.491	1	'A/G'
X74262	970	MINUS STRAND	31988	CAA52321.1	UNCLASSIFIED	0.130	1	'C/T'
X74262	1504	PLUS STRAND	4336811	CAA52321.1	UNCLASSIFIED	N.D.	1	'C/T'
X74262	1796	MINUS STRAND	9851	CAA52321.1	UNCLASSIFIED	0.382	1	'C/T'
X74262	1978	MINUS STRAND	630356	CAA52321.1	UNCLASSIFIED	N.D.	1	'A/G'
X74262	2005	MINUS STRAND	2786169	CAA52321.1	UNCLASSIFIED	N.D.	1	'A/C'
X74764	2919	PLUS STRAND	15941	CAA52777.1	UNCLASSIFIED	N.D.	1	'C/T'
X79510	515	PLUS STRAND	1135152	CAA56042.1	UNCLASSIFIED	N.D.	1	'C/T'
X79510	2134	PLUS STRAND	1057075	CAA56042.1	UNCLASSIFIED	N.D.	1	'A/T'
X79510	2516	PLUS STRAND	879932	CAA56042.1	UNCLASSIFIED	N.D.	1	'C/T'
X79510	2577	MINUS STRAND	5810416	CAA56042.1	UNCLASSIFIED	N.D.	2	'-/C'
X79510	2700	PLUS STRAND	3825676	CAA56042.1	UNCLASSIFIED	N.D.	1	'C/G'
X79510	3485	PLUS STRAND	2297129	CAA56042.1	UNCLASSIFIED	0.475	1	'C/T'
X79510	3896	MINUS STRAND	7159052	CAA56042.1	UNCLASSIFIED	N.D.	1	'A/T'
X79510	3939	MINUS STRAND	10139491	CAA56042.1	UNCLASSIFIED	N.D.	1	'A/G'
U47677	1910	PLUS STRAND	1052181	AAC50719.1	UNCLASSIFIED	0.016	1	'A/C/G/T'
X04803	2175	PLUS STRAND	1060189	CAA28495.1	UNCLASSIFIED	N.D.	1	'A/G'
X04803	2181	PLUS STRAND	1060199	CAA28495.1	UNCLASSIFIED	N.D.	1	'A/G'
X04803	2190	PLUS STRAND	1060214	CAA28495.1	UNCLASSIFIED	N.D.	1	'C/T'
X04803	2244	PLUS STRAND	1060079	CAA28495.1	UNCLASSIFIED	N.D.	1	'C/T'
X04803	2260	MINUS STRAND	1065103	CAA28495.1	UNCLASSIFIED	N.D.	1	'C/T'
X04803	2352	PLUS STRAND	1060763	CAA28495.1	UNCLASSIFIED	N.D.	1	'C/T'
X04803	2358	PLUS STRAND	706149	CAA28495.1	UNCLASSIFIED	N.D.	1	'A/G'
X04803	2403	PLUS STRAND	1060189	CAA28495.1	UNCLASSIFIED	N.D.	1	'A/G'
X04803	2409	PLUS STRAND	1060199	CAA28495.1	UNCLASSIFIED	N.D.	1	'A/G'
X04803	2418	PLUS STRAND	1060214	CAA28495.1	UNCLASSIFIED	N.D.	1	'C/T'
X04803	2472	PLUS STRAND	1060079	CAA28495.1	UNCLASSIFIED	N.D.	1	'C/T'
X04803	2488	MINUS STRAND	1065103	CAA28495.1	UNCLASSIFIED	N.D.	1	'C/T'
X04803	2580	PLUS STRAND	1060763	CAA28495.1	UNCLASSIFIED	N.D.	1	'C/T'
X04803	2586	PLUS STRAND	706149	CAA28495.1	UNCLASSIFIED	N.D.	1	'A/G'
X04803	2631	PLUS STRAND	1060189	CAA28495.1	UNCLASSIFIED	N.D.	1	'A/G'
X04803	2637	PLUS STRAND	1060199	CAA28495.1	UNCLASSIFIED	N.D.	1	'A/G'
X04803	2646	PLUS STRAND	1060214	CAA28495.1	UNCLASSIFIED	N.D.	1	'C/T'
X04803	2700	PLUS STRAND	1060079	CAA28495.1	UNCLASSIFIED	N.D.	1	'C/T'
X04803	2716	MINUS STRAND	1065103	CAA28495.1	UNCLASSIFIED	N.D.	1	'C/T'
X04803	2816	PLUS STRAND	1061290	CAA28495.1	UNCLASSIFIED	N.D.	1	'C/T'
X04803	2847	PLUS STRAND	14261	CAA28495.1	UNCLASSIFIED	N.D.	1	'C/T'
X04803	2861	PLUS STRAND	14660	CAA28495.1	UNCLASSIFIED	N.D.	1	'G/T'
U53174	374	PLUS STRAND	2066492	AAB39928.1	UNCLASSIFIED	0.002	1	'G/T'
U53174	682	PLUS STRAND	2422491	AAB39928.1	UNCLASSIFIED	0.002	1	'A/G'
U53174	847	PLUS STRAND	2066495	AAB39928.1	UNCLASSIFIED	0.005	1	'C/T'
U53174	1237	PLUS STRAND	2066494	AAB39928.1	UNCLASSIFIED	0.237	1	'C/T'
U53174	1439;1440	PLUS STRAND	3832777	AAB39928.1	UNCLASSIFIED	N.D.	2	'-/CT'
U59423	526	PLUS STRAND	1804647	AAB06852.1	UNCLASSIFIED	N.D.	1	'A/G'
U59423	1850	PLUS STRAND	11416	AAB06852.1	UNCLASSIFIED	N.D.	1	'C/T'
U60519	304	PLUS STRAND	1804650	AAC50644.1	UNCLASSIFIED	N.D.	1	'A/G'
U67156	3171	PLUS STRAND	1804706	AAC50894.1	UNCLASSIFIED	N.D.	1	'C/T'
U67156	4944	PLUS STRAND	11138	AAC50894.1	UNCLASSIFIED	N.D.	1	'G/T'
U67156	5046	PLUS STRAND	11503	AAC50894.1	UNCLASSIFIED	N.D.	1	'C/T'
U69108	237	PLUS STRAND	2230778	AAC51329.1	UNCLASSIFIED	0.033	1	'C/T'
U69108	420	PLUS STRAND	2230779	AAC51329.1	UNCLASSIFIED	0.033	1	'A/G'
U69108	1015	PLUS STRAND	2230780	AAC51329.1	UNCLASSIFIED	0.031	1	'C/G'
U69108	2072	PLUS STRAND	1046690	AAC51329.1	UNCLASSIFIED	0.204	1	'A/T'
U74382	186;187	PLUS STRAND	3832552	AAB53363.1	UNCLASSIFIED	N.D.	2	'-/GAG'
U74382	330	PLUS STRAND	4769132	AAB53363.1	UNCLASSIFIED	N.D.	1	'C/T'
U74382	593	PLUS STRAND	1802881	AAB53363.1	UNCLASSIFIED	N.D.	1	'A/G'
U74382	635	MINUS STRAND	3811797	AAB53363.1	UNCLASSIFIED	N.D.	1	'C/T'
U74382	636	PLUS STRAND	9579953	AAB53363.1	UNCLASSIFIED	N.D.	1	'A/C'
U74382	747	MINUS STRAND	4302988	AAB53363.1	UNCLASSIFIED	N.D.	1	'A/C'
U74382	776	PLUS STRAND	7985433	AAB53363.1	UNCLASSIFIED	N.D.	1	'C/T'
U74382	1123	MINUS STRAND	4797919	AAB53363.1	UNCLASSIFIED	N.D.	1	'C/T'
U74382	1228	MINUS STRAND	4092743	AAB53363.1	UNCLASSIFIED	N.D.	1	'C/G'
U74382	1279	PLUS STRAND	2989215	AAB53363.1	UNCLASSIFIED	N.D.	1	'G/T'
U74382	1342	PLUS STRAND	4320592	AAB53363.1	UNCLASSIFIED	N.D.	1	'A/T'
U74382	1348	MINUS STRAND	1825162	AAB53363.1	UNCLASSIFIED	N.D.	1	'C/T'
U74382	1439	MINUS STRAND	1825161	AAB53363.1	UNCLASSIFIED	N.D.	1	'A/G'
U74382	1531	PLUS STRAND	4471094	AAB53363.1	UNCLASSIFIED	N.D.	1	'G/T'
U74382	1606	PLUS STRAND	10112752	AAB53363.1	UNCLASSIFIED	N.D.	1	'A/G'
U78876	1781	PLUS STRAND	2229673	AAB41729.1	UNCLASSIFIED	0.083	1	'A/G'
U83598	371	PLUS STRAND	3170675	AAB41433.1	UNCLASSIFIED	N.D.	1	'A/G'
V00520	273	PLUS STRAND	695	CAA23779.1	CODING	0.180	1	'A/C/T'
V00520	276	PLUS STRAND	6175	CAA23779.1	CODING	0.073	1	'C/G'
V00520	298	PLUS STRAND	6172	CAA23779.1	CODING	0.015	1	'A/C'
V00520	1206	PLUS STRAND	6174	CAA23779.1	CODING	N.D.	1	'C/G'
V00520	1298	PLUS STRAND	5388	CAA23779.1	UNCLASSIFIED	N.D.	1	'A/G'
V00520	1673	PLUS STRAND	1050724	CAA23779.1	UNCLASSIFIED	N.D.	1	'A/G'
V00520	1833	PLUS STRAND	1048692	CAA23779.1	UNCLASSIFIED	N.D.	1	'C/G'
X02596	971	PLUS STRAND	5751602	CAA26441.1	UNCLASSIFIED	N.D.	1	'A/C'
X02596	3188	PLUS STRAND	2227939	CAA26441.1	UNCLASSIFIED	0.080	1	'C/T'
X02596	3333	PLUS STRAND	2229038	CAA26441.1	UNCLASSIFIED	0.035	1	'A/G'
X02596	3759	MINUS STRAND	1064863	CAA26441.1	UNCLASSIFIED	N.D.	1	'C/T'
X02596	3821	PLUS STRAND	1126825	CAA26441.1	UNCLASSIFIED	0.101	1	'C/T'
X02596	3849	MINUS STRAND	1064855	CAA26441.1	UNCLASSIFIED	N.D.	1	'C/T'
X02596	3896	MINUS STRAND	1064854	CAA26441.1	UNCLASSIFIED	N.D.	1	'A/G'
X02596	4106	MINUS STRAND	9605832	CAA26441.1	UNCLASSIFIED	0.320	1	'C/G'
X02596	4261	PLUS STRAND	2227942	CAA26441.1	UNCLASSIFIED	N.D.	1	'C/T'
X02596	4330	PLUS STRAND	180812	CAA26441.1	UNCLASSIFIED	0.385	1	'A/G'
X02596	4469	PLUS STRAND	392389	CAA26441.1	UNCLASSIFIED	N.D.	1	'A/G'
X02596	4470	PLUS STRAND	440531	CAA26441.1	UNCLASSIFIED	N.D.	1	'A/C'
X02596	4534	PLUS STRAND	180814	CAA26441.1	UNCLASSIFIED	N.D.	1	'C/T'
X02596	4561	PLUS STRAND	180815	CAA26441.1	UNCLASSIFIED	0.941	1	'A/G/T'
X02596	4575	PLUS STRAND	180816	CAA26441.1	UNCLASSIFIED	0.196	1	'A/G'
X02596	4602	PLUS STRAND	180817	CAA26441.1	UNCLASSIFIED	0.471	1	'A/G'
X03656	1780	PLUS STRAND	25645	CAA27291.1	UNCLASSIFIED	0.422	1	'A/G'
X03656	2374	PLUS STRAND	2827	CAA27291.1	LOCUS	0.317	1	'C/T'
X03656	2429	PLUS STRAND	1042657	CAA27291.1	UNCLASSIFIED	0.128	1	'C/T'
X03656	2539	PLUS STRAND	1042658	CAA27291.1	UNCLASSIFIED	0.483	1	'C/T'
X04434	948	PLUS STRAND	2229764	CAA28030.1	UNCLASSIFIED	N.D.	1	'A/C'
X04434	1731	PLUS STRAND	2228531	CAA28030.1	UNCLASSIFIED	0.026	1	'A/G'
X04434	2343	PLUS STRAND	3743262	CAA28030.1	UNCLASSIFIED	0.112	1	'C/T'
X04434	4205	MINUS STRAND	3825954	CAA28030.1	UNCLASSIFIED	N.D.	1	'C/G'
X04434	4267	PLUS STRAND	1065304	CAA28030.1	UNCLASSIFIED	N.D.	1	'A/T'
X04434	4268	PLUS STRAND	1065305	CAA28030.1	UNCLASSIFIED	N.D.	1	'A/T'
X04434	4567	MINUS STRAND	3833015	CAA28030.1	UNCLASSIFIED	N.D.	2	'-/AG'
X06318	2167	PLUS STRAND	424741	CAA29634.1	UNCLASSIFIED	0.091	1	'C/T'
X06614	333	PLUS STRAND	2229771	CAA29829.1	UNCLASSIFIED	0.057	1	'A/G'
X06614	1493	PLUS STRAND	2229773	CAA29829.1	UNCLASSIFIED	0.045	1	'C/T'
X06614	1582	PLUS STRAND	2229772	CAA29829.1	UNCLASSIFIED	0.022	1	'C/G'
X87212	216	PLUS STRAND	6506	CAA60671.1	UNCLASSIFIED	0.049	1	'A/G'
X87212	858	PLUS STRAND	2230081	CAA60671.1	UNCLASSIFIED	0.032	1	'C/T'
X87212	870	PLUS STRAND	1044267	CAA60671.1	UNCLASSIFIED	N.D.	1	'C/G'
X87212	1206	PLUS STRAND	17594	CAA60671.1	UNCLASSIFIED	0.064	1	'G/T'
X87212	1410	PLUS STRAND	3891238	CAA60671.1	UNCLASSIFIED	N.D.	1	'A/G'
X87212	1431	PLUS STRAND	3891239	CAA60671.1	UNCLASSIFIED	N.D.	1	'C/G'
X87212	1473	PLUS STRAND	3891240	CAA60671.1	UNCLASSIFIED	N.D.	1	'A/G'
X87212	1758	PLUS STRAND	1044412	CAA60671.1	UNCLASSIFIED	N.D.	1	'A/C'
X16323	592	PLUS STRAND	17566	CAA34387.1	NONSYNONYMOUS	0.180	1	'G/T'
X16323	5726	PLUS STRAND	5745783	CAA34387.1	UNCLASSIFIED	0.012	1	'A/T'
X16323	5740	MINUS STRAND	1743	CAA34387.1	UNCLASSIFIED	0.308	1	'A/T'
X52056	786	PLUS STRAND	3197823	CAA36281.1	UNCLASSIFIED	N.D.	1	'C/T'
X52056	789	PLUS STRAND	3197824	CAA36281.1	UNCLASSIFIED	N.D.	1	'G/T'
X52056	1131	PLUS STRAND	1057221	CAA36281.1	UNCLASSIFIED	N.D.	1	'C/G'
U40705	201;202	PLUS STRAND	3832552	AAB54036.1	UNCLASSIFIED	N.D.	2	'-/GAG'
U40705	345	PLUS STRAND	4769132	AAB54036.1	UNCLASSIFIED	N.D.	1	'C/T'
U40705	608	PLUS STRAND	1802881	AAB54036.1	UNCLASSIFIED	N.D.	1	'A/G'
U40705	650	MINUS STRAND	3811797	AAB54036.1	UNCLASSIFIED	N.D.	1	'C/T'
U40705	651	PLUS STRAND	9579953	AAB54036.1	UNCLASSIFIED	N.D.	1	'A/C'
U40705	762	MINUS STRAND	4302988	AAB54036.1	UNCLASSIFIED	N.D.	1	'A/C'
U40705	791	PLUS STRAND	7985433	AAB54036.1	UNCLASSIFIED	N.D.	1	'C/T'
U40705	1198	MINUS STRAND	4797919	AAB54036.1	UNCLASSIFIED	N.D.	1	'C/T'
U40705	1303	MINUS STRAND	4092743	AAB54036.1	UNCLASSIFIED	N.D.	1	'C/G'
U40705	1354	PLUS STRAND	2989215	AAB54036.1	UNCLASSIFIED	N.D.	1	'G/T'
U40705	1417	PLUS STRAND	4320592	AAB54036.1	UNCLASSIFIED	N.D.	1	'A/T'
U40705	1423	MINUS STRAND	1825162	AAB54036.1	UNCLASSIFIED	N.D.	1	'C/T'
U40705	1514	MINUS STRAND	1825161	AAB54036.1	UNCLASSIFIED	N.D.	1	'A/G'
U40705	1606	PLUS STRAND	4471094	AAB54036.1	UNCLASSIFIED	N.D.	1	'G/T'
U40705	1681	PLUS STRAND	10112752	AAB54036.1	UNCLASSIFIED	N.D.	1	'A/G'
U40705	2150	PLUS STRAND	6983852	AAB54036.1	UNCLASSIFIED	N.D.	1	'C/T'
U40705	2497	MINUS STRAND	4326626	AAB54036.1	UNCLASSIFIED	N.D.	1	'A/C'
U40705	2568	PLUS STRAND	2822075	AAB54036.1	UNCLASSIFIED	N.D.	1	'A/T'
S69369	948;949	MINUS STRAND	10712898	AAB30167.1	UNCLASSIFIED	N.D.	2	'-/T'
S78187	1251	PLUS STRAND	2228465	AAB21139.1	UNCLASSIFIED	0.051	1	'A/G'
S78187	1465	PLUS STRAND	2228464	AAB21139.1	UNCLASSIFIED	0.031	1	'C/T'
S78187	1614	PLUS STRAND	1056720	AAB21139.1	UNCLASSIFIED	0.144	1	'C/T'
S78187	1904	MINUS STRAND	514523	AAB21139.1	UNCLASSIFIED	N.D.	1	'C/G'
S78187	1905	MINUS STRAND	514521	AAB21139.1	UNCLASSIFIED	N.D.	1	'C/G'
S78187	2006	PLUS STRAND	2229592	AAB21139.1	UNCLASSIFIED	0.032	1	'C/T'
S78187	2290	PLUS STRAND	6052085	AAB21139.1	UNCLASSIFIED	N.D.	1	'A/G'
S78187	2967	PLUS STRAND	8156	AAB21139.1	UNCLASSIFIED	0.075	1	'C/G'
S78187	3011	MINUS STRAND	3516	AAB21139.1	UNCLASSIFIED	0.069	1	'A/G'
S79219	870	PLUS STRAND	15466	AAB35181.1	UNCLASSIFIED	N.D.	1	'A/G'
X95632	488	PLUS STRAND	1802776	CAA64885.1	UNCLASSIFIED	N.D.	1	'C/T'
X95632	828	MINUS STRAND	1135718	CAA64885.1	UNCLASSIFIED	N.D.	1	'C/G'
U02388	865	PLUS STRAND	1805040	AAC50052.2	UNCLASSIFIED	0.288	1	'A/C'
U02388	1088	PLUS STRAND	2230747	AAC50052.2	UNCLASSIFIED	0.444	1	'C/T'
U02388	1614	PLUS STRAND	3093200	AAC50052.2	UNCLASSIFIED	0.210	1	'A/C'
U02388	1694	PLUS STRAND	4646502	AAC50052.2	UNCLASSIFIED	N.D.	1	'A/C'
U02388	1749	PLUS STRAND	3093201	AAC50052.2	UNCLASSIFIED	0.187	1	'C/T'
U02388	1798	PLUS STRAND	1126433	AAC50052.2	UNCLASSIFIED	0.475	1	'A/G'
U02388	2019	PLUS STRAND	3093203	AAC50052.2	UNCLASSIFIED	0.467	1	'C/T'
U02388	2163	PLUS STRAND	3093205	AAC50052.2	UNCLASSIFIED	0.472	1	'C/G'
U07695	247	MINUS STRAND	3735694	AAA20598.1	UNCLASSIFIED	N.D.	1	'A/G'
U07695	1228	MINUS STRAND	2289058	AAA20598.1	UNCLASSIFIED	0.037	1	'A/G'
U07695	2863	PLUS STRAND	1056997	AAA20598.1	UNCLASSIFIED	N.D.	1	'A/C'
U07695	3102	PLUS STRAND	1056999	AAA20598.1	UNCLASSIFIED	N.D.	1	'A/C'
U07695	3677	MINUS STRAND	3735693	AAA20598.1	UNCLASSIFIED	0.013	1	'C/T'
U07695	3885	PLUS STRAND	1802594	AAA20598.1	UNCLASSIFIED	N.D.	1	'A/T'
U11870	1343	PLUS STRAND	885816	AAA64378.1	UNCLASSIFIED	N.D.	1	'A/T'
U11870	2267	PLUS STRAND	1805038	AAA64378.1	UNCLASSIFIED	0.005	1	'C/T'
U11870	1343	PLUS STRAND	885816	AAA64378.1	UNCLASSIFIED	N.D.	1	'A/T'
U11870	2267	PLUS STRAND	1805038	AAA64378.1	UNCLASSIFIED	0.005	1	'C/T'
U12140	283	PLUS STRAND	1187325	AAC51371.1	UNCLASSIFIED	0.226	1	'C/G'
U12140	1363	PLUS STRAND	1047856	AAC51371.1	UNCLASSIFIED	N.D.	1	'A/T'
U12140	1428	PLUS STRAND	2229907	AAC51371.1	UNCLASSIFIED	0.041	1	'C/T'
U12140	1440	PLUS STRAND	2229908	AAC51371.1	UNCLASSIFIED	0.039	1	'C/G'
U12140	2151	MINUS STRAND	2289657	AAC51371.1	UNCLASSIFIED	0.133	1	'G/T'
U12140	3082	PLUS STRAND	9722713	AAC51371.1	UNCLASSIFIED	N.D.	1	'C/T'
U12140	283	PLUS STRAND	1187325	AAC51371.1	UNCLASSIFIED	0.226	1	'C/G'
U12140	1363	PLUS STRAND	1047856	AAC51371.1	UNCLASSIFIED	N.D.	1	'A/T'
U12140	1428	PLUS STRAND	2229907	AAC51371.1	UNCLASSIFIED	0.041	1	'C/T'
U12140	1440	PLUS STRAND	2229908	AAC51371.1	UNCLASSIFIED	0.039	1	'C/G'
U12140	2151	MINUS STRAND	2289657	AAC51371.1	UNCLASSIFIED	0.133	1	'G/T'
U12140	3082	PLUS STRAND	9722713	AAC51371.1	UNCLASSIFIED	N.D.	1	'C/T'
U18321	68	PLUS STRAND	1058207	AAA57443.1	UNCLASSIFIED	0.365	1	'G/T'
U18321	340	PLUS STRAND	1802738	AAA57443.1	UNCLASSIFIED	N.D.	1	'C/T'
U18321	416	PLUS STRAND	1802737	AAA57443.1	UNCLASSIFIED	N.D.	1	'C/T'
U18321	928	PLUS STRAND	1802736	AAA57443.1	UNCLASSIFIED	N.D.	1	'C/G'
U18321	973	PLUS STRAND	4933	AAA57443.1	SYNONYMOUS	0.130	1	'C/T'
U18321	1249	PLUS STRAND	1802735	AAA57443.1	UNCLASSIFIED	N.D.	1	'C/T'
U18321	1330	PLUS STRAND	1802733	AAA57443.1	UNCLASSIFIED	N.D.	1	'A/C'
U18321	1499	PLUS STRAND	1802739	AAA57443.1	UNCLASSIFIED	N.D.	1	'G/T'
U18321	1599	PLUS STRAND	1802734	AAA57443.1	UNCLASSIFIED	N.D.	1	'A/C'
U20657	1104	PLUS STRAND	2230929	AAB72237.1	UNCLASSIFIED	0.083	1	'C/T'
U20657	2235	PLUS STRAND	1130984	AAB72237.1	UNCLASSIFIED	N.D.	1	'A/T'
U22970	6408	PLUS STRAND	1141746	AAC50159.1	UNCLASSIFIED	N.D.	1	'C/T'
U22970	6408	PLUS STRAND	1141746	AAC50160.1	UNCLASSIFIED	N.D.	1	'C/T'
U22970	6408	PLUS STRAND	1141746	AAC50161.1	UNCLASSIFIED	N.D.	1	'C/T'
U22970	6415	PLUS STRAND	1141747	AAC50159.1	UNCLASSIFIED	N.D.	1	'C/T'
U22970	6415	PLUS STRAND	1141747	AAC50160.1	UNCLASSIFIED	N.D.	1	'C/T'
U22970	6415	PLUS STRAND	1141747	AAC50161.1	UNCLASSIFIED	N.D.	1	'C/T'
U32659	680	PLUS STRAND	7747909	AAC50341.1	UNCLASSIFIED	0.168	1	'A/G'
U32659	1766	MINUS STRAND	1974226	AAC50341.1	UNCLASSIFIED	0.213	1	'A/G'
U32659	1770	MINUS STRAND	3748067	AAC50341.1	UNCLASSIFIED	0.119	1	'A/G'
X95632	488	PLUS STRAND	1802776	CAA64885.1	UNCLASSIFIED	N.D.	1	'C/T'
X95632	828	MINUS STRAND	1135718	CAA64885.1	UNCLASSIFIED	N.D.	1	'C/G'
U40622	1463	PLUS STRAND	2035990	AAC50339.1	UNCLASSIFIED	0.364	1	'C/T'
U40705	201;202	PLUS STRAND	3832552	AAB54036.1	UNCLASSIFIED	N.D.	2	'-/GAG'
U40705	345	PLUS STRAND	4769132	AAB54036.1	UNCLASSIFIED	N.D.	1	'C/T'
U40705	608	PLUS STRAND	1802881	AAB54036.1	UNCLASSIFIED	N.D.	1	'A/G'
U40705	650	MINUS STRAND	3811797	AAB54036.1	UNCLASSIFIED	N.D.	1	'C/T'
U40705	651	PLUS STRAND	9579953	AAB54036.1	UNCLASSIFIED	N.D.	1	'A/C'
U40705	762	MINUS STRAND	4302988	AAB54036.1	UNCLASSIFIED	N.D.	1	'A/C'
U40705	791	PLUS STRAND	7985433	AAB54036.1	UNCLASSIFIED	N.D.	1	'C/T'
U40705	1198	MINUS STRAND	4797919	AAB54036.1	UNCLASSIFIED	N.D.	1	'C/T'
U40705	1303	MINUS STRAND	4092743	AAB54036.1	UNCLASSIFIED	N.D.	1	'C/G'
U40705	1354	PLUS STRAND	2989215	AAB54036.1	UNCLASSIFIED	N.D.	1	'G/T'
U40705	1417	PLUS STRAND	4320592	AAB54036.1	UNCLASSIFIED	N.D.	1	'A/T'
U40705	1423	MINUS STRAND	1825162	AAB54036.1	UNCLASSIFIED	N.D.	1	'C/T'
U40705	1514	MINUS STRAND	1825161	AAB54036.1	UNCLASSIFIED	N.D.	1	'A/G'
U40705	1606	PLUS STRAND	4471094	AAB54036.1	UNCLASSIFIED	N.D.	1	'G/T'
U40705	1681	PLUS STRAND	10112752	AAB54036.1	UNCLASSIFIED	N.D.	1	'A/G'
U40705	2150	PLUS STRAND	6983852	AAB54036.1	UNCLASSIFIED	N.D.	1	'C/T'
U40705	2497	MINUS STRAND	4326626	AAB54036.1	UNCLASSIFIED	N.D.	1	'A/C'
U40705	2568	PLUS STRAND	2822075	AAB54036.1	UNCLASSIFIED	N.D.	1	'A/T'
M84820	1530	PLUS STRAND	1804414	AAA60293.1	UNCLASSIFIED	N.D.	1	'G/T'
M87770	200	PLUS STRAND	4647922	AAA59470.1	UNCLASSIFIED	0.095	1	'A/G'
M87770	213	PLUS STRAND	3135721	AAA59470.1	UNCLASSIFIED	N.D.	1	'G/T'
M87770	290	MINUS STRAND	3750819	AAA59470.1	UNCLASSIFIED	0.014	1	'C/G'
M87770	432	PLUS STRAND	1047102	AAA59470.1	UNCLASSIFIED	N.D.	1	'A/G'
M87770	567	PLUS STRAND	1047101	AAA59470.1	UNCLASSIFIED	0.039	1	'A/G'
M87770	2923	PLUS STRAND	4647917	AAA59470.1	UNCLASSIFIED	0.095	1	'C/T'
M87770	2997	PLUS STRAND	1047058	AAA59470.1	UNCLASSIFIED	N.D.	1	'A/T'
M87770	2998	PLUS STRAND	1047057	AAA59470.1	UNCLASSIFIED	0.499	1	'C/T'
M87770	3029	PLUS STRAND	3135824	AAA59470.1	UNCLASSIFIED	N.D.	1	'C/T'
M87770	3060	PLUS STRAND	3135825	AAA59470.1	UNCLASSIFIED	N.D.	1	'A/G'
M87770	3142	PLUS STRAND	3135826	AAA59470.1	UNCLASSIFIED	N.D.	1	'A/G'
M87770	3236	PLUS STRAND	3135827	AAA59470.1	UNCLASSIFIED	N.D.	1	'C/T'
M87770	3476	PLUS STRAND	3135828	AAA59470.1	UNCLASSIFIED	N.D.	1	'C/G'
M87770	3664	PLUS STRAND	3135829	AAA59470.1	UNCLASSIFIED	N.D.	1	'C/T'
M87770	4056	PLUS STRAND	3135830	AAA59470.1	UNCLASSIFIED	N.D.	1	'A/G'
M93426	2268	PLUS STRAND	10229870	AAA60225.1	UNCLASSIFIED	N.D.	1	'C/T'
M93426	2734	MINUS STRAND	1721860	AAA60225.1	UNCLASSIFIED	N.D.	1	'C/G'
M93426	2783	PLUS STRAND	6976954	AAA60225.1	UNCLASSIFIED	N.D.	1	'A/T'
M93426	2788	PLUS STRAND	6976961	AAA60225.1	UNCLASSIFIED	N.D.	1	'A/T'
M93426	4442	PLUS STRAND	1147504	AAA60225.1	UNCLASSIFIED	0.491	1	'A/G'
M93426	7111	PLUS STRAND	1050509	AAA60225.1	UNCLASSIFIED	N.D.	1	'A/G'
M26062	379	PLUS STRAND	2228143	AAA59143.1	UNCLASSIFIED	N.D.	1	'C/T'
M26062	881	PLUS STRAND	2228142	AAA59143.1	UNCLASSIFIED	0.497	1	'C/T'
M26062	1304	PLUS STRAND	228942	AAA59143.1	UNCLASSIFIED	0.252	1	'A/C'
M26062	1831	PLUS STRAND	3218326	AAA59143.1	UNCLASSIFIED	0.122	1	'C/T'
M26062	1879	PLUS STRAND	3218327	AAA59143.1	UNCLASSIFIED	0.081	1	'C/T'
M26062	1915	PLUS STRAND	3218328	AAA59143.1	UNCLASSIFIED	0.042	1	'A/G'
M26062	2202	PLUS STRAND	228941	AAA59143.1	UNCLASSIFIED	0.488	1	'C/G'
M26062	2231	PLUS STRAND	3218329	AAA59143.1	UNCLASSIFIED	0.092	1	'A/C'
M26062	2259	PLUS STRAND	3218330	AAA59143.1	UNCLASSIFIED	0.043	1	'A/C'
M26062	2322	PLUS STRAND	3218331	AAA59143.1	UNCLASSIFIED	0.043	1	'C/T'
M26062	2433	PLUS STRAND	3218365	AAA59143.1	UNCLASSIFIED	0.044	1	'A/T'
M26062	2492	PLUS STRAND	3218332	AAA59143.1	UNCLASSIFIED	0.043	1	'G/T'
M26062	2603	PLUS STRAND	228940	AAA59143.1	UNCLASSIFIED	N.D.	1	'C/T'
M26062	2617	PLUS STRAND	3218366	AAA59143.1	UNCLASSIFIED	0.043	1	'A/T'
M26062	2895	PLUS STRAND	228939	AAA59143.1	UNCLASSIFIED	0.249	1	'A/G'
M26062	3158	PLUS STRAND	228938	AAA59143.1	UNCLASSIFIED	0.084	1	'A/C'
M26062	3632	PLUS STRAND	3218367	AAA59143.1	UNCLASSIFIED	0.047	1	'A/T'
M26062	3867	MINUS STRAND	15696	AAA59143.1	UNCLASSIFIED	N.D.	1	'A/G'
M26880	186	PLUS STRAND	1071799	AAA36789.1	UNCLASSIFIED	N.D.	1	'C/G/T'
M26880	192	PLUS STRAND	7959	AAA36789.1	SYNONYMOUS	N.D.	1	'C/G'
M26880	204	PLUS STRAND	1071771	AAA36789.1	UNCLASSIFIED	N.D.	1	'C/T'
M26880	216	PLUS STRAND	1071746	AAA36789.1	UNCLASSIFIED	N.D.	1	'A/G'
M26880	243	PLUS STRAND	1071724	AAA36789.1	UNCLASSIFIED	N.D.	1	'C/T'
M26880	247	MINUS STRAND	7137123	AAA36789.1	UNCLASSIFIED	N.D.	1	'A/G'
M26880	252	PLUS STRAND	1071726	AAA36789.1	UNCLASSIFIED	0.489	1	'C/T'
M26880	276	PLUS STRAND	1071737	AAA36789.1	UNCLASSIFIED	0.489	1	'A/G'
M26880	294	PLUS STRAND	1071757	AAA36789.1	UNCLASSIFIED	N.D.	1	'A/G/T'
M26880	330	PLUS STRAND	1071733	AAA36789.1	UNCLASSIFIED	N.D.	1	'C/T'
M26880	405	PLUS STRAND	1136639	AAA36789.1	UNCLASSIFIED	N.D.	1	'C/T'
M26880	414	PLUS STRAND	1071862	AAA36789.1	UNCLASSIFIED	N.D.	1	'C/G/T'
M26880	420	PLUS STRAND	1136640	AAA36789.1	UNCLASSIFIED	N.D.	1	'C/G'
M26880	429	PLUS STRAND	1138413	AAA36789.1	UNCLASSIFIED	N.D.	1	'C/T'
M26880	438	PLUS STRAND	1071865	AAA36789.1	UNCLASSIFIED	N.D.	1	'C/T'
M26880	456	PLUS STRAND	1138414	AAA36789.1	UNCLASSIFIED	N.D.	1	'A/G'
M26880	501	PLUS STRAND	1071732	AAA36789.1	UNCLASSIFIED	N.D.	1	'C/T'
M26880	507	PLUS STRAND	1071756	AAA36789.1	UNCLASSIFIED	N.D.	1	'A/G'
M26880	522	PLUS STRAND	1071757	AAA36789.1	UNCLASSIFIED	N.D.	1	'A/G/T'
M26880	525	PLUS STRAND	1071758	AAA36789.1	UNCLASSIFIED	N.D.	1	'C/T'
M26880	558	PLUS STRAND	1071733	AAA36789.1	UNCLASSIFIED	N.D.	1	'C/T'
M26880	561	PLUS STRAND	1071853	AAA36789.1	UNCLASSIFIED	N.D.	1	'C/T'
M26880	562	PLUS STRAND	1071735	AAA36789.1	UNCLASSIFIED	0.315	1	'C/T'
M26880	568	PLUS STRAND	3175542	AAA36789.1	UNCLASSIFIED	N.D.	1	'C/T'
M26880	573	PLUS STRAND	1136634	AAA36789.1	UNCLASSIFIED	N.D.	1	'A/G'
M26880	582	PLUS STRAND	1071736	AAA36789.1	UNCLASSIFIED	N.D.	1	'C/T'
M26880	597	PLUS STRAND	1071727	AAA36789.1	UNCLASSIFIED	0.180	1	'A/G'
M26880	612	PLUS STRAND	1071728	AAA36789.1	UNCLASSIFIED	N.D.	1	'A/C'
M26880	615	PLUS STRAND	1071863	AAA36789.1	UNCLASSIFIED	N.D.	1	'C/G'
M26880	621	PLUS STRAND	1138950	AAA36789.1	UNCLASSIFIED	N.D.	1	'C/T'
M26880	633	PLUS STRAND	8963	AAA36789.1	SYNONYMOUS	0.391	1	'C/T'
M26880	636	PLUS STRAND	1071864	AAA36789.1	UNCLASSIFIED	N.D.	1	'C/T'
M26880	639	PLUS STRAND	1071722	AAA36789.1	UNCLASSIFIED	N.D.	1	'A/G'
M26880	642	PLUS STRAND	1071799	AAA36789.1	UNCLASSIFIED	N.D.	1	'C/G/T'
M26880	657	PLUS STRAND	1071744	AAA36789.1	UNCLASSIFIED	N.D.	1	'C/T'
M26880	660	PLUS STRAND	1071745	AAA36789.1	UNCLASSIFIED	N.D.	1	'C/T'
M26880	660	PLUS STRAND	3209009	AAA36789.1	UNCLASSIFIED	N.D.	1	'C/T'
M26880	672	PLUS STRAND	1071746	AAA36789.1	UNCLASSIFIED	N.D.	1	'A/G'
M26880	684	PLUS STRAND	1136772	AAA36789.1	UNCLASSIFIED	N.D.	1	'A/G'
M26880	699	PLUS STRAND	1071724	AAA36789.1	UNCLASSIFIED	N.D.	1	'C/T'
M26880	708	PLUS STRAND	1071726	AAA36789.1	UNCLASSIFIED	0.489	1	'C/T'
M26880	729	PLUS STRAND	1071732	AAA36789.1	UNCLASSIFIED	N.D.	1	'C/T'
M26880	732	PLUS STRAND	1071737	AAA36789.1	UNCLASSIFIED	0.489	1	'A/G'
M26880	735	PLUS STRAND	1071756	AAA36789.1	UNCLASSIFIED	N.D.	1	'A/G'
M26880	750	PLUS STRAND	1071757	AAA36789.1	UNCLASSIFIED	N.D.	1	'A/G/T'
M26880	786	PLUS STRAND	1071733	AAA36789.1	UNCLASSIFIED	N.D.	1	'C/T'
M26880	790	PLUS STRAND	1071735	AAA36789.1	UNCLASSIFIED	0.315	1	'C/T'
M26880	796	PLUS STRAND	3175542	AAA36789.1	UNCLASSIFIED	N.D.	1	'C/T'
M26880	801	PLUS STRAND	1136634	AAA36789.1	UNCLASSIFIED	N.D.	1	'A/G'
M26880	810	PLUS STRAND	1071736	AAA36789.1	UNCLASSIFIED	N.D.	1	'C/T'
M26880	825	PLUS STRAND	1071727	AAA36789.1	UNCLASSIFIED	0.180	1	'A/G'
M26880	840	PLUS STRAND	1071728	AAA36789.1	UNCLASSIFIED	N.D.	1	'A/C'
M26880	843	PLUS STRAND	1071863	AAA36789.1	UNCLASSIFIED	N.D.	1	'C/G'
M26880	849	PLUS STRAND	1138950	AAA36789.1	UNCLASSIFIED	N.D.	1	'C/T'
M26880	861	PLUS STRAND	8963	AAA36789.1	SYNONYMOUS	0.391	1	'C/T'
M26880	864	PLUS STRAND	1071864	AAA36789.1	UNCLASSIFIED	N.D.	1	'C/T'
M26880	867	PLUS STRAND	1071722	AAA36789.1	UNCLASSIFIED	N.D.	1	'A/G'
M26880	870	PLUS STRAND	1071799	AAA36789.1	UNCLASSIFIED	N.D.	1	'C/G/T'
M26880	876	PLUS STRAND	7959	AAA36789.1	SYNONYMOUS	N.D.	1	'C/G'
M26880	885	PLUS STRAND	1071744	AAA36789.1	UNCLASSIFIED	N.D.	1	'C/T'
M26880	888	PLUS STRAND	1071745	AAA36789.1	UNCLASSIFIED	N.D.	1	'C/T'
M26880	888	PLUS STRAND	3209009	AAA36789.1	UNCLASSIFIED	N.D.	1	'C/T'
M26880	888	MINUS STRAND	7133021	AAA36789.1	UNCLASSIFIED	N.D.	1	'A/G'
M26880	900	PLUS STRAND	1071746	AAA36789.1	UNCLASSIFIED	N.D.	1	'A/G'
M26880	912	PLUS STRAND	1136772	AAA36789.1	UNCLASSIFIED	N.D.	1	'A/G'
M26880	915	MINUS STRAND	8023	AAA36789.1	NONSYNONYMOUS	N.D.	1	'A/G'
M26880	927	PLUS STRAND	1071724	AAA36789.1	UNCLASSIFIED	N.D.	1	'C/T'
M26880	951	PLUS STRAND	3206619	AAA36789.1	UNCLASSIFIED	N.D.	1	'C/T'
M26880	957	PLUS STRAND	1071732	AAA36789.1	UNCLASSIFIED	N.D.	1	'C/T'
M26880	960	PLUS STRAND	1071737	AAA36789.1	UNCLASSIFIED	0.489	1	'A/G'
M26880	963	PLUS STRAND	1071756	AAA36789.1	UNCLASSIFIED	N.D.	1	'A/G'
M26880	978	PLUS STRAND	1071757	AAA36789.1	UNCLASSIFIED	N.D.	1	'A/G/T'
M26880	1014	PLUS STRAND	1071733	AAA36789.1	UNCLASSIFIED	N.D.	1	'C/T'
M26880	1017	PLUS STRAND	1071853	AAA36789.1	UNCLASSIFIED	N.D.	1	'C/T'
M26880	1018	PLUS STRAND	1071735	AAA36789.1	UNCLASSIFIED	0.315	1	'C/T'
M26880	1024	PLUS STRAND	3175542	AAA36789.1	UNCLASSIFIED	N.D.	1	'C/T'
M26880	1029	PLUS STRAND	1136634	AAA36789.1	UNCLASSIFIED	N.D.	1	'A/G'
M26880	1038	PLUS STRAND	1071736	AAA36789.1	UNCLASSIFIED	N.D.	1	'C/T'
M26880	1053	PLUS STRAND	1071727	AAA36789.1	UNCLASSIFIED	0.180	1	'A/G'
M26880	1071	PLUS STRAND	1071863	AAA36789.1	UNCLASSIFIED	N.D.	1	'C/G'
M26880	1077	PLUS STRAND	1138950	AAA36789.1	UNCLASSIFIED	N.D.	1	'C/T'
M26880	1089	PLUS STRAND	8963	AAA36789.1	SYNONYMOUS	0.391	1	'C/T'
M26880	1092	PLUS STRAND	1071864	AAA36789.1	UNCLASSIFIED	N.D.	1	'C/T'
M26880	1095	PLUS STRAND	1071722	AAA36789.1	UNCLASSIFIED	N.D.	1	'A/G'
M26880	1098	PLUS STRAND	1071799	AAA36789.1	UNCLASSIFIED	N.D.	1	'C/G/T'
M26880	1104	PLUS STRAND	7959	AAA36789.1	SYNONYMOUS	N.D.	1	'C/G'
M26880	1113	PLUS STRAND	1071744	AAA36789.1	UNCLASSIFIED	N.D.	1	'C/T'
M26880	1116	PLUS STRAND	1071745	AAA36789.1	UNCLASSIFIED	N.D.	1	'C/T'
M26880	1116	PLUS STRAND	3209009	AAA36789.1	UNCLASSIFIED	N.D.	1	'C/T'
M26880	1116	MINUS STRAND	7133021	AAA36789.1	UNCLASSIFIED	N.D.	1	'A/G'
M26880	1128	PLUS STRAND	1071746	AAA36789.1	UNCLASSIFIED	N.D.	1	'A/G'
M26880	1140	PLUS STRAND	1136772	AAA36789.1	UNCLASSIFIED	N.D.	1	'A/G'
M26880	1143	MINUS STRAND	8023	AAA36789.1	NONSYNONYMOUS	N.D.	1	'A/G'
M26880	1179	PLUS STRAND	3206619	AAA36789.1	UNCLASSIFIED	N.D.	1	'C/T'
M26880	1185	PLUS STRAND	1071732	AAA36789.1	UNCLASSIFIED	N.D.	1	'C/T'
M26880	1188	PLUS STRAND	1071737	AAA36789.1	UNCLASSIFIED	0.489	1	'A/G'
M26880	1191	PLUS STRAND	1071756	AAA36789.1	UNCLASSIFIED	N.D.	1	'A/G'
M26880	1206	PLUS STRAND	1071757	AAA36789.1	UNCLASSIFIED	N.D.	1	'A/G/T'
M26880	1242	PLUS STRAND	1071733	AAA36789.1	UNCLASSIFIED	N.D.	1	'C/T'
M26880	1245	PLUS STRAND	1071853	AAA36789.1	UNCLASSIFIED	N.D.	1	'C/T'
M26880	1246	PLUS STRAND	1071735	AAA36789.1	UNCLASSIFIED	0.315	1	'C/T'
M26880	1252	PLUS STRAND	3175542	AAA36789.1	UNCLASSIFIED	N.D.	1	'C/T'
M26880	1266	PLUS STRAND	1071736	AAA36789.1	UNCLASSIFIED	N.D.	1	'C/T'
M26880	1281	PLUS STRAND	1071727	AAA36789.1	UNCLASSIFIED	0.180	1	'A/G'
M26880	1299	PLUS STRAND	1071863	AAA36789.1	UNCLASSIFIED	N.D.	1	'C/G'
M26880	1305	PLUS STRAND	1138950	AAA36789.1	UNCLASSIFIED	N.D.	1	'C/T'
M26880	1317	PLUS STRAND	8963	AAA36789.1	SYNONYMOUS	0.391	1	'C/T'
M26880	1320	PLUS STRAND	1071864	AAA36789.1	UNCLASSIFIED	N.D.	1	'C/T'
M26880	1323	PLUS STRAND	1071722	AAA36789.1	UNCLASSIFIED	N.D.	1	'A/G'
M26880	1326	PLUS STRAND	1071799	AAA36789.1	UNCLASSIFIED	N.D.	1	'C/G/T'
M26880	1341	PLUS STRAND	1071744	AAA36789.1	UNCLASSIFIED	N.D.	1	'C/T'
M26880	1344	PLUS STRAND	1071745	AAA36789.1	UNCLASSIFIED	N.D.	1	'C/T'
M26880	1344	PLUS STRAND	3209009	AAA36789.1	UNCLASSIFIED	N.D.	1	'C/T'
M26880	1344	MINUS STRAND	7133021	AAA36789.1	UNCLASSIFIED	N.D.	1	'A/G'
M26880	1356	PLUS STRAND	1071746	AAA36789.1	UNCLASSIFIED	N.D.	1	'A/G'
M26880	1368	PLUS STRAND	1136772	AAA36789.1	UNCLASSIFIED	N.D.	1	'A/G'
M26880	1371	MINUS STRAND	8023	AAA36789.1	NONSYNONYMOUS	N.D.	1	'A/G'
M26880	1407	PLUS STRAND	3206619	AAA36789.1	UNCLASSIFIED	N.D.	1	'C/T'
M26880	1413	PLUS STRAND	1071732	AAA36789.1	UNCLASSIFIED	N.D.	1	'C/T'
M26880	1416	PLUS STRAND	1071737	AAA36789.1	UNCLASSIFIED	0.489	1	'A/G'
M26880	1419	PLUS STRAND	1071756	AAA36789.1	UNCLASSIFIED	N.D.	1	'A/G'
M26880	1434	PLUS STRAND	1071757	AAA36789.1	UNCLASSIFIED	N.D.	1	'A/G/T'
M26880	1470	PLUS STRAND	1071733	AAA36789.1	UNCLASSIFIED	N.D.	1	'C/T'
M26880	1473	PLUS STRAND	1071853	AAA36789.1	UNCLASSIFIED	N.D.	1	'C/T'
M26880	1474	PLUS STRAND	1071735	AAA36789.1	UNCLASSIFIED	0.315	1	'C/T'
M26880	1480	PLUS STRAND	3175542	AAA36789.1	UNCLASSIFIED	N.D.	1	'C/T'
M26880	1485	PLUS STRAND	1136634	AAA36789.1	UNCLASSIFIED	N.D.	1	'A/G'
M26880	1494	PLUS STRAND	1071736	AAA36789.1	UNCLASSIFIED	N.D.	1	'C/T'
M26880	1509	PLUS STRAND	1071727	AAA36789.1	UNCLASSIFIED	0.180	1	'A/G'
M26880	1524	PLUS STRAND	1071728	AAA36789.1	UNCLASSIFIED	N.D.	1	'A/C'
M26880	1527	PLUS STRAND	1071863	AAA36789.1	UNCLASSIFIED	N.D.	1	'C/G'
M26880	1533	PLUS STRAND	1138950	AAA36789.1	UNCLASSIFIED	N.D.	1	'C/T'
M26880	1548	PLUS STRAND	1071864	AAA36789.1	UNCLASSIFIED	N.D.	1	'C/T'
M26880	1551	PLUS STRAND	1071722	AAA36789.1	UNCLASSIFIED	N.D.	1	'A/G'
M26880	1554	PLUS STRAND	1071799	AAA36789.1	UNCLASSIFIED	N.D.	1	'C/G/T'
M26880	1560	PLUS STRAND	7959	AAA36789.1	SYNONYMOUS	N.D.	1	'C/G'
M26880	1572	MINUS STRAND	6658	AAA36789.1	UNCLASSIFIED	0.454	1	'A/G'
M26880	1572	PLUS STRAND	1071771	AAA36789.1	UNCLASSIFIED	N.D.	1	'C/T'
M26880	1599	MINUS STRAND	8023	AAA36789.1	NONSYNONYMOUS	N.D.	1	'A/G'
M26880	1611	PLUS STRAND	1071724	AAA36789.1	UNCLASSIFIED	N.D.	1	'C/T'
M26880	1620	PLUS STRAND	1071726	AAA36789.1	UNCLASSIFIED	0.489	1	'C/T'
M26880	1635	PLUS STRAND	3206619	AAA36789.1	UNCLASSIFIED	N.D.	1	'C/T'
M26880	1644	PLUS STRAND	1071737	AAA36789.1	UNCLASSIFIED	0.489	1	'A/G'
M26880	1698	PLUS STRAND	1071733	AAA36789.1	UNCLASSIFIED	N.D.	1	'C/T'
M26880	1701	PLUS STRAND	1071853	AAA36789.1	UNCLASSIFIED	N.D.	1	'C/T'
M26880	1708	PLUS STRAND	3175542	AAA36789.1	UNCLASSIFIED	N.D.	1	'C/T'
M26880	1722	PLUS STRAND	1071736	AAA36789.1	UNCLASSIFIED	N.D.	1	'C/T'
M26880	1752	PLUS STRAND	1071728	AAA36789.1	UNCLASSIFIED	N.D.	1	'A/C'
M26880	1773	PLUS STRAND	1136639	AAA36789.1	UNCLASSIFIED	N.D.	1	'C/T'
M26880	1782	PLUS STRAND	1071862	AAA36789.1	UNCLASSIFIED	N.D.	1	'C/G/T'
M26880	1788	PLUS STRAND	1136640	AAA36789.1	UNCLASSIFIED	N.D.	1	'C/G'
M26880	1797	PLUS STRAND	1138413	AAA36789.1	UNCLASSIFIED	N.D.	1	'C/T'
M26880	1812	PLUS STRAND	1071746	AAA36789.1	UNCLASSIFIED	N.D.	1	'A/G'
M26880	1824	PLUS STRAND	1138414	AAA36789.1	UNCLASSIFIED	N.D.	1	'A/G'
M26880	1875	PLUS STRAND	1071756	AAA36789.1	UNCLASSIFIED	N.D.	1	'A/G'
M26880	1890	PLUS STRAND	1071757	AAA36789.1	UNCLASSIFIED	N.D.	1	'A/G/T'
M26880	1893	PLUS STRAND	1071758	AAA36789.1	UNCLASSIFIED	N.D.	1	'C/T'
M26880	1926	PLUS STRAND	1071733	AAA36789.1	UNCLASSIFIED	N.D.	1	'C/T'
M26880	1929	PLUS STRAND	1071853	AAA36789.1	UNCLASSIFIED	N.D.	1	'C/T'
M26880	1930	PLUS STRAND	1071735	AAA36789.1	UNCLASSIFIED	0.315	1	'C/T'
M26880	1936	PLUS STRAND	3175542	AAA36789.1	UNCLASSIFIED	N.D.	1	'C/T'
M26880	1941	PLUS STRAND	1136634	AAA36789.1	UNCLASSIFIED	N.D.	1	'A/G'
M26880	1950	PLUS STRAND	1071736	AAA36789.1	UNCLASSIFIED	N.D.	1	'C/T'
M26880	1965	PLUS STRAND	1071727	AAA36789.1	UNCLASSIFIED	0.180	1	'A/G'
M26880	1980	PLUS STRAND	1071728	AAA36789.1	UNCLASSIFIED	N.D.	1	'A/C'
M26880	1983	PLUS STRAND	1071863	AAA36789.1	UNCLASSIFIED	N.D.	1	'C/G'
M26880	1989	PLUS STRAND	1138950	AAA36789.1	UNCLASSIFIED	N.D.	1	'C/T'
M26880	2004	PLUS STRAND	1071864	AAA36789.1	UNCLASSIFIED	N.D.	1	'C/T'
M26880	2007	PLUS STRAND	1071722	AAA36789.1	UNCLASSIFIED	N.D.	1	'A/G'
M26880	2010	PLUS STRAND	1071799	AAA36789.1	UNCLASSIFIED	N.D.	1	'C/G/T'
M26880	2016	PLUS STRAND	7959	AAA36789.1	SYNONYMOUS	N.D.	1	'C/G'
M26880	2028	PLUS STRAND	1071771	AAA36789.1	UNCLASSIFIED	N.D.	1	'C/T'
M26880	2040	PLUS STRAND	1071746	AAA36789.1	UNCLASSIFIED	N.D.	1	'A/G'
M26880	2055	MINUS STRAND	8023	AAA36789.1	NONSYNONYMOUS	N.D.	1	'A/G'
M26880	2067	PLUS STRAND	1071724	AAA36789.1	UNCLASSIFIED	N.D.	1	'C/T'
M26880	2076	PLUS STRAND	1071726	AAA36789.1	UNCLASSIFIED	0.489	1	'C/T'
M26880	2086	MINUS STRAND	14564	AAA36789.1	NONSYNONYMOUS	N.D.	1	'A/G'
M26880	2091	PLUS STRAND	3206619	AAA36789.1	UNCLASSIFIED	N.D.	1	'C/T'
M26880	2097	PLUS STRAND	1071732	AAA36789.1	UNCLASSIFIED	N.D.	1	'C/T'
M26880	2100	PLUS STRAND	1071737	AAA36789.1	UNCLASSIFIED	0.489	1	'A/G'
M26880	2103	PLUS STRAND	1071756	AAA36789.1	UNCLASSIFIED	N.D.	1	'A/G'
M26880	2118	PLUS STRAND	1071757	AAA36789.1	UNCLASSIFIED	N.D.	1	'A/G/T'
M26880	2157	PLUS STRAND	14565	AAA36789.1	SYNONYMOUS	N.D.	1	'C/T'
M26880	186	PLUS STRAND	1071799	AAA36789.1	UNCLASSIFIED	N.D.	1	'C/G/T'
M26880	192	PLUS STRAND	7959	AAA36789.1	SYNONYMOUS	N.D.	1	'C/G'
M26880	204	PLUS STRAND	1071771	AAA36789.1	UNCLASSIFIED	N.D.	1	'C/T'
M26880	216	PLUS STRAND	1071746	AAA36789.1	UNCLASSIFIED	N.D.	1	'A/G'
M26880	243	PLUS STRAND	1071724	AAA36789.1	UNCLASSIFIED	N.D.	1	'C/T'
M26880	247	MINUS STRAND	7137123	AAA36789.1	UNCLASSIFIED	N.D.	1	'A/G'
M26880	252	PLUS STRAND	1071726	AAA36789.1	UNCLASSIFIED	0.489	1	'C/T'
M26880	276	PLUS STRAND	1071737	AAA36789.1	UNCLASSIFIED	0.489	1	'A/G'
M26880	294	PLUS STRAND	1071757	AAA36789.1	UNCLASSIFIED	N.D.	1	'A/G/T'
M26880	330	PLUS STRAND	1071733	AAA36789.1	UNCLASSIFIED	N.D.	1	'C/T'
M26880	405	PLUS STRAND	1136639	AAA36789.1	UNCLASSIFIED	N.D.	1	'C/T'
M26880	414	PLUS STRAND	1071862	AAA36789.1	UNCLASSIFIED	N.D.	1	'C/G/T'
M26880	420	PLUS STRAND	1136640	AAA36789.1	UNCLASSIFIED	N.D.	1	'C/G'
M26880	429	PLUS STRAND	1138413	AAA36789.1	UNCLASSIFIED	N.D.	1	'C/T'
M26880	438	PLUS STRAND	1071865	AAA36789.1	UNCLASSIFIED	N.D.	1	'C/T'
M26880	456	PLUS STRAND	1138414	AAA36789.1	UNCLASSIFIED	N.D.	1	'A/G'
M26880	501	PLUS STRAND	1071732	AAA36789.1	UNCLASSIFIED	N.D.	1	'C/T'
M26880	507	PLUS STRAND	1071756	AAA36789.1	UNCLASSIFIED	N.D.	1	'A/G'
M26880	522	PLUS STRAND	1071757	AAA36789.1	UNCLASSIFIED	N.D.	1	'A/G/T'
M26880	525	PLUS STRAND	1071758	AAA36789.1	UNCLASSIFIED	N.D.	1	'C/T'
M26880	558	PLUS STRAND	1071733	AAA36789.1	UNCLASSIFIED	N.D.	1	'C/T'
M26880	561	PLUS STRAND	1071853	AAA36789.1	UNCLASSIFIED	N.D.	1	'C/T'
M26880	562	PLUS STRAND	1071735	AAA36789.1	UNCLASSIFIED	0.315	1	'C/T'
M26880	568	PLUS STRAND	3175542	AAA36789.1	UNCLASSIFIED	N.D.	1	'C/T'
M26880	573	PLUS STRAND	1136634	AAA36789.1	UNCLASSIFIED	N.D.	1	'A/G'
M26880	582	PLUS STRAND	1071736	AAA36789.1	UNCLASSIFIED	N.D.	1	'C/T'
M26880	597	PLUS STRAND	1071727	AAA36789.1	UNCLASSIFIED	0.180	1	'A/G'
M26880	612	PLUS STRAND	1071728	AAA36789.1	UNCLASSIFIED	N.D.	1	'A/C'
M26880	615	PLUS STRAND	1071863	AAA36789.1	UNCLASSIFIED	N.D.	1	'C/G'
M26880	621	PLUS STRAND	1138950	AAA36789.1	UNCLASSIFIED	N.D.	1	'C/T'
M26880	633	PLUS STRAND	8963	AAA36789.1	SYNONYMOUS	0.391	1	'C/T'
M26880	636	PLUS STRAND	1071864	AAA36789.1	UNCLASSIFIED	N.D.	1	'C/T'
M26880	639	PLUS STRAND	1071722	AAA36789.1	UNCLASSIFIED	N.D.	1	'A/G'
M26880	642	PLUS STRAND	1071799	AAA36789.1	UNCLASSIFIED	N.D.	1	'C/G/T'
M26880	657	PLUS STRAND	1071744	AAA36789.1	UNCLASSIFIED	N.D.	1	'C/T'
M26880	660	PLUS STRAND	1071745	AAA36789.1	UNCLASSIFIED	N.D.	1	'C/T'
M26880	660	PLUS STRAND	3209009	AAA36789.1	UNCLASSIFIED	N.D.	1	'C/T'
M26880	672	PLUS STRAND	1071746	AAA36789.1	UNCLASSIFIED	N.D.	1	'A/G'
M26880	684	PLUS STRAND	1136772	AAA36789.1	UNCLASSIFIED	N.D.	1	'A/G'
M26880	699	PLUS STRAND	1071724	AAA36789.1	UNCLASSIFIED	N.D.	1	'C/T'
M26880	708	PLUS STRAND	1071726	AAA36789.1	UNCLASSIFIED	0.489	1	'C/T'
M26880	729	PLUS STRAND	1071732	AAA36789.1	UNCLASSIFIED	N.D.	1	'C/T'
M26880	732	PLUS STRAND	1071737	AAA36789.1	UNCLASSIFIED	0.489	1	'A/G'
M26880	735	PLUS STRAND	1071756	AAA36789.1	UNCLASSIFIED	N.D.	1	'A/G'
M26880	750	PLUS STRAND	1071757	AAA36789.1	UNCLASSIFIED	N.D.	1	'A/G/T'
M26880	786	PLUS STRAND	1071733	AAA36789.1	UNCLASSIFIED	N.D.	1	'C/T'
M26880	790	PLUS STRAND	1071735	AAA36789.1	UNCLASSIFIED	0.315	1	'C/T'
M26880	796	PLUS STRAND	3175542	AAA36789.1	UNCLASSIFIED	N.D.	1	'C/T'
M26880	801	PLUS STRAND	1136634	AAA36789.1	UNCLASSIFIED	N.D.	1	'A/G'
M26880	810	PLUS STRAND	1071736	AAA36789.1	UNCLASSIFIED	N.D.	1	'C/T'
M26880	825	PLUS STRAND	1071727	AAA36789.1	UNCLASSIFIED	0.180	1	'A/G'
M26880	840	PLUS STRAND	1071728	AAA36789.1	UNCLASSIFIED	N.D.	1	'A/C'
M26880	843	PLUS STRAND	1071863	AAA36789.1	UNCLASSIFIED	N.D.	1	'C/G'
M26880	849	PLUS STRAND	1138950	AAA36789.1	UNCLASSIFIED	N.D.	1	'C/T'
M26880	861	PLUS STRAND	8963	AAA36789.1	SYNONYMOUS	0.391	1	'C/T'
M26880	864	PLUS STRAND	1071864	AAA36789.1	UNCLASSIFIED	N.D.	1	'C/T'
M26880	867	PLUS STRAND	1071722	AAA36789.1	UNCLASSIFIED	N.D.	1	'A/G'
M26880	870	PLUS STRAND	1071799	AAA36789.1	UNCLASSIFIED	N.D.	1	'C/G/T'
M26880	876	PLUS STRAND	7959	AAA36789.1	SYNONYMOUS	N.D.	1	'C/G'
M26880	885	PLUS STRAND	1071744	AAA36789.1	UNCLASSIFIED	N.D.	1	'C/T'
M26880	888	PLUS STRAND	1071745	AAA36789.1	UNCLASSIFIED	N.D.	1	'C/T'
M26880	888	PLUS STRAND	3209009	AAA36789.1	UNCLASSIFIED	N.D.	1	'C/T'
M26880	888	MINUS STRAND	7133021	AAA36789.1	UNCLASSIFIED	N.D.	1	'A/G'
M26880	900	PLUS STRAND	1071746	AAA36789.1	UNCLASSIFIED	N.D.	1	'A/G'
M26880	912	PLUS STRAND	1136772	AAA36789.1	UNCLASSIFIED	N.D.	1	'A/G'
M26880	915	MINUS STRAND	8023	AAA36789.1	NONSYNONYMOUS	N.D.	1	'A/G'
M26880	927	PLUS STRAND	1071724	AAA36789.1	UNCLASSIFIED	N.D.	1	'C/T'
M26880	951	PLUS STRAND	3206619	AAA36789.1	UNCLASSIFIED	N.D.	1	'C/T'
M26880	957	PLUS STRAND	1071732	AAA36789.1	UNCLASSIFIED	N.D.	1	'C/T'
M26880	960	PLUS STRAND	1071737	AAA36789.1	UNCLASSIFIED	0.489	1	'A/G'
M26880	963	PLUS STRAND	1071756	AAA36789.1	UNCLASSIFIED	N.D.	1	'A/G'
M26880	978	PLUS STRAND	1071757	AAA36789.1	UNCLASSIFIED	N.D.	1	'A/G/T'
M26880	1014	PLUS STRAND	1071733	AAA36789.1	UNCLASSIFIED	N.D.	1	'C/T'
M26880	1017	PLUS STRAND	1071853	AAA36789.1	UNCLASSIFIED	N.D.	1	'C/T'
M26880	1018	PLUS STRAND	1071735	AAA36789.1	UNCLASSIFIED	0.315	1	'C/T'
M26880	1024	PLUS STRAND	3175542	AAA36789.1	UNCLASSIFIED	N.D.	1	'C/T'
M26880	1029	PLUS STRAND	1136634	AAA36789.1	UNCLASSIFIED	N.D.	1	'A/G'
M26880	1038	PLUS STRAND	1071736	AAA36789.1	UNCLASSIFIED	N.D.	1	'C/T'
M26880	1053	PLUS STRAND	1071727	AAA36789.1	UNCLASSIFIED	0.180	1	'A/G'
M26880	1071	PLUS STRAND	1071863	AAA36789.1	UNCLASSIFIED	N.D.	1	'C/G'
M26880	1077	PLUS STRAND	1138950	AAA36789.1	UNCLASSIFIED	N.D.	1	'C/T'
M26880	1089	PLUS STRAND	8963	AAA36789.1	SYNONYMOUS	0.391	1	'C/T'
M26880	1092	PLUS STRAND	1071864	AAA36789.1	UNCLASSIFIED	N.D.	1	'C/T'
M26880	1095	PLUS STRAND	1071722	AAA36789.1	UNCLASSIFIED	N.D.	1	'A/G'
M26880	1098	PLUS STRAND	1071799	AAA36789.1	UNCLASSIFIED	N.D.	1	'C/G/T'
M26880	1104	PLUS STRAND	7959	AAA36789.1	SYNONYMOUS	N.D.	1	'C/G'
M26880	1113	PLUS STRAND	1071744	AAA36789.1	UNCLASSIFIED	N.D.	1	'C/T'
M26880	1116	PLUS STRAND	1071745	AAA36789.1	UNCLASSIFIED	N.D.	1	'C/T'
M26880	1116	PLUS STRAND	3209009	AAA36789.1	UNCLASSIFIED	N.D.	1	'C/T'
M26880	1116	MINUS STRAND	7133021	AAA36789.1	UNCLASSIFIED	N.D.	1	'A/G'
M26880	1128	PLUS STRAND	1071746	AAA36789.1	UNCLASSIFIED	N.D.	1	'A/G'
M26880	1140	PLUS STRAND	1136772	AAA36789.1	UNCLASSIFIED	N.D.	1	'A/G'
M26880	1143	MINUS STRAND	8023	AAA36789.1	NONSYNONYMOUS	N.D.	1	'A/G'
M26880	1179	PLUS STRAND	3206619	AAA36789.1	UNCLASSIFIED	N.D.	1	'C/T'
M26880	1185	PLUS STRAND	1071732	AAA36789.1	UNCLASSIFIED	N.D.	1	'C/T'
M26880	1188	PLUS STRAND	1071737	AAA36789.1	UNCLASSIFIED	0.489	1	'A/G'
M26880	1191	PLUS STRAND	1071756	AAA36789.1	UNCLASSIFIED	N.D.	1	'A/G'
M26880	1206	PLUS STRAND	1071757	AAA36789.1	UNCLASSIFIED	N.D.	1	'A/G/T'
M26880	1242	PLUS STRAND	1071733	AAA36789.1	UNCLASSIFIED	N.D.	1	'C/T'
M26880	1245	PLUS STRAND	1071853	AAA36789.1	UNCLASSIFIED	N.D.	1	'C/T'
M26880	1246	PLUS STRAND	1071735	AAA36789.1	UNCLASSIFIED	0.315	1	'C/T'
M26880	1252	PLUS STRAND	3175542	AAA36789.1	UNCLASSIFIED	N.D.	1	'C/T'
M26880	1266	PLUS STRAND	1071736	AAA36789.1	UNCLASSIFIED	N.D.	1	'C/T'
M26880	1281	PLUS STRAND	1071727	AAA36789.1	UNCLASSIFIED	0.180	1	'A/G'
M26880	1299	PLUS STRAND	1071863	AAA36789.1	UNCLASSIFIED	N.D.	1	'C/G'
M26880	1305	PLUS STRAND	1138950	AAA36789.1	UNCLASSIFIED	N.D.	1	'C/T'
M26880	1317	PLUS STRAND	8963	AAA36789.1	SYNONYMOUS	0.391	1	'C/T'
M26880	1320	PLUS STRAND	1071864	AAA36789.1	UNCLASSIFIED	N.D.	1	'C/T'
M26880	1323	PLUS STRAND	1071722	AAA36789.1	UNCLASSIFIED	N.D.	1	'A/G'
M26880	1326	PLUS STRAND	1071799	AAA36789.1	UNCLASSIFIED	N.D.	1	'C/G/T'
M26880	1341	PLUS STRAND	1071744	AAA36789.1	UNCLASSIFIED	N.D.	1	'C/T'
M26880	1344	PLUS STRAND	1071745	AAA36789.1	UNCLASSIFIED	N.D.	1	'C/T'
M26880	1344	PLUS STRAND	3209009	AAA36789.1	UNCLASSIFIED	N.D.	1	'C/T'
M26880	1344	MINUS STRAND	7133021	AAA36789.1	UNCLASSIFIED	N.D.	1	'A/G'
M26880	1356	PLUS STRAND	1071746	AAA36789.1	UNCLASSIFIED	N.D.	1	'A/G'
M26880	1368	PLUS STRAND	1136772	AAA36789.1	UNCLASSIFIED	N.D.	1	'A/G'
M26880	1371	MINUS STRAND	8023	AAA36789.1	NONSYNONYMOUS	N.D.	1	'A/G'
M26880	1407	PLUS STRAND	3206619	AAA36789.1	UNCLASSIFIED	N.D.	1	'C/T'
M26880	1413	PLUS STRAND	1071732	AAA36789.1	UNCLASSIFIED	N.D.	1	'C/T'
M26880	1416	PLUS STRAND	1071737	AAA36789.1	UNCLASSIFIED	0.489	1	'A/G'
M26880	1419	PLUS STRAND	1071756	AAA36789.1	UNCLASSIFIED	N.D.	1	'A/G'
M26880	1434	PLUS STRAND	1071757	AAA36789.1	UNCLASSIFIED	N.D.	1	'A/G/T'
M26880	1470	PLUS STRAND	1071733	AAA36789.1	UNCLASSIFIED	N.D.	1	'C/T'
M26880	1473	PLUS STRAND	1071853	AAA36789.1	UNCLASSIFIED	N.D.	1	'C/T'
M26880	1474	PLUS STRAND	1071735	AAA36789.1	UNCLASSIFIED	0.315	1	'C/T'
M26880	1480	PLUS STRAND	3175542	AAA36789.1	UNCLASSIFIED	N.D.	1	'C/T'
M26880	1485	PLUS STRAND	1136634	AAA36789.1	UNCLASSIFIED	N.D.	1	'A/G'
M26880	1494	PLUS STRAND	1071736	AAA36789.1	UNCLASSIFIED	N.D.	1	'C/T'
M26880	1509	PLUS STRAND	1071727	AAA36789.1	UNCLASSIFIED	0.180	1	'A/G'
M26880	1524	PLUS STRAND	1071728	AAA36789.1	UNCLASSIFIED	N.D.	1	'A/C'
M26880	1527	PLUS STRAND	1071863	AAA36789.1	UNCLASSIFIED	N.D.	1	'C/G'
M26880	1533	PLUS STRAND	1138950	AAA36789.1	UNCLASSIFIED	N.D.	1	'C/T'
M26880	1548	PLUS STRAND	1071864	AAA36789.1	UNCLASSIFIED	N.D.	1	'C/T'
M26880	1551	PLUS STRAND	1071722	AAA36789.1	UNCLASSIFIED	N.D.	1	'A/G'
M26880	1554	PLUS STRAND	1071799	AAA36789.1	UNCLASSIFIED	N.D.	1	'C/G/T'
M26880	1560	PLUS STRAND	7959	AAA36789.1	SYNONYMOUS	N.D.	1	'C/G'
M26880	1572	MINUS STRAND	6658	AAA36789.1	UNCLASSIFIED	0.454	1	'A/G'
M26880	1572	PLUS STRAND	1071771	AAA36789.1	UNCLASSIFIED	N.D.	1	'C/T'
M26880	1599	MINUS STRAND	8023	AAA36789.1	NONSYNONYMOUS	N.D.	1	'A/G'
M26880	1611	PLUS STRAND	1071724	AAA36789.1	UNCLASSIFIED	N.D.	1	'C/T'
M26880	1620	PLUS STRAND	1071726	AAA36789.1	UNCLASSIFIED	0.489	1	'C/T'
M26880	1635	PLUS STRAND	3206619	AAA36789.1	UNCLASSIFIED	N.D.	1	'C/T'
M26880	1644	PLUS STRAND	1071737	AAA36789.1	UNCLASSIFIED	0.489	1	'A/G'
M26880	1698	PLUS STRAND	1071733	AAA36789.1	UNCLASSIFIED	N.D.	1	'C/T'
M26880	1701	PLUS STRAND	1071853	AAA36789.1	UNCLASSIFIED	N.D.	1	'C/T'
M26880	1708	PLUS STRAND	3175542	AAA36789.1	UNCLASSIFIED	N.D.	1	'C/T'
M26880	1722	PLUS STRAND	1071736	AAA36789.1	UNCLASSIFIED	N.D.	1	'C/T'
M26880	1752	PLUS STRAND	1071728	AAA36789.1	UNCLASSIFIED	N.D.	1	'A/C'
M26880	1773	PLUS STRAND	1136639	AAA36789.1	UNCLASSIFIED	N.D.	1	'C/T'
M26880	1782	PLUS STRAND	1071862	AAA36789.1	UNCLASSIFIED	N.D.	1	'C/G/T'
M26880	1788	PLUS STRAND	1136640	AAA36789.1	UNCLASSIFIED	N.D.	1	'C/G'
M26880	1797	PLUS STRAND	1138413	AAA36789.1	UNCLASSIFIED	N.D.	1	'C/T'
M26880	1812	PLUS STRAND	1071746	AAA36789.1	UNCLASSIFIED	N.D.	1	'A/G'
M26880	1824	PLUS STRAND	1138414	AAA36789.1	UNCLASSIFIED	N.D.	1	'A/G'
M26880	1875	PLUS STRAND	1071756	AAA36789.1	UNCLASSIFIED	N.D.	1	'A/G'
M26880	1890	PLUS STRAND	1071757	AAA36789.1	UNCLASSIFIED	N.D.	1	'A/G/T'
M26880	1893	PLUS STRAND	1071758	AAA36789.1	UNCLASSIFIED	N.D.	1	'C/T'
M26880	1926	PLUS STRAND	1071733	AAA36789.1	UNCLASSIFIED	N.D.	1	'C/T'
M26880	1929	PLUS STRAND	1071853	AAA36789.1	UNCLASSIFIED	N.D.	1	'C/T'
M26880	1930	PLUS STRAND	1071735	AAA36789.1	UNCLASSIFIED	0.315	1	'C/T'
M26880	1936	PLUS STRAND	3175542	AAA36789.1	UNCLASSIFIED	N.D.	1	'C/T'
M26880	1941	PLUS STRAND	1136634	AAA36789.1	UNCLASSIFIED	N.D.	1	'A/G'
M26880	1950	PLUS STRAND	1071736	AAA36789.1	UNCLASSIFIED	N.D.	1	'C/T'
M26880	1965	PLUS STRAND	1071727	AAA36789.1	UNCLASSIFIED	0.180	1	'A/G'
M26880	1980	PLUS STRAND	1071728	AAA36789.1	UNCLASSIFIED	N.D.	1	'A/C'
M26880	1983	PLUS STRAND	1071863	AAA36789.1	UNCLASSIFIED	N.D.	1	'C/G'
M26880	1989	PLUS STRAND	1138950	AAA36789.1	UNCLASSIFIED	N.D.	1	'C/T'
M26880	2004	PLUS STRAND	1071864	AAA36789.1	UNCLASSIFIED	N.D.	1	'C/T'
M26880	2007	PLUS STRAND	1071722	AAA36789.1	UNCLASSIFIED	N.D.	1	'A/G'
M26880	2010	PLUS STRAND	1071799	AAA36789.1	UNCLASSIFIED	N.D.	1	'C/G/T'
M26880	2016	PLUS STRAND	7959	AAA36789.1	SYNONYMOUS	N.D.	1	'C/G'
M26880	2028	PLUS STRAND	1071771	AAA36789.1	UNCLASSIFIED	N.D.	1	'C/T'
M26880	2040	PLUS STRAND	1071746	AAA36789.1	UNCLASSIFIED	N.D.	1	'A/G'
M26880	2055	MINUS STRAND	8023	AAA36789.1	NONSYNONYMOUS	N.D.	1	'A/G'
M26880	2067	PLUS STRAND	1071724	AAA36789.1	UNCLASSIFIED	N.D.	1	'C/T'
M26880	2076	PLUS STRAND	1071726	AAA36789.1	UNCLASSIFIED	0.489	1	'C/T'
M26880	2086	MINUS STRAND	14564	AAA36789.1	NONSYNONYMOUS	N.D.	1	'A/G'
M26880	2091	PLUS STRAND	3206619	AAA36789.1	UNCLASSIFIED	N.D.	1	'C/T'
M26880	2097	PLUS STRAND	1071732	AAA36789.1	UNCLASSIFIED	N.D.	1	'C/T'
M26880	2100	PLUS STRAND	1071737	AAA36789.1	UNCLASSIFIED	0.489	1	'A/G'
M26880	2103	PLUS STRAND	1071756	AAA36789.1	UNCLASSIFIED	N.D.	1	'A/G'
M26880	2118	PLUS STRAND	1071757	AAA36789.1	UNCLASSIFIED	N.D.	1	'A/G/T'
M26880	2157	PLUS STRAND	14565	AAA36789.1	SYNONYMOUS	N.D.	1	'C/T'
M27492	453	PLUS STRAND	2228139	AAA59137.1	UNCLASSIFIED	0.090	1	'C/G'
M27492	1794	PLUS STRAND	3917321	AAA59137.1	UNCLASSIFIED	0.044	1	'A/G'
M27492	1819	PLUS STRAND	3917322	AAA59137.1	UNCLASSIFIED	0.044	1	'A/G'
M27492	2014	PLUS STRAND	3917323	AAA59137.1	UNCLASSIFIED	0.147	1	'A/G'
M27492	2106	PLUS STRAND	3917324	AAA59137.1	UNCLASSIFIED	0.210	1	'C/G'
M27492	2134	PLUS STRAND	6729251	AAA59137.1	UNCLASSIFIED	N.D.	1	'A/C'
M27492	2480	PLUS STRAND	3917325	AAA59137.1	UNCLASSIFIED	0.101	1	'G/T'
M27492	2790	MINUS STRAND	3732134	AAA59137.1	UNCLASSIFIED	0.143	1	'C/G'
M27492	2851	MINUS STRAND	3732133	AAA59137.1	UNCLASSIFIED	0.041	1	'A/G'
M27492	2855	MINUS STRAND	2110726	AAA59137.1	UNCLASSIFIED	0.407	1	'C/T'
M27492	2899	PLUS STRAND	3917326	AAA59137.1	UNCLASSIFIED	0.073	1	'C/T'
M27492	2952	PLUS STRAND	3917327	AAA59137.1	UNCLASSIFIED	0.076	1	'C/G'
M27492	3114	PLUS STRAND	3917328	AAA59137.1	UNCLASSIFIED	0.101	1	'C/T'
M27492	3176	MINUS STRAND	3732131	AAA59137.1	UNCLASSIFIED	0.234	1	'C/T'
M27492	3178	MINUS STRAND	3732130	AAA59137.1	UNCLASSIFIED	N.D.	1	'C/T'
M27492	4436	PLUS STRAND	3917329	AAA59137.1	UNCLASSIFIED	0.163	1	'G/T'
M28130	1231	PLUS STRAND	4073	AAA59158.1	UNCLASSIFIED	0.496	1	'A/T'
M28130	1601	PLUS STRAND	1803205	AAA59158.1	UNCLASSIFIED	N.D.	1	'C/T'
M28130	3617	PLUS STRAND	12420	AAA59158.1	UNCLASSIFIED	N.D.	1	'A/T'
M29696	517	PLUS STRAND	2228141	AAA59157.1	UNCLASSIFIED	0.219	1	'C/T'
M29696	1088	PLUS STRAND	3194051	AAA59157.1	UNCLASSIFIED	0.405	1	'A/G'
M29696	1097	PLUS STRAND	1803814	AAA59157.1	UNCLASSIFIED	N.D.	1	'G/T'
M29696	1263	PLUS STRAND	2229232	AAA59157.1	UNCLASSIFIED	0.039	1	'C/T'
M29874	70	PLUS STRAND	8192709	AAA52144.1	UNCLASSIFIED	0.153	1	'C/T'
M29874	222	PLUS STRAND	2279341	AAA52144.1	UNCLASSIFIED	0.102	1	'C/G'
M29874	396	PLUS STRAND	3745219	AAA52144.1	UNCLASSIFIED	N.D.	1	'C/T'
M29874	450	PLUS STRAND	1053569	AAA52144.1	UNCLASSIFIED	N.D.	1	'C/T'
M29874	522	PLUS STRAND	3745274	AAA52144.1	UNCLASSIFIED	0.384	1	'G/T'
M29874	791	PLUS STRAND	2279343	AAA52144.1	UNCLASSIFIED	0.363	1	'A/G'
M29874	1196	PLUS STRAND	3211366	AAA52144.1	UNCLASSIFIED	N.D.	1	'A/G'
M29874	1274	PLUS STRAND	3211367	AAA52144.1	UNCLASSIFIED	N.D.	1	'A/C'
M29874	1329	PLUS STRAND	3211368	AAA52144.1	UNCLASSIFIED	N.D.	1	'C/T'
M29874	1381	PLUS STRAND	3211369	AAA52144.1	UNCLASSIFIED	N.D.	1	'A/G'
M29874	1401	PLUS STRAND	3211370	AAA52144.1	UNCLASSIFIED	N.D.	1	'A/T'
M29874	1465	PLUS STRAND	3211371	AAA52144.1	UNCLASSIFIED	0.960	1	'C/T'
M29874	1533	PLUS STRAND	3211372	AAA52144.1	UNCLASSIFIED	N.D.	1	'A/G'
M29874	1544	PLUS STRAND	3211373	AAA52144.1	UNCLASSIFIED	N.D.	1	'C/T'
M29874	1590	PLUS STRAND	3211374	AAA52144.1	UNCLASSIFIED	0.461	1	'A/G'
M29874	1635	PLUS STRAND	3211375	AAA52144.1	UNCLASSIFIED	N.D.	1	'A/G'
M29874	1638	PLUS STRAND	3211376	AAA52144.1	UNCLASSIFIED	N.D.	1	'G/T'
M29874	1644	PLUS STRAND	3211377	AAA52144.1	UNCLASSIFIED	N.D.	1	'A/G'
M29874	1651	PLUS STRAND	3211378	AAA52144.1	UNCLASSIFIED	N.D.	1	'C/G'
M29874	1666	PLUS STRAND	3211379	AAA52144.1	UNCLASSIFIED	N.D.	1	'C/T'
M29874	1766	PLUS STRAND	10426639	AAA52144.1	UNCLASSIFIED	N.D.	1	'C/T'
M29874	2004	PLUS STRAND	7260525	AAA52144.1	UNCLASSIFIED	N.D.	1	'A/G'
M29874	2053	PLUS STRAND	7246465	AAA52144.1	UNCLASSIFIED	N.D.	1	'C/T'
M29874	2778	PLUS STRAND	3211395	AAA52144.1	UNCLASSIFIED	N.D.	1	'A/G'
M29874	2902	PLUS STRAND	1042389	AAA52144.1	UNCLASSIFIED	0.320	1	'C/T'
M29874	2911	PLUS STRAND	3211399	AAA52144.1	UNCLASSIFIED	N.D.	1	'C/T'
M29874	2916	PLUS STRAND	3211400	AAA52144.1	UNCLASSIFIED	N.D.	1	'C/G'
M29874	2931	PLUS STRAND	3211401	AAA52144.1	UNCLASSIFIED	N.D.	1	'C/T'
M29874	2939	PLUS STRAND	3211402	AAA52144.1	UNCLASSIFIED	N.D.	1	'C/G'
M29874	3005	PLUS STRAND	3211403	AAA52144.1	UNCLASSIFIED	N.D.	1	'C/T'
M29874	3006	PLUS STRAND	3211404	AAA52144.1	UNCLASSIFIED	N.D.	1	'A/G'
M31165	1143	PLUS STRAND	1046672	AAB00792.1	UNCLASSIFIED	N.D.	1	'C/G'
M31165	1251	PLUS STRAND	1046675	AAB00792.1	UNCLASSIFIED	0.231	1	'A/G'
M31523	789	MINUS STRAND	2240590	AAA61146.1	UNCLASSIFIED	N.D.	1	'A/G'
[truncated: 45,210 more rows]
