# Supplementary material for: AffyMAPSDetector: a software tool to characterize Affymetrix GeneChip™ expression arrays with respect to SNPs
Source: BMC Bioinformatics. 2007 Jul 30;8:276. doi: 10.1186/1471-2105-8-276 (PMC1959249; doi:10.1186/1471-2105-8-276)
Supplement: Additional file 7 — AffyMAPSDetector execution log. This file contains useful information logged by AffyMAPSDetector during HG-U95Av2 run. [file 1471-2105-8-276-S7.txt]

06 Dec 2004 10:04:56	116 [main] (ResourceLoader.java:31) -
06 Dec 2004 10:04:56	132 [main] (ResourceLoader.java:32) - AffyMAPSDetector: New Session Started ....
06 Dec 2004 10:04:56	132 [main] (ResourceLoader.java:33) - Log4j configured successfully (loaded "log4j_config.properties" file.)
06 Dec 2004 10:04:56	538 [main] (AppIcons.java:50) - Image Icon created: About16.gif
06 Dec 2004 10:04:56	554 [main] (AppIcons.java:50) - Image Icon created: Search16.gif
06 Dec 2004 10:04:56	585 [main] (AppIcons.java:50) - Image Icon created: stop16.gif
06 Dec 2004 10:04:56	585 [main] (AppIcons.java:50) - Image Icon created: exit16.gif
06 Dec 2004 10:04:56	600 [main] (AppIcons.java:50) - Image Icon created: fileclose16.gif
06 Dec 2004 10:04:56	600 [main] (AppIcons.java:50) - Image Icon created: connect16.gif
06 Dec 2004 10:04:56	632 [main] (AppIcons.java:50) - Image Icon created: Play16.gif
06 Dec 2004 10:04:56	632 [main] (AppIcons.java:50) - Image Icon created: Help16.gif
06 Dec 2004 10:04:56	632 [main] (AppIcons.java:50) - Image Icon created: wizard.gif
06 Dec 2004 10:16:30	155 [main] (ResourceLoader.java:31) -
06 Dec 2004 10:16:30	170 [main] (ResourceLoader.java:32) - AffyMAPSDetector: New Session Started ....
06 Dec 2004 10:16:30	170 [main] (ResourceLoader.java:33) - Log4j configured successfully (loaded "log4j_config.properties" file.)
06 Dec 2004 10:16:30	576 [main] (AppIcons.java:50) - Image Icon created: About16.gif
06 Dec 2004 10:16:30	592 [main] (AppIcons.java:50) - Image Icon created: Search16.gif
06 Dec 2004 10:16:30	623 [main] (AppIcons.java:50) - Image Icon created: stop16.gif
06 Dec 2004 10:16:30	623 [main] (AppIcons.java:50) - Image Icon created: exit16.gif
06 Dec 2004 10:16:30	623 [main] (AppIcons.java:50) - Image Icon created: fileclose16.gif
06 Dec 2004 10:16:30	639 [main] (AppIcons.java:50) - Image Icon created: connect16.gif
06 Dec 2004 10:16:30	655 [main] (AppIcons.java:50) - Image Icon created: Play16.gif
06 Dec 2004 10:16:30	670 [main] (AppIcons.java:50) - Image Icon created: Help16.gif
06 Dec 2004 10:16:30	686 [main] (AppIcons.java:50) - Image Icon created: wizard.gif
06 Dec 2004 10:31:07	085 [main] (ResourceLoader.java:31) -
06 Dec 2004 10:31:07	100 [main] (ResourceLoader.java:32) - AffyMAPSDetector: New Session Started ....
06 Dec 2004 10:31:07	100 [main] (ResourceLoader.java:33) - Log4j configured successfully (loaded "log4j_config.properties" file.)
06 Dec 2004 10:31:07	507 [main] (AppIcons.java:50) - Image Icon created: About16.gif
06 Dec 2004 10:31:07	522 [main] (AppIcons.java:50) - Image Icon created: Search16.gif
06 Dec 2004 10:31:07	553 [main] (AppIcons.java:50) - Image Icon created: stop16.gif
06 Dec 2004 10:31:07	553 [main] (AppIcons.java:50) - Image Icon created: exit16.gif
06 Dec 2004 10:31:07	553 [main] (AppIcons.java:50) - Image Icon created: fileclose16.gif
06 Dec 2004 10:31:07	569 [main] (AppIcons.java:50) - Image Icon created: connect16.gif
06 Dec 2004 10:31:07	585 [main] (AppIcons.java:50) - Image Icon created: Play16.gif
06 Dec 2004 10:31:07	600 [main] (AppIcons.java:50) - Image Icon created: Help16.gif
06 Dec 2004 10:31:07	600 [main] (AppIcons.java:50) - Image Icon created: wizard.gif
06 Dec 2004 10:32:41	726 [Thread-4] (AffyMapsDetectorUI.java:543) - Loading Gene information/annotation file ...
06 Dec 2004 10:32:42	851 [Thread-4] (AffyMapsDetectorUI.java:555) - Dropping Line:"AFFX-hum_alu_at U14573 " [line parse error]
06 Dec 2004 10:32:42	867 [Thread-4] (AffyMapsDetectorUI.java:556) - java.lang.ArrayIndexOutOfBoundsException: 3
06 Dec 2004 10:32:42	882 [Thread-4] (AffyMapsDetectorUI.java:599) - Loading Probeset information file ...
06 Dec 2004 10:35:47	430 [Thread-8] (SnpMatcher.java:356) - 1: Processing Gene [Accession#: X60188] ...
06 Dec 2004 10:38:32	588 [Thread-8] (SnpMatcher.java:356) - 2: Processing Gene [Accession#: X60957] ...
06 Dec 2004 10:38:42	431 [Thread-8] (SnpMatcher.java:356) - 3: Processing Gene [Accession#: X65962] ...
06 Dec 2004 10:38:43	181 [Thread-8] (SnpMatcher.java:356) - 4: Processing Gene [Accession#: X68149] ...
06 Dec 2004 10:39:09	400 [Thread-8] (SnpMatcher.java:356) - 5: Processing Gene [Accession#: X68149] ...
06 Dec 2004 10:39:23	291 [Thread-8] (SnpMatcher.java:356) - 6: Processing Gene [Accession#: X68277] ...
06 Dec 2004 10:39:27	744 [Thread-8] (SnpMatcher.java:356) - 7: Processing Gene [Accession#: X07820] ...
06 Dec 2004 10:39:28	354 [Thread-8] (SnpMatcher.java:356) - 8: Processing Gene [Accession#: U48705] ...
06 Dec 2004 10:39:44	229 [Thread-8] (SnpMatcher.java:356) - 9: Processing Gene [Accession#: U50648] ...
06 Dec 2004 10:39:44	760 [Thread-8] (SnpMatcher.java:356) - 10: Processing Gene [Accession#: U51004] ...
06 Dec 2004 10:39:49	776 [Thread-8] (SnpMatcher.java:356) - 11: Processing Gene [Accession#: Y08200] ...
06 Dec 2004 10:39:58	244 [Thread-8] (SnpMatcher.java:356) - 12: Processing Gene [Accession#: U53442] ...
06 Dec 2004 10:40:03	526 [Thread-8] (SnpMatcher.java:356) - 13: Processing Gene [Accession#: U54778] ...
06 Dec 2004 10:40:22	979 [Thread-8] (SnpMatcher.java:356) - 14: Processing Gene [Accession#: U57317] ...
06 Dec 2004 10:40:24	104 [Thread-8] (GeneInfo.java:71) - Probe(Probe ID:1012_at; X: 629; Y: 537) doesn't exist in gene-sequence(Gene Ident: U57317; Locus ID: 8850; GI: )
06 Dec 2004 10:40:24	104 [Thread-8] (SnpMatcher.java:356) - 15: Processing Gene [Accession#: U59913] ...
06 Dec 2004 10:40:28	448 [Thread-8] (SnpMatcher.java:356) - 16: Processing Gene [Accession#: U60325] ...
06 Dec 2004 10:40:43	417 [Thread-8] (SnpMatcher.java:356) - 17: Processing Gene [Accession#: U62293] ...
06 Dec 2004 10:40:43	963 [Thread-8] (SnpMatcher.java:356) - 18: Processing Gene [Accession#: U70981] ...
06 Dec 2004 10:40:44	120 [Thread-8] (SnpMatcher.java:384) - SNP Detection error occured for [Gene ID: U70981	Locus-link: 3598]
06 Dec 2004 10:40:44	120 [Thread-8] (SnpMatcher.java:387) - Error details ...
06 Dec 2004 10:40:44	120 [Thread-8] (SnpMatcher.java:388) - java.lang.StringIndexOutOfBoundsException: String index out of range: -1
06 Dec 2004 10:40:44	120 [Thread-8] (SnpMatcher.java:356) - 19: Processing Gene [Accession#: U73737] ...
06 Dec 2004 10:40:44	557 [Thread-8] (SnpMatcher.java:384) - SNP Detection error occured for [Gene ID: U73737	Locus-link: ---]
06 Dec 2004 10:40:44	557 [Thread-8] (SnpMatcher.java:387) - Error details ...
06 Dec 2004 10:40:44	557 [Thread-8] (SnpMatcher.java:388) - java.lang.StringIndexOutOfBoundsException: String index out of range: -1
06 Dec 2004 10:40:44	557 [Thread-8] (SnpMatcher.java:356) - 20: Processing Gene [Accession#: U81787] ...
06 Dec 2004 10:40:53	667 [Thread-8] (SnpMatcher.java:356) - 21: Processing Gene [Accession#: U81787] ...
06 Dec 2004 10:40:57	714 [Thread-8] (SnpMatcher.java:356) - 22: Processing Gene [Accession#: Y09305] ...
06 Dec 2004 10:40:58	901 [Thread-8] (SnpMatcher.java:356) - 23: Processing Gene [Accession#: U85611] ...
06 Dec 2004 10:41:04	823 [Thread-8] (SnpMatcher.java:356) - 24: Processing Gene [Accession#: J00219] ...
06 Dec 2004 10:41:08	651 [Thread-8] (SnpMatcher.java:356) - 25: Processing Gene [Accession#: V00542] ...
06 Dec 2004 10:41:09	057 [Thread-8] (SnpMatcher.java:384) - SNP Detection error occured for [Gene ID: V00542	Locus-link: ---]
06 Dec 2004 10:41:09	057 [Thread-8] (SnpMatcher.java:387) - Error details ...
06 Dec 2004 10:41:09	057 [Thread-8] (SnpMatcher.java:388) - java.lang.StringIndexOutOfBoundsException: String index out of range: -1
06 Dec 2004 10:41:09	057 [Thread-8] (SnpMatcher.java:356) - 26: Processing Gene [Accession#: X02158] ...
06 Dec 2004 10:41:17	698 [Thread-8] (SnpMatcher.java:356) - 27: Processing Gene [Accession#: X02612] ...
06 Dec 2004 10:41:19	354 [Thread-8] (SnpMatcher.java:356) - 28: Processing Gene [Accession#: X02612] ...
06 Dec 2004 10:41:22	792 [Thread-8] (SnpMatcher.java:356) - 29: Processing Gene [Accession#: U41068] ...
06 Dec 2004 10:41:27	604 [Thread-8] (GeneInfo.java:71) - Probe(Probe ID:1026_s_at; X: 346; Y: 611) doesn't exist in gene-sequence(Gene Ident: U41068; Locus ID: 1302; GI: )
06 Dec 2004 10:41:27	604 [Thread-8] (GeneInfo.java:71) - Probe(Probe ID:1026_s_at; X: 501; Y: 539) doesn't exist in gene-sequence(Gene Ident: U41068; Locus ID: 1302; GI: )
06 Dec 2004 10:41:27	604 [Thread-8] (SnpMatcher.java:356) - 30: Processing Gene [Accession#: U41068] ...
06 Dec 2004 10:41:28	917 [Thread-8] (SnpMatcher.java:356) - 31: Processing Gene [Accession#: U43431] ...
06 Dec 2004 10:41:44	011 [Thread-8] (SnpMatcher.java:356) - 32: Processing Gene [Accession#: U07794] ...
06 Dec 2004 10:41:44	604 [Thread-8] (SnpMatcher.java:356) - 33: Processing Gene [Accession#: Y09306] ...
06 Dec 2004 10:41:47	761 [Thread-8] (SnpMatcher.java:356) - 34: Processing Gene [Accession#: U07806] ...
06 Dec 2004 10:41:59	620 [Thread-8] (SnpMatcher.java:356) - 35: Processing Gene [Accession#: U09564] ...
06 Dec 2004 10:42:02	792 [Thread-8] (SnpMatcher.java:356) - 36: Processing Gene [Accession#: U11872] ...
06 Dec 2004 10:42:03	292 [Thread-8] (SnpMatcher.java:356) - 37: Processing Gene [Accession#: U11872] ...
06 Dec 2004 10:42:03	808 [Thread-8] (SnpMatcher.java:356) - 38: Processing Gene [Accession#: U14394] ...
06 Dec 2004 10:42:37	636 [Thread-8] (SnpMatcher.java:356) - 39: Processing Gene [Accession#: U14394] ...
06 Dec 2004 10:42:58	074 [Thread-8] (SnpMatcher.java:356) - 40: Processing Gene [Accession#: U14407] ...
06 Dec 2004 10:42:59	746 [Thread-8] (SnpMatcher.java:356) - 41: Processing Gene [Accession#: U19180] ...
06 Dec 2004 10:43:17	886 [Thread-8] (SnpMatcher.java:356) - 42: Processing Gene [Accession#: U19247] ...
06 Dec 2004 10:43:19	074 [Thread-8] (SnpMatcher.java:356) - 43: Processing Gene [Accession#: U22431] ...
06 Dec 2004 10:43:24	230 [Thread-8] (SnpMatcher.java:356) - 44: Processing Gene [Accession#: Z19585] ...
06 Dec 2004 10:43:29	027 [Thread-8] (SnpMatcher.java:356) - 45: Processing Gene [Accession#: U23435] ...
06 Dec 2004 10:43:34	027 [Thread-8] (SnpMatcher.java:356) - 46: Processing Gene [Accession#: U26403] ...
06 Dec 2004 10:43:34	527 [Thread-8] (SnpMatcher.java:356) - 47: Processing Gene [Accession#: U27185] ...
06 Dec 2004 10:43:38	808 [Thread-8] (SnpMatcher.java:356) - 48: Processing Gene [Accession#: U27516] ...
06 Dec 2004 10:43:54	433 [Thread-8] (SnpMatcher.java:356) - 49: Processing Gene [Accession#: U31556] ...
06 Dec 2004 10:43:57	902 [AWT-EventQueue-0] (AffyMapsDetectorUI.java:313) - ^^^^^^^^^^^^^^ Stop Execution ^^^^^^^^^^^^^^^^
06 Dec 2004 10:43:58	918 [Thread-8] (SnpMatcher.java:347) - SNP Detection stopped.
06 Dec 2004 10:43:58	933 [Thread-8] (SnpMatcher.java:438) - It is safe to exit AffyMAPSDetector or start SNP Detection process again.
06 Dec 2004 11:44:54	597 [main] (ResourceLoader.java:31) -
06 Dec 2004 11:44:54	613 [main] (ResourceLoader.java:32) - AffyMAPSDetector: New Session Started ....
06 Dec 2004 11:44:54	613 [main] (ResourceLoader.java:33) - Log4j configured successfully (loaded "log4j_config.properties" file.)
06 Dec 2004 11:48:13	567 [Thread-4] (AffyMapsDetectorUI.java:543) - Loading Gene information/annotation file ...
06 Dec 2004 11:48:14	521 [Thread-4] (AffyMapsDetectorUI.java:555) - Dropping Line:"AFFX-hum_alu_at U14573 " [line parse error]
06 Dec 2004 11:48:14	521 [Thread-4] (AffyMapsDetectorUI.java:556) - java.lang.ArrayIndexOutOfBoundsException: 3
06 Dec 2004 11:48:14	521 [Thread-4] (AffyMapsDetectorUI.java:599) - Loading Probeset information file ...
06 Dec 2004 11:48:56	021 [Thread-5] (SnpDetector.java:33) - length of /SNP/snp_ref.cgi?locusId= is: 25
06 Dec 2004 11:48:56	036 [Thread-5] (SnpMatcher.java:356) - 1: Processing Gene [Accession#: X60188] ...
06 Dec 2004 11:49:05	583 [Thread-5] (SnpMatcher.java:356) - 2: Processing Gene [Accession#: X60957] ...
06 Dec 2004 11:49:09	568 [Thread-5] (SnpMatcher.java:356) - 3: Processing Gene [Accession#: X65962] ...
06 Dec 2004 11:49:10	068 [Thread-5] (SnpMatcher.java:356) - 4: Processing Gene [Accession#: X68149] ...
06 Dec 2004 11:49:25	677 [Thread-5] (SnpMatcher.java:356) - 5: Processing Gene [Accession#: X68149] ...
06 Dec 2004 11:49:36	443 [Thread-5] (SnpMatcher.java:356) - 6: Processing Gene [Accession#: X68277] ...
06 Dec 2004 11:49:41	521 [Thread-5] (SnpMatcher.java:356) - 7: Processing Gene [Accession#: X07820] ...
06 Dec 2004 11:49:44	787 [Thread-5] (SnpMatcher.java:356) - 8: Processing Gene [Accession#: U48705] ...
06 Dec 2004 11:49:55	677 [Thread-5] (SnpMatcher.java:356) - 9: Processing Gene [Accession#: U50648] ...
06 Dec 2004 11:50:00	474 [Thread-5] (SnpMatcher.java:356) - 10: Processing Gene [Accession#: U51004] ...
06 Dec 2004 11:50:04	678 [Thread-5] (SnpMatcher.java:356) - 11: Processing Gene [Accession#: Y08200] ...
06 Dec 2004 11:50:09	646 [Thread-5] (SnpMatcher.java:356) - 12: Processing Gene [Accession#: U53442] ...
06 Dec 2004 11:50:14	662 [Thread-5] (SnpMatcher.java:356) - 13: Processing Gene [Accession#: U54778] ...
06 Dec 2004 11:50:29	584 [Thread-5] (SnpMatcher.java:356) - 14: Processing Gene [Accession#: U57317] ...
06 Dec 2004 11:50:30	709 [Thread-5] (GeneInfo.java:71) - Probe(Probe ID:1012_at; X: 629; Y: 537) doesn't exist in gene-sequence(Gene Ident: U57317; Locus ID: 8850; GI: )
06 Dec 2004 11:50:30	709 [Thread-5] (SnpMatcher.java:356) - 15: Processing Gene [Accession#: U59913] ...
06 Dec 2004 11:50:34	662 [Thread-5] (SnpMatcher.java:356) - 16: Processing Gene [Accession#: U60325] ...
06 Dec 2004 11:50:44	459 [Thread-5] (SnpMatcher.java:356) - 17: Processing Gene [Accession#: U62293] ...
06 Dec 2004 11:50:45	068 [Thread-5] (SnpMatcher.java:356) - 18: Processing Gene [Accession#: U70981] ...
06 Dec 2004 11:50:45	381 [Thread-5] (SnpMatcher.java:387) - SNP Detection error occured for [Gene ID: U70981	Locus-link: 3598]
06 Dec 2004 11:50:45	381 [Thread-5] (SnpMatcher.java:390) - Error details ...
java.lang.RuntimeException: No SNPs in GenBank (locus_id=3598) when searching by: snp in gene region.
at affychip.snpdetector.model.SnpDetector.parseDataForSnps(SnpDetector.java:247)
at affychip.snpdetector.model.SnpDetector.dectectSnpsFor(SnpDetector.java:228)
at affychip.snpdetector.model.SnpMatcher.startMatch(SnpMatcher.java:385)
at affychip.snpdetector.ui.AffyMapsDetectorUI$12.run(AffyMapsDetectorUI.java:300)
at java.util.TimerThread.mainLoop(Timer.java:432)
at java.util.TimerThread.run(Timer.java:382)
06 Dec 2004 11:50:45	397 [Thread-5] (SnpMatcher.java:356) - 19: Processing Gene [Accession#: U73737] ...
06 Dec 2004 11:50:45	397 [Thread-5] (SnpDetector.java:126) - Finding Locus-link for Accession No.: U73737
06 Dec 2004 11:50:45	443 [Thread-5] (SnpDetector.java:152) - 2956"><img src="IMG/V.gif" alt="Variation data" height=16 width=16 border=0></a></td></tr><!-- end of results --></table> <!-- white backgound table --></td></tr></table> <!-- lavender stripe backaground of table--><!-- end of main results table in the second column of the main table --></TD> <!-- ends the second column --></TR><TR valign="bottom"><TD><img …
06 Dec 2004 11:50:45	443 [Thread-5] (SnpDetector.java:153) -
06 Dec 2004 11:50:45	443 [Thread-5] (SnpDetector.java:157) - locus-link: 2956
06 Dec 2004 11:50:46	053 [Thread-5] (SnpMatcher.java:356) - 20: Processing Gene [Accession#: U81787] ...
06 Dec 2004 11:50:50	053 [Thread-5] (SnpMatcher.java:356) - 21: Processing Gene [Accession#: U81787] ...
06 Dec 2004 11:50:51	568 [Thread-5] (SnpMatcher.java:356) - 22: Processing Gene [Accession#: Y09305] ...
06 Dec 2004 11:50:55	287 [Thread-5] (SnpMatcher.java:356) - 23: Processing Gene [Accession#: U85611] ...
06 Dec 2004 11:51:01	475 [Thread-5] (SnpMatcher.java:356) - 24: Processing Gene [Accession#: J00219] ...
06 Dec 2004 11:51:04	709 [Thread-5] (SnpMatcher.java:356) - 25: Processing Gene [Accession#: V00542] ...
06 Dec 2004 11:51:04	709 [Thread-5] (SnpDetector.java:126) - Finding Locus-link for Accession No.: V00542
06 Dec 2004 11:51:04	772 [Thread-5] (SnpDetector.java:152) - 3448"><img src="IMG/V.gif" alt="Variation data" height=16 width=16 border=0></a></td></tr><!-- end of results --></table> <!-- white backgound table --></td></tr></table> <!-- lavender stripe backaground of table--><!-- end of main results table in the second column of the main table --></TD> <!-- ends the second column --></TR><TR valign="bottom"><TD><img …
06 Dec 2004 11:51:04	772 [Thread-5] (SnpDetector.java:153) -
06 Dec 2004 11:51:04	772 [Thread-5] (SnpDetector.java:157) - locus-link: 3448
06 Dec 2004 11:51:10	740 [Thread-5] (SnpMatcher.java:356) - 26: Processing Gene [Accession#: X02158] ...
06 Dec 2004 11:51:11	834 [Thread-5] (SnpMatcher.java:356) - 27: Processing Gene [Accession#: X02612] ...
06 Dec 2004 11:51:15	037 [Thread-5] (SnpMatcher.java:356) - 28: Processing Gene [Accession#: X02612] ...
06 Dec 2004 11:51:15	819 [Thread-5] (SnpMatcher.java:356) - 29: Processing Gene [Accession#: U41068] ...
06 Dec 2004 11:51:20	866 [Thread-5] (GeneInfo.java:71) - Probe(Probe ID:1026_s_at; X: 346; Y: 611) doesn't exist in gene-sequence(Gene Ident: U41068; Locus ID: 1302; GI: )
06 Dec 2004 11:51:20	866 [Thread-5] (GeneInfo.java:71) - Probe(Probe ID:1026_s_at; X: 501; Y: 539) doesn't exist in gene-sequence(Gene Ident: U41068; Locus ID: 1302; GI: )
06 Dec 2004 11:51:20	866 [Thread-5] (SnpMatcher.java:356) - 30: Processing Gene [Accession#: U41068] ...
06 Dec 2004 11:51:24	881 [Thread-5] (SnpMatcher.java:356) - 31: Processing Gene [Accession#: U43431] ...
06 Dec 2004 11:51:34	475 [Thread-5] (SnpMatcher.java:356) - 32: Processing Gene [Accession#: U07794] ...
06 Dec 2004 11:51:34	959 [Thread-5] (SnpMatcher.java:356) - 33: Processing Gene [Accession#: Y09306] ...
06 Dec 2004 11:51:35	350 [Thread-5] (SnpMatcher.java:356) - 34: Processing Gene [Accession#: U07806] ...
06 Dec 2004 11:51:45	397 [Thread-5] (SnpMatcher.java:356) - 35: Processing Gene [Accession#: U09564] ...
06 Dec 2004 11:51:46	131 [Thread-5] (SnpMatcher.java:356) - 36: Processing Gene [Accession#: U11872] ...
06 Dec 2004 11:51:46	506 [Thread-5] (SnpMatcher.java:356) - 37: Processing Gene [Accession#: U11872] ...
06 Dec 2004 11:51:49	678 [Thread-5] (SnpMatcher.java:356) - 38: Processing Gene [Accession#: U14394] ...
06 Dec 2004 11:52:10	225 [Thread-5] (SnpMatcher.java:356) - 39: Processing Gene [Accession#: U14394] ...
06 Dec 2004 11:52:30	835 [Thread-5] (SnpMatcher.java:356) - 40: Processing Gene [Accession#: U14407] ...
06 Dec 2004 11:52:31	694 [Thread-5] (SnpMatcher.java:356) - 41: Processing Gene [Accession#: U19180] ...
06 Dec 2004 11:52:41	038 [Thread-5] (SnpMatcher.java:356) - 42: Processing Gene [Accession#: U19247] ...
06 Dec 2004 11:52:41	741 [Thread-5] (SnpMatcher.java:356) - 43: Processing Gene [Accession#: U22431] ...
06 Dec 2004 11:52:46	132 [Thread-5] (SnpMatcher.java:356) - 44: Processing Gene [Accession#: Z19585] ...
06 Dec 2004 11:52:51	007 [Thread-5] (SnpMatcher.java:356) - 45: Processing Gene [Accession#: U23435] ...
06 Dec 2004 11:52:54	882 [Thread-5] (SnpMatcher.java:356) - 46: Processing Gene [Accession#: U26403] ...
06 Dec 2004 11:52:55	366 [Thread-5] (SnpMatcher.java:356) - 47: Processing Gene [Accession#: U27185] ...
06 Dec 2004 11:53:00	726 [Thread-5] (SnpMatcher.java:356) - 48: Processing Gene [Accession#: U27516] ...
06 Dec 2004 11:53:10	241 [Thread-5] (SnpMatcher.java:356) - 49: Processing Gene [Accession#: U31556] ...
06 Dec 2004 11:53:11	616 [Thread-5] (SnpMatcher.java:356) - 50: Processing Gene [Accession#: U33838] ...
06 Dec 2004 11:53:14	804 [Thread-5] (SnpMatcher.java:356) - 51: Processing Gene [Accession#: U34605] ...
06 Dec 2004 11:53:20	554 [Thread-5] (SnpMatcher.java:356) - 52: Processing Gene [Accession#: U37055] ...
06 Dec 2004 11:53:20	554 [Thread-5] (SnpDetector.java:126) - Finding Locus-link for Accession No.: U37055
06 Dec 2004 11:53:20	632 [Thread-5] (SnpDetector.java:152) - 4485"><img src="IMG/V.gif" alt="Variation data" height=16 width=16 border=0></a></td></tr><!-- end of results --></table> <!-- white backgound table --></td></tr></table> <!-- lavender stripe backaground of table--><!-- end of main results table in the second column of the main table --></TD> <!-- ends the second column --></TR><TR valign="bottom"><TD><img …
06 Dec 2004 11:53:20	632 [Thread-5] (SnpDetector.java:153) -
06 Dec 2004 11:53:20	632 [Thread-5] (SnpDetector.java:157) - locus-link: 4485
06 Dec 2004 11:53:25	882 [Thread-5] (GeneInfo.java:71) - Probe(Probe ID:1047_s_at; X: 329; Y: 569) doesn't exist in gene-sequence(Gene Ident: U37055; Locus ID: 4485; GI: )
06 Dec 2004 11:53:25	882 [Thread-5] (GeneInfo.java:71) - Probe(Probe ID:1047_s_at; X: 409; Y: 489) doesn't exist in gene-sequence(Gene Ident: U37055; Locus ID: 4485; GI: )
06 Dec 2004 11:53:25	882 [Thread-5] (GeneInfo.java:71) - Probe(Probe ID:1047_s_at; X: 473; Y: 563) doesn't exist in gene-sequence(Gene Ident: U37055; Locus ID: 4485; GI: )
06 Dec 2004 11:53:25	882 [Thread-5] (GeneInfo.java:71) - Probe(Probe ID:1047_s_at; X: 562; Y: 611) doesn't exist in gene-sequence(Gene Ident: U37055; Locus ID: 4485; GI: )
06 Dec 2004 11:53:25	882 [Thread-5] (SnpMatcher.java:356) - 53: Processing Gene [Accession#: U38480] ...
06 Dec 2004 11:53:29	773 [Thread-5] (SnpMatcher.java:356) - 54: Processing Gene [Accession#: U38480] ...
06 Dec 2004 11:53:30	757 [Thread-5] (SnpMatcher.java:356) - 55: Processing Gene [Accession#: Z21966] ...
06 Dec 2004 11:53:35	476 [Thread-5] (SnpMatcher.java:356) - 56: Processing Gene [Accession#: U06452] ...
06 Dec 2004 11:53:40	866 [Thread-5] (SnpMatcher.java:356) - 57: Processing Gene [Accession#: U06452] ...
06 Dec 2004 11:53:45	116 [Thread-5] (SnpMatcher.java:356) - 58: Processing Gene [Accession#: M83667] ...
06 Dec 2004 11:53:46	460 [Thread-5] (SnpMatcher.java:356) - 59: Processing Gene [Accession#: M87338] ...
06 Dec 2004 11:53:50	273 [Thread-5] (SnpMatcher.java:356) - 60: Processing Gene [Accession#: M87339] ...
06 Dec 2004 11:53:50	273 [Thread-5] (SnpDetector.java:126) - Finding Locus-link for Accession No.: M87339
06 Dec 2004 11:53:50	523 [Thread-5] (SnpMatcher.java:356) - 61: Processing Gene [Accession#: M87339] ...
06 Dec 2004 11:53:50	523 [Thread-5] (SnpDetector.java:126) - Finding Locus-link for Accession No.: M87339
06 Dec 2004 11:53:50	570 [Thread-5] (SnpMatcher.java:356) - 62: Processing Gene [Accession#: M90391] ...
06 Dec 2004 11:53:56	992 [Thread-5] (SnpMatcher.java:356) - 63: Processing Gene [Accession#: M97815] ...
06 Dec 2004 11:54:00	945 [Thread-5] (SnpMatcher.java:356) - 64: Processing Gene [Accession#: S69790] ...
06 Dec 2004 11:54:01	617 [Thread-5] (SnpMatcher.java:356) - 65: Processing Gene [Accession#: S76475] ...
06 Dec 2004 11:54:01	632 [Thread-5] (SnpDetector.java:126) - Finding Locus-link for Accession No.: S76475
06 Dec 2004 11:54:01	710 [Thread-5] (SnpDetector.java:152) - 4916"><img src="IMG/V.gif" alt="Variation data" height=16 width=16 border=0></a></td></tr><!-- end of results --></table> <!-- white backgound table --></td></tr></table> <!-- lavender stripe backaground of table--><!-- end of main results table in the second column of the main table --></TD> <!-- ends the second column --></TR><TR valign="bottom"><TD><img …
06 Dec 2004 11:54:01	710 [Thread-5] (SnpDetector.java:153) -
06 Dec 2004 11:54:01	726 [Thread-5] (SnpDetector.java:157) - locus-link: 4916
06 Dec 2004 11:54:06	820 [Thread-5] (SnpMatcher.java:356) - 66: Processing Gene [Accession#: Z30425] ...
06 Dec 2004 11:54:10	101 [Thread-5] (SnpMatcher.java:356) - 67: Processing Gene [Accession#: S76475] ...
06 Dec 2004 11:54:14	898 [Thread-5] (SnpMatcher.java:356) - 68: Processing Gene [Accession#: U00672] ...
06 Dec 2004 11:54:30	461 [Thread-5] (SnpMatcher.java:356) - 69: Processing Gene [Accession#: U00672] ...
06 Dec 2004 11:54:44	664 [Thread-5] (SnpMatcher.java:356) - 70: Processing Gene [Accession#: U02566] ...
06 Dec 2004 11:54:45	898 [Thread-5] (SnpMatcher.java:356) - 71: Processing Gene [Accession#: U02680] ...
06 Dec 2004 11:54:55	492 [Thread-5] (SnpMatcher.java:356) - 72: Processing Gene [Accession#: U02687] ...
06 Dec 2004 11:54:56	351 [Thread-5] (SnpMatcher.java:356) - 73: Processing Gene [Accession#: U03187] ...
06 Dec 2004 11:55:01	070 [Thread-5] (SnpMatcher.java:356) - 74: Processing Gene [Accession#: U03858] ...
06 Dec 2004 11:55:04	883 [Thread-5] (SnpMatcher.java:356) - 75: Processing Gene [Accession#: U03858] ...
06 Dec 2004 11:55:05	789 [Thread-5] (SnpMatcher.java:356) - 76: Processing Gene [Accession#: U04636] ...
06 Dec 2004 11:55:29	820 [Thread-5] (SnpMatcher.java:356) - 77: Processing Gene [Accession#: Z35278] ...
06 Dec 2004 11:55:36	148 [Thread-5] (SnpMatcher.java:356) - 78: Processing Gene [Accession#: M76766] ...
06 Dec 2004 11:55:40	836 [Thread-5] (SnpMatcher.java:356) - 79: Processing Gene [Accession#: M77810] ...
06 Dec 2004 11:55:45	961 [Thread-5] (SnpMatcher.java:356) - 80: Processing Gene [Accession#: M77810] ...
06 Dec 2004 11:55:50	711 [Thread-5] (SnpMatcher.java:356) - 81: Processing Gene [Accession#: M81601] ...
06 Dec 2004 11:56:06	008 [Thread-5] (SnpMatcher.java:356) - 82: Processing Gene [Accession#: M28209] ...
06 Dec 2004 11:56:06	945 [Thread-5] (SnpMatcher.java:356) - 83: Processing Gene [Accession#: M28585] ...
06 Dec 2004 11:56:06	945 [Thread-5] (SnpDetector.java:126) - Finding Locus-link for Accession No.: M28585
06 Dec 2004 11:56:07	024 [Thread-5] (SnpDetector.java:152) - 3449"><img src="IMG/V.gif" alt="Variation data" height=16 width=16 border=0></a></td></tr><!-- end of results --></table> <!-- white backgound table --></td></tr></table> <!-- lavender stripe backaground of table--><!-- end of main results table in the second column of the main table --></TD> <!-- ends the second column --></TR><TR valign="bottom"><TD><img …
06 Dec 2004 11:56:07	024 [Thread-5] (SnpDetector.java:153) -
06 Dec 2004 11:56:07	024 [Thread-5] (SnpDetector.java:157) - locus-link: 3449
06 Dec 2004 11:56:15	508 [Thread-5] (SnpMatcher.java:356) - 84: Processing Gene [Accession#: M28983] ...
06 Dec 2004 11:56:15	508 [Thread-5] (SnpDetector.java:126) - Finding Locus-link for Accession No.: M28983
06 Dec 2004 11:56:15	571 [Thread-5] (SnpMatcher.java:356) - 85: Processing Gene [Accession#: M29474] ...
06 Dec 2004 11:56:37	071 [Thread-5] (SnpMatcher.java:356) - 86: Processing Gene [Accession#: M31661] ...
06 Dec 2004 11:56:42	055 [Thread-5] (SnpMatcher.java:356) - 87: Processing Gene [Accession#: M31661] ...
06 Dec 2004 11:56:45	899 [Thread-5] (SnpMatcher.java:356) - 88: Processing Gene [Accession#: Z95624] ...
06 Dec 2004 11:56:46	414 [Thread-5] (SnpMatcher.java:356) - 89: Processing Gene [Accession#: M31667] ...
06 Dec 2004 11:56:46	414 [Thread-5] (SnpDetector.java:126) - Finding Locus-link for Accession No.: M31667
06 Dec 2004 11:56:46	477 [Thread-5] (SnpDetector.java:152) - 1544"><img src="IMG/V.gif" alt="Variation data" height=16 width=16 border=0></a></td></tr><!-- end of results --></table> <!-- white backgound table --></td></tr></table> <!-- lavender stripe backaground of table--><!-- end of main results table in the second column of the main table --></TD> <!-- ends the second column --></TR><TR valign="bottom"><TD><img …
06 Dec 2004 11:56:46	477 [Thread-5] (SnpDetector.java:153) -
06 Dec 2004 11:56:46	477 [Thread-5] (SnpDetector.java:157) - locus-link: 1544
06 Dec 2004 11:56:46	930 [Thread-5] (SnpMatcher.java:356) - 90: Processing Gene [Accession#: M33764] ...
06 Dec 2004 11:56:51	008 [Thread-5] (GeneInfo.java:71) - Probe(Probe ID:1081_at; X: 47; Y: 603) doesn't exist in gene-sequence(Gene Ident: M33764; Locus ID: 4953; GI: )
06 Dec 2004 11:56:51	008 [Thread-5] (SnpMatcher.java:356) - 91: Processing Gene [Accession#: M34667] ...
06 Dec 2004 11:56:55	055 [Thread-5] (SnpMatcher.java:356) - 92: Processing Gene [Accession#: M35093] ...
06 Dec 2004 11:56:56	743 [Thread-5] (SnpMatcher.java:356) - 93: Processing Gene [Accession#: M35296] ...
06 Dec 2004 11:57:01	586 [Thread-5] (SnpMatcher.java:356) - 94: Processing Gene [Accession#: M37238] ...
06 Dec 2004 11:57:11	087 [Thread-5] (SnpMatcher.java:356) - 95: Processing Gene [Accession#: M59941] ...
06 Dec 2004 11:57:11	087 [Thread-5] (SnpDetector.java:126) - Finding Locus-link for Accession No.: M59941
06 Dec 2004 11:57:11	149 [Thread-5] (SnpDetector.java:152) - 1439"><img src="IMG/V.gif" alt="Variation data" height=16 width=16 border=0></a></td></tr><!-- end of results --></table> <!-- white backgound table --></td></tr></table> <!-- lavender stripe backaground of table--><!-- end of main results table in the second column of the main table --></TD> <!-- ends the second column --></TR><TR valign="bottom"><TD><img …
06 Dec 2004 11:57:11	149 [Thread-5] (SnpDetector.java:153) -
06 Dec 2004 11:57:11	149 [Thread-5] (SnpDetector.java:157) - locus-link: 1439
06 Dec 2004 11:57:21	227 [Thread-5] (SnpMatcher.java:356) - 96: Processing Gene [Accession#: M60459] ...
06 Dec 2004 11:57:24	852 [Thread-5] (SnpMatcher.java:356) - 97: Processing Gene [Accession#: M61176] ...
06 Dec 2004 11:57:34	837 [Thread-5] (SnpMatcher.java:356) - 98: Processing Gene [Accession#: M64936] ...
06 Dec 2004 11:57:34	837 [Thread-5] (SnpDetector.java:126) - Finding Locus-link for Accession No.: M64936
06 Dec 2004 11:57:35	477 [Thread-5] (SnpMatcher.java:356) - 99: Processing Gene [Accession#: Z95624] ...
06 Dec 2004 11:57:36	290 [Thread-5] (SnpMatcher.java:356) - 100: Processing Gene [Accession#: M64936] ...
06 Dec 2004 11:57:36	290 [Thread-5] (SnpDetector.java:126) - Finding Locus-link for Accession No.: M64936
06 Dec 2004 11:57:36	337 [Thread-5] (SnpMatcher.java:356) - 101: Processing Gene [Accession#: M65066] ...
06 Dec 2004 11:57:45	102 [Thread-5] (SnpMatcher.java:356) - 102: Processing Gene [Accession#: M65199] ...
06 Dec 2004 11:57:46	759 [Thread-5] (SnpMatcher.java:356) - 103: Processing Gene [Accession#: M65254] ...
06 Dec 2004 11:57:51	399 [Thread-5] (SnpMatcher.java:356) - 104: Processing Gene [Accession#: M65254] ...
06 Dec 2004 11:57:55	665 [Thread-5] (SnpMatcher.java:356) - 105: Processing Gene [Accession#: M73239] ...
06 Dec 2004 11:57:55	665 [Thread-5] (SnpDetector.java:126) - Finding Locus-link for Accession No.: M73239
06 Dec 2004 11:57:55	727 [Thread-5] (SnpDetector.java:152) - 3082"><img src="IMG/V.gif" alt="Variation data" height=16 width=16 border=0></a></td></tr><!-- end of results --></table> <!-- white backgound table --></td></tr></table> <!-- lavender stripe backaground of table--><!-- end of main results table in the second column of the main table --></TD> <!-- ends the second column --></TR><TR valign="bottom"><TD><img …
06 Dec 2004 11:57:55	727 [Thread-5] (SnpDetector.java:153) -
06 Dec 2004 11:57:55	727 [Thread-5] (SnpDetector.java:157) - locus-link: 3082
06 Dec 2004 11:57:56	665 [Thread-5] (SnpMatcher.java:356) - 106: Processing Gene [Accession#: M28170] ...
06 Dec 2004 11:57:56	665 [Thread-5] (SnpDetector.java:126) - Finding Locus-link for Accession No.: M28170
06 Dec 2004 11:57:56	727 [Thread-5] (SnpMatcher.java:356) - 107: Processing Gene [Accession#: L31584] ...
06 Dec 2004 11:58:01	446 [Thread-5] (SnpMatcher.java:356) - 108: Processing Gene [Accession#: L36051] ...
06 Dec 2004 11:58:07	087 [Thread-5] (SnpMatcher.java:356) - 109: Processing Gene [Accession#: L38503] ...
06 Dec 2004 11:58:11	665 [Thread-5] (SnpMatcher.java:356) - 110: Processing Gene [Accession#: Z97074] ...
06 Dec 2004 11:58:16	290 [Thread-5] (SnpMatcher.java:356) - 111: Processing Gene [Accession#: L76191] ...
06 Dec 2004 11:58:25	056 [Thread-5] (SnpMatcher.java:356) - 112: Processing Gene [Accession#: L77864] ...
06 Dec 2004 11:58:31	071 [Thread-5] (SnpMatcher.java:356) - 113: Processing Gene [Accession#: M10901] ...
06 Dec 2004 11:58:31	071 [Thread-5] (SnpDetector.java:126) - Finding Locus-link for Accession No.: M10901
06 Dec 2004 11:58:31	134 [Thread-5] (SnpMatcher.java:356) - 114: Processing Gene [Accession#: M11567] ...
06 Dec 2004 11:58:35	040 [Thread-5] (SnpMatcher.java:356) - 115: Processing Gene [Accession#: M11717] ...
06 Dec 2004 11:58:35	056 [Thread-5] (SnpDetector.java:126) - Finding Locus-link for Accession No.: M11717
06 Dec 2004 11:58:35	103 [Thread-5] (SnpDetector.java:152) - 3303"><img src="IMG/V.gif" alt="Variation data" height=16 width=16 border=0></a></td></tr><!-- end of results --></table> <!-- white backgound table --></td></tr></table> <!-- lavender stripe backaground of table--><!-- end of main results table in the second column of the main table --></TD> <!-- ends the second column --></TR><TR valign="bottom"><TD><img …
06 Dec 2004 11:58:35	118 [Thread-5] (SnpDetector.java:153) -
06 Dec 2004 11:58:35	118 [Thread-5] (SnpDetector.java:157) - locus-link: 3303
06 Dec 2004 11:58:41	978 [Thread-5] (SnpMatcher.java:356) - 116: Processing Gene [Accession#: M12886] ...
06 Dec 2004 11:58:41	978 [Thread-5] (SnpDetector.java:126) - Finding Locus-link for Accession No.: M12886
06 Dec 2004 11:58:42	040 [Thread-5] (SnpMatcher.java:356) - 117: Processing Gene [Accession#: M12959] ...
06 Dec 2004 11:58:45	165 [Thread-5] (SnpMatcher.java:356) - 118: Processing Gene [Accession#: M13755] ...
06 Dec 2004 11:58:50	947 [Thread-5] (SnpMatcher.java:356) - 119: Processing Gene [Accession#: M18391] ...
06 Dec 2004 11:59:00	868 [Thread-5] (SnpMatcher.java:356) - 120: Processing Gene [Accession#: M19989] ...
06 Dec 2004 11:59:01	556 [Thread-5] (SnpMatcher.java:356) - 121: Processing Gene [Accession#: X96753] ...
06 Dec 2004 11:59:15	978 [Thread-5] (SnpMatcher.java:356) - 122: Processing Gene [Accession#: M21624] ...
06 Dec 2004 11:59:15	978 [Thread-5] (SnpDetector.java:126) - Finding Locus-link for Accession No.: M21624
06 Dec 2004 11:59:16	040 [Thread-5] (SnpDetector.java:152) - 6964"><img src="IMG/V.gif" alt="Variation data" height=16 width=16 border=0></a></td></tr><!-- end of results --></table> <!-- white backgound table --></td></tr></table> <!-- lavender stripe backaground of table--><!-- end of main results table in the second column of the main table --></TD> <!-- ends the second column --></TR><TR valign="bottom"><TD><img …
06 Dec 2004 11:59:16	040 [Thread-5] (SnpDetector.java:153) -
06 Dec 2004 11:59:16	040 [Thread-5] (SnpDetector.java:157) - locus-link: 6964
06 Dec 2004 11:59:17	119 [Thread-5] (SnpMatcher.java:356) - 123: Processing Gene [Accession#: M22092] ...
06 Dec 2004 11:59:17	134 [Thread-5] (SnpDetector.java:126) - Finding Locus-link for Accession No.: M22092
06 Dec 2004 11:59:17	181 [Thread-5] (SnpDetector.java:152) - 4684"><img src="IMG/V.gif" alt="Variation data" height=16 width=16 border=0></a></td></tr><!-- end of results --></table> <!-- white backgound table --></td></tr></table> <!-- lavender stripe backaground of table--><!-- end of main results table in the second column of the main table --></TD> <!-- ends the second column --></TR><TR valign="bottom"><TD><img …
06 Dec 2004 11:59:17	181 [Thread-5] (SnpDetector.java:153) -
06 Dec 2004 11:59:17	181 [Thread-5] (SnpDetector.java:157) - locus-link: 4684
06 Dec 2004 11:59:21	134 [Thread-5] (SnpMatcher.java:356) - 124: Processing Gene [Accession#: M22092] ...
06 Dec 2004 11:59:21	650 [Thread-5] (SnpMatcher.java:356) - 125: Processing Gene [Accession#: M22489] ...
06 Dec 2004 11:59:25	228 [Thread-5] (SnpMatcher.java:356) - 126: Processing Gene [Accession#: M22490] ...
06 Dec 2004 11:59:25	744 [Thread-5] (SnpMatcher.java:356) - 127: Processing Gene [Accession#: M25897] ...
06 Dec 2004 11:59:30	212 [Thread-5] (SnpMatcher.java:356) - 128: Processing Gene [Accession#: M28170] ...
06 Dec 2004 11:59:30	212 [Thread-5] (SnpDetector.java:126) - Finding Locus-link for Accession No.: M28170
06 Dec 2004 11:59:30	337 [Thread-5] (SnpMatcher.java:356) - 129: Processing Gene [Accession#: L27943] ...
06 Dec 2004 11:59:31	775 [Thread-5] (SnpMatcher.java:356) - 130: Processing Gene [Accession#: L28175] ...
06 Dec 2004 11:59:35	306 [Thread-5] (SnpMatcher.java:356) - 131: Processing Gene [Accession#: J05249] ...
06 Dec 2004 11:59:41	337 [Thread-5] (SnpMatcher.java:356) - 132: Processing Gene [Accession#: Y08200] ...
06 Dec 2004 11:59:45	916 [Thread-5] (SnpMatcher.java:356) - 133: Processing Gene [Accession#: J05459] ...
06 Dec 2004 11:59:50	775 [Thread-5] (SnpMatcher.java:356) - 134: Processing Gene [Accession#: J05459] ...
06 Dec 2004 11:59:55	384 [Thread-5] (SnpMatcher.java:356) - 135: Processing Gene [Accession#: K03183] ...
06 Dec 2004 11:59:55	994 [Thread-5] (SnpMatcher.java:356) - 136: Processing Gene [Accession#: L01406] ...
06 Dec 2004 12:00:01	338 [Thread-5] (SnpMatcher.java:356) - 137: Processing Gene [Accession#: L04731] ...
06 Dec 2004 12:00:01	963 [Thread-5] (SnpMatcher.java:356) - 138: Processing Gene [Accession#: L05424] ...
06 Dec 2004 12:00:05	322 [Thread-5] (SnpMatcher.java:356) - 139: Processing Gene [Accession#: L05424] ...
06 Dec 2004 12:00:05	806 [Thread-5] (SnpMatcher.java:356) - 140: Processing Gene [Accession#: L07597] ...
06 Dec 2004 12:00:16	447 [Thread-5] (SnpMatcher.java:356) - 141: Processing Gene [Accession#: L09230] ...
06 Dec 2004 12:00:17	260 [Thread-5] (SnpMatcher.java:356) - 142: Processing Gene [Accession#: L11239] ...
06 Dec 2004 12:00:21	103 [Thread-5] (SnpMatcher.java:387) - SNP Detection error occured for [Gene ID: L11239	Locus-link: 393070]
06 Dec 2004 12:00:21	119 [Thread-5] (SnpMatcher.java:390) - Error details ...
java.lang.RuntimeException: No SNPs in GenBank (locus_id=393070) when searching by: snp in gene region.
at affychip.snpdetector.model.SnpDetector.parseDataForSnps(SnpDetector.java:247)
at affychip.snpdetector.model.SnpDetector.dectectSnpsFor(SnpDetector.java:228)
at affychip.snpdetector.model.SnpMatcher.startMatch(SnpMatcher.java:385)
at affychip.snpdetector.ui.AffyMapsDetectorUI$12.run(AffyMapsDetectorUI.java:300)
at java.util.TimerThread.mainLoop(Timer.java:432)
at java.util.TimerThread.run(Timer.java:382)
06 Dec 2004 12:00:21	119 [Thread-5] (SnpMatcher.java:356) - 143: Processing Gene [Accession#: X07024] ...
06 Dec 2004 12:00:22	135 [Thread-5] (SnpMatcher.java:356) - 144: Processing Gene [Accession#: L11284] ...
06 Dec 2004 12:00:25	260 [Thread-5] (SnpMatcher.java:356) - 145: Processing Gene [Accession#: L11285] ...
06 Dec 2004 12:00:25	885 [Thread-5] (SnpMatcher.java:356) - 146: Processing Gene [Accession#: L12060] ...
06 Dec 2004 12:00:26	322 [Thread-5] (SnpMatcher.java:356) - 147: Processing Gene [Accession#: L12701] ...
06 Dec 2004 12:00:26	963 [Thread-5] (SnpMatcher.java:356) - 148: Processing Gene [Accession#: L13738] ...
06 Dec 2004 12:00:36	572 [Thread-5] (SnpMatcher.java:356) - 149: Processing Gene [Accession#: L15388] ...
06 Dec 2004 12:00:45	525 [Thread-5] (SnpMatcher.java:356) - 150: Processing Gene [Accession#: L16991] ...
06 Dec 2004 12:00:51	150 [Thread-5] (SnpMatcher.java:356) - 151: Processing Gene [Accession#: L20852] ...
06 Dec 2004 12:00:55	979 [Thread-5] (SnpMatcher.java:356) - 152: Processing Gene [Accession#: L20859] ...
06 Dec 2004 12:00:57	135 [Thread-5] (SnpMatcher.java:356) - 153: Processing Gene [Accession#: L22075] ...
06 Dec 2004 12:01:05	010 [Thread-5] (SnpMatcher.java:356) - 154: Processing Gene [Accession#: X14474] ...
06 Dec 2004 12:01:10	244 [Thread-5] (SnpMatcher.java:356) - 155: Processing Gene [Accession#: L25851] ...
06 Dec 2004 12:01:15	729 [Thread-5] (SnpMatcher.java:356) - 156: Processing Gene [Accession#: L27080] ...
06 Dec 2004 12:01:16	291 [Thread-5] (SnpMatcher.java:356) - 157: Processing Gene [Accession#: HG3432-HT3618] ...
06 Dec 2004 12:01:16	291 [Thread-5] (SnpMatcher.java:362) - Gene [Accession#: HG3432-HT3618] was dropped from SNP Detection Routine (because corresponding probeset is missing in Probeset Info File)
06 Dec 2004 12:01:16	291 [Thread-5] (SnpMatcher.java:356) - 158: Processing Gene [Accession#: HG3432-HT3620] ...
06 Dec 2004 12:01:16	291 [Thread-5] (SnpMatcher.java:362) - Gene [Accession#: HG3432-HT3620] was dropped from SNP Detection Routine (because corresponding probeset is missing in Probeset Info File)
06 Dec 2004 12:01:16	291 [Thread-5] (SnpMatcher.java:356) - 159: Processing Gene [Accession#: HG3432-HT3621] ...
06 Dec 2004 12:01:16	307 [Thread-5] (SnpMatcher.java:362) - Gene [Accession#: HG3432-HT3621] was dropped from SNP Detection Routine (because corresponding probeset is missing in Probeset Info File)
06 Dec 2004 12:01:16	307 [Thread-5] (SnpMatcher.java:356) - 160: Processing Gene [Accession#: HG3432-HT3621] ...
06 Dec 2004 12:01:16	307 [Thread-5] (SnpMatcher.java:362) - Gene [Accession#: HG3432-HT3621] was dropped from SNP Detection Routine (because corresponding probeset is missing in Probeset Info File)
06 Dec 2004 12:01:16	307 [Thread-5] (SnpMatcher.java:356) - 161: Processing Gene [Accession#: HG3477-HT3670] ...
06 Dec 2004 12:01:16	307 [Thread-5] (SnpMatcher.java:362) - Gene [Accession#: HG3477-HT3670] was dropped from SNP Detection Routine (because corresponding probeset is missing in Probeset Info File)
06 Dec 2004 12:01:16	307 [Thread-5] (SnpMatcher.java:356) - 162: Processing Gene [Accession#: HG3510-HT3704] ...
06 Dec 2004 12:01:16	322 [Thread-5] (SnpMatcher.java:362) - Gene [Accession#: HG3510-HT3704] was dropped from SNP Detection Routine (because corresponding probeset is missing in Probeset Info File)
06 Dec 2004 12:01:16	322 [Thread-5] (SnpMatcher.java:356) - 163: Processing Gene [Accession#: HG4704-HT5146] ...
06 Dec 2004 12:01:16	322 [Thread-5] (SnpMatcher.java:362) - Gene [Accession#: HG4704-HT5146] was dropped from SNP Detection Routine (because corresponding probeset is missing in Probeset Info File)
06 Dec 2004 12:01:16	322 [Thread-5] (SnpMatcher.java:356) - 164: Processing Gene [Accession#: HG4740-HT5187] ...
06 Dec 2004 12:01:16	322 [Thread-5] (SnpMatcher.java:362) - Gene [Accession#: HG4740-HT5187] was dropped from SNP Detection Routine (because corresponding probeset is missing in Probeset Info File)
06 Dec 2004 12:01:16	322 [Thread-5] (SnpMatcher.java:356) - 165: Processing Gene [Accession#: X14474] ...
06 Dec 2004 12:01:22	182 [Thread-5] (SnpMatcher.java:356) - 166: Processing Gene [Accession#: HG620-HT620] ...
06 Dec 2004 12:01:22	182 [Thread-5] (SnpMatcher.java:362) - Gene [Accession#: HG620-HT620] was dropped from SNP Detection Routine (because corresponding probeset is missing in Probeset Info File)
06 Dec 2004 12:01:22	182 [Thread-5] (SnpMatcher.java:356) - 167: Processing Gene [Accession#: HG662-HT662] ...
06 Dec 2004 12:01:22	182 [Thread-5] (SnpMatcher.java:362) - Gene [Accession#: HG662-HT662] was dropped from SNP Detection Routine (because corresponding probeset is missing in Probeset Info File)
06 Dec 2004 12:01:22	182 [Thread-5] (SnpMatcher.java:356) - 168: Processing Gene [Accession#: J00117] ...
06 Dec 2004 12:01:25	213 [Thread-5] (SnpMatcher.java:356) - 169: Processing Gene [Accession#: J00117] ...
06 Dec 2004 12:01:25	651 [Thread-5] (SnpMatcher.java:356) - 170: Processing Gene [Accession#: J02645] ...
06 Dec 2004 12:01:26	729 [Thread-5] (SnpMatcher.java:356) - 171: Processing Gene [Accession#: J03069] ...
06 Dec 2004 12:01:30	541 [Thread-5] (SnpMatcher.java:356) - 172: Processing Gene [Accession#: J03133] ...
06 Dec 2004 12:01:31	760 [Thread-5] (SnpMatcher.java:356) - 173: Processing Gene [Accession#: J03171] ...
06 Dec 2004 12:01:35	276 [Thread-5] (SnpMatcher.java:356) - 174: Processing Gene [Accession#: J04046] ...
06 Dec 2004 12:01:46	401 [Thread-5] (SnpMatcher.java:356) - 175: Processing Gene [Accession#: J04156] ...
06 Dec 2004 12:01:46	651 [Thread-5] (SnpMatcher.java:387) - SNP Detection error occured for [Gene ID: J04156	Locus-link: 3574]
06 Dec 2004 12:01:46	651 [Thread-5] (SnpMatcher.java:390) - Error details ...
java.lang.RuntimeException: No SNPs in GenBank (locus_id=3574) when searching by: snp in gene region.
at affychip.snpdetector.model.SnpDetector.parseDataForSnps(SnpDetector.java:247)
at affychip.snpdetector.model.SnpDetector.dectectSnpsFor(SnpDetector.java:228)
at affychip.snpdetector.model.SnpMatcher.startMatch(SnpMatcher.java:385)
at affychip.snpdetector.ui.AffyMapsDetectorUI$12.run(AffyMapsDetectorUI.java:300)
at java.util.TimerThread.mainLoop(Timer.java:432)
at java.util.TimerThread.run(Timer.java:382)
06 Dec 2004 12:01:46	651 [Thread-5] (SnpMatcher.java:356) - 176: Processing Gene [Accession#: X14787] ...
06 Dec 2004 12:01:57	026 [Thread-5] (SnpMatcher.java:356) - 177: Processing Gene [Accession#: J04444] ...
06 Dec 2004 12:02:01	229 [Thread-5] (SnpMatcher.java:356) - 178: Processing Gene [Accession#: J04988] ...
06 Dec 2004 12:02:10	620 [Thread-5] (SnpMatcher.java:356) - 179: Processing Gene [Accession#: HG3227-HT3404] ...
06 Dec 2004 12:02:10	620 [Thread-5] (SnpMatcher.java:362) - Gene [Accession#: HG3227-HT3404] was dropped from SNP Detection Routine (because corresponding probeset is missing in Probeset Info File)
06 Dec 2004 12:02:10	620 [Thread-5] (SnpMatcher.java:356) - 180: Processing Gene [Accession#: HG3254-HT3431] ...
06 Dec 2004 12:02:10	635 [Thread-5] (SnpMatcher.java:362) - Gene [Accession#: HG3254-HT3431] was dropped from SNP Detection Routine (because corresponding probeset is missing in Probeset Info File)
06 Dec 2004 12:02:10	635 [Thread-5] (SnpMatcher.java:356) - 181: Processing Gene [Accession#: HG3344-HT3521] ...
06 Dec 2004 12:02:10	635 [Thread-5] (SnpMatcher.java:362) - Gene [Accession#: HG3344-HT3521] was dropped from SNP Detection Routine (because corresponding probeset is missing in Probeset Info File)
06 Dec 2004 12:02:10	651 [Thread-5] (SnpMatcher.java:356) - 182: Processing Gene [Accession#: D49950] ...
06 Dec 2004 12:02:11	760 [Thread-5] (SnpMatcher.java:356) - 183: Processing Gene [Accession#: D78151] ...
06 Dec 2004 12:02:21	604 [Thread-5] (SnpMatcher.java:356) - 184: Processing Gene [Accession#: D86331] ...
06 Dec 2004 12:02:25	807 [Thread-5] (SnpMatcher.java:356) - 185: Processing Gene [Accession#: D88797] ...
06 Dec 2004 12:02:26	026 [Thread-5] (SnpMatcher.java:387) - SNP Detection error occured for [Gene ID: D88797	Locus-link: 54661]
06 Dec 2004 12:02:26	026 [Thread-5] (SnpMatcher.java:390) - Error details ...
java.lang.RuntimeException: No SNPs in GenBank (locus_id=54661) when searching by: snp in gene region.
at affychip.snpdetector.model.SnpDetector.parseDataForSnps(SnpDetector.java:247)
at affychip.snpdetector.model.SnpDetector.dectectSnpsFor(SnpDetector.java:228)
at affychip.snpdetector.model.SnpMatcher.startMatch(SnpMatcher.java:385)
at affychip.snpdetector.ui.AffyMapsDetectorUI$12.run(AffyMapsDetectorUI.java:300)
at java.util.TimerThread.mainLoop(Timer.java:432)
at java.util.TimerThread.run(Timer.java:382)
06 Dec 2004 12:02:26	026 [Thread-5] (SnpMatcher.java:356) - 186: Processing Gene [Accession#: D88799] ...
06 Dec 2004 12:02:26	557 [Thread-5] (SnpMatcher.java:356) - 187: Processing Gene [Accession#: X14968] ...
06 Dec 2004 12:02:27	339 [Thread-5] (SnpMatcher.java:356) - 188: Processing Gene [Accession#: HG1155-HT4822] ...
06 Dec 2004 12:02:27	354 [Thread-5] (SnpMatcher.java:362) - Gene [Accession#: HG1155-HT4822] was dropped from SNP Detection Routine (because corresponding probeset is missing in Probeset Info File)
06 Dec 2004 12:02:27	354 [Thread-5] (SnpMatcher.java:356) - 189: Processing Gene [Accession#: HG1471-HT3923] ...
06 Dec 2004 12:02:27	354 [Thread-5] (SnpMatcher.java:362) - Gene [Accession#: HG1471-HT3923] was dropped from SNP Detection Routine (because corresponding probeset is missing in Probeset Info File)
06 Dec 2004 12:02:27	354 [Thread-5] (SnpMatcher.java:356) - 190: Processing Gene [Accession#: HG172-HT3924] ...
06 Dec 2004 12:02:27	354 [Thread-5] (SnpMatcher.java:362) - Gene [Accession#: HG172-HT3924] was dropped from SNP Detection Routine (because corresponding probeset is missing in Probeset Info File)
06 Dec 2004 12:02:27	354 [Thread-5] (SnpMatcher.java:356) - 191: Processing Gene [Accession#: HG172-HT3924] ...
06 Dec 2004 12:02:27	354 [Thread-5] (SnpMatcher.java:362) - Gene [Accession#: HG172-HT3924] was dropped from SNP Detection Routine (because corresponding probeset is missing in Probeset Info File)
06 Dec 2004 12:02:27	354 [Thread-5] (SnpMatcher.java:356) - 192: Processing Gene [Accession#: HG1733-HT1748] ...
06 Dec 2004 12:02:27	385 [Thread-5] (SnpMatcher.java:362) - Gene [Accession#: HG1733-HT1748] was dropped from SNP Detection Routine (because corresponding probeset is missing in Probeset Info File)
06 Dec 2004 12:02:27	385 [Thread-5] (SnpMatcher.java:356) - 193: Processing Gene [Accession#: HG1827-HT1856] ...
06 Dec 2004 12:02:27	385 [Thread-5] (SnpMatcher.java:362) - Gene [Accession#: HG1827-HT1856] was dropped from SNP Detection Routine (because corresponding probeset is missing in Probeset Info File)
06 Dec 2004 12:02:27	385 [Thread-5] (SnpMatcher.java:356) - 194: Processing Gene [Accession#: HG2320-HT2416] ...
06 Dec 2004 12:02:27	385 [Thread-5] (SnpMatcher.java:362) - Gene [Accession#: HG2320-HT2416] was dropped from SNP Detection Routine (because corresponding probeset is missing in Probeset Info File)
06 Dec 2004 12:02:27	385 [Thread-5] (SnpMatcher.java:356) - 195: Processing Gene [Accession#: HG2465-HT4871] ...
06 Dec 2004 12:02:27	385 [Thread-5] (SnpMatcher.java:362) - Gene [Accession#: HG2465-HT4871] was dropped from SNP Detection Routine (because corresponding probeset is missing in Probeset Info File)
06 Dec 2004 12:02:30	214 [Thread-5] (SnpMatcher.java:356) - 196: Processing Gene [Accession#: HG2846-HT2983] ...
06 Dec 2004 12:02:30	214 [Thread-5] (SnpMatcher.java:362) - Gene [Accession#: HG2846-HT2983] was dropped from SNP Detection Routine (because corresponding probeset is missing in Probeset Info File)
06 Dec 2004 12:02:30	214 [Thread-5] (SnpMatcher.java:356) - 197: Processing Gene [Accession#: HG2855-HT2995] ...
06 Dec 2004 12:02:30	214 [Thread-5] (SnpMatcher.java:362) - Gene [Accession#: HG2855-HT2995] was dropped from SNP Detection Routine (because corresponding probeset is missing in Probeset Info File)
06 Dec 2004 12:02:30	229 [Thread-5] (SnpMatcher.java:356) - 198: Processing Gene [Accession#: X51757] ...
06 Dec 2004 12:02:46	151 [Thread-5] (SnpMatcher.java:356) - 199: Processing Gene [Accession#: HG2855-HT2995] ...
06 Dec 2004 12:02:46	151 [Thread-5] (SnpMatcher.java:362) - Gene [Accession#: HG2855-HT2995] was dropped from SNP Detection Routine (because corresponding probeset is missing in Probeset Info File)
06 Dec 2004 12:02:46	151 [Thread-5] (SnpMatcher.java:356) - 200: Processing Gene [Accession#: HG3227-HT3404] ...
06 Dec 2004 12:02:46	151 [Thread-5] (SnpMatcher.java:362) - Gene [Accession#: HG3227-HT3404] was dropped from SNP Detection Routine (because corresponding probeset is missing in Probeset Info File)
06 Dec 2004 12:02:46	167 [Thread-5] (SnpMatcher.java:356) - 201: Processing Gene [Accession#: D42108] ...
06 Dec 2004 12:02:51	104 [Thread-5] (SnpMatcher.java:356) - 202: Processing Gene [Accession#: D43767] ...
06 Dec 2004 12:02:51	401 [Thread-5] (SnpMatcher.java:387) - SNP Detection error occured for [Gene ID: D43767	Locus-link: 6361]
06 Dec 2004 12:02:51	401 [Thread-5] (SnpMatcher.java:390) - Error details ...
java.lang.RuntimeException: No SNPs in GenBank (locus_id=6361) when searching by: snp in gene region.
at affychip.snpdetector.model.SnpDetector.parseDataForSnps(SnpDetector.java:247)
at affychip.snpdetector.model.SnpDetector.dectectSnpsFor(SnpDetector.java:228)
at affychip.snpdetector.model.SnpMatcher.startMatch(SnpMatcher.java:385)
at affychip.snpdetector.ui.AffyMapsDetectorUI$12.run(AffyMapsDetectorUI.java:300)
at java.util.TimerThread.mainLoop(Timer.java:432)
at java.util.TimerThread.run(Timer.java:382)
06 Dec 2004 12:02:51	401 [Thread-5] (SnpMatcher.java:356) - 203: Processing Gene [Accession#: D45248] ...
06 Dec 2004 12:02:56	339 [Thread-5] (SnpMatcher.java:356) - 204: Processing Gene [Accession#: D49410] ...
06 Dec 2004 12:02:57	057 [Thread-5] (SnpMatcher.java:356) - 205: Processing Gene [Accession#: D49493] ...
06 Dec 2004 12:03:10	917 [Thread-5] (SnpMatcher.java:356) - 206: Processing Gene [Accession#: X84740] ...
06 Dec 2004 12:03:15	370 [Thread-5] (SnpMatcher.java:356) - 207: Processing Gene [Accession#: X84740] ...
06 Dec 2004 12:03:16	714 [Thread-5] (SnpMatcher.java:356) - 208: Processing Gene [Accession#: X85753] ...
06 Dec 2004 12:03:17	011 [Thread-5] (SnpMatcher.java:387) - SNP Detection error occured for [Gene ID: X85753	Locus-link: 1024]
06 Dec 2004 12:03:17	011 [Thread-5] (SnpMatcher.java:390) - Error details ...
java.lang.RuntimeException: No SNPs in GenBank (locus_id=1024) when searching by: snp in gene region.
at affychip.snpdetector.model.SnpDetector.parseDataForSnps(SnpDetector.java:247)
at affychip.snpdetector.model.SnpDetector.dectectSnpsFor(SnpDetector.java:228)
at affychip.snpdetector.model.SnpMatcher.startMatch(SnpMatcher.java:385)
at affychip.snpdetector.ui.AffyMapsDetectorUI$12.run(AffyMapsDetectorUI.java:300)
at java.util.TimerThread.mainLoop(Timer.java:432)
at java.util.TimerThread.run(Timer.java:382)
06 Dec 2004 12:03:17	011 [Thread-5] (SnpMatcher.java:356) - 209: Processing Gene [Accession#: X54938] ...
06 Dec 2004 12:03:17	323 [Thread-5] (SnpMatcher.java:387) - SNP Detection error occured for [Gene ID: X54938	Locus-link: 3706]
06 Dec 2004 12:03:17	323 [Thread-5] (SnpMatcher.java:390) - Error details ...
java.lang.RuntimeException: No SNPs in GenBank (locus_id=3706) when searching by: snp in gene region.
at affychip.snpdetector.model.SnpDetector.parseDataForSnps(SnpDetector.java:247)
at affychip.snpdetector.model.SnpDetector.dectectSnpsFor(SnpDetector.java:228)
at affychip.snpdetector.model.SnpMatcher.startMatch(SnpMatcher.java:385)
at affychip.snpdetector.ui.AffyMapsDetectorUI$12.run(AffyMapsDetectorUI.java:300)
at java.util.TimerThread.mainLoop(Timer.java:432)
at java.util.TimerThread.run(Timer.java:382)
06 Dec 2004 12:03:17	323 [Thread-5] (SnpMatcher.java:356) - 210: Processing Gene [Accession#: Z48541] ...
06 Dec 2004 12:03:26	933 [Thread-5] (SnpMatcher.java:356) - 211: Processing Gene [Accession#: AB003102] ...
06 Dec 2004 12:03:31	839 [Thread-5] (SnpMatcher.java:356) - 212: Processing Gene [Accession#: AB003103] ...
06 Dec 2004 12:03:41	183 [Thread-5] (SnpMatcher.java:356) - 213: Processing Gene [Accession#: AF002224] ...
06 Dec 2004 12:03:41	792 [Thread-5] (SnpMatcher.java:356) - 214: Processing Gene [Accession#: AF002224] ...
06 Dec 2004 12:03:42	245 [Thread-5] (SnpMatcher.java:356) - 215: Processing Gene [Accession#: AF012024] ...
06 Dec 2004 12:03:50	214 [Thread-5] (SnpMatcher.java:356) - 216: Processing Gene [Accession#: D00591] ...
06 Dec 2004 12:03:50	777 [Thread-5] (SnpMatcher.java:356) - 217: Processing Gene [Accession#: D00654] ...
06 Dec 2004 12:03:51	448 [Thread-5] (SnpMatcher.java:356) - 218: Processing Gene [Accession#: D13168] ...
06 Dec 2004 12:03:55	339 [Thread-5] (SnpMatcher.java:356) - 219: Processing Gene [Accession#: D13748] ...
06 Dec 2004 12:04:05	386 [Thread-5] (SnpMatcher.java:356) - 220: Processing Gene [Accession#: D14827] ...
06 Dec 2004 12:04:05	886 [Thread-5] (SnpMatcher.java:356) - 221: Processing Gene [Accession#: D14889] ...
06 Dec 2004 12:04:06	730 [Thread-5] (SnpMatcher.java:356) - 222: Processing Gene [Accession#: D14889] ...
06 Dec 2004 12:04:07	339 [Thread-5] (SnpMatcher.java:356) - 223: Processing Gene [Accession#: D17357] ...
06 Dec 2004 12:04:10	355 [Thread-5] (SnpMatcher.java:387) - SNP Detection error occured for [Gene ID: D17357	Locus-link: 3624]
06 Dec 2004 12:04:10	355 [Thread-5] (SnpMatcher.java:390) - Error details ...
java.lang.RuntimeException: No SNPs in GenBank (locus_id=3624) when searching by: snp in gene region.
at affychip.snpdetector.model.SnpDetector.parseDataForSnps(SnpDetector.java:247)
at affychip.snpdetector.model.SnpDetector.dectectSnpsFor(SnpDetector.java:228)
at affychip.snpdetector.model.SnpMatcher.startMatch(SnpMatcher.java:385)
at affychip.snpdetector.ui.AffyMapsDetectorUI$12.run(AffyMapsDetectorUI.java:300)
at java.util.TimerThread.mainLoop(Timer.java:432)
at java.util.TimerThread.run(Timer.java:382)
06 Dec 2004 12:04:10	370 [Thread-5] (SnpMatcher.java:356) - 224: Processing Gene [Accession#: D26135] ...
06 Dec 2004 12:04:15	980 [Thread-5] (SnpMatcher.java:356) - 225: Processing Gene [Accession#: D26528] ...
06 Dec 2004 12:04:16	355 [Thread-5] (SnpDetector.java:126) - Finding Locus-link for Accession No.: D26528
06 Dec 2004 12:04:16	433 [Thread-5] (SnpMatcher.java:356) - 226: Processing Gene [Accession#: X66364] ...
06 Dec 2004 12:04:17	292 [Thread-5] (SnpMatcher.java:356) - 227: Processing Gene [Accession#: X66365] ...
06 Dec 2004 12:04:21	480 [Thread-5] (SnpMatcher.java:356) - 228: Processing Gene [Accession#: X78549] ...
06 Dec 2004 12:04:25	324 [Thread-5] (SnpMatcher.java:356) - 229: Processing Gene [Accession#: U78798] ...
06 Dec 2004 12:04:27	277 [Thread-5] (SnpMatcher.java:356) - 230: Processing Gene [Accession#: X68742] ...
06 Dec 2004 12:04:30	480 [Thread-5] (SnpMatcher.java:356) - 231: Processing Gene [Accession#: U83600] ...
06 Dec 2004 12:04:31	324 [Thread-5] (SnpMatcher.java:356) - 232: Processing Gene [Accession#: U84388] ...
06 Dec 2004 12:04:35	480 [Thread-5] (SnpMatcher.java:356) - 233: Processing Gene [Accession#: U86529] ...
06 Dec 2004 12:04:42	230 [Thread-5] (SnpMatcher.java:356) - 234: Processing Gene [Accession#: U88666] ...
06 Dec 2004 12:04:57	402 [Thread-5] (SnpMatcher.java:356) - 235: Processing Gene [Accession#: V00535] ...
06 Dec 2004 12:05:02	058 [Thread-5] (SnpMatcher.java:356) - 236: Processing Gene [Accession#: X07109] ...
06 Dec 2004 12:05:07	105 [Thread-5] (SnpMatcher.java:356) - 237: Processing Gene [Accession#: X12794] ...
06 Dec 2004 12:05:11	308 [Thread-5] (SnpMatcher.java:356) - 238: Processing Gene [Accession#: X15949] ...
06 Dec 2004 12:05:16	996 [Thread-5] (SnpMatcher.java:356) - 239: Processing Gene [Accession#: X69699] ...
06 Dec 2004 12:05:17	512 [Thread-5] (SnpMatcher.java:356) - 240: Processing Gene [Accession#: X15949] ...
06 Dec 2004 12:05:25	793 [Thread-5] (SnpMatcher.java:356) - 241: Processing Gene [Accession#: X54871] ...
06 Dec 2004 12:05:32	512 [Thread-5] (SnpMatcher.java:356) - 242: Processing Gene [Accession#: X66360] ...
06 Dec 2004 12:05:35	715 [Thread-5] (SnpMatcher.java:356) - 243: Processing Gene [Accession#: X66362] ...
06 Dec 2004 12:05:36	340 [Thread-5] (SnpMatcher.java:356) - 244: Processing Gene [Accession#: X66363] ...
06 Dec 2004 12:05:37	527 [Thread-5] (SnpMatcher.java:356) - 245: Processing Gene [Accession#: X66363] ...
06 Dec 2004 12:05:42	152 [Thread-5] (SnpMatcher.java:356) - 246: Processing Gene [Accession#: U69611] ...
06 Dec 2004 12:05:47	090 [Thread-5] (SnpMatcher.java:356) - 247: Processing Gene [Accession#: U69611] ...
06 Dec 2004 12:05:47	090 [Thread-5] (SnpDetector.java:126) - Finding Locus-link for Accession No.: U69611
06 Dec 2004 12:05:47	168 [Thread-5] (SnpDetector.java:152) - 6868"><img src="IMG/V.gif" alt="Variation data" height=16 width=16 border=0></a></td></tr><!-- end of results --></table> <!-- white backgound table --></td></tr></table> <!-- lavender stripe backaground of table--><!-- end of main results table in the second column of the main table --></TD> <!-- ends the second column --></TR><TR valign="bottom"><TD><img …
06 Dec 2004 12:05:47	168 [Thread-5] (SnpDetector.java:153) -
06 Dec 2004 12:05:47	168 [Thread-5] (SnpDetector.java:157) - locus-link: 6868
06 Dec 2004 12:05:51	293 [Thread-5] (SnpMatcher.java:356) - 248: Processing Gene [Accession#: U73682] ...
06 Dec 2004 12:05:57	106 [Thread-5] (SnpMatcher.java:356) - 249: Processing Gene [Accession#: U78556] ...
06 Dec 2004 12:06:05	559 [Thread-5] (SnpMatcher.java:356) - 250: Processing Gene [Accession#: X74331] ...
06 Dec 2004 12:06:11	637 [Thread-5] (SnpMatcher.java:356) - 251: Processing Gene [Accession#: U78556] ...
06 Dec 2004 12:06:16	090 [Thread-5] (SnpMatcher.java:356) - 252: Processing Gene [Accession#: M74525] ...
06 Dec 2004 12:06:17	653 [Thread-5] (SnpMatcher.java:356) - 253: Processing Gene [Accession#: M74587] ...
06 Dec 2004 12:06:27	574 [Thread-5] (SnpMatcher.java:356) - 254: Processing Gene [Accession#: M76125] ...
06 Dec 2004 12:06:32	278 [Thread-5] (SnpMatcher.java:356) - 255: Processing Gene [Accession#: M83941] ...
06 Dec 2004 12:06:35	700 [Thread-5] (SnpMatcher.java:356) - 256: Processing Gene [Accession#: M86400] ...
06 Dec 2004 12:06:52	729 [Thread-5] (SnpMatcher.java:356) - 257: Processing Gene [Accession#: M89914] ...
06 Dec 2004 12:07:02	493 [Thread-5] (SnpMatcher.java:356) - 258: Processing Gene [Accession#: S81914] ...
06 Dec 2004 12:07:12	038 [Thread-5] (SnpMatcher.java:356) - 259: Processing Gene [Accession#: U09759] ...
06 Dec 2004 12:07:16	912 [Thread-5] (SnpMatcher.java:356) - 260: Processing Gene [Accession#: U13021] ...
06 Dec 2004 12:07:21	865 [Thread-5] (SnpMatcher.java:356) - 261: Processing Gene [Accession#: X75756] ...
06 Dec 2004 12:07:27	208 [Thread-5] (SnpMatcher.java:356) - 262: Processing Gene [Accession#: U13022] ...
06 Dec 2004 12:07:32	051 [Thread-5] (SnpMatcher.java:356) - 263: Processing Gene [Accession#: U14603] ...
06 Dec 2004 12:07:36	613 [Thread-5] (SnpMatcher.java:356) - 264: Processing Gene [Accession#: U15655] ...
06 Dec 2004 12:07:42	315 [Thread-5] (SnpMatcher.java:356) - 265: Processing Gene [Accession#: U18300] ...
06 Dec 2004 12:07:45	892 [Thread-5] (SnpMatcher.java:356) - 266: Processing Gene [Accession#: U18671] ...
06 Dec 2004 12:07:50	689 [Thread-5] (SnpMatcher.java:356) - 267: Processing Gene [Accession#: U25975] ...
06 Dec 2004 12:08:06	577 [Thread-5] (SnpMatcher.java:356) - 268: Processing Gene [Accession#: U35234] ...
06 Dec 2004 12:08:27	230 [Thread-5] (SnpMatcher.java:356) - 269: Processing Gene [Accession#: U35234] ...
06 Dec 2004 12:08:46	414 [Thread-5] (SnpMatcher.java:356) - 270: Processing Gene [Accession#: U37689] ...
06 Dec 2004 12:08:47	836 [Thread-5] (SnpMatcher.java:356) - 271: Processing Gene [Accession#: U43885] ...
06 Dec 2004 12:08:51	664 [Thread-5] (SnpMatcher.java:356) - 272: Processing Gene [Accession#: U47077] ...
06 Dec 2004 12:08:57	663 [Thread-5] (SnpMatcher.java:356) - 273: Processing Gene [Accession#: M64788] ...
06 Dec 2004 12:09:06	677 [Thread-5] (SnpMatcher.java:356) - 274: Processing Gene [Accession#: M73547] ...
06 Dec 2004 12:09:06	677 [Thread-5] (SnpDetector.java:126) - Finding Locus-link for Accession No.: M73547
06 Dec 2004 12:09:06	739 [Thread-5] (SnpMatcher.java:356) - 275: Processing Gene [Accession#: L33801] ...
06 Dec 2004 12:09:07	146 [Thread-5] (SnpMatcher.java:356) - 276: Processing Gene [Accession#: L36861] ...
06 Dec 2004 12:09:11	036 [Thread-5] (SnpMatcher.java:356) - 277: Processing Gene [Accession#: L36861] ...
06 Dec 2004 12:09:11	942 [Thread-5] (SnpMatcher.java:356) - 278: Processing Gene [Accession#: L38929] ...
06 Dec 2004 12:09:22	456 [Thread-5] (SnpMatcher.java:356) - 279: Processing Gene [Accession#: L42379] ...
06 Dec 2004 12:09:32	564 [Thread-5] (SnpMatcher.java:356) - 280: Processing Gene [Accession#: L76568] ...
06 Dec 2004 12:09:33	220 [Thread-5] (SnpMatcher.java:356) - 281: Processing Gene [Accession#: L76568] ...
06 Dec 2004 12:09:36	297 [Thread-5] (SnpMatcher.java:356) - 282: Processing Gene [Accession#: M16594] ...
06 Dec 2004 12:09:36	297 [Thread-5] (SnpDetector.java:126) - Finding Locus-link for Accession No.: M16594
06 Dec 2004 12:09:36	360 [Thread-5] (SnpDetector.java:152) - 2939"><img src="IMG/V.gif" alt="Variation data" height=16 width=16 border=0></a></td></tr><!-- end of results --></table> <!-- white backgound table --></td></tr></table> <!-- lavender stripe backaground of table--><!-- end of main results table in the second column of the main table --></TD> <!-- ends the second column --></TR><TR valign="bottom"><TD><img …
06 Dec 2004 12:09:36	360 [Thread-5] (SnpDetector.java:153) -
06 Dec 2004 12:09:36	360 [Thread-5] (SnpDetector.java:157) - locus-link: 2939
06 Dec 2004 12:09:51	561 [Thread-5] (SnpMatcher.java:356) - 283: Processing Gene [Accession#: M16594] ...
06 Dec 2004 12:10:06	074 [Thread-5] (SnpMatcher.java:356) - 284: Processing Gene [Accession#: M19154] ...
06 Dec 2004 12:10:06	074 [Thread-5] (SnpDetector.java:126) - Finding Locus-link for Accession No.: M19154
06 Dec 2004 12:10:06	136 [Thread-5] (SnpDetector.java:152) - 7042"><img src="IMG/V.gif" alt="Variation data" height=16 width=16 border=0></a></td></tr><!-- end of results --></table> <!-- white backgound table --></td></tr></table> <!-- lavender stripe backaground of table--><!-- end of main results table in the second column of the main table --></TD> <!-- ends the second column --></TR><TR valign="bottom"><TD><img …
06 Dec 2004 12:10:06	136 [Thread-5] (SnpDetector.java:153) -
06 Dec 2004 12:10:06	136 [Thread-5] (SnpDetector.java:157) - locus-link: 7042
06 Dec 2004 12:10:12	339 [Thread-5] (SnpMatcher.java:356) - 285: Processing Gene [Accession#: M20137] ...
06 Dec 2004 12:10:17	229 [Thread-5] (SnpMatcher.java:356) - 286: Processing Gene [Accession#: M25393] ...
06 Dec 2004 12:10:22	415 [Thread-5] (SnpMatcher.java:356) - 287: Processing Gene [Accession#: M25393] ...
06 Dec 2004 12:10:26	305 [Thread-5] (SnpMatcher.java:356) - 288: Processing Gene [Accession#: M26692] ...
06 Dec 2004 12:10:26	899 [Thread-5] (SnpMatcher.java:356) - 289: Processing Gene [Accession#: M55284] ...
06 Dec 2004 12:10:31	711 [Thread-5] (SnpMatcher.java:356) - 290: Processing Gene [Accession#: M58028] ...
06 Dec 2004 12:10:36	897 [Thread-5] (SnpMatcher.java:356) - 291: Processing Gene [Accession#: M61906] ...
06 Dec 2004 12:10:37	694 [Thread-5] (SnpMatcher.java:356) - 292: Processing Gene [Accession#: X79200] ...
06 Dec 2004 12:10:38	272 [Thread-5] (SnpMatcher.java:356) - 293: Processing Gene [Accession#: M64788] ...
06 Dec 2004 12:10:47	161 [Thread-5] (SnpMatcher.java:356) - 294: Processing Gene [Accession#: L19067] ...
06 Dec 2004 12:10:52	317 [Thread-5] (SnpMatcher.java:356) - 295: Processing Gene [Accession#: L19161] ...
06 Dec 2004 12:10:56	566 [Thread-5] (SnpMatcher.java:356) - 296: Processing Gene [Accession#: L22005] ...
06 Dec 2004 12:10:58	238 [Thread-5] (SnpMatcher.java:356) - 297: Processing Gene [Accession#: L22005] ...
06 Dec 2004 12:11:03	518 [Thread-5] (SnpMatcher.java:356) - 298: Processing Gene [Accession#: L25441] ...
06 Dec 2004 12:11:03	518 [Thread-5] (SnpDetector.java:126) - Finding Locus-link for Accession No.: L25441
06 Dec 2004 12:11:06	315 [Thread-5] (SnpDetector.java:152) - 5229"><img src="IMG/V.gif" alt="Variation data" height=16 width=16 border=0></a></td></tr><!-- end of results --></table> <!-- white backgound table --></td></tr></table> <!-- lavender stripe backaground of table--><!-- end of main results table in the second column of the main table --></TD> <!-- ends the second column --></TR><TR valign="bottom"><TD><img …
06 Dec 2004 12:11:06	315 [Thread-5] (SnpDetector.java:153) -
06 Dec 2004 12:11:06	315 [Thread-5] (SnpDetector.java:157) - locus-link: 5229
06 Dec 2004 12:11:07	049 [Thread-5] (SnpMatcher.java:356) - 299: Processing Gene [Accession#: D84110] ...
06 Dec 2004 12:11:07	643 [Thread-5] (SnpMatcher.java:356) - 300: Processing Gene [Accession#: D89016] ...
06 Dec 2004 12:11:12	954 [Thread-5] (SnpMatcher.java:356) - 301: Processing Gene [Accession#: HG162-HT3165] ...
06 Dec 2004 12:11:12	954 [Thread-5] (SnpMatcher.java:362) - Gene [Accession#: HG162-HT3165] was dropped from SNP Detection Routine (because corresponding probeset is missing in Probeset Info File)
06 Dec 2004 12:11:12	954 [Thread-5] (SnpMatcher.java:356) - 302: Processing Gene [Accession#: HG2649-HT2745] ...
06 Dec 2004 12:11:12	954 [Thread-5] (SnpMatcher.java:362) - Gene [Accession#: HG2649-HT2745] was dropped from SNP Detection Routine (because corresponding probeset is missing in Probeset Info File)
06 Dec 2004 12:11:12	954 [Thread-5] (SnpMatcher.java:356) - 303: Processing Gene [Accession#: HG2702-HT2798] ...
06 Dec 2004 12:11:12	954 [Thread-5] (SnpMatcher.java:362) - Gene [Accession#: HG2702-HT2798] was dropped from SNP Detection Routine (because corresponding probeset is missing in Probeset Info File)
06 Dec 2004 12:11:12	954 [Thread-5] (SnpMatcher.java:356) - 304: Processing Gene [Accession#: HG2702-HT2798] ...
06 Dec 2004 12:11:12	970 [Thread-5] (SnpMatcher.java:362) - Gene [Accession#: HG2702-HT2798] was dropped from SNP Detection Routine (because corresponding probeset is missing in Probeset Info File)
06 Dec 2004 12:11:12	970 [Thread-5] (SnpMatcher.java:356) - 305: Processing Gene [Accession#: HG2705-HT2801] ...
06 Dec 2004 12:11:12	970 [Thread-5] (SnpMatcher.java:362) - Gene [Accession#: HG2705-HT2801] was dropped from SNP Detection Routine (because corresponding probeset is missing in Probeset Info File)
06 Dec 2004 12:11:12	970 [Thread-5] (SnpMatcher.java:356) - 306: Processing Gene [Accession#: HG2706-HT2802] ...
06 Dec 2004 12:11:12	970 [Thread-5] (SnpMatcher.java:362) - Gene [Accession#: HG2706-HT2802] was dropped from SNP Detection Routine (because corresponding probeset is missing in Probeset Info File)
06 Dec 2004 12:11:12	970 [Thread-5] (SnpMatcher.java:356) - 307: Processing Gene [Accession#: HG2707-HT2803] ...
06 Dec 2004 12:11:12	986 [Thread-5] (SnpMatcher.java:362) - Gene [Accession#: HG2707-HT2803] was dropped from SNP Detection Routine (because corresponding probeset is missing in Probeset Info File)
06 Dec 2004 12:11:12	986 [Thread-5] (SnpMatcher.java:356) - 308: Processing Gene [Accession#: HG2709-HT2805] ...
06 Dec 2004 12:11:12	986 [Thread-5] (SnpMatcher.java:362) - Gene [Accession#: HG2709-HT2805] was dropped from SNP Detection Routine (because corresponding probeset is missing in Probeset Info File)
06 Dec 2004 12:11:12	986 [Thread-5] (SnpMatcher.java:356) - 309: Processing Gene [Accession#: HG429-HT429] ...
06 Dec 2004 12:11:12	986 [Thread-5] (SnpMatcher.java:362) - Gene [Accession#: HG429-HT429] was dropped from SNP Detection Routine (because corresponding probeset is missing in Probeset Info File)
06 Dec 2004 12:11:12	986 [Thread-5] (SnpMatcher.java:356) - 310: Processing Gene [Accession#: J03473] ...
06 Dec 2004 12:11:26	530 [Thread-5] (SnpMatcher.java:356) - 311: Processing Gene [Accession#: J04617] ...
06 Dec 2004 12:11:45	106 [Thread-5] (SnpMatcher.java:356) - 312: Processing Gene [Accession#: L02321] ...
06 Dec 2004 12:11:55	105 [Thread-5] (SnpMatcher.java:356) - 313: Processing Gene [Accession#: X82153] ...
06 Dec 2004 12:11:59	199 [Thread-5] (SnpMatcher.java:356) - 314: Processing Gene [Accession#: L02321] ...
06 Dec 2004 12:12:09	339 [Thread-5] (SnpMatcher.java:356) - 315: Processing Gene [Accession#: L03840] ...
06 Dec 2004 12:12:16	385 [Thread-5] (SnpMatcher.java:356) - 316: Processing Gene [Accession#: L11329] ...
06 Dec 2004 12:12:20	322 [Thread-5] (SnpMatcher.java:356) - 317: Processing Gene [Accession#: L11701] ...
06 Dec 2004 12:12:51	273 [Thread-5] (SnpMatcher.java:356) - 318: Processing Gene [Accession#: L13852] ...
06 Dec 2004 12:12:56	351 [Thread-5] (SnpMatcher.java:356) - 319: Processing Gene [Accession#: L19067] ...
06 Dec 2004 12:13:00	679 [Thread-5] (SnpMatcher.java:356) - 320: Processing Gene [Accession#: D83542] ...
06 Dec 2004 12:13:05	600 [Thread-5] (SnpMatcher.java:356) - 321: Processing Gene [Accession#: D84110] ...
06 Dec 2004 12:13:06	007 [Thread-5] (SnpMatcher.java:356) - 322: Processing Gene [Accession#: X86816] ...
06 Dec 2004 12:13:06	007 [Thread-5] (SnpDetector.java:126) - Finding Locus-link for Accession No.: X86816
06 Dec 2004 12:13:06	069 [Thread-5] (SnpMatcher.java:356) - 323: Processing Gene [Accession#: X93512] ...
06 Dec 2004 12:13:09	335 [Thread-5] (SnpMatcher.java:356) - 324: Processing Gene [Accession#: X82153] ...
06 Dec 2004 12:13:10	803 [Thread-5] (SnpMatcher.java:356) - 325: Processing Gene [Accession#: Y08837] ...
06 Dec 2004 12:13:20	162 [Thread-5] (SnpMatcher.java:356) - 326: Processing Gene [Accession#: AB000462] ...
06 Dec 2004 12:13:35	208 [Thread-5] (SnpMatcher.java:356) - 327: Processing Gene [Accession#: AJ001487] ...
06 Dec 2004 12:13:35	208 [Thread-5] (SnpDetector.java:126) - Finding Locus-link for Accession No.: AJ001487
06 Dec 2004 12:13:35	255 [Thread-5] (SnpMatcher.java:356) - 328: Processing Gene [Accession#: D12620] ...
06 Dec 2004 12:13:35	255 [Thread-5] (SnpDetector.java:126) - Finding Locus-link for Accession No.: D12620
06 Dec 2004 12:13:35	333 [Thread-5] (SnpDetector.java:152) - 4051"><img src="IMG/V.gif" alt="Variation data" height=16 width=16 border=0></a></td></tr><!-- end of results --></table> <!-- white backgound table --></td></tr></table> <!-- lavender stripe backaground of table--><!-- end of main results table in the second column of the main table --></TD> <!-- ends the second column --></TR><TR valign="bottom"><TD><img …
06 Dec 2004 12:13:35	333 [Thread-5] (SnpDetector.java:153) -
06 Dec 2004 12:13:35	333 [Thread-5] (SnpDetector.java:157) - locus-link: 4051
06 Dec 2004 12:13:41	645 [Thread-5] (SnpMatcher.java:356) - 329: Processing Gene [Accession#: D12686] ...
06 Dec 2004 12:13:50	488 [Thread-5] (SnpMatcher.java:356) - 330: Processing Gene [Accession#: D14533] ...
06 Dec 2004 12:13:55	050 [Thread-5] (SnpMatcher.java:356) - 331: Processing Gene [Accession#: D14533] ...
06 Dec 2004 12:13:59	503 [Thread-5] (SnpMatcher.java:356) - 332: Processing Gene [Accession#: D26598] ...
06 Dec 2004 12:14:05	659 [Thread-5] (SnpMatcher.java:356) - 333: Processing Gene [Accession#: X82850] ...
06 Dec 2004 12:14:09	658 [Thread-5] (SnpMatcher.java:356) - 334: Processing Gene [Accession#: D26599] ...
06 Dec 2004 12:14:14	502 [Thread-5] (SnpMatcher.java:356) - 335: Processing Gene [Accession#: D26600] ...
06 Dec 2004 12:14:20	423 [Thread-5] (SnpMatcher.java:356) - 336: Processing Gene [Accession#: D38047] ...
06 Dec 2004 12:14:26	517 [Thread-5] (SnpMatcher.java:356) - 337: Processing Gene [Accession#: D38048] ...
06 Dec 2004 12:14:35	219 [Thread-5] (SnpMatcher.java:356) - 338: Processing Gene [Accession#: D44466] ...
06 Dec 2004 12:14:41	047 [Thread-5] (SnpMatcher.java:356) - 339: Processing Gene [Accession#: D78361] ...
06 Dec 2004 12:14:55	452 [Thread-5] (SnpMatcher.java:356) - 340: Processing Gene [Accession#: X55005] ...
06 Dec 2004 12:14:59	827 [Thread-5] (SnpMatcher.java:356) - 341: Processing Gene [Accession#: X70040] ...
06 Dec 2004 12:15:05	717 [Thread-5] (SnpMatcher.java:356) - 342: Processing Gene [Accession#: X74262] ...
06 Dec 2004 12:15:14	576 [Thread-5] (SnpMatcher.java:356) - 343: Processing Gene [Accession#: X74764] ...
06 Dec 2004 12:15:15	701 [Thread-5] (SnpMatcher.java:356) - 344: Processing Gene [Accession#: X83928] ...
06 Dec 2004 12:15:16	341 [Thread-5] (SnpMatcher.java:356) - 345: Processing Gene [Accession#: X79510] ...
06 Dec 2004 12:15:29	590 [Thread-5] (SnpMatcher.java:356) - 346: Processing Gene [Accession#: U43916] ...
06 Dec 2004 12:15:34	606 [Thread-5] (SnpMatcher.java:356) - 347: Processing Gene [Accession#: U47677] ...
06 Dec 2004 12:15:35	777 [Thread-5] (SnpMatcher.java:356) - 348: Processing Gene [Accession#: X04803] ...
06 Dec 2004 12:15:55	698 [Thread-5] (SnpMatcher.java:356) - 349: Processing Gene [Accession#: U53174] ...
06 Dec 2004 12:16:00	729 [Thread-5] (SnpMatcher.java:356) - 350: Processing Gene [Accession#: U59423] ...
06 Dec 2004 12:16:05	869 [Thread-5] (SnpMatcher.java:356) - 351: Processing Gene [Accession#: U60519] ...
06 Dec 2004 12:16:06	806 [Thread-5] (SnpMatcher.java:356) - 352: Processing Gene [Accession#: U67156] ...
06 Dec 2004 12:16:10	978 [Thread-5] (SnpMatcher.java:356) - 353: Processing Gene [Accession#: U69108] ...
06 Dec 2004 12:16:15	681 [Thread-5] (SnpMatcher.java:356) - 354: Processing Gene [Accession#: U74382] ...
06 Dec 2004 12:16:35	508 [Thread-5] (SnpMatcher.java:356) - 355: Processing Gene [Accession#: U78876] ...
06 Dec 2004 12:16:36	476 [Thread-5] (SnpMatcher.java:356) - 356: Processing Gene [Accession#: U83598] ...
06 Dec 2004 12:16:40	757 [Thread-5] (SnpMatcher.java:356) - 357: Processing Gene [Accession#: V00520] ...
06 Dec 2004 12:16:40	757 [Thread-5] (SnpDetector.java:126) - Finding Locus-link for Accession No.: V00520
06 Dec 2004 12:16:40	945 [Thread-5] (SnpDetector.java:152) - 2688"><img src="IMG/V.gif" alt="Variation data" height=16 width=16 border=0></a></td></tr><!-- end of results --></table> <!-- white backgound table --></td></tr></table> <!-- lavender stripe backaground of table--><!-- end of main results table in the second column of the main table --></TD> <!-- ends the second column --></TR><TR valign="bottom"><TD><img …
06 Dec 2004 12:16:40	945 [Thread-5] (SnpDetector.java:153) -
06 Dec 2004 12:16:40	960 [Thread-5] (SnpDetector.java:157) - locus-link: 2688
06 Dec 2004 12:16:51	132 [Thread-5] (SnpMatcher.java:356) - 358: Processing Gene [Accession#: X02596] ...
06 Dec 2004 12:17:06	584 [Thread-5] (SnpMatcher.java:356) - 359: Processing Gene [Accession#: X03656] ...
06 Dec 2004 12:17:11	459 [Thread-5] (SnpMatcher.java:356) - 360: Processing Gene [Accession#: X04434] ...
06 Dec 2004 12:17:11	459 [Thread-5] (SnpDetector.java:126) - Finding Locus-link for Accession No.: X04434
06 Dec 2004 12:17:11	553 [Thread-5] (SnpDetector.java:152) - 3480"><img src="IMG/V.gif" alt="Variation data" height=16 width=16 border=0></a></td></tr><!-- end of results --></table> <!-- white backgound table --></td></tr></table> <!-- lavender stripe backaground of table--><!-- end of main results table in the second column of the main table --></TD> <!-- ends the second column --></TR><TR valign="bottom"><TD><img …
06 Dec 2004 12:17:11	553 [Thread-5] (SnpDetector.java:153) -
06 Dec 2004 12:17:11	553 [Thread-5] (SnpDetector.java:157) - locus-link: 3480
06 Dec 2004 12:17:19	975 [Thread-5] (SnpMatcher.java:356) - 361: Processing Gene [Accession#: X06318] ...
06 Dec 2004 12:17:20	881 [Thread-5] (SnpMatcher.java:356) - 362: Processing Gene [Accession#: X06614] ...
06 Dec 2004 12:17:26	052 [Thread-5] (SnpMatcher.java:356) - 363: Processing Gene [Accession#: X13930] ...
06 Dec 2004 12:17:26	896 [Thread-5] (SnpMatcher.java:356) - 364: Processing Gene [Accession#: X14675] ...
06 Dec 2004 12:17:26	896 [Thread-5] (SnpDetector.java:126) - Finding Locus-link for Accession No.: X14675
06 Dec 2004 12:17:26	959 [Thread-5] (SnpMatcher.java:356) - 365: Processing Gene [Accession#: X87212] ...
06 Dec 2004 12:17:35	333 [Thread-5] (SnpMatcher.java:356) - 366: Processing Gene [Accession#: X16323] ...
06 Dec 2004 12:17:35	333 [Thread-5] (SnpDetector.java:126) - Finding Locus-link for Accession No.: X16323
06 Dec 2004 12:17:35	396 [Thread-5] (SnpDetector.java:152) - 3082"><img src="IMG/V.gif" alt="Variation data" height=16 width=16 border=0></a></td></tr><!-- end of results --></table> <!-- white backgound table --></td></tr></table> <!-- lavender stripe backaground of table--><!-- end of main results table in the second column of the main table --></TD> <!-- ends the second column --></TR><TR valign="bottom"><TD><img …
06 Dec 2004 12:17:35	396 [Thread-5] (SnpDetector.java:153) -
06 Dec 2004 12:17:35	396 [Thread-5] (SnpDetector.java:157) - locus-link: 3082
06 Dec 2004 12:17:36	802 [Thread-5] (SnpMatcher.java:356) - 367: Processing Gene [Accession#: X52056] ...
06 Dec 2004 12:17:40	771 [Thread-5] (SnpMatcher.java:356) - 368: Processing Gene [Accession#: U40705] ...
06 Dec 2004 12:17:56	661 [Thread-5] (SnpMatcher.java:356) - 369: Processing Gene [Accession#: S66896] ...
06 Dec 2004 12:17:59	942 [Thread-5] (SnpMatcher.java:356) - 370: Processing Gene [Accession#: S69369] ...
06 Dec 2004 12:18:01	051 [Thread-5] (SnpMatcher.java:356) - 371: Processing Gene [Accession#: S69370] ...
06 Dec 2004 12:18:01	520 [Thread-5] (SnpMatcher.java:356) - 372: Processing Gene [Accession#: S72043] ...
06 Dec 2004 12:18:01	942 [Thread-5] (SnpMatcher.java:356) - 373: Processing Gene [Accession#: S78187] ...
06 Dec 2004 12:18:16	113 [Thread-5] (SnpMatcher.java:356) - 374: Processing Gene [Accession#: S79219] ...
06 Dec 2004 12:18:17	035 [Thread-5] (SnpMatcher.java:356) - 375: Processing Gene [Accession#: S81294] ...
06 Dec 2004 12:18:17	035 [Thread-5] (SnpDetector.java:126) - Finding Locus-link for Accession No.: S81294
06 Dec 2004 12:18:17	097 [Thread-5] (SnpMatcher.java:356) - 376: Processing Gene [Accession#: X95632] ...
06 Dec 2004 12:18:20	894 [Thread-5] (SnpMatcher.java:356) - 377: Processing Gene [Accession#: U02388] ...
06 Dec 2004 12:18:30	487 [Thread-5] (SnpMatcher.java:356) - 378: Processing Gene [Accession#: U07695] ...
06 Dec 2004 12:18:35	893 [Thread-5] (SnpMatcher.java:356) - 379: Processing Gene [Accession#: U11870] ...
06 Dec 2004 12:18:37	097 [Thread-5] (SnpMatcher.java:356) - 380: Processing Gene [Accession#: U11870] ...
06 Dec 2004 12:18:41	003 [Thread-5] (SnpMatcher.java:356) - 381: Processing Gene [Accession#: U12140] ...
06 Dec 2004 12:18:47	206 [Thread-5] (SnpMatcher.java:356) - 382: Processing Gene [Accession#: U12140] ...
06 Dec 2004 12:18:52	049 [Thread-5] (SnpMatcher.java:356) - 383: Processing Gene [Accession#: U18321] ...
06 Dec 2004 12:19:01	127 [Thread-5] (SnpMatcher.java:356) - 384: Processing Gene [Accession#: U20657] ...
06 Dec 2004 12:19:02	267 [Thread-5] (SnpMatcher.java:356) - 385: Processing Gene [Accession#: U22970] ...
06 Dec 2004 12:19:10	798 [Thread-5] (SnpMatcher.java:356) - 386: Processing Gene [Accession#: U32659] ...
06 Dec 2004 12:19:15	470 [Thread-5] (SnpMatcher.java:356) - 387: Processing Gene [Accession#: X95632] ...
06 Dec 2004 12:19:16	611 [Thread-5] (SnpMatcher.java:356) - 388: Processing Gene [Accession#: U40622] ...
06 Dec 2004 12:19:20	220 [Thread-5] (SnpMatcher.java:356) - 389: Processing Gene [Accession#: U40705] ...
06 Dec 2004 12:19:35	813 [Thread-5] (SnpMatcher.java:356) - 390: Processing Gene [Accession#: M84820] ...
06 Dec 2004 12:19:36	751 [Thread-5] (SnpMatcher.java:356) - 391: Processing Gene [Accession#: M87770] ...
06 Dec 2004 12:20:04	765 [Thread-5] (SnpMatcher.java:356) - 392: Processing Gene [Accession#: M93426] ...
06 Dec 2004 12:20:14	140 [Thread-5] (SnpMatcher.java:356) - 393: Processing Gene [Accession#: M26062] ...
06 Dec 2004 12:20:30	108 [Thread-5] (SnpMatcher.java:356) - 394: Processing Gene [Accession#: M26880] ...
06 Dec 2004 12:23:39	523 [Thread-5] (SnpMatcher.java:356) - 395: Processing Gene [Accession#: M26880] ...
06 Dec 2004 12:27:06	782 [Thread-5] (SnpMatcher.java:356) - 396: Processing Gene [Accession#: M27492] ...
06 Dec 2004 12:27:22	016 [Thread-5] (SnpMatcher.java:356) - 397: Processing Gene [Accession#: M28130] ...
06 Dec 2004 12:27:26	047 [Thread-5] (SnpMatcher.java:356) - 398: Processing Gene [Accession#: U65402] ...
06 Dec 2004 12:27:26	532 [Thread-5] (SnpMatcher.java:356) - 399: Processing Gene [Accession#: M29696] ...
06 Dec 2004 12:27:31	891 [Thread-5] (SnpMatcher.java:356) - 400: Processing Gene [Accession#: M29874] ...
06 Dec 2004 12:28:00	609 [Thread-5] (SnpMatcher.java:356) - 401: Processing Gene [Accession#: M31165] ...
06 Dec 2004 12:28:01	796 [Thread-5] (SnpMatcher.java:356) - 402: Processing Gene [Accession#: M31523] ...
06 Dec 2004 12:28:31	608 [Thread-5] (SnpMatcher.java:356) - 403: Processing Gene [Accession#: M31523] ...
06 Dec 2004 12:28:57	310 [Thread-5] (SnpMatcher.java:356) - 404: Processing Gene [Accession#: M32304] ...
06 Dec 2004 12:29:00	701 [Thread-5] (SnpMatcher.java:356) - 405: Processing Gene [Accession#: M36067] ...
06 Dec 2004 12:29:01	607 [Thread-5] (SnpMatcher.java:356) - 406: Processing Gene [Accession#: M58603] ...
06 Dec 2004 12:29:05	857 [Thread-5] (SnpMatcher.java:356) - 407: Processing Gene [Accession#: M58603] ...
06 Dec 2004 12:29:07	325 [Thread-5] (SnpMatcher.java:356) - 408: Processing Gene [Accession#: M59371] ...
06 Dec 2004 12:29:20	278 [Thread-5] (SnpMatcher.java:356) - 409: Processing Gene [Accession#: U65404] ...
06 Dec 2004 12:29:21	841 [Thread-5] (SnpMatcher.java:356) - 410: Processing Gene [Accession#: M60828] ...
06 Dec 2004 12:29:21	841 [Thread-5] (SnpDetector.java:126) - Finding Locus-link for Accession No.: M60828
06 Dec 2004 12:29:21	903 [Thread-5] (SnpDetector.java:152) - 2252"><img src="IMG/V.gif" alt="Variation data" height=16 width=16 border=0></a></td></tr><!-- end of results --></table> <!-- white backgound table --></td></tr></table> <!-- lavender stripe backaground of table--><!-- end of main results table in the second column of the main table --></TD> <!-- ends the second column --></TR><TR valign="bottom"><TD><img …
06 Dec 2004 12:29:21	903 [Thread-5] (SnpDetector.java:153) -
06 Dec 2004 12:29:21	903 [Thread-5] (SnpDetector.java:157) - locus-link: 2252
06 Dec 2004 12:30:15	324 [Thread-5] (SnpMatcher.java:356) - 411: Processing Gene [Accession#: M62303] ...
06 Dec 2004 12:30:15	792 [Thread-5] (SnpMatcher.java:356) - 412: Processing Gene [Accession#: M63488] ...
06 Dec 2004 12:30:21	433 [Thread-5] (SnpMatcher.java:356) - 413: Processing Gene [Accession#: M64929] ...
06 Dec 2004 12:30:26	542 [Thread-5] (SnpMatcher.java:356) - 414: Processing Gene [Accession#: M64930] ...
06 Dec 2004 12:30:26	542 [Thread-5] (SnpDetector.java:126) - Finding Locus-link for Accession No.: M64930
06 Dec 2004 12:30:26	589 [Thread-5] (SnpDetector.java:152) - 5521"><img src="IMG/V.gif" alt="Variation data" height=16 width=16 border=0></a></td></tr><!-- end of results --></table> <!-- white backgound table --></td></tr></table> <!-- lavender stripe backaground of table--><!-- end of main results table in the second column of the main table --></TD> <!-- ends the second column --></TR><TR valign="bottom"><TD><img …
06 Dec 2004 12:30:26	589 [Thread-5] (SnpDetector.java:153) -
06 Dec 2004 12:30:26	589 [Thread-5] (SnpDetector.java:157) - locus-link: 5521
06 Dec 2004 12:30:32	495 [Thread-5] (SnpMatcher.java:356) - 415: Processing Gene [Accession#: M77349] ...
06 Dec 2004 12:30:41	229 [Thread-5] (SnpMatcher.java:356) - 416: Processing Gene [Accession#: M83738] ...
06 Dec 2004 12:30:41	604 [Thread-5] (SnpMatcher.java:356) - 417: Processing Gene [Accession#: M22005] ...
06 Dec 2004 12:30:41	604 [Thread-5] (SnpDetector.java:126) - Finding Locus-link for Accession No.: M22005
06 Dec 2004 12:30:41	651 [Thread-5] (SnpMatcher.java:356) - 418: Processing Gene [Accession#: J03258] ...
06 Dec 2004 12:31:01	197 [Thread-5] (SnpMatcher.java:356) - 419: Processing Gene [Accession#: J03779] ...
06 Dec 2004 12:31:20	556 [Thread-5] (SnpMatcher.java:356) - 420: Processing Gene [Accession#: U66464] ...
06 Dec 2004 12:31:21	556 [Thread-5] (SnpMatcher.java:356) - 421: Processing Gene [Accession#: L00137] ...
06 Dec 2004 12:31:21	994 [Thread-5] (SnpMatcher.java:356) - 422: Processing Gene [Accession#: L04751] ...
06 Dec 2004 12:31:31	915 [Thread-5] (SnpMatcher.java:356) - 423: Processing Gene [Accession#: L16862] ...
06 Dec 2004 12:31:40	884 [Thread-5] (SnpMatcher.java:356) - 424: Processing Gene [Accession#: L20348] ...
06 Dec 2004 12:31:41	853 [Thread-5] (SnpMatcher.java:356) - 425: Processing Gene [Accession#: L25080] ...
06 Dec 2004 12:31:51	962 [Thread-5] (SnpMatcher.java:356) - 426: Processing Gene [Accession#: L25081] ...
06 Dec 2004 12:32:00	727 [Thread-5] (SnpMatcher.java:356) - 427: Processing Gene [Accession#: L27560] ...
06 Dec 2004 12:32:01	368 [Thread-5] (SnpMatcher.java:356) - 428: Processing Gene [Accession#: L32976] ...
06 Dec 2004 12:32:06	633 [Thread-5] (SnpMatcher.java:356) - 429: Processing Gene [Accession#: L32976] ...
06 Dec 2004 12:32:12	727 [Thread-5] (SnpMatcher.java:356) - 430: Processing Gene [Accession#: L34587] ...
06 Dec 2004 12:32:16	242 [Thread-5] (SnpMatcher.java:356) - 431: Processing Gene [Accession#: U67988] ...
06 Dec 2004 12:32:20	602 [Thread-5] (SnpMatcher.java:356) - 432: Processing Gene [Accession#: M13207] ...
06 Dec 2004 12:32:26	148 [Thread-5] (GeneInfo.java:71) - Probe(Probe ID:1400_at; X: 346; Y: 613) doesn't exist in gene-sequence(Gene Ident: M13207; Locus ID: 1437; GI: )
06 Dec 2004 12:32:26	164 [Thread-5] (GeneInfo.java:71) - Probe(Probe ID:1400_at; X: 605; Y: 343) doesn't exist in gene-sequence(Gene Ident: M13207; Locus ID: 1437; GI: )
06 Dec 2004 12:32:26	164 [Thread-5] (SnpMatcher.java:356) - 433: Processing Gene [Accession#: M13207] ...
06 Dec 2004 12:32:32	211 [Thread-5] (SnpMatcher.java:356) - 434: Processing Gene [Accession#: M16038] ...
06 Dec 2004 12:32:36	929 [Thread-5] (SnpMatcher.java:356) - 435: Processing Gene [Accession#: M21121] ...
06 Dec 2004 12:32:40	882 [Thread-5] (SnpMatcher.java:356) - 436: Processing Gene [Accession#: M21121] ...
06 Dec 2004 12:32:41	789 [Thread-5] (SnpMatcher.java:356) - 437: Processing Gene [Accession#: M21121] ...
06 Dec 2004 12:32:46	929 [Thread-5] (SnpMatcher.java:356) - 438: Processing Gene [Accession#: M21985] ...
06 Dec 2004 12:32:51	882 [Thread-5] (SnpMatcher.java:356) - 439: Processing Gene [Accession#: M21985] ...
06 Dec 2004 12:32:55	991 [Thread-5] (SnpMatcher.java:356) - 440: Processing Gene [Accession#: J02986] ...
06 Dec 2004 12:32:56	538 [Thread-5] (SnpMatcher.java:356) - 441: Processing Gene [Accession#: J03161] ...
06 Dec 2004 12:33:01	741 [Thread-5] (SnpMatcher.java:356) - 442: Processing Gene [Accession#: U68063] ...
06 Dec 2004 12:33:05	788 [Thread-5] (SnpMatcher.java:356) - 443: Processing Gene [Accession#: J03258] ...
06 Dec 2004 12:33:21	428 [Thread-5] (SnpMatcher.java:356) - 444: Processing Gene [Accession#: D16154] ...
06 Dec 2004 12:33:22	163 [Thread-5] (SnpMatcher.java:356) - 445: Processing Gene [Accession#: D16154] ...
06 Dec 2004 12:33:25	850 [Thread-5] (SnpMatcher.java:356) - 446: Processing Gene [Accession#: D26561] ...
06 Dec 2004 12:33:25	850 [Thread-5] (SnpDetector.java:126) - Finding Locus-link for Accession No.: D26561
06 Dec 2004 12:33:26	459 [Thread-5] (SnpMatcher.java:356) - 447: Processing Gene [Accession#: D26561] ...
06 Dec 2004 12:33:26	459 [Thread-5] (SnpDetector.java:126) - Finding Locus-link for Accession No.: D26561
06 Dec 2004 12:33:26	506 [Thread-5] (SnpMatcher.java:356) - 448: Processing Gene [Accession#: D26561] ...
06 Dec 2004 12:33:26	522 [Thread-5] (SnpDetector.java:126) - Finding Locus-link for Accession No.: D26561
06 Dec 2004 12:33:26	569 [Thread-5] (SnpMatcher.java:356) - 449: Processing Gene [Accession#: D26561] ...
06 Dec 2004 12:33:26	569 [Thread-5] (SnpDetector.java:126) - Finding Locus-link for Accession No.: D26561
06 Dec 2004 12:33:26	616 [Thread-5] (SnpMatcher.java:356) - 450: Processing Gene [Accession#: D26561] ...
06 Dec 2004 12:33:26	616 [Thread-5] (SnpDetector.java:126) - Finding Locus-link for Accession No.: D26561
06 Dec 2004 12:33:26	662 [Thread-5] (SnpMatcher.java:356) - 451: Processing Gene [Accession#: D29675] ...
06 Dec 2004 12:33:27	272 [Thread-5] (SnpMatcher.java:356) - 452: Processing Gene [Accession#: D29675] ...
06 Dec 2004 12:33:27	662 [Thread-5] (SnpMatcher.java:356) - 453: Processing Gene [Accession#: U75276] ...
06 Dec 2004 12:33:36	881 [Thread-5] (SnpMatcher.java:356) - 454: Processing Gene [Accession#: D30655] ...
06 Dec 2004 12:33:41	850 [Thread-5] (SnpMatcher.java:356) - 455: Processing Gene [Accession#: D30742] ...
06 Dec 2004 12:33:46	396 [Thread-5] (SnpMatcher.java:356) - 456: Processing Gene [Accession#: D30742] ...
06 Dec 2004 12:33:47	646 [Thread-5] (SnpMatcher.java:356) - 457: Processing Gene [Accession#: D78514] ...
06 Dec 2004 12:33:52	037 [Thread-5] (SnpMatcher.java:356) - 458: Processing Gene [Accession#: D78577] ...
06 Dec 2004 12:33:56	474 [Thread-5] (SnpMatcher.java:356) - 459: Processing Gene [Accession#: D88795] ...
06 Dec 2004 12:33:57	115 [Thread-5] (SnpMatcher.java:356) - 460: Processing Gene [Accession#: D89077] ...
06 Dec 2004 12:34:05	818 [Thread-5] (SnpMatcher.java:356) - 461: Processing Gene [Accession#: D89077] ...
06 Dec 2004 12:34:12	427 [Thread-5] (SnpMatcher.java:356) - 462: Processing Gene [Accession#: HG3313-HT3490] ...
06 Dec 2004 12:34:12	427 [Thread-5] (SnpMatcher.java:362) - Gene [Accession#: HG3313-HT3490] was dropped from SNP Detection Routine (because corresponding probeset is missing in Probeset Info File)
06 Dec 2004 12:34:12	427 [Thread-5] (SnpMatcher.java:356) - 463: Processing Gene [Accession#: U75308] ...
06 Dec 2004 12:34:17	067 [Thread-5] (SnpMatcher.java:356) - 464: Processing Gene [Accession#: J00306] ...
06 Dec 2004 12:34:17	536 [Thread-5] (SnpMatcher.java:356) - 465: Processing Gene [Accession#: J02843] ...
06 Dec 2004 12:34:31	880 [Thread-5] (GeneInfo.java:71) - Probe(Probe ID:1431_at; X: 431; Y: 431) doesn't exist in gene-sequence(Gene Ident: J02843; Locus ID: 1571; GI: )
06 Dec 2004 12:34:31	880 [Thread-5] (GeneInfo.java:71) - Probe(Probe ID:1431_at; X: 501; Y: 75) doesn't exist in gene-sequence(Gene Ident: J02843; Locus ID: 1571; GI: )
06 Dec 2004 12:34:31	880 [Thread-5] (SnpMatcher.java:356) - 466: Processing Gene [Accession#: D16105] ...
06 Dec 2004 12:34:32	864 [Thread-5] (SnpMatcher.java:356) - 467: Processing Gene [Accession#: U68019] ...
06 Dec 2004 12:34:37	129 [Thread-5] (SnpMatcher.java:356) - 468: Processing Gene [Accession#: U92436] ...
06 Dec 2004 12:34:47	848 [Thread-5] (SnpMatcher.java:356) - 469: Processing Gene [Accession#: V00540] ...
06 Dec 2004 12:34:47	848 [Thread-5] (SnpDetector.java:126) - Finding Locus-link for Accession No.: V00540
06 Dec 2004 12:34:47	910 [Thread-5] (SnpDetector.java:152) - 3452"><img src="IMG/V.gif" alt="Variation data" height=16 width=16 border=0></a></td></tr><!-- end of results --></table> <!-- white backgound table --></td></tr></table> <!-- lavender stripe backaground of table--><!-- end of main results table in the second column of the main table --></TD> <!-- ends the second column --></TR><TR valign="bottom"><TD><img …
06 Dec 2004 12:34:47	910 [Thread-5] (SnpDetector.java:153) -
06 Dec 2004 12:34:47	910 [Thread-5] (SnpDetector.java:157) - locus-link: 3452
06 Dec 2004 12:35:06	910 [Thread-5] (SnpMatcher.java:356) - 470: Processing Gene [Accession#: X16866] ...
06 Dec 2004 12:35:07	597 [Thread-5] (SnpMatcher.java:356) - 471: Processing Gene [Accession#: X52479] ...
06 Dec 2004 12:35:12	566 [Thread-5] (SnpMatcher.java:356) - 472: Processing Gene [Accession#: X75208] ...
06 Dec 2004 12:35:17	472 [Thread-5] (SnpMatcher.java:356) - 473: Processing Gene [Accession#: X75346] ...
06 Dec 2004 12:35:18	097 [Thread-5] (SnpMatcher.java:356) - 474: Processing Gene [Accession#: U75309] ...
06 Dec 2004 12:35:22	613 [Thread-5] (SnpMatcher.java:356) - 475: Processing Gene [Accession#: X83490] ...
06 Dec 2004 12:35:26	566 [Thread-5] (SnpMatcher.java:356) - 476: Processing Gene [Accession#: X83492] ...
06 Dec 2004 12:35:27	550 [Thread-5] (SnpMatcher.java:356) - 477: Processing Gene [Accession#: X99101] ...
06 Dec 2004 12:35:32	628 [Thread-5] (SnpMatcher.java:356) - 478: Processing Gene [Accession#: Y08302] ...
06 Dec 2004 12:35:36	440 [Thread-5] (SnpMatcher.java:356) - 479: Processing Gene [Accession#: AB003177] ...
06 Dec 2004 12:35:37	081 [Thread-5] (SnpMatcher.java:356) - 480: Processing Gene [Accession#: AF014958] ...
06 Dec 2004 12:35:42	534 [Thread-5] (SnpMatcher.java:356) - 481: Processing Gene [Accession#: D00760] ...
06 Dec 2004 12:35:43	096 [Thread-5] (SnpMatcher.java:356) - 482: Processing Gene [Accession#: D00761] ...
06 Dec 2004 12:35:47	112 [Thread-5] (SnpMatcher.java:356) - 483: Processing Gene [Accession#: D00762] ...
06 Dec 2004 12:35:52	534 [Thread-5] (SnpMatcher.java:356) - 484: Processing Gene [Accession#: D00763] ...
06 Dec 2004 12:35:57	580 [Thread-5] (SnpMatcher.java:356) - 485: Processing Gene [Accession#: U80628] ...
06 Dec 2004 12:36:02	159 [Thread-5] (SnpMatcher.java:356) - 486: Processing Gene [Accession#: D00763] ...
06 Dec 2004 12:36:06	752 [Thread-5] (SnpMatcher.java:356) - 487: Processing Gene [Accession#: D13666] ...
06 Dec 2004 12:36:13	252 [Thread-5] (SnpMatcher.java:356) - 488: Processing Gene [Accession#: U24576] ...
06 Dec 2004 12:36:18	049 [Thread-5] (SnpMatcher.java:356) - 489: Processing Gene [Accession#: U68018] ...
06 Dec 2004 12:36:26	455 [Thread-5] (SnpMatcher.java:356) - 490: Processing Gene [Accession#: U68019] ...
06 Dec 2004 12:36:27	533 [Thread-5] (SnpMatcher.java:356) - 491: Processing Gene [Accession#: M61855] ...
06 Dec 2004 12:36:27	533 [Thread-5] (SnpDetector.java:126) - Finding Locus-link for Accession No.: M61855
06 Dec 2004 12:36:27	595 [Thread-5] (SnpDetector.java:152) - 1559"><img src="IMG/V.gif" alt="Variation data" height=16 width=16 border=0></a></td></tr><!-- end of results --></table> <!-- white backgound table --></td></tr></table> <!-- lavender stripe backaground of table--><!-- end of main results table in the second column of the main table --></TD> <!-- ends the second column --></TR><TR valign="bottom"><TD><img …
06 Dec 2004 12:36:27	595 [Thread-5] (SnpDetector.java:153) -
06 Dec 2004 12:36:27	595 [Thread-5] (SnpDetector.java:157) - locus-link: 1559
06 Dec 2004 12:36:28	095 [Thread-5] (SnpMatcher.java:356) - 492: Processing Gene [Accession#: M63838] ...
06 Dec 2004 12:36:37	876 [Thread-5] (SnpMatcher.java:356) - 493: Processing Gene [Accession#: M64174] ...
06 Dec 2004 12:36:41	986 [Thread-5] (SnpMatcher.java:356) - 494: Processing Gene [Accession#: M64572] ...
06 Dec 2004 12:36:42	923 [Thread-5] (SnpMatcher.java:356) - 495: Processing Gene [Accession#: M68941] ...
06 Dec 2004 12:36:46	392 [Thread-5] (SnpMatcher.java:356) - 496: Processing Gene [Accession#: U80987] ...
06 Dec 2004 12:36:46	907 [Thread-5] (SnpMatcher.java:356) - 497: Processing Gene [Accession#: M68941] ...
06 Dec 2004 12:36:47	626 [Thread-5] (SnpMatcher.java:356) - 498: Processing Gene [Accession#: M69043] ...
06 Dec 2004 12:37:01	094 [Thread-5] (SnpMatcher.java:356) - 499: Processing Gene [Accession#: M80397] ...
06 Dec 2004 12:37:12	282 [Thread-5] (SnpMatcher.java:356) - 500: Processing Gene [Accession#: M93425] ...
06 Dec 2004 12:37:17	078 [Thread-5] (SnpMatcher.java:356) - 501: Processing Gene [Accession#: S73149] ...
06 Dec 2004 12:37:17	078 [Thread-5] (SnpDetector.java:126) - Finding Locus-link for Accession No.: S73149
06 Dec 2004 12:37:17	141 [Thread-5] (SnpMatcher.java:356) - 502: Processing Gene [Accession#: S75881] ...
06 Dec 2004 12:37:17	625 [Thread-5] (SnpMatcher.java:356) - 503: Processing Gene [Accession#: S81661] ...
06 Dec 2004 12:37:17	625 [Thread-5] (SnpDetector.java:126) - Finding Locus-link for Accession No.: S81661
06 Dec 2004 12:37:17	688 [Thread-5] (SnpDetector.java:152) - 2252"><img src="IMG/V.gif" alt="Variation data" height=16 width=16 border=0></a></td></tr><!-- end of results --></table> <!-- white backgound table --></td></tr></table> <!-- lavender stripe backaground of table--><!-- end of main results table in the second column of the main table --></TD> <!-- ends the second column --></TR><TR valign="bottom"><TD><img …
06 Dec 2004 12:37:17	688 [Thread-5] (SnpDetector.java:153) -
06 Dec 2004 12:37:17	688 [Thread-5] (SnpDetector.java:157) - locus-link: 2252
06 Dec 2004 12:37:22	156 [Thread-5] (SnpMatcher.java:356) - 504: Processing Gene [Accession#: U12535] ...
06 Dec 2004 12:37:32	297 [Thread-5] (SnpMatcher.java:356) - 505: Processing Gene [Accession#: U12595] ...
06 Dec 2004 12:37:37	484 [Thread-5] (SnpMatcher.java:356) - 506: Processing Gene [Accession#: U12779] ...
06 Dec 2004 12:37:37	953 [Thread-5] (SnpMatcher.java:356) - 507: Processing Gene [Accession#: U81802] ...
06 Dec 2004 12:37:42	328 [Thread-5] (SnpMatcher.java:356) - 508: Processing Gene [Accession#: U21090] ...
06 Dec 2004 12:37:43	218 [Thread-5] (SnpMatcher.java:356) - 509: Processing Gene [Accession#: U22376] ...
06 Dec 2004 12:37:46	609 [Thread-5] (SnpMatcher.java:356) - 510: Processing Gene [Accession#: U22376] ...
06 Dec 2004 12:37:47	078 [Thread-5] (SnpMatcher.java:356) - 511: Processing Gene [Accession#: U22376] ...
06 Dec 2004 12:37:47	593 [Thread-5] (SnpMatcher.java:356) - 512: Processing Gene [Accession#: U22376] ...
06 Dec 2004 12:37:48	078 [Thread-5] (SnpMatcher.java:356) - 513: Processing Gene [Accession#: U22376] ...
06 Dec 2004 12:37:48	500 [Thread-5] (SnpMatcher.java:356) - 514: Processing Gene [Accession#: U22376] ...
06 Dec 2004 12:37:52	374 [Thread-5] (SnpMatcher.java:356) - 515: Processing Gene [Accession#: M61853] ...
06 Dec 2004 12:37:52	374 [Thread-5] (SnpDetector.java:126) - Finding Locus-link for Accession No.: M61853
06 Dec 2004 12:37:52	437 [Thread-5] (SnpDetector.java:152) - 1562"><img src="IMG/V.gif" alt="Variation data" height=16 width=16 border=0></a></td></tr><!-- end of results --></table> <!-- white backgound table --></td></tr></table> <!-- lavender stripe backaground of table--><!-- end of main results table in the second column of the main table --></TD> <!-- ends the second column --></TR><TR valign="bottom"><TD><img …
06 Dec 2004 12:37:52	437 [Thread-5] (SnpDetector.java:153) -
06 Dec 2004 12:37:52	437 [Thread-5] (SnpDetector.java:157) - locus-link: 1562
06 Dec 2004 12:37:52	984 [Thread-5] (SnpMatcher.java:356) - 516: Processing Gene [Accession#: L10717] ...
06 Dec 2004 12:37:52	999 [Thread-5] (SnpDetector.java:126) - Finding Locus-link for Accession No.: L10717
06 Dec 2004 12:37:53	046 [Thread-5] (SnpMatcher.java:356) - 517: Processing Gene [Accession#: L10717] ...
06 Dec 2004 12:37:53	046 [Thread-5] (SnpDetector.java:126) - Finding Locus-link for Accession No.: L10717
06 Dec 2004 12:37:53	109 [Thread-5] (SnpMatcher.java:356) - 518: Processing Gene [Accession#: U82130] ...
06 Dec 2004 12:38:01	437 [Thread-5] (SnpMatcher.java:356) - 519: Processing Gene [Accession#: L12723] ...
06 Dec 2004 12:38:01	999 [Thread-5] (SnpMatcher.java:356) - 520: Processing Gene [Accession#: L23808] ...
06 Dec 2004 12:38:02	968 [Thread-5] (SnpMatcher.java:356) - 521: Processing Gene [Accession#: L23808] ...
06 Dec 2004 12:38:06	483 [Thread-5] (SnpMatcher.java:356) - 522: Processing Gene [Accession#: L34059] ...
06 Dec 2004 12:38:12	843 [Thread-5] (SnpMatcher.java:356) - 523: Processing Gene [Accession#: L34060] ...
06 Dec 2004 12:38:16	499 [Thread-5] (SnpMatcher.java:356) - 524: Processing Gene [Accession#: L36642] ...
06 Dec 2004 12:38:18	124 [Thread-5] (SnpMatcher.java:356) - 525: Processing Gene [Accession#: L37127] ...
06 Dec 2004 12:38:26	467 [Thread-5] (SnpMatcher.java:356) - 526: Processing Gene [Accession#: L38487] ...
06 Dec 2004 12:38:26	467 [Thread-5] (SnpDetector.java:126) - Finding Locus-link for Accession No.: L38487
06 Dec 2004 12:38:26	530 [Thread-5] (SnpDetector.java:152) - 2101"><img src="IMG/V.gif" alt="Variation data" height=16 width=16 border=0></a></td></tr><!-- end of results --></table> <!-- white backgound table --></td></tr></table> <!-- lavender stripe backaground of table--><!-- end of main results table in the second column of the main table --></TD> <!-- ends the second column --></TR><TR valign="bottom"><TD><img …
06 Dec 2004 12:38:26	530 [Thread-5] (SnpDetector.java:153) -
06 Dec 2004 12:38:26	530 [Thread-5] (SnpDetector.java:157) - locus-link: 2101
06 Dec 2004 12:38:28	327 [Thread-5] (SnpMatcher.java:356) - 527: Processing Gene [Accession#: L77886] ...
06 Dec 2004 12:38:36	311 [Thread-5] (SnpMatcher.java:356) - 528: Processing Gene [Accession#: M19720] ...
06 Dec 2004 12:38:37	592 [Thread-5] (SnpMatcher.java:356) - 529: Processing Gene [Accession#: U88629] ...
06 Dec 2004 12:38:38	233 [Thread-5] (SnpMatcher.java:356) - 530: Processing Gene [Accession#: M19720] ...
06 Dec 2004 12:38:38	233 [Thread-5] (SnpDetector.java:126) - Finding Locus-link for Accession No.: M19720
06 Dec 2004 12:38:38	295 [Thread-5] (SnpDetector.java:152) - 4610"><img src="IMG/V.gif" alt="Variation data" height=16 width=16 border=0></a></td></tr><!-- end of results --></table> <!-- white backgound table --></td></tr></table> <!-- lavender stripe backaground of table--><!-- end of main results table in the second column of the main table --></TD> <!-- ends the second column --></TR><TR valign="bottom"><TD><img …
06 Dec 2004 12:38:38	295 [Thread-5] (SnpDetector.java:153) -
06 Dec 2004 12:38:38	295 [Thread-5] (SnpDetector.java:157) - locus-link: 4610
06 Dec 2004 12:38:41	733 [Thread-5] (SnpMatcher.java:356) - 531: Processing Gene [Accession#: M31166] ...
06 Dec 2004 12:38:43	483 [Thread-5] (SnpMatcher.java:356) - 532: Processing Gene [Accession#: M33317] ...
06 Dec 2004 12:38:46	717 [Thread-5] (SnpMatcher.java:356) - 533: Processing Gene [Accession#: M33318] ...
06 Dec 2004 12:39:07	873 [Thread-5] (SnpMatcher.java:356) - 534: Processing Gene [Accession#: M33318] ...
06 Dec 2004 12:39:28	622 [Thread-5] (SnpMatcher.java:356) - 535: Processing Gene [Accession#: M34057] ...
06 Dec 2004 12:39:38	450 [Thread-5] (SnpMatcher.java:356) - 536: Processing Gene [Accession#: M34668] ...
06 Dec 2004 12:39:43	184 [Thread-5] (SnpMatcher.java:356) - 537: Processing Gene [Accession#: L04270] ...
06 Dec 2004 12:39:48	496 [Thread-5] (SnpMatcher.java:356) - 538: Processing Gene [Accession#: L05148] ...
06 Dec 2004 12:39:52	762 [Thread-5] (SnpMatcher.java:356) - 539: Processing Gene [Accession#: L10413] ...
06 Dec 2004 12:39:56	949 [Thread-5] (SnpMatcher.java:356) - 540: Processing Gene [Accession#: U90426] ...
06 Dec 2004 12:39:57	449 [Thread-5] (SnpMatcher.java:356) - 541: Processing Gene [Accession#: X51630] ...
06 Dec 2004 12:40:18	199 [Thread-5] (SnpMatcher.java:356) - 542: Processing Gene [Accession#: X57025] ...
06 Dec 2004 12:41:01	967 [Thread-5] (SnpMatcher.java:356) - 543: Processing Gene [Accession#: X95152] ...
06 Dec 2004 12:41:02	983 [Thread-5] (GeneInfo.java:71) - Probe(Probe ID:1503_at; X: 108; Y: 597) doesn't exist in gene-sequence(Gene Ident: X95152; Locus ID: 675; GI: )
06 Dec 2004 12:41:02	983 [Thread-5] (GeneInfo.java:71) - Probe(Probe ID:1503_at; X: 133; Y: 623) doesn't exist in gene-sequence(Gene Ident: X95152; Locus ID: 675; GI: )
06 Dec 2004 12:41:02	983 [Thread-5] (GeneInfo.java:71) - Probe(Probe ID:1503_at; X: 298; Y: 493) doesn't exist in gene-sequence(Gene Ident: X95152; Locus ID: 675; GI: )
06 Dec 2004 12:41:02	983 [Thread-5] (GeneInfo.java:71) - Probe(Probe ID:1503_at; X: 328; Y: 479) doesn't exist in gene-sequence(Gene Ident: X95152; Locus ID: 675; GI: )
06 Dec 2004 12:41:02	999 [Thread-5] (GeneInfo.java:71) - Probe(Probe ID:1503_at; X: 343; Y: 483) doesn't exist in gene-sequence(Gene Ident: X95152; Locus ID: 675; GI: )
06 Dec 2004 12:41:02	999 [Thread-5] (GeneInfo.java:71) - Probe(Probe ID:1503_at; X: 359; Y: 479) doesn't exist in gene-sequence(Gene Ident: X95152; Locus ID: 675; GI: )
06 Dec 2004 12:41:02	999 [Thread-5] (GeneInfo.java:71) - Probe(Probe ID:1503_at; X: 388; Y: 371) doesn't exist in gene-sequence(Gene Ident: X95152; Locus ID: 675; GI: )
06 Dec 2004 12:41:02	999 [Thread-5] (GeneInfo.java:71) - Probe(Probe ID:1503_at; X: 488; Y: 213) doesn't exist in gene-sequence(Gene Ident: X95152; Locus ID: 675; GI: )
06 Dec 2004 12:41:02	999 [Thread-5] (GeneInfo.java:71) - Probe(Probe ID:1503_at; X: 492; Y: 363) doesn't exist in gene-sequence(Gene Ident: X95152; Locus ID: 675; GI: )
06 Dec 2004 12:41:02	999 [Thread-5] (GeneInfo.java:71) - Probe(Probe ID:1503_at; X: 496; Y: 601) doesn't exist in gene-sequence(Gene Ident: X95152; Locus ID: 675; GI: )
06 Dec 2004 12:41:02	999 [Thread-5] (GeneInfo.java:71) - Probe(Probe ID:1503_at; X: 567; Y: 183) doesn't exist in gene-sequence(Gene Ident: X95152; Locus ID: 675; GI: )
06 Dec 2004 12:41:02	999 [Thread-5] (GeneInfo.java:71) - Probe(Probe ID:1503_at; X: 599; Y: 347) doesn't exist in gene-sequence(Gene Ident: X95152; Locus ID: 675; GI: )
06 Dec 2004 12:41:02	999 [Thread-5] (GeneInfo.java:71) - Probe(Probe ID:1503_at; X: 599; Y: 459) doesn't exist in gene-sequence(Gene Ident: X95152; Locus ID: 675; GI: )
06 Dec 2004 12:41:02	999 [Thread-5] (GeneInfo.java:71) - Probe(Probe ID:1503_at; X: 614; Y: 513) doesn't exist in gene-sequence(Gene Ident: X95152; Locus ID: 675; GI: )
06 Dec 2004 12:41:02	999 [Thread-5] (GeneInfo.java:71) - Probe(Probe ID:1503_at; X: 624; Y: 525) doesn't exist in gene-sequence(Gene Ident: X95152; Locus ID: 675; GI: )
06 Dec 2004 12:41:02	999 [Thread-5] (GeneInfo.java:71) - Probe(Probe ID:1503_at; X: 628; Y: 79) doesn't exist in gene-sequence(Gene Ident: X95152; Locus ID: 675; GI: )
06 Dec 2004 12:41:02	999 [Thread-5] (SnpMatcher.java:356) - 544: Processing Gene [Accession#: Z70276] ...
06 Dec 2004 12:41:03	515 [Thread-5] (SnpMatcher.java:356) - 545: Processing Gene [Accession#: D00596] ...
06 Dec 2004 12:41:18	362 [Thread-5] (GeneInfo.java:71) - Probe(Probe ID:1505_at; X: 165; Y: 545) doesn't exist in gene-sequence(Gene Ident: D00596; Locus ID: 7298; GI: )
06 Dec 2004 12:41:18	362 [Thread-5] (GeneInfo.java:71) - Probe(Probe ID:1505_at; X: 205; Y: 621) doesn't exist in gene-sequence(Gene Ident: D00596; Locus ID: 7298; GI: )
06 Dec 2004 12:41:18	378 [Thread-5] (GeneInfo.java:71) - Probe(Probe ID:1505_at; X: 492; Y: 237) doesn't exist in gene-sequence(Gene Ident: D00596; Locus ID: 7298; GI: )
06 Dec 2004 12:41:18	378 [Thread-5] (SnpMatcher.java:356) - 546: Processing Gene [Accession#: D11086] ...
06 Dec 2004 12:41:18	753 [Thread-5] (SnpMatcher.java:356) - 547: Processing Gene [Accession#: D11151] ...
06 Dec 2004 12:41:27	787 [Thread-5] (SnpMatcher.java:356) - 548: Processing Gene [Accession#: D25303] ...
06 Dec 2004 12:41:28	693 [Thread-5] (SnpMatcher.java:356) - 549: Processing Gene [Accession#: D83646] ...
06 Dec 2004 12:41:36	570 [Thread-5] (SnpMatcher.java:356) - 550: Processing Gene [Accession#: U96115] ...
06 Dec 2004 12:41:37	180 [Thread-5] (SnpMatcher.java:356) - 551: Processing Gene [Accession#: D83646] ...
06 Dec 2004 12:41:41	993 [Thread-5] (SnpMatcher.java:356) - 552: Processing Gene [Accession#: D84361] ...
06 Dec 2004 12:41:43	431 [Thread-5] (SnpMatcher.java:356) - 553: Processing Gene [Accession#: D86550] ...
06 Dec 2004 12:42:38	586 [Thread-5] (SnpMatcher.java:356) - 554: Processing Gene [Accession#: HG2261-HT2352] ...
06 Dec 2004 12:42:38	586 [Thread-5] (SnpMatcher.java:362) - Gene [Accession#: HG2261-HT2352] was dropped from SNP Detection Routine (because corresponding probeset is missing in Probeset Info File)
06 Dec 2004 12:42:38	586 [Thread-5] (SnpMatcher.java:356) - 555: Processing Gene [Accession#: HG2261-HT2352] ...
06 Dec 2004 12:42:38	586 [Thread-5] (SnpMatcher.java:362) - Gene [Accession#: HG2261-HT2352] was dropped from SNP Detection Routine (because corresponding probeset is missing in Probeset Info File)
06 Dec 2004 12:42:38	586 [Thread-5] (SnpMatcher.java:356) - 556: Processing Gene [Accession#: HG4074-HT4344] ...
06 Dec 2004 12:42:38	586 [Thread-5] (SnpMatcher.java:362) - Gene [Accession#: HG4074-HT4344] was dropped from SNP Detection Routine (because corresponding probeset is missing in Probeset Info File)
06 Dec 2004 12:42:38	586 [Thread-5] (SnpMatcher.java:356) - 557: Processing Gene [Accession#: HG4074-HT4344] ...
06 Dec 2004 12:42:38	602 [Thread-5] (SnpMatcher.java:362) - Gene [Accession#: HG4074-HT4344] was dropped from SNP Detection Routine (because corresponding probeset is missing in Probeset Info File)
06 Dec 2004 12:42:38	602 [Thread-5] (SnpMatcher.java:356) - 558: Processing Gene [Accession#: J02906] ...
06 Dec 2004 12:42:46	744 [Thread-5] (SnpMatcher.java:356) - 559: Processing Gene [Accession#: J04101] ...
06 Dec 2004 12:42:47	885 [Thread-5] (SnpMatcher.java:356) - 560: Processing Gene [Accession#: J04102] ...
06 Dec 2004 12:42:52	980 [Thread-5] (SnpMatcher.java:356) - 561: Processing Gene [Accession#: V00599] ...
06 Dec 2004 12:43:13	845 [Thread-5] (SnpMatcher.java:356) - 562: Processing Gene [Accession#: X04500] ...
06 Dec 2004 12:43:28	599 [Thread-5] (SnpMatcher.java:356) - 563: Processing Gene [Accession#: X17620] ...
06 Dec 2004 12:43:33	475 [Thread-5] (SnpMatcher.java:356) - 564: Processing Gene [Accession#: U43408] ...
06 Dec 2004 12:43:42	290 [Thread-5] (SnpMatcher.java:356) - 565: Processing Gene [Accession#: U43408] ...
06 Dec 2004 12:43:48	291 [Thread-5] (SnpMatcher.java:356) - 566: Processing Gene [Accession#: U46194] ...
06 Dec 2004 12:43:48	823 [Thread-5] (SnpMatcher.java:356) - 567: Processing Gene [Accession#: U47011] ...
06 Dec 2004 12:43:53	042 [Thread-5] (SnpMatcher.java:356) - 568: Processing Gene [Accession#: U47011] ...
06 Dec 2004 12:43:53	402 [Thread-5] (SnpMatcher.java:356) - 569: Processing Gene [Accession#: U50527] ...
06 Dec 2004 12:43:56	903 [Thread-5] (SnpMatcher.java:356) - 570: Processing Gene [Accession#: U50531] ...
06 Dec 2004 12:43:57	200 [Thread-5] (SnpMatcher.java:387) - SNP Detection error occured for [Gene ID: U50531	Locus-link: 116828]
06 Dec 2004 12:43:57	200 [Thread-5] (SnpMatcher.java:390) - Error details ...
java.lang.RuntimeException: No SNPs in GenBank (locus_id=116828) when searching by: snp in gene region.
at affychip.snpdetector.model.SnpDetector.parseDataForSnps(SnpDetector.java:247)
at affychip.snpdetector.model.SnpDetector.dectectSnpsFor(SnpDetector.java:228)
at affychip.snpdetector.model.SnpMatcher.startMatch(SnpMatcher.java:385)
at affychip.snpdetector.ui.AffyMapsDetectorUI$12.run(AffyMapsDetectorUI.java:300)
at java.util.TimerThread.mainLoop(Timer.java:432)
at java.util.TimerThread.run(Timer.java:382)
06 Dec 2004 12:43:57	200 [Thread-5] (SnpMatcher.java:356) - 571: Processing Gene [Accession#: U50534] ...
06 Dec 2004 12:43:57	872 [Thread-5] (SnpMatcher.java:356) - 572: Processing Gene [Accession#: X00038] ...
06 Dec 2004 12:43:58	184 [Thread-5] (SnpMatcher.java:387) - SNP Detection error occured for [Gene ID: X00038	Locus-link: 8370]
06 Dec 2004 12:43:58	184 [Thread-5] (SnpMatcher.java:390) - Error details ...
java.lang.RuntimeException: No SNPs in GenBank (locus_id=8370) when searching by: snp in gene region.
at affychip.snpdetector.model.SnpDetector.parseDataForSnps(SnpDetector.java:247)
at affychip.snpdetector.model.SnpDetector.dectectSnpsFor(SnpDetector.java:228)
at affychip.snpdetector.model.SnpMatcher.startMatch(SnpMatcher.java:385)
at affychip.snpdetector.ui.AffyMapsDetectorUI$12.run(AffyMapsDetectorUI.java:300)
at java.util.TimerThread.mainLoop(Timer.java:432)
at java.util.TimerThread.run(Timer.java:382)
06 Dec 2004 12:43:58	184 [Thread-5] (SnpMatcher.java:356) - 573: Processing Gene [Accession#: U50534] ...
06 Dec 2004 12:43:58	575 [Thread-5] (SnpMatcher.java:356) - 574: Processing Gene [Accession#: U50535] ...
06 Dec 2004 12:44:01	904 [Thread-5] (SnpMatcher.java:356) - 575: Processing Gene [Accession#: U50535] ...
06 Dec 2004 12:44:02	279 [Thread-5] (SnpMatcher.java:356) - 576: Processing Gene [Accession#: U63139] ...
06 Dec 2004 12:44:13	892 [Thread-5] (SnpMatcher.java:356) - 577: Processing Gene [Accession#: U64198] ...
06 Dec 2004 12:44:23	113 [Thread-5] (SnpMatcher.java:356) - 578: Processing Gene [Accession#: U68723] ...
06 Dec 2004 12:44:28	786 [Thread-5] (SnpMatcher.java:356) - 579: Processing Gene [Accession#: U77949] ...
06 Dec 2004 12:44:36	679 [Thread-5] (SnpMatcher.java:356) - 580: Processing Gene [Accession#: X00588] ...
06 Dec 2004 12:44:47	525 [Thread-5] (SnpMatcher.java:356) - 581: Processing Gene [Accession#: X00695] ...
06 Dec 2004 12:44:53	027 [Thread-5] (GeneInfo.java:71) - Probe(Probe ID:1538_s_at; X: 448; Y: 505) doesn't exist in gene-sequence(Gene Ident: X00695; Locus ID: 3558; GI: )
06 Dec 2004 12:44:53	027 [Thread-5] (SnpMatcher.java:356) - 582: Processing Gene [Accession#: X02751] ...
06 Dec 2004 12:45:03	357 [Thread-5] (SnpMatcher.java:356) - 583: Processing Gene [Accession#: X00088] ...
06 Dec 2004 12:45:07	093 [Thread-5] (SnpMatcher.java:356) - 584: Processing Gene [Accession#: X02956] ...
06 Dec 2004 12:45:07	093 [Thread-5] (SnpDetector.java:126) - Finding Locus-link for Accession No.: X02956
06 Dec 2004 12:45:07	233 [Thread-5] (SnpDetector.java:152) - 3442"><img src="IMG/V.gif" alt="Variation data" height=16 width=16 border=0></a></td></tr><!-- end of results --></table> <!-- white backgound table --></td></tr></table> <!-- lavender stripe backaground of table--><!-- end of main results table in the second column of the main table --></TD> <!-- ends the second column --></TR><TR valign="bottom"><TD><img …
06 Dec 2004 12:45:07	233 [Thread-5] (SnpDetector.java:153) -
06 Dec 2004 12:45:07	233 [Thread-5] (SnpDetector.java:157) - locus-link: 3442
06 Dec 2004 12:45:07	999 [Thread-5] (SnpMatcher.java:356) - 585: Processing Gene [Accession#: X02958] ...
06 Dec 2004 12:45:08	421 [Thread-5] (SnpMatcher.java:356) - 586: Processing Gene [Accession#: X04571] ...
06 Dec 2004 12:45:13	094 [Thread-5] (SnpMatcher.java:356) - 587: Processing Gene [Accession#: U39657] ...
06 Dec 2004 12:45:17	595 [Thread-5] (SnpMatcher.java:356) - 588: Processing Gene [Accession#: U39817] ...
06 Dec 2004 12:45:23	362 [Thread-5] (SnpMatcher.java:356) - 589: Processing Gene [Accession#: S77812] ...
06 Dec 2004 12:45:26	910 [Thread-5] (SnpMatcher.java:356) - 590: Processing Gene [Accession#: U03056] ...
06 Dec 2004 12:45:28	364 [Thread-5] (GeneInfo.java:71) - Probe(Probe ID:1546_at; X: 638; Y: 489) doesn't exist in gene-sequence(Gene Ident: U03056; Locus ID: 3373; GI: )
06 Dec 2004 12:45:28	364 [Thread-5] (SnpMatcher.java:356) - 591: Processing Gene [Accession#: U09607] ...
06 Dec 2004 12:45:38	976 [Thread-5] (SnpMatcher.java:356) - 592: Processing Gene [Accession#: U16720] ...
06 Dec 2004 12:45:43	274 [Thread-5] (SnpMatcher.java:356) - 593: Processing Gene [Accession#: U19557] ...
06 Dec 2004 12:45:47	322 [Thread-5] (SnpMatcher.java:356) - 594: Processing Gene [Accession#: X07024] ...
06 Dec 2004 12:45:48	166 [Thread-5] (SnpMatcher.java:356) - 595: Processing Gene [Accession#: U19796] ...
06 Dec 2004 12:45:57	542 [Thread-5] (SnpMatcher.java:356) - 596: Processing Gene [Accession#: U19796] ...
06 Dec 2004 12:46:02	605 [Thread-5] (SnpMatcher.java:356) - 597: Processing Gene [Accession#: U22028] ...
06 Dec 2004 12:46:02	605 [Thread-5] (SnpDetector.java:126) - Finding Locus-link for Accession No.: U22028
06 Dec 2004 12:46:02	667 [Thread-5] (SnpDetector.java:152) - 1553"><img src="IMG/V.gif" alt="Variation data" height=16 width=16 border=0></a></td></tr><!-- end of results --></table> <!-- white backgound table --></td></tr></table> <!-- lavender stripe backaground of table--><!-- end of main results table in the second column of the main table --></TD> <!-- ends the second column --></TR><TR valign="bottom"><TD><img …
06 Dec 2004 12:46:02	683 [Thread-5] (SnpDetector.java:153) -
06 Dec 2004 12:46:02	683 [Thread-5] (SnpDetector.java:157) - locus-link: 1553
06 Dec 2004 12:46:12	684 [Thread-5] (SnpMatcher.java:356) - 598: Processing Gene [Accession#: U22028] ...
06 Dec 2004 12:46:12	684 [Thread-5] (SnpDetector.java:126) - Finding Locus-link for Accession No.: U22028
06 Dec 2004 12:46:12	762 [Thread-5] (SnpDetector.java:152) - 1553"><img src="IMG/V.gif" alt="Variation data" height=16 width=16 border=0></a></td></tr><!-- end of results --></table> <!-- white backgound table --></td></tr></table> <!-- lavender stripe backaground of table--><!-- end of main results table in the second column of the main table --></TD> <!-- ends the second column --></TR><TR valign="bottom"><TD><img …
06 Dec 2004 12:46:12	762 [Thread-5] (SnpDetector.java:153) -
06 Dec 2004 12:46:12	762 [Thread-5] (SnpDetector.java:157) - locus-link: 1553
06 Dec 2004 12:46:18	637 [Thread-5] (SnpMatcher.java:356) - 599: Processing Gene [Accession#: U22028] ...
06 Dec 2004 12:46:18	637 [Thread-5] (SnpDetector.java:126) - Finding Locus-link for Accession No.: U22028
06 Dec 2004 12:46:18	684 [Thread-5] (SnpDetector.java:152) - 1553"><img src="IMG/V.gif" alt="Variation data" height=16 width=16 border=0></a></td></tr><!-- end of results --></table> <!-- white backgound table --></td></tr></table> <!-- lavender stripe backaground of table--><!-- end of main results table in the second column of the main table --></TD> <!-- ends the second column --></TR><TR valign="bottom"><TD><img …
06 Dec 2004 12:46:18	700 [Thread-5] (SnpDetector.java:153) -
06 Dec 2004 12:46:18	700 [Thread-5] (SnpDetector.java:157) - locus-link: 1553
06 Dec 2004 12:46:27	170 [Thread-5] (GeneInfo.java:71) - Probe(Probe ID:1554_f_at; X: 578; Y: 373) doesn't exist in gene-sequence(Gene Ident: U22028; Locus ID: 1553; GI: )
06 Dec 2004 12:46:27	170 [Thread-5] (SnpMatcher.java:356) - 600: Processing Gene [Accession#: U22029] ...
06 Dec 2004 12:46:53	235 [Thread-5] (SnpMatcher.java:356) - 601: Processing Gene [Accession#: U23946] ...
06 Dec 2004 12:46:56	876 [Thread-5] (SnpMatcher.java:356) - 602: Processing Gene [Accession#: U24152] ...
06 Dec 2004 12:47:02	251 [Thread-5] (SnpMatcher.java:356) - 603: Processing Gene [Accession#: U24152] ...
06 Dec 2004 12:47:07	330 [Thread-5] (SnpMatcher.java:356) - 604: Processing Gene [Accession#: U24153] ...
06 Dec 2004 12:47:16	753 [Thread-5] (SnpMatcher.java:356) - 605: Processing Gene [Accession#: U61397] ...
06 Dec 2004 12:47:18	503 [Thread-5] (SnpMatcher.java:356) - 606: Processing Gene [Accession#: U24153] ...
06 Dec 2004 12:47:26	926 [Thread-5] (SnpMatcher.java:356) - 607: Processing Gene [Accession#: U27193] ...
06 Dec 2004 12:47:27	926 [Thread-5] (SnpMatcher.java:356) - 608: Processing Gene [Accession#: U27193] ...
06 Dec 2004 12:47:28	629 [Thread-5] (SnpMatcher.java:356) - 609: Processing Gene [Accession#: M58286] ...
06 Dec 2004 12:47:36	942 [Thread-5] (SnpMatcher.java:356) - 610: Processing Gene [Accession#: M63167] ...
06 Dec 2004 12:47:43	646 [Thread-5] (SnpMatcher.java:356) - 611: Processing Gene [Accession#: M96995] ...
06 Dec 2004 12:47:47	146 [Thread-5] (SnpMatcher.java:356) - 612: Processing Gene [Accession#: S71824] ...
06 Dec 2004 12:47:48	068 [Thread-5] (SnpMatcher.java:356) - 613: Processing Gene [Accession#: S77812] ...
06 Dec 2004 12:47:48	662 [Thread-5] (SnpMatcher.java:356) - 614: Processing Gene [Accession#: L42243] ...
06 Dec 2004 12:47:53	194 [Thread-5] (GeneInfo.java:71) - Probe(Probe ID:1568_s_at; X: 174; Y: 595) doesn't exist in gene-sequence(Gene Ident: L42243; Locus ID: 3455; GI: )
06 Dec 2004 12:47:53	210 [Thread-5] (GeneInfo.java:71) - Probe(Probe ID:1568_s_at; X: 227; Y: 605) doesn't exist in gene-sequence(Gene Ident: L42243; Locus ID: 3455; GI: )
06 Dec 2004 12:47:53	210 [Thread-5] (GeneInfo.java:71) - Probe(Probe ID:1568_s_at; X: 231; Y: 557) doesn't exist in gene-sequence(Gene Ident: L42243; Locus ID: 3455; GI: )
06 Dec 2004 12:47:53	210 [Thread-5] (GeneInfo.java:71) - Probe(Probe ID:1568_s_at; X: 285; Y: 493) doesn't exist in gene-sequence(Gene Ident: L42243; Locus ID: 3455; GI: )
06 Dec 2004 12:47:53	210 [Thread-5] (GeneInfo.java:71) - Probe(Probe ID:1568_s_at; X: 295; Y: 553) doesn't exist in gene-sequence(Gene Ident: L42243; Locus ID: 3455; GI: )
06 Dec 2004 12:47:53	210 [Thread-5] (GeneInfo.java:71) - Probe(Probe ID:1568_s_at; X: 306; Y: 535) doesn't exist in gene-sequence(Gene Ident: L42243; Locus ID: 3455; GI: )
06 Dec 2004 12:47:53	210 [Thread-5] (GeneInfo.java:71) - Probe(Probe ID:1568_s_at; X: 419; Y: 499) doesn't exist in gene-sequence(Gene Ident: L42243; Locus ID: 3455; GI: )
06 Dec 2004 12:47:53	210 [Thread-5] (GeneInfo.java:71) - Probe(Probe ID:1568_s_at; X: 440; Y: 323) doesn't exist in gene-sequence(Gene Ident: L42243; Locus ID: 3455; GI: )
06 Dec 2004 12:47:53	210 [Thread-5] (GeneInfo.java:71) - Probe(Probe ID:1568_s_at; X: 458; Y: 419) doesn't exist in gene-sequence(Gene Ident: L42243; Locus ID: 3455; GI: )
06 Dec 2004 12:47:53	210 [Thread-5] (GeneInfo.java:71) - Probe(Probe ID:1568_s_at; X: 463; Y: 489) doesn't exist in gene-sequence(Gene Ident: L42243; Locus ID: 3455; GI: )
06 Dec 2004 12:47:53	210 [Thread-5] (GeneInfo.java:71) - Probe(Probe ID:1568_s_at; X: 467; Y: 301) doesn't exist in gene-sequence(Gene Ident: L42243; Locus ID: 3455; GI: )
06 Dec 2004 12:47:53	210 [Thread-5] (GeneInfo.java:71) - Probe(Probe ID:1568_s_at; X: 501; Y: 269) doesn't exist in gene-sequence(Gene Ident: L42243; Locus ID: 3455; GI: )
06 Dec 2004 12:47:53	210 [Thread-5] (GeneInfo.java:71) - Probe(Probe ID:1568_s_at; X: 509; Y: 595) doesn't exist in gene-sequence(Gene Ident: L42243; Locus ID: 3455; GI: )
06 Dec 2004 12:47:53	210 [Thread-5] (GeneInfo.java:71) - Probe(Probe ID:1568_s_at; X: 546; Y: 587) doesn't exist in gene-sequence(Gene Ident: L42243; Locus ID: 3455; GI: )
06 Dec 2004 12:47:53	210 [Thread-5] (GeneInfo.java:71) - Probe(Probe ID:1568_s_at; X: 591; Y: 161) doesn't exist in gene-sequence(Gene Ident: L42243; Locus ID: 3455; GI: )
06 Dec 2004 12:47:53	210 [Thread-5] (GeneInfo.java:71) - Probe(Probe ID:1568_s_at; X: 596; Y: 269) doesn't exist in gene-sequence(Gene Ident: L42243; Locus ID: 3455; GI: )
06 Dec 2004 12:47:53	210 [Thread-5] (SnpMatcher.java:356) - 615: Processing Gene [Accession#: L42243] ...
06 Dec 2004 12:47:57	132 [Thread-5] (SnpMatcher.java:356) - 616: Processing Gene [Accession#: U64871] ...
06 Dec 2004 12:47:57	632 [Thread-5] (SnpMatcher.java:356) - 617: Processing Gene [Accession#: L49219] ...
06 Dec 2004 12:47:58	116 [Thread-5] (SnpMatcher.java:356) - 618: Processing Gene [Accession#: L49229] ...
06 Dec 2004 12:47:58	648 [Thread-5] (SnpMatcher.java:356) - 619: Processing Gene [Accession#: M10051] ...
06 Dec 2004 12:48:13	024 [Thread-5] (SnpMatcher.java:356) - 620: Processing Gene [Accession#: M12783] ...
06 Dec 2004 12:48:21	838 [Thread-5] (SnpMatcher.java:356) - 621: Processing Gene [Accession#: M13982] ...
06 Dec 2004 12:48:22	400 [Thread-5] (SnpMatcher.java:356) - 622: Processing Gene [Accession#: M14758] ...
06 Dec 2004 12:48:28	932 [Thread-5] (SnpMatcher.java:356) - 623: Processing Gene [Accession#: M14758] ...
06 Dec 2004 12:48:28	932 [Thread-5] (SnpDetector.java:126) - Finding Locus-link for Accession No.: M14758
06 Dec 2004 12:48:28	979 [Thread-5] (SnpDetector.java:152) - 5243"><img src="IMG/V.gif" alt="Variation data" height=16 width=16 border=0></a></td></tr><!-- end of results --></table> <!-- white backgound table --></td></tr></table> <!-- lavender stripe backaground of table--><!-- end of main results table in the second column of the main table --></TD> <!-- ends the second column --></TR><TR valign="bottom"><TD><img …
06 Dec 2004 12:48:28	995 [Thread-5] (SnpDetector.java:153) -
06 Dec 2004 12:48:28	995 [Thread-5] (SnpDetector.java:157) - locus-link: 5243
06 Dec 2004 12:48:38	589 [Thread-5] (SnpMatcher.java:356) - 624: Processing Gene [Accession#: M23263] ...
06 Dec 2004 12:48:43	871 [Thread-5] (SnpMatcher.java:356) - 625: Processing Gene [Accession#: M23263] ...
06 Dec 2004 12:48:48	950 [Thread-5] (SnpMatcher.java:356) - 626: Processing Gene [Accession#: M27288] ...
06 Dec 2004 12:48:53	106 [Thread-5] (SnpMatcher.java:356) - 627: Processing Gene [Accession#: U65011] ...
06 Dec 2004 12:48:59	138 [Thread-5] (SnpMatcher.java:356) - 628: Processing Gene [Accession#: M27318] ...
06 Dec 2004 12:49:37	658 [Thread-5] (SnpMatcher.java:356) - 629: Processing Gene [Accession#: M27504] ...
06 Dec 2004 12:49:38	377 [Thread-5] (SnpMatcher.java:356) - 630: Processing Gene [Accession#: M29540] ...
06 Dec 2004 12:49:42	455 [Thread-5] (SnpMatcher.java:356) - 631: Processing Gene [Accession#: M32315] ...
06 Dec 2004 12:50:02	739 [Thread-5] (SnpMatcher.java:356) - 632: Processing Gene [Accession#: M34065] ...
06 Dec 2004 12:50:03	754 [Thread-5] (SnpMatcher.java:356) - 633: Processing Gene [Accession#: M34309] ...
06 Dec 2004 12:50:09	192 [Thread-5] (SnpMatcher.java:356) - 634: Processing Gene [Accession#: M35878] ...
06 Dec 2004 12:50:13	302 [Thread-5] (SnpMatcher.java:356) - 635: Processing Gene [Accession#: M38258] ...
06 Dec 2004 12:50:18	365 [Thread-5] (SnpMatcher.java:356) - 636: Processing Gene [Accession#: L42243] ...
06 Dec 2004 12:50:19	271 [Thread-5] (SnpMatcher.java:356) - 637: Processing Gene [Accession#: L42243] ...
06 Dec 2004 12:50:22	569 [Thread-5] (GeneInfo.java:71) - Probe(Probe ID:1589_s_at; X: 226; Y: 527) doesn't exist in gene-sequence(Gene Ident: L42243; Locus ID: 3455; GI: )
06 Dec 2004 12:50:22	569 [Thread-5] (GeneInfo.java:71) - Probe(Probe ID:1589_s_at; X: 279; Y: 565) doesn't exist in gene-sequence(Gene Ident: L42243; Locus ID: 3455; GI: )
06 Dec 2004 12:50:22	569 [Thread-5] (GeneInfo.java:71) - Probe(Probe ID:1589_s_at; X: 316; Y: 583) doesn't exist in gene-sequence(Gene Ident: L42243; Locus ID: 3455; GI: )
06 Dec 2004 12:50:22	569 [Thread-5] (GeneInfo.java:71) - Probe(Probe ID:1589_s_at; X: 328; Y: 559) doesn't exist in gene-sequence(Gene Ident: L42243; Locus ID: 3455; GI: )
06 Dec 2004 12:50:22	569 [Thread-5] (GeneInfo.java:71) - Probe(Probe ID:1589_s_at; X: 362; Y: 541) doesn't exist in gene-sequence(Gene Ident: L42243; Locus ID: 3455; GI: )
06 Dec 2004 12:50:22	569 [Thread-5] (GeneInfo.java:71) - Probe(Probe ID:1589_s_at; X: 420; Y: 507) doesn't exist in gene-sequence(Gene Ident: L42243; Locus ID: 3455; GI: )
06 Dec 2004 12:50:22	569 [Thread-5] (GeneInfo.java:71) - Probe(Probe ID:1589_s_at; X: 435; Y: 355) doesn't exist in gene-sequence(Gene Ident: L42243; Locus ID: 3455; GI: )
06 Dec 2004 12:50:22	569 [Thread-5] (GeneInfo.java:71) - Probe(Probe ID:1589_s_at; X: 454; Y: 629) doesn't exist in gene-sequence(Gene Ident: L42243; Locus ID: 3455; GI: )
06 Dec 2004 12:50:22	584 [Thread-5] (GeneInfo.java:71) - Probe(Probe ID:1589_s_at; X: 492; Y: 515) doesn't exist in gene-sequence(Gene Ident: L42243; Locus ID: 3455; GI: )
06 Dec 2004 12:50:22	584 [Thread-5] (GeneInfo.java:71) - Probe(Probe ID:1589_s_at; X: 505; Y: 435) doesn't exist in gene-sequence(Gene Ident: L42243; Locus ID: 3455; GI: )
06 Dec 2004 12:50:22	584 [Thread-5] (GeneInfo.java:71) - Probe(Probe ID:1589_s_at; X: 518; Y: 573) doesn't exist in gene-sequence(Gene Ident: L42243; Locus ID: 3455; GI: )
06 Dec 2004 12:50:22	584 [Thread-5] (GeneInfo.java:71) - Probe(Probe ID:1589_s_at; X: 522; Y: 261) doesn't exist in gene-sequence(Gene Ident: L42243; Locus ID: 3455; GI: )
06 Dec 2004 12:50:22	584 [Thread-5] (GeneInfo.java:71) - Probe(Probe ID:1589_s_at; X: 555; Y: 493) doesn't exist in gene-sequence(Gene Ident: L42243; Locus ID: 3455; GI: )
06 Dec 2004 12:50:22	584 [Thread-5] (GeneInfo.java:71) - Probe(Probe ID:1589_s_at; X: 571; Y: 311) doesn't exist in gene-sequence(Gene Ident: L42243; Locus ID: 3455; GI: )
06 Dec 2004 12:50:22	584 [Thread-5] (GeneInfo.java:71) - Probe(Probe ID:1589_s_at; X: 610; Y: 241) doesn't exist in gene-sequence(Gene Ident: L42243; Locus ID: 3455; GI: )
06 Dec 2004 12:50:22	584 [Thread-5] (GeneInfo.java:71) - Probe(Probe ID:1589_s_at; X: 633; Y: 185) doesn't exist in gene-sequence(Gene Ident: L42243; Locus ID: 3455; GI: )
06 Dec 2004 12:50:22	584 [Thread-5] (SnpMatcher.java:356) - 638: Processing Gene [Accession#: U40992] ...
06 Dec 2004 12:50:23	569 [Thread-5] (GeneInfo.java:71) - Probe(Probe ID:158_at; X: 176; Y: 619) doesn't exist in gene-sequence(Gene Ident: U40992; Locus ID: 11080; GI: )
06 Dec 2004 12:50:23	569 [Thread-5] (GeneInfo.java:71) - Probe(Probe ID:158_at; X: 336; Y: 221) doesn't exist in gene-sequence(Gene Ident: U40992; Locus ID: 11080; GI: )
06 Dec 2004 12:50:23	569 [Thread-5] (GeneInfo.java:71) - Probe(Probe ID:158_at; X: 426; Y: 55) doesn't exist in gene-sequence(Gene Ident: U40992; Locus ID: 11080; GI: )
06 Dec 2004 12:50:23	569 [Thread-5] (GeneInfo.java:71) - Probe(Probe ID:158_at; X: 443; Y: 235) doesn't exist in gene-sequence(Gene Ident: U40992; Locus ID: 11080; GI: )
06 Dec 2004 12:50:23	569 [Thread-5] (GeneInfo.java:71) - Probe(Probe ID:158_at; X: 451; Y: 217) doesn't exist in gene-sequence(Gene Ident: U40992; Locus ID: 11080; GI: )
06 Dec 2004 12:50:23	569 [Thread-5] (GeneInfo.java:71) - Probe(Probe ID:158_at; X: 492; Y: 39) doesn't exist in gene-sequence(Gene Ident: U40992; Locus ID: 11080; GI: )
06 Dec 2004 12:50:23	569 [Thread-5] (GeneInfo.java:71) - Probe(Probe ID:158_at; X: 594; Y: 95) doesn't exist in gene-sequence(Gene Ident: U40992; Locus ID: 11080; GI: )
06 Dec 2004 12:50:23	584 [Thread-5] (GeneInfo.java:71) - Probe(Probe ID:158_at; X: 63; Y: 575) doesn't exist in gene-sequence(Gene Ident: U40992; Locus ID: 11080; GI: )
06 Dec 2004 12:50:23	584 [Thread-5] (SnpMatcher.java:356) - 639: Processing Gene [Accession#: J00277] ...
06 Dec 2004 12:50:24	194 [Thread-5] (SnpMatcher.java:356) - 640: Processing Gene [Accession#: J03242] ...
06 Dec 2004 12:50:33	507 [Thread-5] (SnpMatcher.java:356) - 641: Processing Gene [Accession#: J04088] ...
06 Dec 2004 12:50:38	367 [Thread-5] (SnpMatcher.java:356) - 642: Processing Gene [Accession#: J04513] ...
06 Dec 2004 12:51:03	603 [Thread-5] (SnpMatcher.java:356) - 643: Processing Gene [Accession#: J05448] ...
06 Dec 2004 12:51:07	103 [Thread-5] (SnpMatcher.java:356) - 644: Processing Gene [Accession#: L06139] ...
06 Dec 2004 12:51:09	291 [Thread-5] (SnpMatcher.java:356) - 645: Processing Gene [Accession#: L06139] ...
06 Dec 2004 12:51:17	151 [Thread-5] (SnpMatcher.java:356) - 646: Processing Gene [Accession#: L13720] ...
06 Dec 2004 12:51:22	245 [Thread-5] (SnpMatcher.java:356) - 647: Processing Gene [Accession#: L13720] ...
06 Dec 2004 12:51:24	104 [Thread-5] (SnpMatcher.java:356) - 648: Processing Gene [Accession#: L25876] ...
06 Dec 2004 12:51:27	823 [Thread-5] (SnpMatcher.java:356) - 649: Processing Gene [Accession#: U43142] ...
06 Dec 2004 12:51:28	057 [Thread-5] (SnpMatcher.java:387) - SNP Detection error occured for [Gene ID: U43142	Locus-link: 7424]
06 Dec 2004 12:51:28	057 [Thread-5] (SnpMatcher.java:390) - Error details ...
java.lang.RuntimeException: No SNPs in GenBank (locus_id=7424) when searching by: snp in gene region.
at affychip.snpdetector.model.SnpDetector.parseDataForSnps(SnpDetector.java:247)
at affychip.snpdetector.model.SnpDetector.dectectSnpsFor(SnpDetector.java:228)
at affychip.snpdetector.model.SnpMatcher.startMatch(SnpMatcher.java:385)
at affychip.snpdetector.ui.AffyMapsDetectorUI$12.run(AffyMapsDetectorUI.java:300)
at java.util.TimerThread.mainLoop(Timer.java:432)
at java.util.TimerThread.run(Timer.java:382)
06 Dec 2004 12:51:28	057 [Thread-5] (SnpMatcher.java:356) - 650: Processing Gene [Accession#: Z48481] ...
06 Dec 2004 12:51:34	136 [Thread-5] (SnpMatcher.java:356) - 651: Processing Gene [Accession#: X51730] ...
06 Dec 2004 12:51:49	105 [Thread-5] (SnpMatcher.java:356) - 652: Processing Gene [Accession#: X03663] ...
06 Dec 2004 12:52:02	090 [Thread-5] (SnpMatcher.java:356) - 653: Processing Gene [Accession#: X07876] ...
06 Dec 2004 12:52:02	090 [Thread-5] (SnpDetector.java:126) - Finding Locus-link for Accession No.: X07876
06 Dec 2004 12:52:02	153 [Thread-5] (SnpDetector.java:152) - 7472"><img src="IMG/V.gif" alt="Variation data" height=16 width=16 border=0></a></td></tr><!-- end of results --></table> <!-- white backgound table --></td></tr></table> <!-- lavender stripe backaground of table--><!-- end of main results table in the second column of the main table --></TD> <!-- ends the second column --></TR><TR valign="bottom"><TD><img …
06 Dec 2004 12:52:02	153 [Thread-5] (SnpDetector.java:153) -
06 Dec 2004 12:52:02	153 [Thread-5] (SnpDetector.java:157) - locus-link: 7472
06 Dec 2004 12:52:03	950 [Thread-5] (SnpMatcher.java:356) - 654: Processing Gene [Accession#: X78342] ...
06 Dec 2004 12:52:08	715 [Thread-5] (SnpMatcher.java:356) - 655: Processing Gene [Accession#: X70340] ...
06 Dec 2004 12:52:24	091 [Thread-5] (SnpMatcher.java:356) - 656: Processing Gene [Accession#: X85545] ...
06 Dec 2004 12:52:53	311 [Thread-5] (SnpMatcher.java:356) - 657: Processing Gene [Accession#: Y00285] ...
06 Dec 2004 12:53:09	328 [Thread-5] (SnpMatcher.java:356) - 658: Processing Gene [Accession#: X12949] ...
06 Dec 2004 12:53:19	469 [Thread-5] (SnpMatcher.java:356) - 659: Processing Gene [Accession#: X07109] ...
06 Dec 2004 12:53:24	234 [Thread-5] (SnpMatcher.java:356) - 660: Processing Gene [Accession#: X06562] ...
06 Dec 2004 12:53:37	329 [Thread-5] (SnpMatcher.java:356) - 661: Processing Gene [Accession#: X63629] ...
06 Dec 2004 12:53:39	204 [Thread-5] (SnpMatcher.java:356) - 662: Processing Gene [Accession#: X12830] ...
06 Dec 2004 12:53:48	954 [Thread-5] (SnpMatcher.java:356) - 663: Processing Gene [Accession#: NM_006297] ...
06 Dec 2004 12:54:24	393 [Thread-5] (SnpMatcher.java:356) - 664: Processing Gene [Accession#: X66893] ...
06 Dec 2004 12:54:42	832 [Thread-5] (SnpMatcher.java:356) - 665: Processing Gene [Accession#: X98311] ...
06 Dec 2004 12:54:47	504 [Thread-5] (GeneInfo.java:71) - Probe(Probe ID:160035_at; X: 321; Y: 517) doesn't exist in gene-sequence(Gene Ident: X98311; Locus ID: 1087; GI: )
06 Dec 2004 12:54:47	519 [Thread-5] (GeneInfo.java:71) - Probe(Probe ID:160035_at; X: 390; Y: 419) doesn't exist in gene-sequence(Gene Ident: X98311; Locus ID: 1087; GI: )
06 Dec 2004 12:54:47	519 [Thread-5] (GeneInfo.java:71) - Probe(Probe ID:160035_at; X: 437; Y: 421) doesn't exist in gene-sequence(Gene Ident: X98311; Locus ID: 1087; GI: )
06 Dec 2004 12:54:47	519 [Thread-5] (SnpMatcher.java:356) - 666: Processing Gene [Accession#: X51417] ...
06 Dec 2004 12:54:47	519 [Thread-5] (SnpDetector.java:126) - Finding Locus-link for Accession No.: X51417
06 Dec 2004 12:54:47	598 [Thread-5] (SnpDetector.java:152) - 2103"><img src="IMG/V.gif" alt="Variation data" height=16 width=16 border=0></a></td></tr><!-- end of results --></table> <!-- white backgound table --></td></tr></table> <!-- lavender stripe backaground of table--><!-- end of main results table in the second column of the main table --></TD> <!-- ends the second column --></TR><TR valign="bottom"><TD><img …
06 Dec 2004 12:54:47	598 [Thread-5] (SnpDetector.java:153) -
06 Dec 2004 12:54:47	598 [Thread-5] (SnpDetector.java:157) - locus-link: 2103
06 Dec 2004 12:54:53	504 [Thread-5] (SnpMatcher.java:356) - 667: Processing Gene [Accession#: Z48482] ...
06 Dec 2004 12:54:57	942 [Thread-5] (SnpMatcher.java:356) - 668: Processing Gene [Accession#: J00268] ...
06 Dec 2004 12:54:58	411 [Thread-5] (SnpMatcher.java:356) - 669: Processing Gene [Accession#: NM_002747] ...
06 Dec 2004 12:54:58	411 [Thread-5] (SnpDetector.java:126) - Finding Locus-link for Accession No.: NM_002747
06 Dec 2004 12:54:58	457 [Thread-5] (SnpDetector.java:152) - 5596"><img src="IMG/V.gif" alt="Variation data" height=16 width=16 border=0></a></td></tr><!-- end of results --></table> <!-- white backgound table --></td></tr></table> <!-- lavender stripe backaground of table--><!-- end of main results table in the second column of the main table --></TD> <!-- ends the second column --></TR><TR valign="bottom"><TD><img …
06 Dec 2004 12:54:58	457 [Thread-5] (SnpDetector.java:153) -
06 Dec 2004 12:54:58	457 [Thread-5] (SnpDetector.java:157) - locus-link: 5596
06 Dec 2004 12:55:08	880 [Thread-5] (SnpMatcher.java:356) - 670: Processing Gene [Accession#: X52001] ...
06 Dec 2004 12:55:22	412 [Thread-5] (SnpMatcher.java:356) - 671: Processing Gene [Accession#: X79568] ...
06 Dec 2004 12:55:27	693 [Thread-5] (SnpMatcher.java:356) - 672: Processing Gene [Accession#: X58431] ...
06 Dec 2004 12:55:28	209 [Thread-5] (SnpMatcher.java:356) - 673: Processing Gene [Accession#: X66087] ...
06 Dec 2004 12:55:28	678 [Thread-5] (SnpMatcher.java:356) - 674: Processing Gene [Accession#: NM_001098] ...
06 Dec 2004 12:55:44	413 [Thread-5] (SnpMatcher.java:356) - 675: Processing Gene [Accession#: L27071] ...
06 Dec 2004 12:55:48	475 [Thread-5] (SnpMatcher.java:356) - 676: Processing Gene [Accession#: L27559] ...
06 Dec 2004 12:55:49	460 [Thread-5] (GeneInfo.java:71) - Probe(Probe ID:1601_s_at; X: 240; Y: 519) doesn't exist in gene-sequence(Gene Ident: L27559; Locus ID: 3488; GI: )
06 Dec 2004 12:55:49	460 [Thread-5] (GeneInfo.java:71) - Probe(Probe ID:1601_s_at; X: 423; Y: 385) doesn't exist in gene-sequence(Gene Ident: L27559; Locus ID: 3488; GI: )
06 Dec 2004 12:55:49	460 [Thread-5] (GeneInfo.java:71) - Probe(Probe ID:1601_s_at; X: 445; Y: 389) doesn't exist in gene-sequence(Gene Ident: L27559; Locus ID: 3488; GI: )
06 Dec 2004 12:55:49	460 [Thread-5] (GeneInfo.java:71) - Probe(Probe ID:1601_s_at; X: 445; Y: 417) doesn't exist in gene-sequence(Gene Ident: L27559; Locus ID: 3488; GI: )
06 Dec 2004 12:55:49	460 [Thread-5] (GeneInfo.java:71) - Probe(Probe ID:1601_s_at; X: 476; Y: 435) doesn't exist in gene-sequence(Gene Ident: L27559; Locus ID: 3488; GI: )
06 Dec 2004 12:55:49	460 [Thread-5] (GeneInfo.java:71) - Probe(Probe ID:1601_s_at; X: 504; Y: 525) doesn't exist in gene-sequence(Gene Ident: L27559; Locus ID: 3488; GI: )
06 Dec 2004 12:55:49	460 [Thread-5] (GeneInfo.java:71) - Probe(Probe ID:1601_s_at; X: 505; Y: 297) doesn't exist in gene-sequence(Gene Ident: L27559; Locus ID: 3488; GI: )
06 Dec 2004 12:55:49	460 [Thread-5] (GeneInfo.java:71) - Probe(Probe ID:1601_s_at; X: 526; Y: 579) doesn't exist in gene-sequence(Gene Ident: L27559; Locus ID: 3488; GI: )
06 Dec 2004 12:55:49	460 [Thread-5] (GeneInfo.java:71) - Probe(Probe ID:1601_s_at; X: 528; Y: 489) doesn't exist in gene-sequence(Gene Ident: L27559; Locus ID: 3488; GI: )
06 Dec 2004 12:55:49	460 [Thread-5] (GeneInfo.java:71) - Probe(Probe ID:1601_s_at; X: 535; Y: 509) doesn't exist in gene-sequence(Gene Ident: L27559; Locus ID: 3488; GI: )
06 Dec 2004 12:55:49	460 [Thread-5] (GeneInfo.java:71) - Probe(Probe ID:1601_s_at; X: 564; Y: 217) doesn't exist in gene-sequence(Gene Ident: L27559; Locus ID: 3488; GI: )
06 Dec 2004 12:55:49	460 [Thread-5] (GeneInfo.java:71) - Probe(Probe ID:1601_s_at; X: 598; Y: 493) doesn't exist in gene-sequence(Gene Ident: L27559; Locus ID: 3488; GI: )
06 Dec 2004 12:55:49	475 [Thread-5] (GeneInfo.java:71) - Probe(Probe ID:1601_s_at; X: 611; Y: 511) doesn't exist in gene-sequence(Gene Ident: L27559; Locus ID: 3488; GI: )
06 Dec 2004 12:55:49	475 [Thread-5] (GeneInfo.java:71) - Probe(Probe ID:1601_s_at; X: 617; Y: 343) doesn't exist in gene-sequence(Gene Ident: L27559; Locus ID: 3488; GI: )
06 Dec 2004 12:55:49	475 [Thread-5] (GeneInfo.java:71) - Probe(Probe ID:1601_s_at; X: 619; Y: 633) doesn't exist in gene-sequence(Gene Ident: L27559; Locus ID: 3488; GI: )
06 Dec 2004 12:55:49	475 [Thread-5] (GeneInfo.java:71) - Probe(Probe ID:1601_s_at; X: 637; Y: 421) doesn't exist in gene-sequence(Gene Ident: L27559; Locus ID: 3488; GI: )
06 Dec 2004 12:55:49	475 [Thread-5] (SnpMatcher.java:356) - 677: Processing Gene [Accession#: L33881] ...
06 Dec 2004 12:55:54	616 [Thread-5] (SnpMatcher.java:356) - 678: Processing Gene [Accession#: L33881] ...
06 Dec 2004 12:55:58	507 [Thread-5] (SnpMatcher.java:356) - 679: Processing Gene [Accession#: L36644] ...
06 Dec 2004 12:55:59	304 [Thread-5] (SnpMatcher.java:356) - 680: Processing Gene [Accession#: L36644] ...
06 Dec 2004 12:56:02	601 [Thread-5] (SnpMatcher.java:356) - 681: Processing Gene [Accession#: L36645] ...
06 Dec 2004 12:56:03	210 [Thread-5] (SnpMatcher.java:356) - 682: Processing Gene [Accession#: L36844] ...
06 Dec 2004 12:56:03	710 [Thread-5] (SnpMatcher.java:356) - 683: Processing Gene [Accession#: HG4272-HT4542] ...
06 Dec 2004 12:56:03	710 [Thread-5] (SnpMatcher.java:362) - Gene [Accession#: HG4272-HT4542] was dropped from SNP Detection Routine (because corresponding probeset is missing in Probeset Info File)
06 Dec 2004 12:56:03	710 [Thread-5] (SnpMatcher.java:356) - 684: Processing Gene [Accession#: HG4272-HT4542] ...
06 Dec 2004 12:56:03	710 [Thread-5] (SnpMatcher.java:362) - Gene [Accession#: HG4272-HT4542] was dropped from SNP Detection Routine (because corresponding probeset is missing in Probeset Info File)
06 Dec 2004 12:56:03	710 [Thread-5] (SnpMatcher.java:356) - 685: Processing Gene [Accession#: U43899] ...
06 Dec 2004 12:56:08	226 [Thread-5] (SnpMatcher.java:356) - 686: Processing Gene [Accession#: J00139] ...
06 Dec 2004 12:56:14	148 [Thread-5] (GeneInfo.java:71) - Probe(Probe ID:1610_s_at; X: 114; Y: 545) doesn't exist in gene-sequence(Gene Ident: J00139; Locus ID: 1719; GI: )
06 Dec 2004 12:56:14	148 [Thread-5] (GeneInfo.java:71) - Probe(Probe ID:1610_s_at; X: 202; Y: 463) doesn't exist in gene-sequence(Gene Ident: J00139; Locus ID: 1719; GI: )
06 Dec 2004 12:56:14	148 [Thread-5] (GeneInfo.java:71) - Probe(Probe ID:1610_s_at; X: 203; Y: 463) doesn't exist in gene-sequence(Gene Ident: J00139; Locus ID: 1719; GI: )
06 Dec 2004 12:56:14	148 [Thread-5] (GeneInfo.java:71) - Probe(Probe ID:1610_s_at; X: 228; Y: 595) doesn't exist in gene-sequence(Gene Ident: J00139; Locus ID: 1719; GI: )
06 Dec 2004 12:56:14	148 [Thread-5] (GeneInfo.java:71) - Probe(Probe ID:1610_s_at; X: 263; Y: 333) doesn't exist in gene-sequence(Gene Ident: J00139; Locus ID: 1719; GI: )
06 Dec 2004 12:56:14	148 [Thread-5] (GeneInfo.java:71) - Probe(Probe ID:1610_s_at; X: 297; Y: 355) doesn't exist in gene-sequence(Gene Ident: J00139; Locus ID: 1719; GI: )
06 Dec 2004 12:56:14	163 [Thread-5] (GeneInfo.java:71) - Probe(Probe ID:1610_s_at; X: 343; Y: 439) doesn't exist in gene-sequence(Gene Ident: J00139; Locus ID: 1719; GI: )
06 Dec 2004 12:56:14	163 [Thread-5] (GeneInfo.java:71) - Probe(Probe ID:1610_s_at; X: 358; Y: 599) doesn't exist in gene-sequence(Gene Ident: J00139; Locus ID: 1719; GI: )
06 Dec 2004 12:56:14	163 [Thread-5] (GeneInfo.java:71) - Probe(Probe ID:1610_s_at; X: 359; Y: 599) doesn't exist in gene-sequence(Gene Ident: J00139; Locus ID: 1719; GI: )
06 Dec 2004 12:56:14	163 [Thread-5] (GeneInfo.java:71) - Probe(Probe ID:1610_s_at; X: 436; Y: 141) doesn't exist in gene-sequence(Gene Ident: J00139; Locus ID: 1719; GI: )
06 Dec 2004 12:56:14	163 [Thread-5] (GeneInfo.java:71) - Probe(Probe ID:1610_s_at; X: 437; Y: 141) doesn't exist in gene-sequence(Gene Ident: J00139; Locus ID: 1719; GI: )
06 Dec 2004 12:56:14	163 [Thread-5] (GeneInfo.java:71) - Probe(Probe ID:1610_s_at; X: 461; Y: 475) doesn't exist in gene-sequence(Gene Ident: J00139; Locus ID: 1719; GI: )
06 Dec 2004 12:56:14	163 [Thread-5] (GeneInfo.java:71) - Probe(Probe ID:1610_s_at; X: 523; Y: 153) doesn't exist in gene-sequence(Gene Ident: J00139; Locus ID: 1719; GI: )
06 Dec 2004 12:56:14	163 [Thread-5] (GeneInfo.java:71) - Probe(Probe ID:1610_s_at; X: 552; Y: 313) doesn't exist in gene-sequence(Gene Ident: J00139; Locus ID: 1719; GI: )
06 Dec 2004 12:56:14	163 [Thread-5] (GeneInfo.java:71) - Probe(Probe ID:1610_s_at; X: 554; Y: 627) doesn't exist in gene-sequence(Gene Ident: J00139; Locus ID: 1719; GI: )
06 Dec 2004 12:56:14	163 [Thread-5] (GeneInfo.java:71) - Probe(Probe ID:1610_s_at; X: 585; Y: 87) doesn't exist in gene-sequence(Gene Ident: J00139; Locus ID: 1719; GI: )
06 Dec 2004 12:56:14	163 [Thread-5] (SnpMatcher.java:356) - 687: Processing Gene [Accession#: J00219] ...
06 Dec 2004 12:56:17	757 [Thread-5] (GeneInfo.java:71) - Probe(Probe ID:1611_s_at; X: 100; Y: 625) doesn't exist in gene-sequence(Gene Ident: J00219; Locus ID: 3458; GI: )
06 Dec 2004 12:56:17	757 [Thread-5] (SnpMatcher.java:356) - 688: Processing Gene [Accession#: X56681] ...
06 Dec 2004 12:56:23	163 [Thread-5] (SnpMatcher.java:356) - 689: Processing Gene [Accession#: X63546] ...
06 Dec 2004 12:57:28	399 [Thread-5] (SnpMatcher.java:356) - 690: Processing Gene [Accession#: X63546] ...
06 Dec 2004 12:58:29	385 [Thread-5] (SnpMatcher.java:356) - 691: Processing Gene [Accession#: Z23115] ...
06 Dec 2004 12:58:29	900 [Thread-5] (SnpMatcher.java:356) - 692: Processing Gene [Accession#: D14838] ...
06 Dec 2004 12:58:38	463 [Thread-5] (SnpMatcher.java:356) - 693: Processing Gene [Accession#: D21205] ...
06 Dec 2004 12:58:39	510 [Thread-5] (SnpMatcher.java:356) - 694: Processing Gene [Accession#: D21241] ...
06 Dec 2004 12:58:39	510 [Thread-5] (SnpDetector.java:126) - Finding Locus-link for Accession No.: D21241
06 Dec 2004 12:58:39	557 [Thread-5] (SnpMatcher.java:356) - 695: Processing Gene [Accession#: D21241] ...
06 Dec 2004 12:58:43	088 [Thread-5] (SnpMatcher.java:356) - 696: Processing Gene [Accession#: U44105] ...
06 Dec 2004 12:58:43	369 [Thread-5] (SnpMatcher.java:387) - SNP Detection error occured for [Gene ID: U44105	Locus-link: 9366]
06 Dec 2004 12:58:43	369 [Thread-5] (SnpMatcher.java:390) - Error details ...
java.lang.RuntimeException: No SNPs in GenBank (locus_id=9366) when searching by: snp in gene region.
at affychip.snpdetector.model.SnpDetector.parseDataForSnps(SnpDetector.java:247)
at affychip.snpdetector.model.SnpDetector.dectectSnpsFor(SnpDetector.java:228)
at affychip.snpdetector.model.SnpMatcher.startMatch(SnpMatcher.java:385)
at affychip.snpdetector.ui.AffyMapsDetectorUI$12.run(AffyMapsDetectorUI.java:300)
at java.util.TimerThread.mainLoop(Timer.java:432)
at java.util.TimerThread.run(Timer.java:382)
06 Dec 2004 12:58:43	369 [Thread-5] (SnpMatcher.java:356) - 697: Processing Gene [Accession#: D31784] ...
06 Dec 2004 12:58:48	229 [Thread-5] (SnpMatcher.java:356) - 698: Processing Gene [Accession#: D85423] ...
06 Dec 2004 12:58:48	776 [Thread-5] (SnpMatcher.java:356) - 699: Processing Gene [Accession#: D87116] ...
06 Dec 2004 12:59:08	010 [Thread-5] (SnpMatcher.java:356) - 700: Processing Gene [Accession#: HG1761-HT1778] ...
06 Dec 2004 12:59:08	010 [Thread-5] (SnpMatcher.java:362) - Gene [Accession#: HG1761-HT1778] was dropped from SNP Detection Routine (because corresponding probeset is missing in Probeset Info File)
06 Dec 2004 12:59:08	010 [Thread-5] (SnpMatcher.java:356) - 701: Processing Gene [Accession#: HG2036-HT2090] ...
06 Dec 2004 12:59:08	010 [Thread-5] (SnpMatcher.java:362) - Gene [Accession#: HG2036-HT2090] was dropped from SNP Detection Routine (because corresponding probeset is missing in Probeset Info File)
06 Dec 2004 12:59:08	010 [Thread-5] (SnpMatcher.java:356) - 702: Processing Gene [Accession#: HG2309-HT2405] ...
06 Dec 2004 12:59:08	010 [Thread-5] (SnpMatcher.java:362) - Gene [Accession#: HG2309-HT2405] was dropped from SNP Detection Routine (because corresponding probeset is missing in Probeset Info File)
06 Dec 2004 12:59:08	010 [Thread-5] (SnpMatcher.java:356) - 703: Processing Gene [Accession#: HG2714-HT2810] ...
06 Dec 2004 12:59:08	026 [Thread-5] (SnpMatcher.java:362) - Gene [Accession#: HG2714-HT2810] was dropped from SNP Detection Routine (because corresponding probeset is missing in Probeset Info File)
06 Dec 2004 12:59:08	026 [Thread-5] (SnpMatcher.java:356) - 704: Processing Gene [Accession#: HG2715-HT2811] ...
06 Dec 2004 12:59:08	026 [Thread-5] (SnpMatcher.java:362) - Gene [Accession#: HG2715-HT2811] was dropped from SNP Detection Routine (because corresponding probeset is missing in Probeset Info File)
06 Dec 2004 12:59:08	026 [Thread-5] (SnpMatcher.java:356) - 705: Processing Gene [Accession#: HG3175-HT3352] ...
06 Dec 2004 12:59:08	026 [Thread-5] (SnpMatcher.java:362) - Gene [Accession#: HG3175-HT3352] was dropped from SNP Detection Routine (because corresponding probeset is missing in Probeset Info File)
06 Dec 2004 12:59:08	026 [Thread-5] (SnpMatcher.java:356) - 706: Processing Gene [Accession#: HG3187-HT3366] ...
06 Dec 2004 12:59:08	026 [Thread-5] (SnpMatcher.java:362) - Gene [Accession#: HG3187-HT3366] was dropped from SNP Detection Routine (because corresponding probeset is missing in Probeset Info File)
06 Dec 2004 12:59:08	026 [Thread-5] (SnpMatcher.java:356) - 707: Processing Gene [Accession#: U44839] ...
06 Dec 2004 12:59:08	901 [Thread-5] (SnpMatcher.java:356) - 708: Processing Gene [Accession#: HG3730-HT4000] ...
06 Dec 2004 12:59:08	917 [Thread-5] (SnpMatcher.java:362) - Gene [Accession#: HG3730-HT4000] was dropped from SNP Detection Routine (because corresponding probeset is missing in Probeset Info File)
06 Dec 2004 12:59:08	917 [Thread-5] (SnpMatcher.java:356) - 709: Processing Gene [Accession#: HG3942-HT4212] ...
06 Dec 2004 12:59:08	917 [Thread-5] (SnpMatcher.java:362) - Gene [Accession#: HG3942-HT4212] was dropped from SNP Detection Routine (because corresponding probeset is missing in Probeset Info File)
06 Dec 2004 12:59:08	917 [Thread-5] (SnpMatcher.java:356) - 710: Processing Gene [Accession#: HG3999-HT4269] ...
06 Dec 2004 12:59:08	917 [Thread-5] (SnpMatcher.java:362) - Gene [Accession#: HG3999-HT4269] was dropped from SNP Detection Routine (because corresponding probeset is missing in Probeset Info File)
06 Dec 2004 12:59:08	917 [Thread-5] (SnpMatcher.java:356) - 711: Processing Gene [Accession#: U77735] ...
06 Dec 2004 12:59:14	401 [Thread-5] (SnpMatcher.java:356) - 712: Processing Gene [Accession#: X05839] ...
06 Dec 2004 12:59:14	401 [Thread-5] (SnpDetector.java:126) - Finding Locus-link for Accession No.: X05839
06 Dec 2004 12:59:14	464 [Thread-5] (SnpDetector.java:152) - 7040"><img src="IMG/V.gif" alt="Variation data" height=16 width=16 border=0></a></td></tr><!-- end of results --></table> <!-- white backgound table --></td></tr></table> <!-- lavender stripe backaground of table--><!-- end of main results table in the second column of the main table --></TD> <!-- ends the second column --></TR><TR valign="bottom"><TD><img …
06 Dec 2004 12:59:14	464 [Thread-5] (SnpDetector.java:153) -
06 Dec 2004 12:59:14	464 [Thread-5] (SnpDetector.java:157) - locus-link: 7040
06 Dec 2004 12:59:15	011 [Thread-5] (SnpMatcher.java:356) - 713: Processing Gene [Accession#: U07563] ...
06 Dec 2004 12:59:19	167 [Thread-5] (SnpMatcher.java:356) - 714: Processing Gene [Accession#: U07563] ...
06 Dec 2004 12:59:23	042 [Thread-5] (SnpMatcher.java:356) - 715: Processing Gene [Accession#: U09578] ...
06 Dec 2004 12:59:27	901 [Thread-5] (SnpMatcher.java:356) - 716: Processing Gene [Accession#: U11732] ...
06 Dec 2004 12:59:28	792 [Thread-5] (SnpMatcher.java:356) - 717: Processing Gene [Accession#: U15642] ...
06 Dec 2004 12:59:34	823 [Thread-5] (SnpMatcher.java:356) - 718: Processing Gene [Accession#: U46461] ...
06 Dec 2004 12:59:48	402 [Thread-5] (SnpMatcher.java:356) - 719: Processing Gene [Accession#: U17714] ...
06 Dec 2004 13:00:19	934 [Thread-5] (SnpMatcher.java:356) - 720: Processing Gene [Accession#: U32986] ...
06 Dec 2004 13:00:29	809 [Thread-5] (SnpMatcher.java:356) - 721: Processing Gene [Accession#: U35113] ...
06 Dec 2004 13:00:35	121 [Thread-5] (SnpMatcher.java:356) - 722: Processing Gene [Accession#: U35113] ...
06 Dec 2004 13:00:39	168 [Thread-5] (SnpMatcher.java:356) - 723: Processing Gene [Accession#: U36764] ...
06 Dec 2004 13:00:39	731 [Thread-5] (SnpMatcher.java:356) - 724: Processing Gene [Accession#: U43527] ...
06 Dec 2004 13:00:47	794 [Thread-5] (SnpMatcher.java:356) - 725: Processing Gene [Accession#: U45880] ...
06 Dec 2004 13:00:47	794 [Thread-5] (SnpDetector.java:126) - Finding Locus-link for Accession No.: U45880
06 Dec 2004 13:00:47	872 [Thread-5] (SnpDetector.java:152) - 331"><img src="IMG/V.gif" alt="Variation data" height=16 width=16 border=0></a></td></tr><!-- end of results --></table> <!-- white backgound table --></td></tr></table> <!-- lavender stripe backaground of table--><!-- end of main results table in the second column of the main table --></TD> <!-- ends the second column --></TR><TR valign="bottom"><TD><img s…
06 Dec 2004 13:00:47	872 [Thread-5] (SnpDetector.java:153) -
06 Dec 2004 13:00:47	872 [Thread-5] (SnpDetector.java:157) - locus-link: 331
06 Dec 2004 13:00:48	465 [Thread-5] (SnpMatcher.java:356) - 726: Processing Gene [Accession#: U51903] ...
06 Dec 2004 13:00:55	028 [Thread-5] (SnpMatcher.java:356) - 727: Processing Gene [Accession#: U60805] ...
06 Dec 2004 13:01:03	028 [Thread-5] (SnpMatcher.java:356) - 728: Processing Gene [Accession#: U61836] ...
06 Dec 2004 13:01:03	606 [Thread-5] (SnpMatcher.java:356) - 729: Processing Gene [Accession#: U47931] ...
06 Dec 2004 13:01:04	059 [Thread-5] (SnpMatcher.java:356) - 730: Processing Gene [Accession#: U61836] ...
06 Dec 2004 13:01:04	450 [Thread-5] (SnpMatcher.java:356) - 731: Processing Gene [Accession#: U73379] ...
06 Dec 2004 13:01:08	013 [Thread-5] (SnpMatcher.java:356) - 732: Processing Gene [Accession#: U77735] ...
06 Dec 2004 13:01:09	981 [Thread-5] (SnpMatcher.java:356) - 733: Processing Gene [Accession#: M84711] ...
06 Dec 2004 13:01:24	779 [Thread-5] (SnpMatcher.java:356) - 734: Processing Gene [Accession#: M95712] ...
06 Dec 2004 13:01:28	044 [Thread-5] (SnpMatcher.java:356) - 735: Processing Gene [Accession#: S76978] ...
06 Dec 2004 13:01:28	841 [Thread-5] (SnpMatcher.java:356) - 736: Processing Gene [Accession#: U07563] ...
06 Dec 2004 13:01:34	185 [Thread-5] (SnpMatcher.java:356) - 737: Processing Gene [Accession#: D64053] ...
06 Dec 2004 13:01:39	216 [Thread-5] (SnpMatcher.java:356) - 738: Processing Gene [Accession#: D64053] ...
06 Dec 2004 13:01:44	623 [Thread-5] (SnpMatcher.java:356) - 739: Processing Gene [Accession#: D78132] ...
06 Dec 2004 13:02:02	920 [Thread-5] (SnpMatcher.java:356) - 740: Processing Gene [Accession#: U47931] ...
06 Dec 2004 13:02:03	358 [Thread-5] (SnpMatcher.java:356) - 741: Processing Gene [Accession#: D83004] ...
06 Dec 2004 13:02:04	983 [Thread-5] (SnpMatcher.java:356) - 742: Processing Gene [Accession#: HG2261-HT2351] ...
06 Dec 2004 13:02:04	983 [Thread-5] (SnpMatcher.java:362) - Gene [Accession#: HG2261-HT2351] was dropped from SNP Detection Routine (because corresponding probeset is missing in Probeset Info File)
06 Dec 2004 13:02:04	983 [Thread-5] (SnpMatcher.java:356) - 743: Processing Gene [Accession#: HG2261-HT2351] ...
06 Dec 2004 13:02:04	983 [Thread-5] (SnpMatcher.java:362) - Gene [Accession#: HG2261-HT2351] was dropped from SNP Detection Routine (because corresponding probeset is missing in Probeset Info File)
06 Dec 2004 13:02:04	983 [Thread-5] (SnpMatcher.java:356) - 744: Processing Gene [Accession#: HG2325-HT2421] ...
06 Dec 2004 13:02:04	998 [Thread-5] (SnpMatcher.java:362) - Gene [Accession#: HG2325-HT2421] was dropped from SNP Detection Routine (because corresponding probeset is missing in Probeset Info File)
06 Dec 2004 13:02:04	998 [Thread-5] (SnpMatcher.java:356) - 745: Processing Gene [Accession#: HG3543-HT3739] ...
06 Dec 2004 13:02:04	998 [Thread-5] (SnpMatcher.java:362) - Gene [Accession#: HG3543-HT3739] was dropped from SNP Detection Routine (because corresponding probeset is missing in Probeset Info File)
06 Dec 2004 13:02:04	998 [Thread-5] (SnpMatcher.java:356) - 746: Processing Gene [Accession#: HG544-HT544] ...
06 Dec 2004 13:02:04	998 [Thread-5] (SnpMatcher.java:362) - Gene [Accession#: HG544-HT544] was dropped from SNP Detection Routine (because corresponding probeset is missing in Probeset Info File)
06 Dec 2004 13:02:04	998 [Thread-5] (SnpMatcher.java:356) - 747: Processing Gene [Accession#: J00210] ...
06 Dec 2004 13:02:14	108 [Thread-5] (SnpMatcher.java:356) - 748: Processing Gene [Accession#: J02871] ...
06 Dec 2004 13:02:18	639 [Thread-5] (SnpMatcher.java:356) - 749: Processing Gene [Accession#: L15409] ...
06 Dec 2004 13:02:19	545 [Thread-5] (SnpMatcher.java:356) - 750: Processing Gene [Accession#: L20861] ...
06 Dec 2004 13:02:28	389 [Thread-5] (SnpMatcher.java:356) - 751: Processing Gene [Accession#: U48405] ...
06 Dec 2004 13:02:28	889 [Thread-5] (SnpMatcher.java:356) - 752: Processing Gene [Accession#: L23959] ...
06 Dec 2004 13:02:29	749 [Thread-5] (SnpMatcher.java:356) - 753: Processing Gene [Accession#: L35253] ...
06 Dec 2004 13:02:34	546 [Thread-5] (SnpMatcher.java:356) - 754: Processing Gene [Accession#: L41913] ...
06 Dec 2004 13:02:35	077 [Thread-5] (SnpMatcher.java:356) - 755: Processing Gene [Accession#: M14764] ...
06 Dec 2004 13:02:48	890 [Thread-5] (SnpMatcher.java:356) - 756: Processing Gene [Accession#: M15990] ...
06 Dec 2004 13:02:58	093 [Thread-5] (SnpMatcher.java:356) - 757: Processing Gene [Accession#: M23379] ...
06 Dec 2004 13:03:03	546 [Thread-5] (SnpMatcher.java:356) - 758: Processing Gene [Accession#: M55409] ...
06 Dec 2004 13:03:03	546 [Thread-5] (SnpDetector.java:126) - Finding Locus-link for Accession No.: M55409
06 Dec 2004 13:03:03	624 [Thread-5] (SnpDetector.java:152) - 1937"><img src="IMG/V.gif" alt="Variation data" height=16 width=16 border=0></a></td></tr><!-- end of results --></table> <!-- white backgound table --></td></tr></table> <!-- lavender stripe backaground of table--><!-- end of main results table in the second column of the main table --></TD> <!-- ends the second column --></TR><TR valign="bottom"><TD><img …
06 Dec 2004 13:03:03	624 [Thread-5] (SnpDetector.java:153) -
06 Dec 2004 13:03:03	624 [Thread-5] (SnpDetector.java:157) - locus-link: 1937
06 Dec 2004 13:03:09	953 [Thread-5] (SnpMatcher.java:356) - 759: Processing Gene [Accession#: M65062] ...
06 Dec 2004 13:03:15	250 [Thread-5] (SnpMatcher.java:356) - 760: Processing Gene [Accession#: M65062] ...
06 Dec 2004 13:03:19	578 [Thread-5] (SnpMatcher.java:356) - 761: Processing Gene [Accession#: D38503] ...
06 Dec 2004 13:03:20	203 [Thread-5] (SnpMatcher.java:356) - 762: Processing Gene [Accession#: U49436] ...
06 Dec 2004 13:03:28	984 [Thread-5] (SnpMatcher.java:356) - 763: Processing Gene [Accession#: D43772] ...
06 Dec 2004 13:03:34	375 [Thread-5] (SnpMatcher.java:356) - 764: Processing Gene [Accession#: X03635] ...
06 Dec 2004 13:04:04	016 [Thread-5] (SnpMatcher.java:356) - 765: Processing Gene [Accession#: X58723] ...
06 Dec 2004 13:04:04	516 [Thread-5] (SnpMatcher.java:356) - 766: Processing Gene [Accession#: X69950] ...
06 Dec 2004 13:04:05	266 [Thread-5] (SnpMatcher.java:356) - 767: Processing Gene [Accession#: X69950] ...
06 Dec 2004 13:04:08	688 [Thread-5] (SnpMatcher.java:356) - 768: Processing Gene [Accession#: X82554] ...
06 Dec 2004 13:04:09	626 [Thread-5] (SnpMatcher.java:356) - 769: Processing Gene [Accession#: X82554] ...
06 Dec 2004 13:04:14	251 [Thread-5] (SnpMatcher.java:356) - 770: Processing Gene [Accession#: X84213] ...
06 Dec 2004 13:04:24	657 [Thread-5] (SnpMatcher.java:356) - 771: Processing Gene [Accession#: X87843] ...
06 Dec 2004 13:04:29	610 [Thread-5] (SnpMatcher.java:356) - 772: Processing Gene [Accession#: AB000895] ...
06 Dec 2004 13:04:30	173 [Thread-5] (SnpMatcher.java:356) - 773: Processing Gene [Accession#: U50196] ...
06 Dec 2004 13:04:34	860 [Thread-5] (SnpMatcher.java:356) - 774: Processing Gene [Accession#: AB000896] ...
06 Dec 2004 13:04:35	235 [Thread-5] (SnpMatcher.java:356) - 775: Processing Gene [Accession#: AB000897] ...
06 Dec 2004 13:04:38	282 [Thread-5] (SnpMatcher.java:356) - 776: Processing Gene [Accession#: AF002700] ...
06 Dec 2004 13:04:40	282 [Thread-5] (SnpMatcher.java:356) - 777: Processing Gene [Accession#: D11139] ...
06 Dec 2004 13:04:44	314 [Thread-5] (GeneInfo.java:71) - Probe(Probe ID:1693_s_at; X: 556; Y: 357) doesn't exist in gene-sequence(Gene Ident: D11139; Locus ID: 7076; GI: )
06 Dec 2004 13:04:44	314 [Thread-5] (GeneInfo.java:71) - Probe(Probe ID:1693_s_at; X: 573; Y: 267) doesn't exist in gene-sequence(Gene Ident: D11139; Locus ID: 7076; GI: )
06 Dec 2004 13:04:44	314 [Thread-5] (SnpMatcher.java:356) - 778: Processing Gene [Accession#: D13413] ...
06 Dec 2004 13:04:44	892 [Thread-5] (SnpMatcher.java:356) - 779: Processing Gene [Accession#: D23662] ...
06 Dec 2004 13:04:49	376 [Thread-5] (SnpMatcher.java:356) - 780: Processing Gene [Accession#: D29013] ...
06 Dec 2004 13:04:50	079 [Thread-5] (SnpMatcher.java:356) - 781: Processing Gene [Accession#: D37781] ...
06 Dec 2004 13:04:58	876 [Thread-5] (SnpMatcher.java:356) - 782: Processing Gene [Accession#: U71087] ...
06 Dec 2004 13:04:59	767 [Thread-5] (SnpMatcher.java:356) - 783: Processing Gene [Accession#: U71088] ...
06 Dec 2004 13:05:00	173 [Thread-5] (SnpMatcher.java:356) - 784: Processing Gene [Accession#: U51095] ...
06 Dec 2004 13:05:04	970 [Thread-5] (SnpMatcher.java:356) - 785: Processing Gene [Accession#: U82987] ...
06 Dec 2004 13:05:08	892 [Thread-5] (SnpMatcher.java:356) - 786: Processing Gene [Accession#: U86136] ...
06 Dec 2004 13:05:24	721 [Thread-5] (SnpMatcher.java:356) - 787: Processing Gene [Accession#: X01057] ...
06 Dec 2004 13:05:24	736 [Thread-5] (SnpDetector.java:126) - Finding Locus-link for Accession No.: X01057
06 Dec 2004 13:05:24	783 [Thread-5] (SnpDetector.java:152) - 3559"><img src="IMG/V.gif" alt="Variation data" height=16 width=16 border=0></a></td></tr><!-- end of results --></table> <!-- white backgound table --></td></tr></table> <!-- lavender stripe backaground of table--><!-- end of main results table in the second column of the main table --></TD> <!-- ends the second column --></TR><TR valign="bottom"><TD><img …
06 Dec 2004 13:05:24	799 [Thread-5] (SnpDetector.java:153) -
06 Dec 2004 13:05:24	799 [Thread-5] (SnpDetector.java:157) - locus-link: 3559
06 Dec 2004 13:05:28	643 [Thread-5] (SnpMatcher.java:356) - 788: Processing Gene [Accession#: S75174] ...
06 Dec 2004 13:05:29	986 [Thread-5] (SnpMatcher.java:356) - 789: Processing Gene [Accession#: S76992] ...
06 Dec 2004 13:05:34	987 [Thread-5] (SnpMatcher.java:356) - 790: Processing Gene [Accession#: S82362] ...
06 Dec 2004 13:05:38	299 [Thread-5] (SnpMatcher.java:356) - 791: Processing Gene [Accession#: U01337] ...
06 Dec 2004 13:05:40	080 [Thread-5] (SnpMatcher.java:356) - 792: Processing Gene [Accession#: U01337] ...
06 Dec 2004 13:05:44	362 [Thread-5] (GeneInfo.java:71) - Probe(Probe ID:1707_g_at; X: 142; Y: 553) doesn't exist in gene-sequence(Gene Ident: U01337; Locus ID: 369; GI: )
06 Dec 2004 13:05:44	362 [Thread-5] (SnpMatcher.java:356) - 793: Processing Gene [Accession#: U07620] ...
06 Dec 2004 13:05:48	940 [Thread-5] (SnpMatcher.java:356) - 794: Processing Gene [Accession#: U07620] ...
06 Dec 2004 13:05:54	331 [Thread-5] (SnpMatcher.java:356) - 795: Processing Gene [Accession#: U51096] ...
06 Dec 2004 13:06:00	284 [Thread-5] (SnpMatcher.java:356) - 796: Processing Gene [Accession#: U07804] ...
06 Dec 2004 13:06:04	331 [Thread-5] (SnpMatcher.java:356) - 797: Processing Gene [Accession#: U09477] ...
06 Dec 2004 13:06:14	097 [Thread-5] (SnpMatcher.java:356) - 798: Processing Gene [Accession#: U17743] ...
06 Dec 2004 13:06:14	565 [Thread-5] (SnpMatcher.java:356) - 799: Processing Gene [Accession#: U26727] ...
06 Dec 2004 13:06:19	347 [Thread-5] (SnpMatcher.java:356) - 800: Processing Gene [Accession#: U26914] ...
06 Dec 2004 13:06:29	206 [Thread-5] (SnpMatcher.java:356) - 801: Processing Gene [Accession#: U37518] ...
06 Dec 2004 13:06:38	816 [Thread-5] (SnpMatcher.java:356) - 802: Processing Gene [Accession#: U43586] ...
06 Dec 2004 13:06:39	660 [Thread-5] (SnpMatcher.java:356) - 803: Processing Gene [Accession#: U45878] ...
06 Dec 2004 13:06:48	160 [Thread-5] (SnpMatcher.java:356) - 804: Processing Gene [Accession#: U50523] ...
06 Dec 2004 13:06:58	769 [Thread-5] (SnpMatcher.java:356) - 805: Processing Gene [Accession#: U61981] ...
06 Dec 2004 13:07:04	457 [Thread-5] (SnpMatcher.java:356) - 806: Processing Gene [Accession#: U56833] ...
06 Dec 2004 13:07:09	520 [Thread-5] (SnpMatcher.java:356) - 807: Processing Gene [Accession#: U65410] ...
06 Dec 2004 13:07:10	098 [Thread-5] (SnpMatcher.java:356) - 808: Processing Gene [Accession#: U65410] ...
06 Dec 2004 13:07:10	442 [Thread-5] (SnpMatcher.java:356) - 809: Processing Gene [Accession#: U71087] ...
06 Dec 2004 13:07:14	942 [Thread-5] (SnpMatcher.java:356) - 810: Processing Gene [Accession#: S61953] ...
06 Dec 2004 13:07:18	582 [Thread-5] (SnpMatcher.java:356) - 811: Processing Gene [Accession#: S75174] ...
06 Dec 2004 13:07:19	754 [Thread-5] (SnpMatcher.java:356) - 812: Processing Gene [Accession#: HG884-HT884] ...
06 Dec 2004 13:07:19	754 [Thread-5] (SnpMatcher.java:362) - Gene [Accession#: HG884-HT884] was dropped from SNP Detection Routine (because corresponding probeset is missing in Probeset Info File)
06 Dec 2004 13:07:19	754 [Thread-5] (SnpMatcher.java:356) - 813: Processing Gene [Accession#: HG919-HT919] ...
06 Dec 2004 13:07:19	754 [Thread-5] (SnpMatcher.java:362) - Gene [Accession#: HG919-HT919] was dropped from SNP Detection Routine (because corresponding probeset is missing in Probeset Info File)
06 Dec 2004 13:07:19	754 [Thread-5] (SnpMatcher.java:356) - 814: Processing Gene [Accession#: L07868] ...
06 Dec 2004 13:07:23	957 [Thread-5] (SnpMatcher.java:356) - 815: Processing Gene [Accession#: L13689] ...
06 Dec 2004 13:07:34	176 [Thread-5] (SnpMatcher.java:356) - 816: Processing Gene [Accession#: L41690] ...
06 Dec 2004 13:07:34	614 [Thread-5] (SnpMatcher.java:356) - 817: Processing Gene [Accession#: U57650] ...
06 Dec 2004 13:07:44	552 [Thread-5] (SnpMatcher.java:356) - 818: Processing Gene [Accession#: M17446] ...
06 Dec 2004 13:07:48	567 [Thread-5] (SnpMatcher.java:356) - 819: Processing Gene [Accession#: M21574] ...
06 Dec 2004 13:07:59	630 [Thread-5] (SnpMatcher.java:356) - 820: Processing Gene [Accession#: M37825] ...
06 Dec 2004 13:08:03	989 [Thread-5] (SnpMatcher.java:356) - 821: Processing Gene [Accession#: M60315] ...
06 Dec 2004 13:08:09	130 [Thread-5] (SnpMatcher.java:356) - 822: Processing Gene [Accession#: M60556] ...
06 Dec 2004 13:08:09	630 [Thread-5] (SnpMatcher.java:356) - 823: Processing Gene [Accession#: M60556] ...
06 Dec 2004 13:08:09	974 [Thread-5] (SnpMatcher.java:356) - 824: Processing Gene [Accession#: M62402] ...
06 Dec 2004 13:08:14	427 [Thread-5] (SnpMatcher.java:356) - 825: Processing Gene [Accession#: M62403] ...
06 Dec 2004 13:08:24	474 [Thread-5] (SnpMatcher.java:356) - 826: Processing Gene [Accession#: M81933] ...
06 Dec 2004 13:08:29	287 [Thread-5] (SnpMatcher.java:356) - 827: Processing Gene [Accession#: M99487] ...
06 Dec 2004 13:08:30	271 [Thread-5] (SnpMatcher.java:356) - 828: Processing Gene [Accession#: U59325] ...
06 Dec 2004 13:08:34	958 [Thread-5] (SnpMatcher.java:356) - 829: Processing Gene [Accession#: M99487] ...
06 Dec 2004 13:08:34	958 [Thread-5] (SnpDetector.java:126) - Finding Locus-link for Accession No.: M99487
06 Dec 2004 13:08:35	083 [Thread-5] (SnpDetector.java:152) - 2346"><img src="IMG/V.gif" alt="Variation data" height=16 width=16 border=0></a></td></tr><!-- end of results --></table> <!-- white backgound table --></td></tr></table> <!-- lavender stripe backaground of table--><!-- end of main results table in the second column of the main table --></TD> <!-- ends the second column --></TR><TR valign="bottom"><TD><img …
06 Dec 2004 13:08:35	083 [Thread-5] (SnpDetector.java:153) -
06 Dec 2004 13:08:35	083 [Thread-5] (SnpDetector.java:157) - locus-link: 2346
06 Dec 2004 13:08:38	568 [Thread-5] (SnpMatcher.java:356) - 830: Processing Gene [Accession#: S37730] ...
06 Dec 2004 13:08:39	193 [Thread-5] (SnpMatcher.java:356) - 831: Processing Gene [Accession#: S61953] ...
06 Dec 2004 13:08:39	990 [Thread-5] (SnpMatcher.java:356) - 832: Processing Gene [Accession#: HG2007-HT2056] ...
06 Dec 2004 13:08:39	990 [Thread-5] (SnpMatcher.java:362) - Gene [Accession#: HG2007-HT2056] was dropped from SNP Detection Routine (because corresponding probeset is missing in Probeset Info File)
06 Dec 2004 13:08:39	990 [Thread-5] (SnpMatcher.java:356) - 833: Processing Gene [Accession#: HG4433-HT4703] ...
06 Dec 2004 13:08:39	990 [Thread-5] (SnpMatcher.java:362) - Gene [Accession#: HG4433-HT4703] was dropped from SNP Detection Routine (because corresponding probeset is missing in Probeset Info File)
06 Dec 2004 13:08:40	005 [Thread-5] (SnpMatcher.java:356) - 834: Processing Gene [Accession#: HG4679-HT5104] ...
06 Dec 2004 13:08:40	005 [Thread-5] (SnpMatcher.java:362) - Gene [Accession#: HG4679-HT5104] was dropped from SNP Detection Routine (because corresponding probeset is missing in Probeset Info File)
06 Dec 2004 13:08:40	005 [Thread-5] (SnpMatcher.java:356) - 835: Processing Gene [Accession#: HG4683-HT5108] ...
06 Dec 2004 13:08:40	005 [Thread-5] (SnpMatcher.java:362) - Gene [Accession#: HG4683-HT5108] was dropped from SNP Detection Routine (because corresponding probeset is missing in Probeset Info File)
06 Dec 2004 13:08:40	005 [Thread-5] (SnpMatcher.java:356) - 836: Processing Gene [Accession#: AD000092] ...
06 Dec 2004 13:08:43	490 [Thread-5] (SnpMatcher.java:356) - 837: Processing Gene [Accession#: AD000092] ...
06 Dec 2004 13:08:43	959 [Thread-5] (SnpMatcher.java:356) - 838: Processing Gene [Accession#: AD000092] ...
06 Dec 2004 13:08:44	880 [Thread-5] (GeneInfo.java:71) - Probe(Probe ID:1749_at; X: 544; Y: 211) doesn't exist in gene-sequence(Gene Ident: AD000092; Locus ID: 2639; GI: )
06 Dec 2004 13:08:44	880 [Thread-5] (SnpMatcher.java:356) - 839: Processing Gene [Accession#: U61167] ...
06 Dec 2004 13:09:04	193 [Thread-5] (SnpMatcher.java:356) - 840: Processing Gene [Accession#: AD000092] ...
06 Dec 2004 13:09:04	756 [Thread-5] (SnpMatcher.java:356) - 841: Processing Gene [Accession#: AD000092] ...
06 Dec 2004 13:09:05	240 [Thread-5] (SnpMatcher.java:356) - 842: Processing Gene [Accession#: AD000092] ...
06 Dec 2004 13:09:09	615 [Thread-5] (GeneInfo.java:71) - Probe(Probe ID:1752_at; X: 274; Y: 629) doesn't exist in gene-sequence(Gene Ident: AD000092; Locus ID: 811; GI: )
06 Dec 2004 13:09:09	631 [Thread-5] (GeneInfo.java:71) - Probe(Probe ID:1752_at; X: 609; Y: 225) doesn't exist in gene-sequence(Gene Ident: AD000092; Locus ID: 811; GI: )
06 Dec 2004 13:09:09	646 [Thread-5] (GeneInfo.java:71) - Probe(Probe ID:1752_at; X: 637; Y: 217) doesn't exist in gene-sequence(Gene Ident: AD000092; Locus ID: 811; GI: )
06 Dec 2004 13:09:09	646 [Thread-5] (SnpMatcher.java:356) - 843: Processing Gene [Accession#: AD000092] ...
06 Dec 2004 13:09:14	615 [Thread-5] (GeneInfo.java:71) - Probe(Probe ID:1753_s_at; X: 397; Y: 483) doesn't exist in gene-sequence(Gene Ident: AD000092; Locus ID: 5886; GI: )
06 Dec 2004 13:09:14	631 [Thread-5] (GeneInfo.java:71) - Probe(Probe ID:1753_s_at; X: 584; Y: 409) doesn't exist in gene-sequence(Gene Ident: AD000092; Locus ID: 5886; GI: )
06 Dec 2004 13:09:14	647 [Thread-5] (GeneInfo.java:71) - Probe(Probe ID:1753_s_at; X: 602; Y: 145) doesn't exist in gene-sequence(Gene Ident: AD000092; Locus ID: 5886; GI: )
06 Dec 2004 13:09:14	647 [Thread-5] (GeneInfo.java:71) - Probe(Probe ID:1753_s_at; X: 616; Y: 527) doesn't exist in gene-sequence(Gene Ident: AD000092; Locus ID: 5886; GI: )
06 Dec 2004 13:09:14	662 [Thread-5] (GeneInfo.java:71) - Probe(Probe ID:1753_s_at; X: 86; Y: 591) doesn't exist in gene-sequence(Gene Ident: AD000092; Locus ID: 5886; GI: )
06 Dec 2004 13:09:14	662 [Thread-5] (SnpMatcher.java:356) - 844: Processing Gene [Accession#: AF006041] ...
06 Dec 2004 13:09:19	209 [Thread-5] (SnpMatcher.java:356) - 845: Processing Gene [Accession#: D00003] ...
06 Dec 2004 13:09:24	475 [Thread-5] (SnpMatcher.java:356) - 846: Processing Gene [Accession#: D00003] ...
06 Dec 2004 13:09:29	272 [Thread-5] (SnpMatcher.java:356) - 847: Processing Gene [Accession#: D00408] ...
06 Dec 2004 13:09:39	116 [Thread-5] (SnpMatcher.java:356) - 848: Processing Gene [Accession#: D00408] ...
06 Dec 2004 13:09:44	444 [Thread-5] (SnpMatcher.java:356) - 849: Processing Gene [Accession#: D00408] ...
06 Dec 2004 13:09:49	366 [Thread-5] (SnpMatcher.java:356) - 850: Processing Gene [Accession#: U33053] ...
06 Dec 2004 13:10:00	225 [Thread-5] (SnpMatcher.java:356) - 851: Processing Gene [Accession#: D11327] ...
06 Dec 2004 13:10:08	475 [Thread-5] (SnpMatcher.java:356) - 852: Processing Gene [Accession#: D37965] ...
06 Dec 2004 13:10:10	069 [Thread-5] (SnpMatcher.java:356) - 853: Processing Gene [Accession#: D38500] ...
06 Dec 2004 13:10:23	944 [Thread-5] (SnpMatcher.java:356) - 854: Processing Gene [Accession#: D38502] ...
06 Dec 2004 13:10:55	054 [Thread-5] (SnpMatcher.java:356) - 855: Processing Gene [Accession#: D85131] ...
06 Dec 2004 13:10:58	679 [Thread-5] (SnpMatcher.java:356) - 856: Processing Gene [Accession#: U86214] ...
06 Dec 2004 13:10:59	632 [Thread-5] (SnpMatcher.java:356) - 857: Processing Gene [Accession#: U86214] ...
06 Dec 2004 13:11:00	445 [Thread-5] (SnpMatcher.java:356) - 858: Processing Gene [Accession#: X14885] ...
06 Dec 2004 13:11:04	007 [Thread-5] (GeneInfo.java:71) - Probe(Probe ID:1767_s_at; X: 216; Y: 393) doesn't exist in gene-sequence(Gene Ident: X14885; Locus ID: 7043; GI: )
06 Dec 2004 13:11:04	023 [Thread-5] (GeneInfo.java:71) - Probe(Probe ID:1767_s_at; X: 258; Y: 343) doesn't exist in gene-sequence(Gene Ident: X14885; Locus ID: 7043; GI: )
06 Dec 2004 13:11:04	023 [Thread-5] (GeneInfo.java:71) - Probe(Probe ID:1767_s_at; X: 259; Y: 477) doesn't exist in gene-sequence(Gene Ident: X14885; Locus ID: 7043; GI: )
06 Dec 2004 13:11:04	023 [Thread-5] (GeneInfo.java:71) - Probe(Probe ID:1767_s_at; X: 310; Y: 581) doesn't exist in gene-sequence(Gene Ident: X14885; Locus ID: 7043; GI: )
06 Dec 2004 13:11:04	023 [Thread-5] (GeneInfo.java:71) - Probe(Probe ID:1767_s_at; X: 317; Y: 533) doesn't exist in gene-sequence(Gene Ident: X14885; Locus ID: 7043; GI: )
06 Dec 2004 13:11:04	023 [Thread-5] (GeneInfo.java:71) - Probe(Probe ID:1767_s_at; X: 322; Y: 445) doesn't exist in gene-sequence(Gene Ident: X14885; Locus ID: 7043; GI: )
06 Dec 2004 13:11:04	023 [Thread-5] (GeneInfo.java:71) - Probe(Probe ID:1767_s_at; X: 370; Y: 341) doesn't exist in gene-sequence(Gene Ident: X14885; Locus ID: 7043; GI: )
06 Dec 2004 13:11:04	023 [Thread-5] (GeneInfo.java:71) - Probe(Probe ID:1767_s_at; X: 405; Y: 321) doesn't exist in gene-sequence(Gene Ident: X14885; Locus ID: 7043; GI: )
06 Dec 2004 13:11:04	023 [Thread-5] (GeneInfo.java:71) - Probe(Probe ID:1767_s_at; X: 435; Y: 523) doesn't exist in gene-sequence(Gene Ident: X14885; Locus ID: 7043; GI: )
06 Dec 2004 13:11:04	023 [Thread-5] (GeneInfo.java:71) - Probe(Probe ID:1767_s_at; X: 463; Y: 145) doesn't exist in gene-sequence(Gene Ident: X14885; Locus ID: 7043; GI: )
06 Dec 2004 13:11:04	023 [Thread-5] (GeneInfo.java:71) - Probe(Probe ID:1767_s_at; X: 464; Y: 453) doesn't exist in gene-sequence(Gene Ident: X14885; Locus ID: 7043; GI: )
06 Dec 2004 13:11:04	023 [Thread-5] (GeneInfo.java:71) - Probe(Probe ID:1767_s_at; X: 518; Y: 121) doesn't exist in gene-sequence(Gene Ident: X14885; Locus ID: 7043; GI: )
06 Dec 2004 13:11:04	023 [Thread-5] (GeneInfo.java:71) - Probe(Probe ID:1767_s_at; X: 554; Y: 491) doesn't exist in gene-sequence(Gene Ident: X14885; Locus ID: 7043; GI: )
06 Dec 2004 13:11:04	023 [Thread-5] (GeneInfo.java:71) - Probe(Probe ID:1767_s_at; X: 579; Y: 497) doesn't exist in gene-sequence(Gene Ident: X14885; Locus ID: 7043; GI: )
06 Dec 2004 13:11:04	023 [Thread-5] (GeneInfo.java:71) - Probe(Probe ID:1767_s_at; X: 606; Y: 367) doesn't exist in gene-sequence(Gene Ident: X14885; Locus ID: 7043; GI: )
06 Dec 2004 13:11:04	023 [Thread-5] (GeneInfo.java:71) - Probe(Probe ID:1767_s_at; X: 609; Y: 45) doesn't exist in gene-sequence(Gene Ident: X14885; Locus ID: 7043; GI: )
06 Dec 2004 13:11:04	023 [Thread-5] (SnpMatcher.java:356) - 859: Processing Gene [Accession#: X59932] ...
06 Dec 2004 13:11:15	617 [Thread-5] (SnpMatcher.java:356) - 860: Processing Gene [Accession#: AD000092] ...
06 Dec 2004 13:11:18	601 [Thread-5] (SnpMatcher.java:356) - 861: Processing Gene [Accession#: U37352] ...
06 Dec 2004 13:11:28	570 [Thread-5] (SnpMatcher.java:356) - 862: Processing Gene [Accession#: J00207] ...
06 Dec 2004 13:11:30	304 [Thread-5] (SnpMatcher.java:356) - 863: Processing Gene [Accession#: J03278] ...
06 Dec 2004 13:11:54	633 [Thread-5] (SnpMatcher.java:356) - 864: Processing Gene [Accession#: L00634] ...
06 Dec 2004 13:11:55	664 [Thread-5] (SnpMatcher.java:356) - 865: Processing Gene [Accession#: L00635] ...
06 Dec 2004 13:11:58	695 [Thread-5] (SnpMatcher.java:356) - 866: Processing Gene [Accession#: L06895] ...
06 Dec 2004 13:11:59	539 [Thread-5] (SnpMatcher.java:356) - 867: Processing Gene [Accession#: L24559] ...
06 Dec 2004 13:12:03	821 [Thread-5] (SnpMatcher.java:356) - 868: Processing Gene [Accession#: L24564] ...
06 Dec 2004 13:12:05	461 [Thread-5] (SnpMatcher.java:356) - 869: Processing Gene [Accession#: L36463] ...
06 Dec 2004 13:12:05	461 [Thread-5] (SnpDetector.java:126) - Finding Locus-link for Accession No.: L36463
06 Dec 2004 13:12:05	524 [Thread-5] (SnpDetector.java:152) - 9610"><img src="IMG/V.gif" alt="Variation data" height=16 width=16 border=0></a></td></tr><!-- end of results --></table> <!-- white backgound table --></td></tr></table> <!-- lavender stripe backaground of table--><!-- end of main results table in the second column of the main table --></TD> <!-- ends the second column --></TR><TR valign="bottom"><TD><img …
06 Dec 2004 13:12:05	524 [Thread-5] (SnpDetector.java:153) -
06 Dec 2004 13:12:05	524 [Thread-5] (SnpDetector.java:157) - locus-link: 9610
06 Dec 2004 13:12:15	086 [Thread-5] (SnpMatcher.java:356) - 870: Processing Gene [Accession#: L36463] ...
06 Dec 2004 13:12:15	086 [Thread-5] (SnpDetector.java:126) - Finding Locus-link for Accession No.: L36463
06 Dec 2004 13:12:15	149 [Thread-5] (SnpDetector.java:152) - 9610"><img src="IMG/V.gif" alt="Variation data" height=16 width=16 border=0></a></td></tr><!-- end of results --></table> <!-- white backgound table --></td></tr></table> <!-- lavender stripe backaground of table--><!-- end of main results table in the second column of the main table --></TD> <!-- ends the second column --></TR><TR valign="bottom"><TD><img …
06 Dec 2004 13:12:15	149 [Thread-5] (SnpDetector.java:153) -
06 Dec 2004 13:12:15	164 [Thread-5] (SnpDetector.java:157) - locus-link: 9610
06 Dec 2004 13:12:19	868 [Thread-5] (SnpMatcher.java:356) - 871: Processing Gene [Accession#: M16750] ...
06 Dec 2004 13:12:30	337 [Thread-5] (SnpMatcher.java:356) - 872: Processing Gene [Accession#: U38545] ...
06 Dec 2004 13:12:35	321 [Thread-5] (SnpMatcher.java:356) - 873: Processing Gene [Accession#: M19722] ...
06 Dec 2004 13:12:39	493 [Thread-5] (SnpMatcher.java:356) - 874: Processing Gene [Accession#: M25269] ...
06 Dec 2004 13:12:40	649 [Thread-5] (SnpMatcher.java:356) - 875: Processing Gene [Accession#: M31303] ...
06 Dec 2004 13:12:50	009 [Thread-5] (SnpMatcher.java:356) - 876: Processing Gene [Accession#: M37190] ...
06 Dec 2004 13:12:58	696 [Thread-5] (SnpMatcher.java:356) - 877: Processing Gene [Accession#: S66427] ...
06 Dec 2004 13:13:08	571 [Thread-5] (SnpMatcher.java:356) - 878: Processing Gene [Accession#: S66431] ...
06 Dec 2004 13:13:18	603 [Thread-5] (SnpMatcher.java:356) - 879: Processing Gene [Accession#: U08023] ...
06 Dec 2004 13:13:25	665 [Thread-5] (SnpMatcher.java:356) - 880: Processing Gene [Accession#: U22398] ...
06 Dec 2004 13:13:44	275 [Thread-5] (SnpMatcher.java:356) - 881: Processing Gene [Accession#: U48807] ...
06 Dec 2004 13:13:50	275 [Thread-5] (SnpMatcher.java:356) - 882: Processing Gene [Accession#: U65928] ...
06 Dec 2004 13:13:58	791 [Thread-5] (SnpMatcher.java:356) - 883: Processing Gene [Accession#: U38964] ...
06 Dec 2004 13:13:59	306 [Thread-5] (SnpMatcher.java:356) - 884: Processing Gene [Accession#: HG3914-HT4184] ...
06 Dec 2004 13:13:59	306 [Thread-5] (SnpMatcher.java:362) - Gene [Accession#: HG3914-HT4184] was dropped from SNP Detection Routine (because corresponding probeset is missing in Probeset Info File)
06 Dec 2004 13:13:59	306 [Thread-5] (SnpMatcher.java:356) - 885: Processing Gene [Accession#: J00207] ...
06 Dec 2004 13:14:03	869 [Thread-5] (SnpMatcher.java:356) - 886: Processing Gene [Accession#: M68520] ...
06 Dec 2004 13:14:09	353 [Thread-5] (SnpMatcher.java:356) - 887: Processing Gene [Accession#: M80629] ...
06 Dec 2004 13:14:15	010 [Thread-5] (SnpMatcher.java:356) - 888: Processing Gene [Accession#: M92287] ...
06 Dec 2004 13:14:23	807 [Thread-5] (SnpMatcher.java:356) - 889: Processing Gene [Accession#: M92287] ...
06 Dec 2004 13:14:30	057 [Thread-5] (SnpMatcher.java:356) - 890: Processing Gene [Accession#: U05681] ...
06 Dec 2004 13:14:38	823 [Thread-5] (GeneInfo.java:71) - Probe(Probe ID:1796_s_at; X: 103; Y: 445) doesn't exist in gene-sequence(Gene Ident: U05681; Locus ID: 602; GI: )
06 Dec 2004 13:14:38	823 [Thread-5] (GeneInfo.java:71) - Probe(Probe ID:1796_s_at; X: 109; Y: 555) doesn't exist in gene-sequence(Gene Ident: U05681; Locus ID: 602; GI: )
06 Dec 2004 13:14:38	838 [Thread-5] (GeneInfo.java:71) - Probe(Probe ID:1796_s_at; X: 110; Y: 555) doesn't exist in gene-sequence(Gene Ident: U05681; Locus ID: 602; GI: )
06 Dec 2004 13:14:38	838 [Thread-5] (GeneInfo.java:71) - Probe(Probe ID:1796_s_at; X: 256; Y: 425) doesn't exist in gene-sequence(Gene Ident: U05681; Locus ID: 602; GI: )
06 Dec 2004 13:14:38	838 [Thread-5] (GeneInfo.java:71) - Probe(Probe ID:1796_s_at; X: 500; Y: 125) doesn't exist in gene-sequence(Gene Ident: U05681; Locus ID: 602; GI: )
06 Dec 2004 13:14:38	838 [Thread-5] (GeneInfo.java:71) - Probe(Probe ID:1796_s_at; X: 525; Y: 57) doesn't exist in gene-sequence(Gene Ident: U05681; Locus ID: 602; GI: )
06 Dec 2004 13:14:38	838 [Thread-5] (GeneInfo.java:71) - Probe(Probe ID:1796_s_at; X: 91; Y: 541) doesn't exist in gene-sequence(Gene Ident: U05681; Locus ID: 602; GI: )
06 Dec 2004 13:14:38	838 [Thread-5] (SnpMatcher.java:356) - 891: Processing Gene [Accession#: U40343] ...
06 Dec 2004 13:14:39	854 [Thread-5] (SnpMatcher.java:356) - 892: Processing Gene [Accession#: U41060] ...
06 Dec 2004 13:14:43	760 [Thread-5] (GeneInfo.java:71) - Probe(Probe ID:1798_at; X: 103; Y: 501) doesn't exist in gene-sequence(Gene Ident: U41060; Locus ID: 25800; GI: )
06 Dec 2004 13:14:43	760 [Thread-5] (GeneInfo.java:71) - Probe(Probe ID:1798_at; X: 103; Y: 547) doesn't exist in gene-sequence(Gene Ident: U41060; Locus ID: 25800; GI: )
06 Dec 2004 13:14:43	760 [Thread-5] (GeneInfo.java:71) - Probe(Probe ID:1798_at; X: 109; Y: 523) doesn't exist in gene-sequence(Gene Ident: U41060; Locus ID: 25800; GI: )
06 Dec 2004 13:14:43	760 [Thread-5] (GeneInfo.java:71) - Probe(Probe ID:1798_at; X: 143; Y: 435) doesn't exist in gene-sequence(Gene Ident: U41060; Locus ID: 25800; GI: )
06 Dec 2004 13:14:43	776 [Thread-5] (GeneInfo.java:71) - Probe(Probe ID:1798_at; X: 179; Y: 525) doesn't exist in gene-sequence(Gene Ident: U41060; Locus ID: 25800; GI: )
06 Dec 2004 13:14:43	776 [Thread-5] (GeneInfo.java:71) - Probe(Probe ID:1798_at; X: 231; Y: 541) doesn't exist in gene-sequence(Gene Ident: U41060; Locus ID: 25800; GI: )
06 Dec 2004 13:14:43	776 [Thread-5] (GeneInfo.java:71) - Probe(Probe ID:1798_at; X: 348; Y: 597) doesn't exist in gene-sequence(Gene Ident: U41060; Locus ID: 25800; GI: )
06 Dec 2004 13:14:43	776 [Thread-5] (GeneInfo.java:71) - Probe(Probe ID:1798_at; X: 352; Y: 299) doesn't exist in gene-sequence(Gene Ident: U41060; Locus ID: 25800; GI: )
06 Dec 2004 13:14:43	776 [Thread-5] (GeneInfo.java:71) - Probe(Probe ID:1798_at; X: 405; Y: 205) doesn't exist in gene-sequence(Gene Ident: U41060; Locus ID: 25800; GI: )
06 Dec 2004 13:14:43	776 [Thread-5] (GeneInfo.java:71) - Probe(Probe ID:1798_at; X: 422; Y: 539) doesn't exist in gene-sequence(Gene Ident: U41060; Locus ID: 25800; GI: )
06 Dec 2004 13:14:43	776 [Thread-5] (GeneInfo.java:71) - Probe(Probe ID:1798_at; X: 456; Y: 233) doesn't exist in gene-sequence(Gene Ident: U41060; Locus ID: 25800; GI: )
06 Dec 2004 13:14:43	776 [Thread-5] (GeneInfo.java:71) - Probe(Probe ID:1798_at; X: 468; Y: 235) doesn't exist in gene-sequence(Gene Ident: U41060; Locus ID: 25800; GI: )
06 Dec 2004 13:14:43	776 [Thread-5] (GeneInfo.java:71) - Probe(Probe ID:1798_at; X: 479; Y: 181) doesn't exist in gene-sequence(Gene Ident: U41060; Locus ID: 25800; GI: )
06 Dec 2004 13:14:43	776 [Thread-5] (GeneInfo.java:71) - Probe(Probe ID:1798_at; X: 494; Y: 215) doesn't exist in gene-sequence(Gene Ident: U41060; Locus ID: 25800; GI: )
06 Dec 2004 13:14:43	776 [Thread-5] (GeneInfo.java:71) - Probe(Probe ID:1798_at; X: 567; Y: 45) doesn't exist in gene-sequence(Gene Ident: U41060; Locus ID: 25800; GI: )
06 Dec 2004 13:14:43	776 [Thread-5] (GeneInfo.java:71) - Probe(Probe ID:1798_at; X: 64; Y: 539) doesn't exist in gene-sequence(Gene Ident: U41060; Locus ID: 25800; GI: )
06 Dec 2004 13:14:43	776 [Thread-5] (SnpMatcher.java:356) - 893: Processing Gene [Accession#: U64315] ...
06 Dec 2004 13:14:54	823 [Thread-5] (SnpMatcher.java:356) - 894: Processing Gene [Accession#: U38980] ...
06 Dec 2004 13:15:09	213 [Thread-5] (SnpMatcher.java:356) - 895: Processing Gene [Accession#: U64315] ...
06 Dec 2004 13:15:19	166 [Thread-5] (SnpMatcher.java:356) - 896: Processing Gene [Accession#: U76638] ...
06 Dec 2004 13:15:25	541 [Thread-5] (SnpMatcher.java:356) - 897: Processing Gene [Accession#: X03363] ...
06 Dec 2004 13:15:34	854 [Thread-5] (SnpMatcher.java:356) - 898: Processing Gene [Accession#: X05360] ...
06 Dec 2004 13:15:35	947 [Thread-5] (SnpMatcher.java:356) - 899: Processing Gene [Accession#: X07730] ...
06 Dec 2004 13:15:39	791 [Thread-5] (SnpMatcher.java:356) - 900: Processing Gene [Accession#: X07730] ...
06 Dec 2004 13:15:43	713 [Thread-5] (SnpMatcher.java:356) - 901: Processing Gene [Accession#: X12556] ...
06 Dec 2004 13:15:44	619 [Thread-5] (SnpMatcher.java:356) - 902: Processing Gene [Accession#: X12556] ...
06 Dec 2004 13:15:45	322 [Thread-5] (SnpMatcher.java:356) - 903: Processing Gene [Accession#: X89101] ...
06 Dec 2004 13:15:54	682 [Thread-5] (SnpMatcher.java:356) - 904: Processing Gene [Accession#: AB003698] ...
06 Dec 2004 13:15:59	463 [Thread-5] (SnpMatcher.java:356) - 905: Processing Gene [Accession#: S82470] ...
06 Dec 2004 13:16:05	244 [Thread-5] (SnpMatcher.java:356) - 906: Processing Gene [Accession#: D10495] ...
06 Dec 2004 13:16:09	619 [Thread-5] (SnpMatcher.java:356) - 907: Processing Gene [Accession#: D15049] ...
06 Dec 2004 13:16:20	025 [Thread-5] (SnpMatcher.java:356) - 908: Processing Gene [Accession#: HG1747-HT1764] ...
06 Dec 2004 13:16:20	025 [Thread-5] (SnpMatcher.java:362) - Gene [Accession#: HG1747-HT1764] was dropped from SNP Detection Routine (because corresponding probeset is missing in Probeset Info File)
06 Dec 2004 13:16:20	025 [Thread-5] (SnpMatcher.java:356) - 909: Processing Gene [Accession#: HG363-HT363] ...
06 Dec 2004 13:16:20	025 [Thread-5] (SnpMatcher.java:362) - Gene [Accession#: HG363-HT363] was dropped from SNP Detection Routine (because corresponding probeset is missing in Probeset Info File)
06 Dec 2004 13:16:20	025 [Thread-5] (SnpMatcher.java:356) - 910: Processing Gene [Accession#: D50683] ...
06 Dec 2004 13:16:20	025 [Thread-5] (SnpDetector.java:126) - Finding Locus-link for Accession No.: D50683
06 Dec 2004 13:16:20	088 [Thread-5] (SnpMatcher.java:356) - 911: Processing Gene [Accession#: D50683] ...
06 Dec 2004 13:16:20	088 [Thread-5] (SnpDetector.java:126) - Finding Locus-link for Accession No.: D50683
06 Dec 2004 13:16:20	135 [Thread-5] (SnpMatcher.java:356) - 912: Processing Gene [Accession#: D78156] ...
06 Dec 2004 13:16:25	057 [Thread-5] (SnpMatcher.java:356) - 913: Processing Gene [Accession#: D89667] ...
06 Dec 2004 13:16:25	635 [Thread-5] (SnpMatcher.java:356) - 914: Processing Gene [Accession#: HG1879-HT1919] ...
06 Dec 2004 13:16:25	635 [Thread-5] (SnpMatcher.java:362) - Gene [Accession#: HG1879-HT1919] was dropped from SNP Detection Routine (because corresponding probeset is missing in Probeset Info File)
06 Dec 2004 13:16:25	635 [Thread-5] (SnpMatcher.java:356) - 915: Processing Gene [Accession#: HG1996-HT2044] ...
06 Dec 2004 13:16:25	635 [Thread-5] (SnpMatcher.java:362) - Gene [Accession#: HG1996-HT2044] was dropped from SNP Detection Routine (because corresponding probeset is missing in Probeset Info File)
06 Dec 2004 13:16:25	650 [Thread-5] (SnpMatcher.java:356) - 916: Processing Gene [Accession#: S82470] ...
06 Dec 2004 13:16:30	103 [Thread-5] (SnpMatcher.java:356) - 917: Processing Gene [Accession#: HG1996-HT2044] ...
06 Dec 2004 13:16:30	103 [Thread-5] (SnpMatcher.java:362) - Gene [Accession#: HG1996-HT2044] was dropped from SNP Detection Routine (because corresponding probeset is missing in Probeset Info File)
06 Dec 2004 13:16:30	103 [Thread-5] (SnpMatcher.java:356) - 918: Processing Gene [Accession#: HG2600-HT2696] ...
06 Dec 2004 13:16:30	119 [Thread-5] (SnpMatcher.java:362) - Gene [Accession#: HG2600-HT2696] was dropped from SNP Detection Routine (because corresponding probeset is missing in Probeset Info File)
06 Dec 2004 13:16:30	119 [Thread-5] (SnpMatcher.java:356) - 919: Processing Gene [Accession#: HG4677-HT5102] ...
06 Dec 2004 13:16:30	119 [Thread-5] (SnpMatcher.java:362) - Gene [Accession#: HG4677-HT5102] was dropped from SNP Detection Routine (because corresponding probeset is missing in Probeset Info File)
06 Dec 2004 13:16:30	119 [Thread-5] (SnpMatcher.java:356) - 920: Processing Gene [Accession#: HG4677-HT5102] ...
06 Dec 2004 13:16:30	119 [Thread-5] (SnpMatcher.java:362) - Gene [Accession#: HG4677-HT5102] was dropped from SNP Detection Routine (because corresponding probeset is missing in Probeset Info File)
06 Dec 2004 13:16:30	119 [Thread-5] (SnpMatcher.java:356) - 921: Processing Gene [Accession#: J05614] ...
06 Dec 2004 13:16:30	744 [Thread-5] (SnpMatcher.java:356) - 922: Processing Gene [Accession#: L33075] ...
06 Dec 2004 13:16:34	916 [Thread-5] (SnpMatcher.java:356) - 923: Processing Gene [Accession#: M12174] ...
06 Dec 2004 13:16:35	978 [Thread-5] (SnpMatcher.java:356) - 924: Processing Gene [Accession#: M13929] ...
06 Dec 2004 13:16:38	963 [Thread-5] (SnpMatcher.java:356) - 925: Processing Gene [Accession#: M27968] ...
06 Dec 2004 13:16:45	088 [Thread-5] (SnpMatcher.java:356) - 926: Processing Gene [Accession#: U01062] ...
06 Dec 2004 13:17:03	916 [Thread-5] (SnpMatcher.java:356) - 927: Processing Gene [Accession#: M38449] ...
06 Dec 2004 13:17:03	931 [Thread-5] (SnpDetector.java:126) - Finding Locus-link for Accession No.: M38449
06 Dec 2004 13:17:03	994 [Thread-5] (SnpDetector.java:152) - 7040"><img src="IMG/V.gif" alt="Variation data" height=16 width=16 border=0></a></td></tr><!-- end of results --></table> <!-- white backgound table --></td></tr></table> <!-- lavender stripe backaground of table--><!-- end of main results table in the second column of the main table --></TD> <!-- ends the second column --></TR><TR valign="bottom"><TD><img …
06 Dec 2004 13:17:03	994 [Thread-5] (SnpDetector.java:153) -
06 Dec 2004 13:17:03	994 [Thread-5] (SnpDetector.java:157) - locus-link: 7040
06 Dec 2004 13:17:04	541 [Thread-5] (SnpMatcher.java:356) - 928: Processing Gene [Accession#: M60314] ...
06 Dec 2004 13:17:09	822 [Thread-5] (SnpMatcher.java:356) - 929: Processing Gene [Accession#: M62397] ...
06 Dec 2004 13:17:19	509 [Thread-5] (SnpMatcher.java:356) - 930: Processing Gene [Accession#: M68520] ...
06 Dec 2004 13:17:24	416 [Thread-5] (SnpMatcher.java:356) - 931: Processing Gene [Accession#: D38449] ...
06 Dec 2004 13:17:29	025 [Thread-5] (SnpMatcher.java:356) - 932: Processing Gene [Accession#: D50310] ...
06 Dec 2004 13:17:34	806 [Thread-5] (SnpMatcher.java:356) - 933: Processing Gene [Accession#: HG1111-HT1111] ...
06 Dec 2004 13:17:34	822 [Thread-5] (SnpMatcher.java:362) - Gene [Accession#: HG1111-HT1111] was dropped from SNP Detection Routine (because corresponding probeset is missing in Probeset Info File)
06 Dec 2004 13:17:34	822 [Thread-5] (SnpMatcher.java:356) - 934: Processing Gene [Accession#: HG1111-HT1111] ...
06 Dec 2004 13:17:34	822 [Thread-5] (SnpMatcher.java:362) - Gene [Accession#: HG1111-HT1111] was dropped from SNP Detection Routine (because corresponding probeset is missing in Probeset Info File)
06 Dec 2004 13:17:34	822 [Thread-5] (SnpMatcher.java:356) - 935: Processing Gene [Accession#: HG1112-HT1112] ...
06 Dec 2004 13:17:34	822 [Thread-5] (SnpMatcher.java:362) - Gene [Accession#: HG1112-HT1112] was dropped from SNP Detection Routine (because corresponding probeset is missing in Probeset Info File)
06 Dec 2004 13:17:34	822 [Thread-5] (SnpMatcher.java:356) - 936: Processing Gene [Accession#: U01828] ...
06 Dec 2004 13:17:43	931 [Thread-5] (SnpMatcher.java:356) - 937: Processing Gene [Accession#: HG1112-HT1112] ...
06 Dec 2004 13:17:43	931 [Thread-5] (SnpMatcher.java:362) - Gene [Accession#: HG1112-HT1112] was dropped from SNP Detection Routine (because corresponding probeset is missing in Probeset Info File)
06 Dec 2004 13:17:43	931 [Thread-5] (SnpMatcher.java:356) - 938: Processing Gene [Accession#: HG2723-HT2819] ...
06 Dec 2004 13:17:43	947 [Thread-5] (SnpMatcher.java:362) - Gene [Accession#: HG2723-HT2819] was dropped from SNP Detection Routine (because corresponding probeset is missing in Probeset Info File)
06 Dec 2004 13:17:43	947 [Thread-5] (SnpMatcher.java:356) - 939: Processing Gene [Accession#: HG2724-HT2820] ...
06 Dec 2004 13:17:43	947 [Thread-5] (SnpMatcher.java:362) - Gene [Accession#: HG2724-HT2820] was dropped from SNP Detection Routine (because corresponding probeset is missing in Probeset Info File)
06 Dec 2004 13:17:43	947 [Thread-5] (SnpMatcher.java:356) - 940: Processing Gene [Accession#: HG2825-HT2949] ...
06 Dec 2004 13:17:43	947 [Thread-5] (SnpMatcher.java:362) - Gene [Accession#: HG2825-HT2949] was dropped from SNP Detection Routine (because corresponding probeset is missing in Probeset Info File)
06 Dec 2004 13:17:43	947 [Thread-5] (SnpMatcher.java:356) - 941: Processing Gene [Accession#: L05624] ...
06 Dec 2004 13:17:44	837 [Thread-5] (SnpMatcher.java:356) - 942: Processing Gene [Accession#: L36870] ...
06 Dec 2004 13:17:54	947 [Thread-5] (SnpMatcher.java:356) - 943: Processing Gene [Accession#: L78132] ...
06 Dec 2004 13:18:19	306 [Thread-5] (SnpMatcher.java:356) - 944: Processing Gene [Accession#: M13994] ...
06 Dec 2004 13:18:49	681 [Thread-5] (SnpMatcher.java:356) - 945: Processing Gene [Accession#: M22995] ...
06 Dec 2004 13:18:55	368 [Thread-5] (SnpMatcher.java:356) - 946: Processing Gene [Accession#: S57153] ...
06 Dec 2004 13:19:04	556 [Thread-5] (SnpMatcher.java:356) - 947: Processing Gene [Accession#: U03642] ...
06 Dec 2004 13:19:04	993 [Thread-5] (SnpMatcher.java:356) - 948: Processing Gene [Accession#: U07418] ...
06 Dec 2004 13:19:15	399 [Thread-5] (SnpMatcher.java:356) - 949: Processing Gene [Accession#: U11821] ...
06 Dec 2004 13:19:15	962 [Thread-5] (SnpMatcher.java:356) - 950: Processing Gene [Accession#: X02910] ...
06 Dec 2004 13:19:21	134 [Thread-5] (SnpMatcher.java:356) - 951: Processing Gene [Accession#: X03072] ...
06 Dec 2004 13:19:23	915 [Thread-5] (SnpMatcher.java:387) - SNP Detection error occured for [Gene ID: X03072	Locus-link: 7471]
06 Dec 2004 13:19:23	915 [Thread-5] (SnpMatcher.java:390) - Error details ...
java.lang.RuntimeException: No SNPs in GenBank (locus_id=7471) when searching by: snp in gene region.
at affychip.snpdetector.model.SnpDetector.parseDataForSnps(SnpDetector.java:247)
at affychip.snpdetector.model.SnpDetector.dectectSnpsFor(SnpDetector.java:228)
at affychip.snpdetector.model.SnpMatcher.startMatch(SnpMatcher.java:385)
at affychip.snpdetector.ui.AffyMapsDetectorUI$12.run(AffyMapsDetectorUI.java:300)
at java.util.TimerThread.mainLoop(Timer.java:432)
at java.util.TimerThread.run(Timer.java:382)
06 Dec 2004 13:19:23	915 [Thread-5] (SnpMatcher.java:356) - 952: Processing Gene [Accession#: X13293] ...
06 Dec 2004 13:19:29	524 [Thread-5] (SnpMatcher.java:356) - 953: Processing Gene [Accession#: X14445] ...
06 Dec 2004 13:19:29	977 [Thread-5] (SnpMatcher.java:356) - 954: Processing Gene [Accession#: X75042] ...
06 Dec 2004 13:19:30	446 [Thread-5] (SnpMatcher.java:356) - 955: Processing Gene [Accession#: AF010193] ...
06 Dec 2004 13:19:39	024 [Thread-5] (SnpMatcher.java:356) - 956: Processing Gene [Accession#: D38122] ...
06 Dec 2004 13:19:40	790 [Thread-5] (SnpMatcher.java:356) - 957: Processing Gene [Accession#: U33203] ...
06 Dec 2004 13:19:44	071 [Thread-5] (SnpMatcher.java:356) - 958: Processing Gene [Accession#: U04840] ...
06 Dec 2004 13:19:44	071 [Thread-5] (SnpDetector.java:126) - Finding Locus-link for Accession No.: U04840
06 Dec 2004 13:19:44	133 [Thread-5] (SnpDetector.java:152) - 4857"><img src="IMG/V.gif" alt="Variation data" height=16 width=16 border=0></a></td></tr><!-- end of results --></table> <!-- white backgound table --></td></tr></table> <!-- lavender stripe backaground of table--><!-- end of main results table in the second column of the main table --></TD> <!-- ends the second column --></TR><TR valign="bottom"><TD><img …
06 Dec 2004 13:19:44	149 [Thread-5] (SnpDetector.java:153) -
06 Dec 2004 13:19:44	149 [Thread-5] (SnpDetector.java:157) - locus-link: 4857
06 Dec 2004 13:19:46	149 [Thread-5] (SnpMatcher.java:356) - 959: Processing Gene [Accession#: U58334] ...
06 Dec 2004 13:19:50	461 [Thread-5] (SnpMatcher.java:356) - 960: Processing Gene [Accession#: U66879] ...
06 Dec 2004 13:19:59	368 [Thread-5] (SnpMatcher.java:356) - 961: Processing Gene [Accession#: U67092] ...
06 Dec 2004 13:20:00	352 [Thread-5] (SnpMatcher.java:356) - 962: Processing Gene [Accession#: U67092] ...
06 Dec 2004 13:20:01	180 [Thread-5] (SnpMatcher.java:356) - 963: Processing Gene [Accession#: X15217] ...
06 Dec 2004 13:20:06	040 [Thread-5] (SnpMatcher.java:356) - 964: Processing Gene [Accession#: X15217] ...
06 Dec 2004 13:20:10	571 [Thread-5] (SnpMatcher.java:356) - 965: Processing Gene [Accession#: AF005775] ...
06 Dec 2004 13:20:14	946 [Thread-5] (SnpMatcher.java:356) - 966: Processing Gene [Accession#: AF005775] ...
06 Dec 2004 13:20:15	540 [Thread-5] (SnpMatcher.java:356) - 967: Processing Gene [Accession#: AF015950] ...
06 Dec 2004 13:20:20	212 [Thread-5] (SnpMatcher.java:356) - 968: Processing Gene [Accession#: U06454] ...
06 Dec 2004 13:20:21	087 [Thread-5] (SnpMatcher.java:356) - 969: Processing Gene [Accession#: D13540] ...
06 Dec 2004 13:20:25	321 [Thread-5] (SnpMatcher.java:356) - 970: Processing Gene [Accession#: D13540] ...
06 Dec 2004 13:20:29	493 [Thread-5] (SnpMatcher.java:356) - 971: Processing Gene [Accession#: D14134] ...
06 Dec 2004 13:20:35	868 [Thread-5] (SnpMatcher.java:356) - 972: Processing Gene [Accession#: D21089] ...
06 Dec 2004 13:20:50	931 [Thread-5] (SnpMatcher.java:356) - 973: Processing Gene [Accession#: D21090] ...
06 Dec 2004 13:20:59	337 [Thread-5] (SnpMatcher.java:356) - 974: Processing Gene [Accession#: D38498] ...
06 Dec 2004 13:20:59	337 [Thread-5] (SnpDetector.java:126) - Finding Locus-link for Accession No.: D38498
06 Dec 2004 13:20:59	415 [Thread-5] (SnpDetector.java:152) - 5387"><img src="IMG/V.gif" alt="Variation data" height=16 width=16 border=0></a></td></tr><!-- end of results --></table> <!-- white backgound table --></td></tr></table> <!-- lavender stripe backaground of table--><!-- end of main results table in the second column of the main table --></TD> <!-- ends the second column --></TR><TR valign="bottom"><TD><img …
06 Dec 2004 13:20:59	415 [Thread-5] (SnpDetector.java:153) -
06 Dec 2004 13:20:59	415 [Thread-5] (SnpDetector.java:157) - locus-link: 5387
06 Dec 2004 13:21:10	728 [Thread-5] (SnpMatcher.java:356) - 975: Processing Gene [Accession#: HG1103-HT1103] ...
06 Dec 2004 13:21:10	743 [Thread-5] (SnpMatcher.java:362) - Gene [Accession#: HG1103-HT1103] was dropped from SNP Detection Routine (because corresponding probeset is missing in Probeset Info File)
06 Dec 2004 13:21:10	743 [Thread-5] (SnpMatcher.java:356) - 976: Processing Gene [Accession#: HG1103-HT1103] ...
06 Dec 2004 13:21:10	743 [Thread-5] (SnpMatcher.java:362) - Gene [Accession#: HG1103-HT1103] was dropped from SNP Detection Routine (because corresponding probeset is missing in Probeset Info File)
06 Dec 2004 13:21:10	743 [Thread-5] (SnpMatcher.java:356) - 977: Processing Gene [Accession#: M13194] ...
06 Dec 2004 13:21:18	962 [Thread-5] (SnpMatcher.java:356) - 978: Processing Gene [Accession#: M14949] ...
06 Dec 2004 13:21:23	962 [Thread-5] (GeneInfo.java:71) - Probe(Probe ID:1879_at; X: 262; Y: 543) doesn't exist in gene-sequence(Gene Ident: M14949; Locus ID: 6237; GI: )
06 Dec 2004 13:21:23	962 [Thread-5] (GeneInfo.java:71) - Probe(Probe ID:1879_at; X: 437; Y: 623) doesn't exist in gene-sequence(Gene Ident: M14949; Locus ID: 6237; GI: )
06 Dec 2004 13:21:23	962 [Thread-5] (SnpMatcher.java:356) - 979: Processing Gene [Accession#: U07349] ...
06 Dec 2004 13:21:26	165 [Thread-5] (SnpMatcher.java:356) - 980: Processing Gene [Accession#: M92424] ...
06 Dec 2004 13:21:35	228 [Thread-5] (SnpMatcher.java:356) - 981: Processing Gene [Accession#: HG4058-HT4328] ...
06 Dec 2004 13:21:35	243 [Thread-5] (SnpMatcher.java:362) - Gene [Accession#: HG4058-HT4328] was dropped from SNP Detection Routine (because corresponding probeset is missing in Probeset Info File)
06 Dec 2004 13:21:35	243 [Thread-5] (SnpMatcher.java:356) - 982: Processing Gene [Accession#: HG4058-HT4328] ...
06 Dec 2004 13:21:35	243 [Thread-5] (SnpMatcher.java:362) - Gene [Accession#: HG4058-HT4328] was dropped from SNP Detection Routine (because corresponding probeset is missing in Probeset Info File)
06 Dec 2004 13:21:35	243 [Thread-5] (SnpMatcher.java:356) - 983: Processing Gene [Accession#: HG4757-HT5207] ...
06 Dec 2004 13:21:35	243 [Thread-5] (SnpMatcher.java:362) - Gene [Accession#: HG4757-HT5207] was dropped from SNP Detection Routine (because corresponding probeset is missing in Probeset Info File)
06 Dec 2004 13:21:35	243 [Thread-5] (SnpMatcher.java:356) - 984: Processing Gene [Accession#: M15796] ...
06 Dec 2004 13:21:39	993 [Thread-5] (SnpMatcher.java:356) - 985: Processing Gene [Accession#: M31899] ...
06 Dec 2004 13:21:44	697 [Thread-5] (SnpMatcher.java:356) - 986: Processing Gene [Accession#: U53476] ...
06 Dec 2004 13:21:45	697 [Thread-5] (SnpMatcher.java:356) - 987: Processing Gene [Accession#: U53476] ...
06 Dec 2004 13:21:49	259 [Thread-5] (SnpMatcher.java:356) - 988: Processing Gene [Accession#: X06182] ...
06 Dec 2004 13:21:51	243 [Thread-5] (SnpMatcher.java:356) - 989: Processing Gene [Accession#: U09303] ...
06 Dec 2004 13:22:04	978 [Thread-5] (SnpMatcher.java:356) - 990: Processing Gene [Accession#: AB000584] ...
06 Dec 2004 13:22:19	228 [Thread-5] (SnpMatcher.java:356) - 991: Processing Gene [Accession#: D14497] ...
06 Dec 2004 13:22:26	337 [Thread-5] (SnpMatcher.java:356) - 992: Processing Gene [Accession#: HG1437-HT1437] ...
06 Dec 2004 13:22:26	337 [Thread-5] (SnpMatcher.java:362) - Gene [Accession#: HG1437-HT1437] was dropped from SNP Detection Routine (because corresponding probeset is missing in Probeset Info File)
06 Dec 2004 13:22:26	337 [Thread-5] (SnpMatcher.java:356) - 993: Processing Gene [Accession#: HG3125-HT3301] ...
06 Dec 2004 13:22:26	337 [Thread-5] (SnpMatcher.java:362) - Gene [Accession#: HG3125-HT3301] was dropped from SNP Detection Routine (because corresponding probeset is missing in Probeset Info File)
06 Dec 2004 13:22:26	337 [Thread-5] (SnpMatcher.java:356) - 994: Processing Gene [Accession#: HG3236-HT3413] ...
06 Dec 2004 13:22:26	353 [Thread-5] (SnpMatcher.java:362) - Gene [Accession#: HG3236-HT3413] was dropped from SNP Detection Routine (because corresponding probeset is missing in Probeset Info File)
06 Dec 2004 13:22:26	353 [Thread-5] (SnpMatcher.java:356) - 995: Processing Gene [Accession#: J04111] ...
06 Dec 2004 13:22:35	603 [Thread-5] (SnpMatcher.java:356) - 996: Processing Gene [Accession#: L05628] ...
06 Dec 2004 13:22:45	041 [Thread-5] (SnpMatcher.java:356) - 997: Processing Gene [Accession#: L07594] ...
06 Dec 2004 13:23:04	635 [Thread-5] (SnpMatcher.java:356) - 998: Processing Gene [Accession#: L24203] ...
06 Dec 2004 13:23:09	291 [Thread-5] (SnpMatcher.java:356) - 999: Processing Gene [Accession#: L33262] ...
06 Dec 2004 13:23:15	416 [Thread-5] (SnpMatcher.java:356) - 1000: Processing Gene [Accession#: U09937] ...
06 Dec 2004 13:23:19	260 [Thread-5] (GeneInfo.java:71) - Probe(Probe ID:189_s_at; X: 558; Y: 243) doesn't exist in gene-sequence(Gene Ident: U09937; Locus ID: 5329; GI: )
06 Dec 2004 13:23:19	275 [Thread-5] (SnpMatcher.java:356) - 1001: Processing Gene [Accession#: L41870] ...
06 Dec 2004 13:23:26	057 [Thread-5] (SnpMatcher.java:356) - 1002: Processing Gene [Accession#: M12036] ...
06 Dec 2004 13:23:29	135 [Thread-5] (SnpMatcher.java:356) - 1003: Processing Gene [Accession#: M13194] ...
06 Dec 2004 13:23:30	619 [Thread-5] (SnpMatcher.java:356) - 1004: Processing Gene [Accession#: HG3521-HT3715] ...
06 Dec 2004 13:23:30	619 [Thread-5] (SnpMatcher.java:362) - Gene [Accession#: HG3521-HT3715] was dropped from SNP Detection Routine (because corresponding probeset is missing in Probeset Info File)
06 Dec 2004 13:23:30	619 [Thread-5] (SnpMatcher.java:356) - 1005: Processing Gene [Accession#: D50692] ...
06 Dec 2004 13:23:35	166 [Thread-5] (SnpMatcher.java:356) - 1006: Processing Gene [Accession#: HG2441-HT2537] ...
06 Dec 2004 13:23:35	166 [Thread-5] (SnpMatcher.java:362) - Gene [Accession#: HG2441-HT2537] was dropped from SNP Detection Routine (because corresponding probeset is missing in Probeset Info File)
06 Dec 2004 13:23:35	166 [Thread-5] (SnpMatcher.java:356) - 1007: Processing Gene [Accession#: HG511-HT511] ...
06 Dec 2004 13:23:35	166 [Thread-5] (SnpMatcher.java:362) - Gene [Accession#: HG511-HT511] was dropped from SNP Detection Routine (because corresponding probeset is missing in Probeset Info File)
06 Dec 2004 13:23:35	182 [Thread-5] (SnpMatcher.java:356) - 1008: Processing Gene [Accession#: L14812] ...
06 Dec 2004 13:23:39	354 [Thread-5] (SnpMatcher.java:356) - 1009: Processing Gene [Accession#: L16464] ...
06 Dec 2004 13:23:40	525 [Thread-5] (SnpMatcher.java:356) - 1010: Processing Gene [Accession#: M14745] ...
06 Dec 2004 13:24:09	291 [Thread-5] (SnpMatcher.java:356) - 1011: Processing Gene [Accession#: U12767] ...
06 Dec 2004 13:24:19	151 [Thread-5] (SnpMatcher.java:356) - 1012: Processing Gene [Accession#: M14745] ...
06 Dec 2004 13:24:49	307 [Thread-5] (SnpMatcher.java:356) - 1013: Processing Gene [Accession#: M60974] ...
06 Dec 2004 13:24:59	870 [Thread-5] (SnpMatcher.java:356) - 1014: Processing Gene [Accession#: M74088] ...
06 Dec 2004 13:25:20	682 [Thread-5] (SnpMatcher.java:356) - 1015: Processing Gene [Accession#: U47414] ...
06 Dec 2004 13:25:25	558 [Thread-5] (SnpMatcher.java:356) - 1016: Processing Gene [Accession#: U66838] ...
06 Dec 2004 13:25:26	370 [Thread-5] (SnpMatcher.java:356) - 1017: Processing Gene [Accession#: V01512] ...
06 Dec 2004 13:25:31	104 [Thread-5] (SnpMatcher.java:356) - 1018: Processing Gene [Accession#: V01512] ...
06 Dec 2004 13:25:39	433 [Thread-5] (SnpMatcher.java:356) - 1019: Processing Gene [Accession#: X03484] ...
06 Dec 2004 13:25:56	136 [Thread-5] (SnpMatcher.java:356) - 1020: Processing Gene [Accession#: X15218] ...
06 Dec 2004 13:26:00	574 [Thread-5] (SnpMatcher.java:356) - 1021: Processing Gene [Accession#: X16316] ...
06 Dec 2004 13:26:01	058 [Thread-5] (SnpMatcher.java:387) - SNP Detection error occured for [Gene ID: X16316	Locus-link: 7409]
06 Dec 2004 13:26:01	058 [Thread-5] (SnpMatcher.java:390) - Error details ...
java.lang.RuntimeException: No SNPs in GenBank (locus_id=7409) when searching by: snp in gene region.
at affychip.snpdetector.model.SnpDetector.parseDataForSnps(SnpDetector.java:247)
at affychip.snpdetector.model.SnpDetector.dectectSnpsFor(SnpDetector.java:228)
at affychip.snpdetector.model.SnpMatcher.startMatch(SnpMatcher.java:385)
at affychip.snpdetector.ui.AffyMapsDetectorUI$12.run(AffyMapsDetectorUI.java:300)
at java.util.TimerThread.mainLoop(Timer.java:432)
at java.util.TimerThread.run(Timer.java:382)
06 Dec 2004 13:26:01	058 [Thread-5] (SnpMatcher.java:356) - 1022: Processing Gene [Accession#: U14383] ...
06 Dec 2004 13:26:01	058 [Thread-5] (SnpDetector.java:126) - Finding Locus-link for Accession No.: U14383
06 Dec 2004 13:26:01	167 [Thread-5] (SnpMatcher.java:356) - 1023: Processing Gene [Accession#: X77794] ...
06 Dec 2004 13:26:05	871 [Thread-5] (SnpMatcher.java:356) - 1024: Processing Gene [Accession#: HG2510-HT2606] ...
06 Dec 2004 13:26:05	871 [Thread-5] (SnpMatcher.java:362) - Gene [Accession#: HG2510-HT2606] was dropped from SNP Detection Routine (because corresponding probeset is missing in Probeset Info File)
06 Dec 2004 13:26:05	871 [Thread-5] (SnpMatcher.java:356) - 1025: Processing Gene [Accession#: HG2510-HT2606] ...
06 Dec 2004 13:26:05	871 [Thread-5] (SnpMatcher.java:362) - Gene [Accession#: HG2510-HT2606] was dropped from SNP Detection Routine (because corresponding probeset is missing in Probeset Info File)
06 Dec 2004 13:26:05	871 [Thread-5] (SnpMatcher.java:356) - 1026: Processing Gene [Accession#: M74091] ...
06 Dec 2004 13:26:06	261 [Thread-5] (SnpMatcher.java:356) - 1027: Processing Gene [Accession#: U11791] ...
06 Dec 2004 13:26:09	683 [Thread-5] (SnpMatcher.java:356) - 1028: Processing Gene [Accession#: Z36714] ...
06 Dec 2004 13:26:10	902 [Thread-5] (SnpMatcher.java:356) - 1029: Processing Gene [Accession#: U48801] ...
06 Dec 2004 13:26:11	152 [Thread-5] (SnpMatcher.java:387) - SNP Detection error occured for [Gene ID: U48801	Locus-link: 7423]
06 Dec 2004 13:26:11	152 [Thread-5] (SnpMatcher.java:390) - Error details ...
java.lang.RuntimeException: No SNPs in GenBank (locus_id=7423) when searching by: snp in gene region.
at affychip.snpdetector.model.SnpDetector.parseDataForSnps(SnpDetector.java:247)
at affychip.snpdetector.model.SnpDetector.dectectSnpsFor(SnpDetector.java:228)
at affychip.snpdetector.model.SnpMatcher.startMatch(SnpMatcher.java:385)
at affychip.snpdetector.ui.AffyMapsDetectorUI$12.run(AffyMapsDetectorUI.java:300)
at java.util.TimerThread.mainLoop(Timer.java:432)
at java.util.TimerThread.run(Timer.java:382)
06 Dec 2004 13:26:11	152 [Thread-5] (SnpMatcher.java:356) - 1030: Processing Gene [Accession#: U77713] ...
06 Dec 2004 13:26:15	589 [Thread-5] (SnpMatcher.java:356) - 1031: Processing Gene [Accession#: U78733] ...
06 Dec 2004 13:26:19	714 [Thread-5] (GeneInfo.java:71) - Probe(Probe ID:1928_s_at; X: 350; Y: 411) doesn't exist in gene-sequence(Gene Ident: U78733; Locus ID: 4087; GI: )
06 Dec 2004 13:26:19	714 [Thread-5] (GeneInfo.java:71) - Probe(Probe ID:1928_s_at; X: 386; Y: 633) doesn't exist in gene-sequence(Gene Ident: U78733; Locus ID: 4087; GI: )
06 Dec 2004 13:26:19	730 [Thread-5] (GeneInfo.java:71) - Probe(Probe ID:1928_s_at; X: 402; Y: 535) doesn't exist in gene-sequence(Gene Ident: U78733; Locus ID: 4087; GI: )
06 Dec 2004 13:26:19	730 [Thread-5] (GeneInfo.java:71) - Probe(Probe ID:1928_s_at; X: 445; Y: 479) doesn't exist in gene-sequence(Gene Ident: U78733; Locus ID: 4087; GI: )
06 Dec 2004 13:26:19	730 [Thread-5] (GeneInfo.java:71) - Probe(Probe ID:1928_s_at; X: 478; Y: 521) doesn't exist in gene-sequence(Gene Ident: U78733; Locus ID: 4087; GI: )
06 Dec 2004 13:26:19	730 [Thread-5] (GeneInfo.java:71) - Probe(Probe ID:1928_s_at; X: 492; Y: 399) doesn't exist in gene-sequence(Gene Ident: U78733; Locus ID: 4087; GI: )
06 Dec 2004 13:26:19	730 [Thread-5] (GeneInfo.java:71) - Probe(Probe ID:1928_s_at; X: 547; Y: 489) doesn't exist in gene-sequence(Gene Ident: U78733; Locus ID: 4087; GI: )
06 Dec 2004 13:26:19	730 [Thread-5] (GeneInfo.java:71) - Probe(Probe ID:1928_s_at; X: 569; Y: 459) doesn't exist in gene-sequence(Gene Ident: U78733; Locus ID: 4087; GI: )
06 Dec 2004 13:26:19	730 [Thread-5] (GeneInfo.java:71) - Probe(Probe ID:1928_s_at; X: 598; Y: 591) doesn't exist in gene-sequence(Gene Ident: U78733; Locus ID: 4087; GI: )
06 Dec 2004 13:26:19	730 [Thread-5] (GeneInfo.java:71) - Probe(Probe ID:1928_s_at; X: 603; Y: 593) doesn't exist in gene-sequence(Gene Ident: U78733; Locus ID: 4087; GI: )
06 Dec 2004 13:26:19	730 [Thread-5] (GeneInfo.java:71) - Probe(Probe ID:1928_s_at; X: 610; Y: 269) doesn't exist in gene-sequence(Gene Ident: U78733; Locus ID: 4087; GI: )
06 Dec 2004 13:26:19	730 [Thread-5] (GeneInfo.java:71) - Probe(Probe ID:1928_s_at; X: 617; Y: 597) doesn't exist in gene-sequence(Gene Ident: U78733; Locus ID: 4087; GI: )
06 Dec 2004 13:26:19	730 [Thread-5] (GeneInfo.java:71) - Probe(Probe ID:1928_s_at; X: 621; Y: 339) doesn't exist in gene-sequence(Gene Ident: U78733; Locus ID: 4087; GI: )
06 Dec 2004 13:26:19	746 [Thread-5] (GeneInfo.java:71) - Probe(Probe ID:1928_s_at; X: 637; Y: 545) doesn't exist in gene-sequence(Gene Ident: U78733; Locus ID: 4087; GI: )
06 Dec 2004 13:26:19	746 [Thread-5] (SnpMatcher.java:356) - 1032: Processing Gene [Accession#: U83508] ...
06 Dec 2004 13:26:20	355 [Thread-5] (SnpMatcher.java:356) - 1033: Processing Gene [Accession#: U18062] ...
06 Dec 2004 13:26:26	293 [Thread-5] (SnpMatcher.java:356) - 1034: Processing Gene [Accession#: U83659] ...
06 Dec 2004 13:26:29	730 [Thread-5] (SnpMatcher.java:356) - 1035: Processing Gene [Accession#: U83660] ...
06 Dec 2004 13:26:30	449 [Thread-5] (SnpMatcher.java:356) - 1036: Processing Gene [Accession#: U83661] ...
06 Dec 2004 13:26:40	512 [Thread-5] (SnpMatcher.java:356) - 1037: Processing Gene [Accession#: U83661] ...
06 Dec 2004 13:26:49	605 [Thread-5] (SnpMatcher.java:356) - 1038: Processing Gene [Accession#: X94216] ...
06 Dec 2004 13:26:49	855 [Thread-5] (SnpMatcher.java:387) - SNP Detection error occured for [Gene ID: X94216	Locus-link: 7424]
06 Dec 2004 13:26:49	855 [Thread-5] (SnpMatcher.java:390) - Error details ...
java.lang.RuntimeException: No SNPs in GenBank (locus_id=7424) when searching by: snp in gene region.
at affychip.snpdetector.model.SnpDetector.parseDataForSnps(SnpDetector.java:247)
at affychip.snpdetector.model.SnpDetector.dectectSnpsFor(SnpDetector.java:228)
at affychip.snpdetector.model.SnpMatcher.startMatch(SnpMatcher.java:385)
at affychip.snpdetector.ui.AffyMapsDetectorUI$12.run(AffyMapsDetectorUI.java:300)
at java.util.TimerThread.mainLoop(Timer.java:432)
at java.util.TimerThread.run(Timer.java:382)
06 Dec 2004 13:26:49	855 [Thread-5] (SnpMatcher.java:356) - 1039: Processing Gene [Accession#: AF007111] ...
06 Dec 2004 13:26:56	527 [Thread-5] (SnpMatcher.java:356) - 1040: Processing Gene [Accession#: HG3523-HT4899] ...
06 Dec 2004 13:26:56	527 [Thread-5] (SnpMatcher.java:362) - Gene [Accession#: HG3523-HT4899] was dropped from SNP Detection Routine (because corresponding probeset is missing in Probeset Info File)
06 Dec 2004 13:26:56	527 [Thread-5] (SnpMatcher.java:356) - 1041: Processing Gene [Accession#: HG4036-HT4306] ...
06 Dec 2004 13:26:56	543 [Thread-5] (SnpMatcher.java:362) - Gene [Accession#: HG4036-HT4306] was dropped from SNP Detection Routine (because corresponding probeset is missing in Probeset Info File)
06 Dec 2004 13:26:56	543 [Thread-5] (SnpMatcher.java:356) - 1042: Processing Gene [Accession#: K03218] ...
06 Dec 2004 13:26:59	871 [Thread-5] (SnpMatcher.java:356) - 1043: Processing Gene [Accession#: M22898] ...
06 Dec 2004 13:27:04	653 [Thread-5] (SnpMatcher.java:356) - 1044: Processing Gene [Accession#: U21858] ...
06 Dec 2004 13:27:05	449 [Thread-5] (SnpMatcher.java:356) - 1045: Processing Gene [Accession#: M54968] ...
06 Dec 2004 13:27:05	449 [Thread-5] (SnpDetector.java:126) - Finding Locus-link for Accession No.: M54968
06 Dec 2004 13:27:05	512 [Thread-5] (SnpDetector.java:152) - 3845"><img src="IMG/V.gif" alt="Variation data" height=16 width=16 border=0></a></td></tr><!-- end of results --></table> <!-- white backgound table --></td></tr></table> <!-- lavender stripe backaground of table--><!-- end of main results table in the second column of the main table --></TD> <!-- ends the second column --></TR><TR valign="bottom"><TD><img …
06 Dec 2004 13:27:05	512 [Thread-5] (SnpDetector.java:153) -
06 Dec 2004 13:27:05	528 [Thread-5] (SnpDetector.java:157) - locus-link: 3845
06 Dec 2004 13:27:29	965 [Thread-5] (SnpMatcher.java:356) - 1046: Processing Gene [Accession#: U33761] ...
06 Dec 2004 13:27:30	497 [Thread-5] (SnpMatcher.java:356) - 1047: Processing Gene [Accession#: U37022] ...
06 Dec 2004 13:27:31	028 [Thread-5] (SnpMatcher.java:356) - 1048: Processing Gene [Accession#: X51688] ...
06 Dec 2004 13:27:31	543 [Thread-5] (SnpMatcher.java:356) - 1049: Processing Gene [Accession#: AF001359] ...
06 Dec 2004 13:27:35	809 [Thread-5] (SnpMatcher.java:356) - 1050: Processing Gene [Accession#: M25753] ...
06 Dec 2004 13:27:36	309 [Thread-5] (SnpMatcher.java:356) - 1051: Processing Gene [Accession#: M60614] ...
06 Dec 2004 13:27:44	544 [Thread-5] (SnpMatcher.java:356) - 1052: Processing Gene [Accession#: M60614] ...
06 Dec 2004 13:27:46	591 [Thread-5] (SnpMatcher.java:356) - 1053: Processing Gene [Accession#: U31511] ...
06 Dec 2004 13:27:55	544 [Thread-5] (SnpMatcher.java:356) - 1054: Processing Gene [Accession#: AA903299] ...
06 Dec 2004 13:27:55	544 [Thread-5] (SnpDetector.java:126) - Finding Locus-link for Accession No.: AA903299
06 Dec 2004 13:27:55	606 [Thread-5] (SnpMatcher.java:356) - 1055: Processing Gene [Accession#: U25433] ...
06 Dec 2004 13:27:55	809 [Thread-5] (SnpMatcher.java:387) - SNP Detection error occured for [Gene ID: U25433	Locus-link: 856]
06 Dec 2004 13:27:55	809 [Thread-5] (SnpMatcher.java:390) - Error details ...
java.lang.RuntimeException: No SNPs in GenBank (locus_id=856) when searching by: snp in gene region.
at affychip.snpdetector.model.SnpDetector.parseDataForSnps(SnpDetector.java:247)
at affychip.snpdetector.model.SnpDetector.dectectSnpsFor(SnpDetector.java:228)
at affychip.snpdetector.model.SnpMatcher.startMatch(SnpMatcher.java:385)
at affychip.snpdetector.ui.AffyMapsDetectorUI$12.run(AffyMapsDetectorUI.java:300)
at java.util.TimerThread.mainLoop(Timer.java:432)
at java.util.TimerThread.run(Timer.java:382)
06 Dec 2004 13:27:55	809 [Thread-5] (SnpMatcher.java:356) - 1056: Processing Gene [Accession#: AB004922] ...
06 Dec 2004 13:27:56	341 [Thread-5] (SnpMatcher.java:356) - 1057: Processing Gene [Accession#: AF004327] ...
06 Dec 2004 13:28:01	325 [Thread-5] (SnpMatcher.java:356) - 1058: Processing Gene [Accession#: AF010607] ...
06 Dec 2004 13:28:01	841 [Thread-5] (SnpMatcher.java:356) - 1059: Processing Gene [Accession#: AF024710] ...
06 Dec 2004 13:28:04	810 [Thread-5] (SnpMatcher.java:356) - 1060: Processing Gene [Accession#: AF035121] ...
06 Dec 2004 13:28:11	638 [Thread-5] (SnpMatcher.java:356) - 1061: Processing Gene [Accession#: AF035528] ...
06 Dec 2004 13:28:15	950 [Thread-5] (SnpMatcher.java:356) - 1062: Processing Gene [Accession#: AF049656] ...
06 Dec 2004 13:28:15	950 [Thread-5] (SnpDetector.java:126) - Finding Locus-link for Accession No.: AF049656
06 Dec 2004 13:28:16	013 [Thread-5] (SnpMatcher.java:356) - 1063: Processing Gene [Accession#: AF054598] ...
06 Dec 2004 13:28:19	997 [Thread-5] (SnpMatcher.java:356) - 1064: Processing Gene [Accession#: AJ000185] ...
06 Dec 2004 13:28:21	482 [Thread-5] (SnpMatcher.java:356) - 1065: Processing Gene [Accession#: D88674] ...
06 Dec 2004 13:28:30	216 [Thread-5] (SnpMatcher.java:356) - 1066: Processing Gene [Accession#: U28014] ...
06 Dec 2004 13:28:35	826 [Thread-5] (SnpMatcher.java:356) - 1067: Processing Gene [Accession#: L22967] ...
06 Dec 2004 13:28:35	826 [Thread-5] (SnpDetector.java:126) - Finding Locus-link for Accession No.: L22967
06 Dec 2004 13:28:36	029 [Thread-5] (SnpMatcher.java:356) - 1068: Processing Gene [Accession#: L23210] ...
06 Dec 2004 13:28:36	638 [Thread-5] (SnpMatcher.java:356) - 1069: Processing Gene [Accession#: M14502] ...
06 Dec 2004 13:28:40	951 [Thread-5] (SnpMatcher.java:356) - 1070: Processing Gene [Accession#: U01134] ...
06 Dec 2004 13:28:45	029 [Thread-5] (SnpMatcher.java:356) - 1071: Processing Gene [Accession#: U01134] ...
06 Dec 2004 13:28:46	279 [Thread-5] (SnpMatcher.java:356) - 1072: Processing Gene [Accession#: U17326] ...
06 Dec 2004 13:28:49	669 [Thread-5] (SnpMatcher.java:356) - 1073: Processing Gene [Accession#: U18334] ...
06 Dec 2004 13:28:49	669 [Thread-5] (SnpDetector.java:126) - Finding Locus-link for Accession No.: U18334
06 Dec 2004 13:28:49	748 [Thread-5] (SnpMatcher.java:356) - 1074: Processing Gene [Accession#: U18334] ...
06 Dec 2004 13:28:49	748 [Thread-5] (SnpDetector.java:126) - Finding Locus-link for Accession No.: U18334
06 Dec 2004 13:28:49	810 [Thread-5] (SnpMatcher.java:356) - 1075: Processing Gene [Accession#: X76079] ...
06 Dec 2004 13:28:50	419 [Thread-5] (SnpMatcher.java:356) - 1076: Processing Gene [Accession#: X77743] ...
06 Dec 2004 13:28:56	435 [Thread-5] (SnpMatcher.java:356) - 1077: Processing Gene [Accession#: U28015] ...
06 Dec 2004 13:29:00	310 [Thread-5] (SnpMatcher.java:356) - 1078: Processing Gene [Accession#: Z71929] ...
06 Dec 2004 13:29:30	467 [Thread-5] (SnpMatcher.java:356) - 1079: Processing Gene [Accession#: U46922] ...
06 Dec 2004 13:29:31	139 [Thread-5] (SnpMatcher.java:356) - 1080: Processing Gene [Accession#: U89330] ...
06 Dec 2004 13:29:39	873 [Thread-5] (SnpMatcher.java:356) - 1081: Processing Gene [Accession#: V00568] ...
06 Dec 2004 13:29:45	967 [Thread-5] (SnpMatcher.java:356) - 1082: Processing Gene [Accession#: X02469] ...
06 Dec 2004 13:29:50	045 [Thread-5] (SnpMatcher.java:356) - 1083: Processing Gene [Accession#: X03563] ...
06 Dec 2004 13:29:50	717 [Thread-5] (SnpMatcher.java:356) - 1084: Processing Gene [Accession#: X06292] ...
06 Dec 2004 13:29:51	608 [Thread-5] (GeneInfo.java:71) - Probe(Probe ID:1976_s_at; X: 496; Y: 529) doesn't exist in gene-sequence(Gene Ident: X06292; Locus ID: 2242; GI: )
06 Dec 2004 13:29:51	608 [Thread-5] (GeneInfo.java:71) - Probe(Probe ID:1976_s_at; X: 554; Y: 623) doesn't exist in gene-sequence(Gene Ident: X06292; Locus ID: 2242; GI: )
06 Dec 2004 13:29:51	608 [Thread-5] (GeneInfo.java:71) - Probe(Probe ID:1976_s_at; X: 591; Y: 611) doesn't exist in gene-sequence(Gene Ident: X06292; Locus ID: 2242; GI: )
06 Dec 2004 13:29:51	608 [Thread-5] (GeneInfo.java:71) - Probe(Probe ID:1976_s_at; X: 628; Y: 621) doesn't exist in gene-sequence(Gene Ident: X06292; Locus ID: 2242; GI: )
06 Dec 2004 13:29:51	608 [Thread-5] (SnpMatcher.java:356) - 1085: Processing Gene [Accession#: X14798] ...
06 Dec 2004 13:29:59	842 [Thread-5] (SnpMatcher.java:356) - 1086: Processing Gene [Accession#: X17033] ...
06 Dec 2004 13:29:59	842 [Thread-5] (SnpDetector.java:126) - Finding Locus-link for Accession No.: X17033
06 Dec 2004 13:29:59	905 [Thread-5] (SnpDetector.java:152) - 3673"><img src="IMG/V.gif" alt="Variation data" height=16 width=16 border=0></a></td></tr><!-- end of results --></table> <!-- white backgound table --></td></tr></table> <!-- lavender stripe backaground of table--><!-- end of main results table in the second column of the main table --></TD> <!-- ends the second column --></TR><TR valign="bottom"><TD><img …
06 Dec 2004 13:29:59	905 [Thread-5] (SnpDetector.java:153) -
06 Dec 2004 13:29:59	905 [Thread-5] (SnpDetector.java:157) - locus-link: 3673
06 Dec 2004 13:30:09	733 [Thread-5] (SnpMatcher.java:356) - 1087: Processing Gene [Accession#: X55504] ...
06 Dec 2004 13:30:10	624 [Thread-5] (SnpMatcher.java:356) - 1088: Processing Gene [Accession#: U29656] ...
06 Dec 2004 13:30:11	452 [Thread-5] (SnpMatcher.java:356) - 1089: Processing Gene [Accession#: X58965] ...
06 Dec 2004 13:30:21	499 [Thread-5] (SnpMatcher.java:356) - 1090: Processing Gene [Accession#: X60287] ...
06 Dec 2004 13:30:21	983 [Thread-5] (SnpMatcher.java:356) - 1091: Processing Gene [Accession#: X68452] ...
06 Dec 2004 13:30:25	374 [Thread-5] (SnpMatcher.java:356) - 1092: Processing Gene [Accession#: X69549] ...
06 Dec 2004 13:30:30	108 [Thread-5] (SnpMatcher.java:356) - 1093: Processing Gene [Accession#: X73066] ...
06 Dec 2004 13:30:31	186 [Thread-5] (SnpMatcher.java:356) - 1094: Processing Gene [Accession#: X74594] ...
06 Dec 2004 13:30:36	140 [Thread-5] (SnpMatcher.java:356) - 1095: Processing Gene [Accession#: X76079] ...
06 Dec 2004 13:30:36	624 [Thread-5] (SnpMatcher.java:356) - 1096: Processing Gene [Accession#: X76079] ...
06 Dec 2004 13:30:39	905 [Thread-5] (SnpMatcher.java:356) - 1097: Processing Gene [Accession#: U43746] ...
06 Dec 2004 13:31:06	734 [Thread-5] (SnpMatcher.java:356) - 1098: Processing Gene [Accession#: U29656] ...
06 Dec 2004 13:31:09	953 [Thread-5] (SnpMatcher.java:356) - 1099: Processing Gene [Accession#: U43746] ...
06 Dec 2004 13:31:31	359 [Thread-5] (SnpMatcher.java:356) - 1100: Processing Gene [Accession#: U43784] ...
06 Dec 2004 13:31:31	890 [Thread-5] (SnpMatcher.java:356) - 1101: Processing Gene [Accession#: U46922] ...
06 Dec 2004 13:31:36	453 [Thread-5] (SnpMatcher.java:356) - 1102: Processing Gene [Accession#: U14680] ...
06 Dec 2004 13:32:25	063 [Thread-5] (SnpMatcher.java:356) - 1103: Processing Gene [Accession#: U16028] ...
06 Dec 2004 13:32:25	563 [Thread-5] (SnpMatcher.java:356) - 1104: Processing Gene [Accession#: U16815] ...
06 Dec 2004 13:32:26	219 [Thread-5] (SnpMatcher.java:356) - 1105: Processing Gene [Accession#: U17105] ...
06 Dec 2004 13:32:30	094 [Thread-5] (SnpMatcher.java:356) - 1106: Processing Gene [Accession#: U19599] ...
06 Dec 2004 13:32:31	032 [Thread-5] (SnpMatcher.java:356) - 1107: Processing Gene [Accession#: U19599] ...
06 Dec 2004 13:32:31	032 [Thread-5] (SnpDetector.java:126) - Finding Locus-link for Accession No.: U19599
06 Dec 2004 13:32:31	094 [Thread-5] (SnpDetector.java:152) - 581"><img src="IMG/V.gif" alt="Variation data" height=16 width=16 border=0></a></td></tr><!-- end of results --></table> <!-- white backgound table --></td></tr></table> <!-- lavender stripe backaground of table--><!-- end of main results table in the second column of the main table --></TD> <!-- ends the second column --></TR><TR valign="bottom"><TD><img s…
06 Dec 2004 13:32:31	094 [Thread-5] (SnpDetector.java:153) -
06 Dec 2004 13:32:31	094 [Thread-5] (SnpDetector.java:157) - locus-link: 581
06 Dec 2004 13:32:31	719 [Thread-5] (SnpMatcher.java:356) - 1108: Processing Gene [Accession#: U19775] ...
06 Dec 2004 13:32:41	688 [Thread-5] (SnpMatcher.java:356) - 1109: Processing Gene [Accession#: U33052] ...
06 Dec 2004 13:32:45	266 [Thread-5] (SnpMatcher.java:356) - 1110: Processing Gene [Accession#: U26455] ...
06 Dec 2004 13:32:57	126 [Thread-5] (SnpMatcher.java:356) - 1111: Processing Gene [Accession#: U26455] ...
06 Dec 2004 13:33:07	142 [Thread-5] (SnpMatcher.java:356) - 1112: Processing Gene [Accession#: U27467] ...
06 Dec 2004 13:33:11	970 [Thread-5] (SnpMatcher.java:356) - 1113: Processing Gene [Accession#: U28946] ...
06 Dec 2004 13:33:30	126 [Thread-5] (SnpMatcher.java:356) - 1114: Processing Gene [Accession#: U29671] ...
06 Dec 2004 13:33:30	782 [Thread-5] (SnpMatcher.java:356) - 1115: Processing Gene [Accession#: U31317] ...
06 Dec 2004 13:33:36	158 [Thread-5] (SnpMatcher.java:356) - 1116: Processing Gene [Accession#: U31601] ...
06 Dec 2004 13:33:41	236 [Thread-5] (SnpMatcher.java:356) - 1117: Processing Gene [Accession#: U31601] ...
06 Dec 2004 13:33:45	814 [Thread-5] (SnpMatcher.java:356) - 1118: Processing Gene [Accession#: U33199] ...
06 Dec 2004 13:33:45	830 [Thread-5] (SnpDetector.java:126) - Finding Locus-link for Accession No.: U33199
06 Dec 2004 13:33:45	892 [Thread-5] (SnpDetector.java:152) - 4193"><img src="IMG/V.gif" alt="Variation data" height=16 width=16 border=0></a></td></tr><!-- end of results --></table> <!-- white backgound table --></td></tr></table> <!-- lavender stripe backaground of table--><!-- end of main results table in the second column of the main table --></TD> <!-- ends the second column --></TR><TR valign="bottom"><TD><img …
06 Dec 2004 13:33:45	892 [Thread-5] (SnpDetector.java:153) -
06 Dec 2004 13:33:45	892 [Thread-5] (SnpDetector.java:157) - locus-link: 4193
06 Dec 2004 13:33:46	892 [Thread-5] (SnpMatcher.java:356) - 1119: Processing Gene [Accession#: U33284] ...
06 Dec 2004 13:33:51	501 [Thread-5] (SnpMatcher.java:356) - 1120: Processing Gene [Accession#: S81957] ...
06 Dec 2004 13:33:52	095 [Thread-5] (SnpMatcher.java:356) - 1121: Processing Gene [Accession#: U33760] ...
06 Dec 2004 13:34:00	095 [Thread-5] (SnpMatcher.java:356) - 1122: Processing Gene [Accession#: U34584] ...
06 Dec 2004 13:34:00	095 [Thread-5] (SnpDetector.java:126) - Finding Locus-link for Accession No.: U34584
06 Dec 2004 13:34:00	158 [Thread-5] (SnpDetector.java:152) - 638"><img src="IMG/V.gif" alt="Variation data" height=16 width=16 border=0></a></td></tr><!-- end of results --></table> <!-- white backgound table --></td></tr></table> <!-- lavender stripe backaground of table--><!-- end of main results table in the second column of the main table --></TD> <!-- ends the second column --></TR><TR valign="bottom"><TD><img s…
06 Dec 2004 13:34:00	173 [Thread-5] (SnpDetector.java:153) -
06 Dec 2004 13:34:00	173 [Thread-5] (SnpDetector.java:157) - locus-link: 638
06 Dec 2004 13:34:01	017 [Thread-5] (SnpMatcher.java:356) - 1123: Processing Gene [Accession#: U34994] ...
06 Dec 2004 13:34:05	189 [Thread-5] (SnpMatcher.java:356) - 1124: Processing Gene [Accession#: U35117] ...
06 Dec 2004 13:34:05	705 [Thread-5] (SnpMatcher.java:356) - 1125: Processing Gene [Accession#: U39064] ...
06 Dec 2004 13:34:06	549 [Thread-5] (SnpMatcher.java:356) - 1126: Processing Gene [Accession#: U14658] ...
06 Dec 2004 13:34:30	564 [Thread-5] (SnpMatcher.java:356) - 1127: Processing Gene [Accession#: M64241] ...
06 Dec 2004 13:34:40	908 [Thread-5] (SnpMatcher.java:356) - 1128: Processing Gene [Accession#: M64349] ...
06 Dec 2004 13:34:47	080 [Thread-5] (SnpMatcher.java:356) - 1129: Processing Gene [Accession#: M65188] ...
06 Dec 2004 13:35:42	675 [Thread-5] (SnpMatcher.java:356) - 1130: Processing Gene [Accession#: M68892] ...
06 Dec 2004 13:35:43	737 [Thread-5] (SnpMatcher.java:356) - 1131: Processing Gene [Accession#: S82297] ...
06 Dec 2004 13:35:44	440 [Thread-5] (SnpMatcher.java:356) - 1132: Processing Gene [Accession#: M73554] ...
06 Dec 2004 13:36:14	331 [Thread-5] (SnpMatcher.java:356) - 1133: Processing Gene [Accession#: M73812] ...
06 Dec 2004 13:36:14	847 [Thread-5] (SnpMatcher.java:356) - 1134: Processing Gene [Accession#: M77198] ...
06 Dec 2004 13:36:19	957 [Thread-5] (SnpMatcher.java:356) - 1135: Processing Gene [Accession#: M77198] ...
06 Dec 2004 13:36:23	503 [Thread-5] (SnpMatcher.java:356) - 1136: Processing Gene [Accession#: M79321] ...
06 Dec 2004 13:36:28	144 [Thread-5] (SnpMatcher.java:356) - 1137: Processing Gene [Accession#: M80261] ...
06 Dec 2004 13:36:33	816 [Thread-5] (SnpMatcher.java:356) - 1138: Processing Gene [Accession#: M83215] ...
06 Dec 2004 13:36:34	457 [Thread-5] (SnpMatcher.java:356) - 1139: Processing Gene [Accession#: M87068] ...
06 Dec 2004 13:36:35	004 [Thread-5] (SnpMatcher.java:356) - 1140: Processing Gene [Accession#: M96577] ...
06 Dec 2004 13:36:44	176 [Thread-5] (SnpMatcher.java:356) - 1141: Processing Gene [Accession#: N36267] ...
06 Dec 2004 13:36:44	472 [Thread-5] (SnpMatcher.java:387) - SNP Detection error occured for [Gene ID: N36267	Locus-link: 394]
06 Dec 2004 13:36:44	472 [Thread-5] (SnpMatcher.java:390) - Error details ...
java.lang.RuntimeException: No SNPs in GenBank (locus_id=394) when searching by: snp in gene region.
at affychip.snpdetector.model.SnpDetector.parseDataForSnps(SnpDetector.java:247)
at affychip.snpdetector.model.SnpDetector.dectectSnpsFor(SnpDetector.java:228)
at affychip.snpdetector.model.SnpMatcher.startMatch(SnpMatcher.java:385)
at affychip.snpdetector.ui.AffyMapsDetectorUI$12.run(AffyMapsDetectorUI.java:300)
at java.util.TimerThread.mainLoop(Timer.java:432)
at java.util.TimerThread.run(Timer.java:382)
06 Dec 2004 13:36:44	488 [Thread-5] (SnpMatcher.java:356) - 1142: Processing Gene [Accession#: M65217] ...
06 Dec 2004 13:36:48	660 [Thread-5] (SnpMatcher.java:356) - 1143: Processing Gene [Accession#: N95031] ...
06 Dec 2004 13:36:49	238 [Thread-5] (SnpMatcher.java:356) - 1144: Processing Gene [Accession#: U03106] ...
06 Dec 2004 13:37:02	879 [Thread-5] (SnpMatcher.java:356) - 1145: Processing Gene [Accession#: U07375] ...
06 Dec 2004 13:37:03	457 [Thread-5] (SnpMatcher.java:356) - 1146: Processing Gene [Accession#: U10564] ...
06 Dec 2004 13:37:04	051 [Thread-5] (SnpMatcher.java:356) - 1147: Processing Gene [Accession#: U10906] ...
06 Dec 2004 13:37:07	941 [Thread-5] (SnpMatcher.java:356) - 1148: Processing Gene [Accession#: M55914] ...
06 Dec 2004 13:37:19	989 [Thread-5] (SnpMatcher.java:356) - 1149: Processing Gene [Accession#: M59040] ...
06 Dec 2004 13:37:24	739 [Thread-5] (SnpMatcher.java:356) - 1150: Processing Gene [Accession#: M60725] ...
06 Dec 2004 13:37:28	098 [Thread-5] (SnpMatcher.java:356) - 1151: Processing Gene [Accession#: M13995] ...
06 Dec 2004 13:37:28	957 [Thread-5] (SnpMatcher.java:356) - 1152: Processing Gene [Accession#: M14333] ...
06 Dec 2004 13:37:34	129 [Thread-5] (SnpMatcher.java:356) - 1153: Processing Gene [Accession#: M68891] ...
06 Dec 2004 13:37:44	739 [Thread-5] (SnpMatcher.java:356) - 1154: Processing Gene [Accession#: M14752] ...
06 Dec 2004 13:38:04	864 [Thread-5] (SnpMatcher.java:356) - 1155: Processing Gene [Accession#: M14752] ...
06 Dec 2004 13:38:24	614 [Thread-5] (SnpMatcher.java:356) - 1156: Processing Gene [Accession#: M15024] ...
06 Dec 2004 13:38:29	458 [Thread-5] (SnpMatcher.java:356) - 1157: Processing Gene [Accession#: M15025] ...
06 Dec 2004 13:38:33	068 [Thread-5] (SnpMatcher.java:356) - 1158: Processing Gene [Accession#: M15400] ...
06 Dec 2004 13:38:42	990 [Thread-5] (SnpMatcher.java:356) - 1159: Processing Gene [Accession#: M16592] ...
06 Dec 2004 13:38:44	458 [Thread-5] (SnpMatcher.java:356) - 1160: Processing Gene [Accession#: M21536] ...
06 Dec 2004 13:38:44	458 [Thread-5] (SnpDetector.java:126) - Finding Locus-link for Accession No.: M21536
06 Dec 2004 13:38:44	505 [Thread-5] (SnpMatcher.java:356) - 1161: Processing Gene [Accession#: M23410] ...
06 Dec 2004 13:38:55	021 [Thread-5] (SnpMatcher.java:356) - 1162: Processing Gene [Accession#: M26747] ...
06 Dec 2004 13:38:59	865 [Thread-5] (SnpMatcher.java:356) - 1163: Processing Gene [Accession#: M29039] ...
06 Dec 2004 13:39:03	662 [Thread-5] (SnpMatcher.java:356) - 1164: Processing Gene [Accession#: M74297] ...
06 Dec 2004 13:39:12	865 [Thread-5] (SnpMatcher.java:356) - 1165: Processing Gene [Accession#: M29870] ...
06 Dec 2004 13:39:33	021 [Thread-5] (SnpMatcher.java:356) - 1166: Processing Gene [Accession#: M31767] ...
06 Dec 2004 13:39:42	881 [Thread-5] (SnpMatcher.java:356) - 1167: Processing Gene [Accession#: M31767] ...
06 Dec 2004 13:39:48	959 [Thread-5] (SnpMatcher.java:356) - 1168: Processing Gene [Accession#: M34064] ...
06 Dec 2004 13:39:54	537 [Thread-5] (SnpMatcher.java:356) - 1169: Processing Gene [Accession#: M34064] ...
06 Dec 2004 13:40:03	412 [Thread-5] (SnpMatcher.java:356) - 1170: Processing Gene [Accession#: M34189] ...
06 Dec 2004 13:40:08	225 [Thread-5] (SnpMatcher.java:356) - 1171: Processing Gene [Accession#: M34641] ...
06 Dec 2004 13:40:14	256 [Thread-5] (SnpMatcher.java:356) - 1172: Processing Gene [Accession#: M34641] ...
06 Dec 2004 13:40:22	897 [Thread-5] (SnpMatcher.java:356) - 1173: Processing Gene [Accession#: M35011] ...
06 Dec 2004 13:40:33	038 [Thread-5] (SnpMatcher.java:356) - 1174: Processing Gene [Accession#: M36881] ...
06 Dec 2004 13:40:34	788 [Thread-5] (SnpMatcher.java:356) - 1175: Processing Gene [Accession#: M74297] ...
06 Dec 2004 13:40:44	554 [Thread-5] (SnpMatcher.java:356) - 1176: Processing Gene [Accession#: M13995] ...
06 Dec 2004 13:40:48	304 [Thread-5] (SnpMatcher.java:356) - 1177: Processing Gene [Accession#: L12002] ...
06 Dec 2004 13:40:53	601 [Thread-5] (SnpMatcher.java:356) - 1178: Processing Gene [Accession#: L19182] ...
06 Dec 2004 13:40:54	710 [Thread-5] (SnpMatcher.java:356) - 1179: Processing Gene [Accession#: L20046] ...
06 Dec 2004 13:41:13	163 [Thread-5] (SnpMatcher.java:356) - 1180: Processing Gene [Accession#: L20046] ...
06 Dec 2004 13:41:25	085 [Thread-5] (SnpMatcher.java:356) - 1181: Processing Gene [Accession#: L22473] ...
06 Dec 2004 13:41:28	789 [Thread-5] (SnpMatcher.java:356) - 1182: Processing Gene [Accession#: L22474] ...
06 Dec 2004 13:41:29	242 [Thread-5] (SnpMatcher.java:356) - 1183: Processing Gene [Accession#: L22475] ...
06 Dec 2004 13:41:29	585 [Thread-5] (SnpMatcher.java:356) - 1184: Processing Gene [Accession#: L22846] ...
06 Dec 2004 13:41:33	836 [Thread-5] (SnpMatcher.java:356) - 1185: Processing Gene [Accession#: L23805] ...
06 Dec 2004 13:41:49	429 [Thread-5] (SnpMatcher.java:356) - 1186: Processing Gene [Accession#: M84424] ...
06 Dec 2004 13:41:49	961 [Thread-5] (SnpMatcher.java:356) - 1187: Processing Gene [Accession#: L26318] ...
06 Dec 2004 13:42:03	477 [Thread-5] (SnpMatcher.java:356) - 1188: Processing Gene [Accession#: L26318] ...
06 Dec 2004 13:42:13	602 [Thread-5] (SnpMatcher.java:356) - 1189: Processing Gene [Accession#: L34057] ...
06 Dec 2004 13:42:23	149 [Thread-5] (SnpMatcher.java:356) - 1190: Processing Gene [Accession#: L34058] ...
06 Dec 2004 13:42:23	149 [Thread-5] (SnpDetector.java:126) - Finding Locus-link for Accession No.: L34058
06 Dec 2004 13:42:23	211 [Thread-5] (SnpDetector.java:152) - 1012"><img src="IMG/V.gif" alt="Variation data" height=16 width=16 border=0></a></td></tr><!-- end of results --></table> <!-- white backgound table --></td></tr></table> <!-- lavender stripe backaground of table--><!-- end of main results table in the second column of the main table --></TD> <!-- ends the second column --></TR><TR valign="bottom"><TD><img …
06 Dec 2004 13:42:23	227 [Thread-5] (SnpDetector.java:153) -
06 Dec 2004 13:42:23	227 [Thread-5] (SnpDetector.java:157) - locus-link: 1012
06 Dec 2004 13:42:24	492 [Thread-5] (SnpMatcher.java:356) - 1191: Processing Gene [Accession#: L34954] ...
06 Dec 2004 13:42:25	180 [Thread-5] (SnpMatcher.java:356) - 1192: Processing Gene [Accession#: L36719] ...
06 Dec 2004 13:42:35	133 [Thread-5] (SnpMatcher.java:356) - 1193: Processing Gene [Accession#: L37361] ...
06 Dec 2004 13:42:39	852 [Thread-5] (SnpMatcher.java:356) - 1194: Processing Gene [Accession#: L40385] ...
06 Dec 2004 13:42:39	852 [Thread-5] (SnpDetector.java:126) - Finding Locus-link for Accession No.: L40385
06 Dec 2004 13:42:39	899 [Thread-5] (SnpMatcher.java:356) - 1195: Processing Gene [Accession#: M13228] ...
06 Dec 2004 13:42:40	305 [Thread-5] (SnpMatcher.java:356) - 1196: Processing Gene [Accession#: M13970] ...
06 Dec 2004 13:42:43	524 [Thread-5] (SnpMatcher.java:356) - 1197: Processing Gene [Accession#: M86752] ...
06 Dec 2004 13:42:48	805 [Thread-5] (SnpMatcher.java:356) - 1198: Processing Gene [Accession#: L04791] ...
06 Dec 2004 13:43:03	634 [Thread-5] (SnpMatcher.java:356) - 1199: Processing Gene [Accession#: L07032] ...
06 Dec 2004 13:43:09	087 [Thread-5] (SnpMatcher.java:356) - 1200: Processing Gene [Accession#: L08599] ...
06 Dec 2004 13:43:14	227 [Thread-5] (SnpMatcher.java:356) - 1201: Processing Gene [Accession#: L10822] ...
06 Dec 2004 13:43:20	165 [Thread-5] (SnpMatcher.java:356) - 1202: Processing Gene [Accession#: D12765] ...
06 Dec 2004 13:43:23	899 [Thread-5] (SnpMatcher.java:356) - 1203: Processing Gene [Accession#: D14705] ...
06 Dec 2004 13:43:39	650 [Thread-5] (SnpMatcher.java:356) - 1204: Processing Gene [Accession#: D17517] ...
06 Dec 2004 13:43:43	993 [Thread-5] (SnpMatcher.java:356) - 1205: Processing Gene [Accession#: D21254] ...
06 Dec 2004 13:43:50	181 [Thread-5] (SnpMatcher.java:356) - 1206: Processing Gene [Accession#: D31661] ...
06 Dec 2004 13:43:55	181 [Thread-5] (SnpMatcher.java:356) - 1207: Processing Gene [Accession#: H06628] ...
06 Dec 2004 13:43:59	556 [Thread-5] (SnpMatcher.java:356) - 1208: Processing Gene [Accession#: M94151] ...
06 Dec 2004 13:44:04	025 [Thread-5] (SnpMatcher.java:356) - 1209: Processing Gene [Accession#: H12458] ...
06 Dec 2004 13:44:04	025 [Thread-5] (SnpDetector.java:126) - Finding Locus-link for Accession No.: H12458
06 Dec 2004 13:44:04	087 [Thread-5] (SnpMatcher.java:356) - 1210: Processing Gene [Accession#: H23429] ...
06 Dec 2004 13:44:04	572 [Thread-5] (SnpMatcher.java:356) - 1211: Processing Gene [Accession#: J04765] ...
[truncated: 31,475 more rows]
[truncated: 986 more columns]
