# Supplementary material for: AffyMAPSDetector: a software tool to characterize Affymetrix GeneChip™ expression arrays with respect to SNPs
Source: BMC Bioinformatics. 2007 Jul 30;8:276. doi: 10.1186/1471-2105-8-276 (PMC1959249; doi:10.1186/1471-2105-8-276)
Supplement: Additional file 8 — Behavior of SNP-containing probes with respect to PM and MM binding efficiencies. This file presents examples of SNP-containing probes that affect PM and MM binding efficiencies in a tabular form with hyperlinks to dChip graphical images. Due to the large volume of data and size of the image files, this file is one of two parts. Each file, 8 and 9, unzips into its respective folder." Underneath each folder, you would see "effectOfSNPsOnExpression.html" file and "dChipGraphics" folder containing 71 image files in .emf format in each folder. For hyperlinks to work properly in "effectOfSNPsOnExpression.html" file, make sure that all image files reside together underneath one "dChipGraphics" folder (a total of 142 .emf files). [file 1471-2105-8-276-S8.zip]

Archive with 75 entries (72 files):
- file8a/file8a/
- file8a/file8a/dChipGraphics/
- file8a/file8a/dChipGraphics/1018_at.emf
- file8a/file8a/dChipGraphics/1068_g_at.emf
- file8a/file8a/dChipGraphics/1092_at.emf
- file8a/file8a/dChipGraphics/1100_at.emf
- file8a/file8a/dChipGraphics/1127_at.emf
- file8a/file8a/dChipGraphics/1251_g_at.emf
- file8a/file8a/dChipGraphics/1325_at.emf
- file8a/file8a/dChipGraphics/1365_at.emf
- file8a/file8a/dChipGraphics/1374_g_at.emf
- file8a/file8a/dChipGraphics/1486_at.emf
- file8a/file8a/dChipGraphics/151_s_at.emf
- file8a/file8a/dChipGraphics/1547_at.emf
- file8a/file8a/dChipGraphics/1667_s_at.emf
- file8a/file8a/dChipGraphics/1850_at.emf
- file8a/file8a/dChipGraphics/1875_f_at.emf
- file8a/file8a/dChipGraphics/1878_g_at.emf
- file8a/file8a/dChipGraphics/1890_at.emf
- file8a/file8a/dChipGraphics/2020_at.emf
- file8a/file8a/dChipGraphics/2047_s_at.emf
- file8a/file8a/dChipGraphics/2058_s_at.emf
- file8a/file8a/dChipGraphics/216_at.emf
- file8a/file8a/dChipGraphics/239_at.emf
- file8a/file8a/dChipGraphics/31393_r_at.emf
- file8a/file8a/dChipGraphics/31525_s_at.emf
- file8a/file8a/dChipGraphics/31573_at.emf
- file8a/file8a/dChipGraphics/31636_s_at.emf
- file8a/file8a/dChipGraphics/31685_at.emf
- file8a/file8a/dChipGraphics/31814_i_at.emf
- file8a/file8a/dChipGraphics/32001_s_at.emf
- file8a/file8a/dChipGraphics/32020_at.emf
- file8a/file8a/dChipGraphics/32070_at.emf
- file8a/file8a/dChipGraphics/32128_at.emf
- file8a/file8a/dChipGraphics/32201_at.emf
- file8a/file8a/dChipGraphics/32211_at.emf
- file8a/file8a/dChipGraphics/32313_at.emf
- file8a/file8a/dChipGraphics/32332_at.emf
- file8a/file8a/dChipGraphics/32395_r_at.emf
- file8a/file8a/dChipGraphics/32436_at.emf
- file8a/file8a/dChipGraphics/32592_at.emf
- file8a/file8a/dChipGraphics/32837_at.emf
- file8a/file8a/dChipGraphics/33396_at.emf
- file8a/file8a/dChipGraphics/33425_at.emf
- file8a/file8a/dChipGraphics/33448_at.emf
- file8a/file8a/dChipGraphics/33614_at.emf
- file8a/file8a/dChipGraphics/33674_at.emf
- file8a/file8a/dChipGraphics/33709_at.emf
- file8a/file8a/dChipGraphics/33783_at.emf
- file8a/file8a/dChipGraphics/33793_at.emf
- file8a/file8a/dChipGraphics/33963_at.emf
- file8a/file8a/dChipGraphics/34151_at.emf
- file8a/file8a/dChipGraphics/34154_at.emf
- file8a/file8a/dChipGraphics/34345_at.emf
- file8a/file8a/dChipGraphics/34421_g_at.emf
- file8a/file8a/dChipGraphics/34775_at.emf
- file8a/file8a/dChipGraphics/34832_s_at.emf
- file8a/file8a/dChipGraphics/34885_at.emf
- file8a/file8a/dChipGraphics/35230_at.emf
- file8a/file8a/dChipGraphics/35276_at.emf
- file8a/file8a/dChipGraphics/35313_at.emf
- file8a/file8a/dChipGraphics/35326_at.emf
- file8a/file8a/dChipGraphics/35666_at.emf
- file8a/file8a/dChipGraphics/35714_at.emf
- file8a/file8a/dChipGraphics/36122_at.emf
- file8a/file8a/dChipGraphics/456_at.emf
- file8a/file8a/dChipGraphics/503_at.emf
- file8a/file8a/dChipGraphics/508_at.emf
- file8a/file8a/dChipGraphics/519_g_at.emf
- file8a/file8a/dChipGraphics/613_at.emf
- file8a/file8a/dChipGraphics/824_at.emf
- file8a/file8a/dChipGraphics/895_at.emf
- file8a/file8a/dChipGraphics/917_g_at.emf
- file8a/file8a/effectOfSNPsOnExpression.html
- file8a/
