# Supplementary material for: AffyMAPSDetector: a software tool to characterize Affymetrix GeneChip™ expression arrays with respect to SNPs
Source: BMC Bioinformatics. 2007 Jul 30;8:276. doi: 10.1186/1471-2105-8-276 (PMC1959249; doi:10.1186/1471-2105-8-276)
Supplement: Additional file 9 — Behavior of SNP-containing probes with respect to PM and MM binding efficiencies. This file presents examples of SNP-containing probes that affect PM and MM binding efficiencies in a tabular form with hyperlinks to dChip graphical images. [file 1471-2105-8-276-S9.zip]

Archive with 75 entries (72 files):
- file8b/file8b/
- file8b/file8b/dChipGraphics/
- file8b/file8b/dChipGraphics/36205_at.emf
- file8b/file8b/dChipGraphics/36208_at.emf
- file8b/file8b/dChipGraphics/36229_at.emf
- file8b/file8b/dChipGraphics/36266_at.emf
- file8b/file8b/dChipGraphics/36611_at.emf
- file8b/file8b/dChipGraphics/36642_at.emf
- file8b/file8b/dChipGraphics/36644_at.emf
- file8b/file8b/dChipGraphics/36661_s_at.emf
- file8b/file8b/dChipGraphics/36678_at.emf
- file8b/file8b/dChipGraphics/36734_at.emf
- file8b/file8b/dChipGraphics/36773_f_at.emf
- file8b/file8b/dChipGraphics/36795_at.emf
- file8b/file8b/dChipGraphics/36878_f_at.emf
- file8b/file8b/dChipGraphics/36933_at.emf
- file8b/file8b/dChipGraphics/36996_at.emf
- file8b/file8b/dChipGraphics/37033_s_at.emf
- file8b/file8b/dChipGraphics/37228_at.emf
- file8b/file8b/dChipGraphics/37294_at.emf
- file8b/file8b/dChipGraphics/37303_at.emf
- file8b/file8b/dChipGraphics/37309_at.emf
- file8b/file8b/dChipGraphics/37341_at.emf
- file8b/file8b/dChipGraphics/37355_at.emf
- file8b/file8b/dChipGraphics/37424_at.emf
- file8b/file8b/dChipGraphics/37746_r_at.emf
- file8b/file8b/dChipGraphics/37754_at.emf
- file8b/file8b/dChipGraphics/37790_at.emf
- file8b/file8b/dChipGraphics/37913_at.emf
- file8b/file8b/dChipGraphics/37926_at.emf
- file8b/file8b/dChipGraphics/37931_at.emf
- file8b/file8b/dChipGraphics/38391_at.emf
- file8b/file8b/dChipGraphics/38467_at.emf
- file8b/file8b/dChipGraphics/38635_at.emf
- file8b/file8b/dChipGraphics/38700_at.emf
- file8b/file8b/dChipGraphics/38720_at.emf
- file8b/file8b/dChipGraphics/38833_at.emf
- file8b/file8b/dChipGraphics/39069_at.emf
- file8b/file8b/dChipGraphics/39075_at.emf
- file8b/file8b/dChipGraphics/39106_at.emf
- file8b/file8b/dChipGraphics/39141_at.emf
- file8b/file8b/dChipGraphics/39323_at.emf
- file8b/file8b/dChipGraphics/39638_at.emf
- file8b/file8b/dChipGraphics/39795_at.emf
- file8b/file8b/dChipGraphics/39942_at.emf
- file8b/file8b/dChipGraphics/40143_at.emf
- file8b/file8b/dChipGraphics/40185_at.emf
- file8b/file8b/dChipGraphics/40234_at.emf
- file8b/file8b/dChipGraphics/40281_at.emf
- file8b/file8b/dChipGraphics/40332_at.emf
- file8b/file8b/dChipGraphics/40371_at.emf
- file8b/file8b/dChipGraphics/40445_at.emf
- file8b/file8b/dChipGraphics/40448_at.emf
- file8b/file8b/dChipGraphics/40452_at.emf
- file8b/file8b/dChipGraphics/40635_at.emf
- file8b/file8b/dChipGraphics/40791_at.emf
- file8b/file8b/dChipGraphics/40794_at.emf
- file8b/file8b/dChipGraphics/40850_at.emf
- file8b/file8b/dChipGraphics/41138_at.emf
- file8b/file8b/dChipGraphics/41140_at.emf
- file8b/file8b/dChipGraphics/41198_at.emf
- file8b/file8b/dChipGraphics/41202_s_at.emf
- file8b/file8b/dChipGraphics/41221_at.emf
- file8b/file8b/dChipGraphics/41222_at.emf
- file8b/file8b/dChipGraphics/41268_g_at.emf
- file8b/file8b/dChipGraphics/41279_f_at.emf
- file8b/file8b/dChipGraphics/41409_at.emf
- file8b/file8b/dChipGraphics/41484_r_at.emf
- file8b/file8b/dChipGraphics/41492_r_at.emf
- file8b/file8b/dChipGraphics/41602_at.emf
- file8b/file8b/dChipGraphics/41677_at.emf
- file8b/file8b/dChipGraphics/41728_at.emf
- file8b/file8b/dChipGraphics/41773_at.emf
- file8b/file8b/effectOfSNPsOnExpression.html
- file8b/
