# Supplementary material for: AffyMAPSDetector: a software tool to characterize Affymetrix GeneChip™ expression arrays with respect to SNPs
Source: BMC Bioinformatics. 2007 Jul 30;8:276. doi: 10.1186/1471-2105-8-276 (PMC1959249; doi:10.1186/1471-2105-8-276)
Supplement: Additional file 11 — SNP-containing probes' PM/MM ratio data file for expression genotype. An instance of a PM/MM ratio data file from adenocarcinoma positive sample-replicates that can be loaded into the data visualization utility for expression signature pattern analysis. [file 1471-2105-8-276-S11.xls]

UID	AD114T1_A9_1(CL2001032603AA)	AD114T2_A10_1(CL2001032019AA)	AD115T1_A12_1(CL2001032624AA)	AD115T2_A245_10(CL2001032107AA)	AD120T1_A226_8(CL2001032739AA)	AD120T2_A196_8(CL2001032730AA)	AD123T1_A25_1(CL2001032643AA)	AD123T2_A198_8(CL2001042502AA)	AD131T1_A15_1(CL2001031622AA)	AD131T1_A200_8(CL2001032731AA)	AD157T1_A246_10(CL2001032250AA)	AD157T2_A26_1(CL2001032242AA)	AD158T1_A247_10(CL2001031630AA)	AD158T2_A17_1(CL2001032235AA)	AD163T1_A203_8(CL2001041714AA)	AD163T3_A205_8(CL2001032833AA)	AD164T1a_A206_8(CL2001032703AA)	AD164T2_A208_8(CL2001032736AA)	AD167T1 _A210_8(CL2001032841AA)	AD167T2 _A249_10(CL2001032858AA)	AD169T2_A211_8(CL2001032735AA)	AD169T3_A250_10(CL2001032701AA)	AD170T1_A251_10(CL2001032640AA)	AD170T2_A5_8(CL2001032710AA)	AD172T2_A213_8(CL2001032709AA)	AD172T4_A252_10(CL2001040307AA)	AD178T2_A22_1(CL2001032234AA)	AD178T3_A254_10(CL2001032002AA)	AD179T1_A214_8(CL2001032734AA)	AD179T2 _A255_10(CL2001032249AA)	AD183T1_A215_1(CL2001032117AA)	AD183T1_A6_8(CL2001032840AA)	AD187T1_A11_1(CL2001032130AA)	AD187T2_A233_8(CL2001032743AA)	AD203T1_A140_4(CL2001032025AA)	AD203T2_A141_4(CL2001032605AA)	AD228T2_A152_4(CL2001032312AA)	AD228T3_A256_10(CL2001032611AA)	AD243T1_A161_4(CL2001032318AA)	AD243T2_A257_10(CL2001032108AA)	AD255T1_A169_4(CL2001032135AA)	AD255T1_A178_4(CL2001032227AA)	AD255T1_A186_4(CL2001032216AA)	AD258T1_A170_4(CL2001032646AA)	AD258T1_A179_4(CL2001032714AA)	AD258T1_A187_4(CL2001032615AA)	AD258T2_A258_10(CL2001031627AA)	AD260T1_A172_4(CL2001032028AA)	AD260T1_A180_4(CL2001031613AA)
J00287 [36642_at(92, 631) ]	0.54	0.76	0.53	0.61	0.53	0.57	0.67	0.68	0.57	0.52	0.53	0.52	0.64	0.54	0.67	0.58	0.6	0.62	0.74	0.56	0.68	0.6	0.7	0.67	0.53	0.64	0.52	0.5	0.6	0.47	0.65	0.54	0.55	0.69	0.53	0.68	0.64	0.62	0.62	0.86	0.57	0.6	0.51	0.65	0.56	0.58	0.57	0.57	0.57
Z12962 [32466_at(325, 271) ]	4.87	5.44	5.84	4.43	3.15	4.34	4.3	6.06	4.83	3.39	5.04	5.74	4.96	4.52	7.49	5.87	3.9	5.15	7.22	5.46	5.2	4.8	5.98	3.85	4.67	5.01	4.92	5.14	3.71	4.72	4.53	6.69	4.19	3.97	5.47	4.39	5.05	4.39	4.21	4.2	4.17	4.53	4.17	4.45	4.09	4.59	3.82	4.12	4.66
D78361 [1315_at(520, 273) ]	3.18	3.96	2.88	2.73	2.03	2.5	2.7	3.82	2.96	2.06	3.12	2.99	3.24	3.04	3.54	2.82	2.86	3.25	3.67	3.01	3.02	2.95	3.49	2.65	2.71	3.02	3.11	3.07	2.39	3.21	2.97	3.75	2.61	2.32	3.02	2.89	3.38	3.07	3.1	2.61	2.62	2.78	2.59	2.85	2.36	2.44	2.87	2.65	2.75
U25849 [36611_at(586, 133) ]	1.54	1.65	1.2	0.96	1.42	1.53	1.4	1.41	1.6	1.58	1.59	1.71	1.46	1.54	1.69	1.73	1.67	1.65	1.96	1.66	1.83	1.02	1.48	1.58	1.46	1.42	1.56	1.39	1.4	1.37	1.78	1.91	1.54	1.5	1.52	1.63	1.45	1.44	1.46	1.39	1.53	2.02	1.57	1.71	1.61	1.64	1.46	1.68	1.85
U14966 [33660_at(617, 551) ]	1.8	1.8	1.71	1.62	1.5	1.72	1.9	1.97	1.63	1.38	1.64	1.68	1.9	1.56	1.77	1.79	1.65	1.69	2.1	1.91	1.76	1.62	1.93	1.73	1.67	1.63	1.71	1.47	1.53	1.46	1.86	1.7	1.49	1.43	1.65	1.61	2.02	1.85	1.75	1.56	1.81	1.72	1.67	1.63	1.43	1.64	1.76	1.58	1.82
U07132 [519_g_at(626, 247) ]	1.53	1.5	2.12	2.28	1.77	1.95	2.25	2.36	1.78	1.9	1.61	1.61	1.87	1.76	2.24	1.69	2.11	2.19	1.92	2.05	1.7	1.65	2.14	2.16	1.91	1.83	1.88	1.78	1.39	1.43	1.56	1.76	1.57	1.73	1.53	1.58	1.57	1.83	1.44	1.37	1.94	2.18	1.95	1.74	1.92	1.99	1.68	1.87	2.22
X63564 [40791_at(480, 451) ]	0.92	1.12	0.98	0.92	0.95	0.99	1.02	0.92	0.92	0.86	0.82	0.95	0.83	0.89	0.85	0.84	0.93	0.95	0.96	0.85	0.9	0.87	0.94	0.95	0.9	0.87	0.9	0.88	0.82	0.93	1.02	0.88	0.85	0.94	0.94	0.83	0.97	0.93	0.99	1.13	0.87	0.87	0.86	0.96	0.91	0.88	0.88	0.92	1
AB028972 [41268_g_at(111, 473) ]	2.59	2.49	2.24	2.13	1.92	2.52	2.39	2.36	2.41	2.08	2.07	2.78	2.27	2.44	2.28	2.52	2.47	2.42	2.65	2.34	2.38	2.35	2.57	2.13	2.23	2.35	2.65	2.33	2.38	2.14	2.67	2.05	2.47	2.08	2.21	2.52	2.35	2.4	2.34	2.06	2.58	2.39	2.21	1.98	2.04	2.17	2.32	2.27	2.27
U05875 [41140_at(472, 375) ]	0.26	0.31	0.21	0.17	0.32	0.33	0.2	0.2	0.35	0.42	0.41	0.43	0.43	0.37	0.45	0.38	0.41	0.42	0.42	0.43	0.47	0.43	0.41	0.36	0.32	0.28	0.37	0.37	0.3	0.27	0.53	0.41	0.38	0.42	0.38	0.45	0.28	0.25	0.36	0.35	0.44	0.45	0.43	0.34	0.32	0.34	0.26	0.4	0.42
AF055008 [41198_at(150, 581) ]	0.96	1.15	0.99	0.99	0.89	0.89	0.96	1.14	0.9	0.76	1.08	1.23	0.96	0.96	0.82	0.79	0.97	1.01	1.07	0.96	1.05	0.98	1.01	0.91	0.92	0.95	0.98	0.87	0.89	0.92	1.1	0.99	0.95	0.94	0.99	0.96	0.95	0.91	0.89	1.02	0.93	1.01	0.92	0.93	0.92	0.91	0.92	1.06	1.21
X00351 [AFFX-HSAC07/X00351_3_at(284, 135) ]	2.74	3.05	2.56	2.51	1.75	2.22	2.79	2.78	2.5	1.69	2.32	3.11	2.5	2.39	2.7	2.34	2.16	2.22	2.44	3.1	2.73	2.39	3.16	2.06	2.21	2.43	2.77	2.54	1.96	2.47	2.92	2.49	2.26	1.82	2.6	2.45	2.98	2.59	2.66	2.22	2.38	2.67	2.05	2.29	2.01	2.15	2.53	2.11	2.27
AB009010 [32335_r_at(17, 319) ]	1.66	2.05	1.72	1.64	1.44	1.64	1.77	1.93	1.74	1.5	1.9	1.66	1.86	1.62	1.85	1.71	1.52	1.7	1.92	2	1.57	1.74	1.83	1.48	1.6	1.87	1.6	1.68	1.38	1.71	1.93	1.86	1.71	1.39	1.93	1.73	1.78	1.78	1.96	1.77	1.54	1.59	1.47	1.54	1.51	1.49	1.69	1.49	1.56
L06499 [31962_at(322, 229) ]	5.74	5.56	5.89	4.93	4.03	5.19	5.17	6.3	5.68	4.72	5.92	6.06	5.65	5.08	6.28	7.32	5.21	5.89	9.02	7.22	5.99	6.03	5.91	4.76	5.37	5.67	5.67	5.89	4.39	5.34	5.95	7.45	5.49	4.53	5.42	4.62	6.21	5.92	5.72	4.38	6.41	6.52	5.71	5.79	4.93	5.39	4.81	5.44	7.32
Z80780 [31523_f_at(285, 37) ]	1.96	1.54	1.61	1.48	1.4	1.68	1.61	1.59	1.5	1.63	1.31	1.78	1.38	1.75	1.61	1.68	1.63	1.75	1.57	1.78	1.9	1.74	1.71	1.74	1.67	1.73	1.79	1.54	1.87	1.53	1.66	1.55	1.57	1.68	1.5	1.74	1.65	1.77	1.71	1.74	1.81	1.73	1.68	1.81	1.78	1.93	1.53	1.67	1.84
AB028972 [41268_g_at(381, 183) ]	2.74	2.52	2.63	2.56	2.08	2.42	2.81	2.95	2.92	2.04	2.57	2.71	2.66	2.62	2.32	2.74	2.47	2.75	2.79	2.74	2.84	2.38	3.26	2.79	2.88	2.8	2.99	3	2.78	2.37	2.67	2.82	2.72	2.55	2.62	2.58	2.97	3.12	2.46	2.55	2.68	2.41	2.57	2.63	2.31	2.69	2.57	2.78	2.58
M10119 [35083_at(523, 533) ]	3.23	3.54	3.17	3.07	2.26	3.67	2.62	3.69	3.15	2.87	3.39	2.93	3.84	2.87	4.68	3.64	2.87	3.13	4.6	3.29	3.13	3.27	3.51	2.32	2.81	3.62	2.97	3.35	2.87	3.3	3.36	3.62	2.28	2.07	3.91	3.98	3.85	3.51	3.51	3.36	2.92	3.14	2.78	2.68	2.44	2.64	2.74	2.06	2.37
AF000152 [41202_s_at(166, 37) ]	1.1	1.19	1	1	0.81	0.8	0.98	1.04	1.05	0.8	1.02	1.04	0.86	0.95	0.92	0.98	1.03	1.07	0.91	0.99	0.8	0.94	0.91	0.75	1.05	0.83	1.02	0.85	0.79	1.07	1.1	0.78	0.91	0.82	1.19	0.95	0.93	0.85	0.92	0.85	1.24	1.28	1.09	1.05	1.06	0.9	0.91	1.06	1.33
M26062 [1365_at(436, 415) ]	0.74	0.75	0.62	0.53	0.51	0.65	0.56	0.6	0.71	0.69	0.68	0.86	0.75	0.82	0.75	0.72	0.69	0.68	0.73	0.72	0.78	0.75	0.76	0.75	0.68	0.7	0.83	0.84	0.7	0.71	0.84	0.79	0.81	0.63	0.71	0.73	0.67	0.68	0.67	0.7	0.69	0.61	0.69	0.67	0.63	0.61	0.68	0.64	0.67
J03191 [36675_r_at(441, 359) ]	1.75	1.92	1.84	1.57	1.55	1.9	1.81	2.07	2.01	1.62	1.95	2.2	2.05	1.82	1.93	1.9	1.87	2.13	2.19	2.12	1.59	1.8	2.13	1.74	1.78	1.89	2	1.84	1.54	1.82	2.24	2.01	2.09	1.36	1.95	2.06	1.79	1.9	1.76	1.77	1.84	1.72	1.67	1.73	1.69	1.7	1.99	1.69	1.91
X06617 [32330_at(57, 383) ]	2.92	2.52	2.45	2.4	2.13	2.41	2.44	3.21	2.49	2.04	2.86	3.12	2.7	2.33	3.39	3.1	2.33	2.6	2.7	3.11	2.79	2.63	2.85	2.36	2.47	3.27	3.06	3.31	2.45	2.73	2.46	2.88	2.41	2.05	3.17	2.86	2.72	2.6	2.78	2.31	2.56	2.4	2.38	2.29	2.35	2.42	2.66	2.12	2.3
X17206 [31527_at(88, 65) ]	3.74	4.76	3.6	3.3	3.02	4.21	4.1	4.47	3.24	2.83	3.66	3.17	4.05	3.63	3.99	3.54	3.6	3.58	4.67	3.61	4.69	4.19	4.6	3.85	3.02	3.99	3.94	3.66	3.16	2.88	4.1	4.38	3.25	3.15	3.91	4.74	4.33	4.43	4.14	4.17	4.04	3.74	3.23	3.55	3.08	3.59	4.19	4	3.65
X13710 [37033_s_at(180, 201) ]	0.77	0.84	0.66	0.64	0.49	0.48	0.71	0.88	0.63	0.42	0.63	0.85	0.66	0.69	0.53	0.64	0.84	1	0.79	0.81	0.88	0.77	1.16	0.8	0.7	0.59	0.87	0.8	0.49	0.73	0.8	0.81	0.75	0.48	0.54	0.51	0.56	0.54	0.58	0.63	0.68	0.74	0.63	0.73	0.72	0.68	0.88	1	1.21
U15131 [37746_r_at(386, 207) ]	0.75	0.74	0.72	0.7	0.82	0.75	0.84	0.65	0.77	0.75	0.58	0.7	0.73	0.77	0.65	0.63	0.75	0.76	0.75	0.7	0.87	0.72	0.7	0.79	0.7	0.68	0.73	0.63	0.59	0.68	0.83	0.72	0.76	0.86	0.77	0.75	0.72	0.75	0.76	0.68	0.8	0.83	0.85	0.87	0.84	0.85	0.79	0.82	0.82
M92843 [40448_at(535, 95) ]	1.47	1.35	1.12	1.06	1.32	1.56	1.37	1.43	1.26	1.05	0.93	1.11	1.36	1.48	1.42	1.63	1.24	1.54	1.52	2.04	1.39	0.98	1.26	1.29	1.16	1.34	1.46	1.31	1.3	1.5	1.26	1.46	1.05	1.34	1.23	1.23	1.69	1.26	1.69	1.35	1.61	1.84	1.49	1.36	1.29	1.38	1.17	1.42	1.58
X69433 [32332_at(186, 81) ]	1.41	1.55	1.33	1.46	1.12	1.14	1.16	1.34	1.79	0.92	1.01	1.27	1.31	1.09	1.55	1.86	1.61	1.91	1.16	1.13	1.24	1.12	1.44	1.3	1.04	0.96	1.4	1.28	1.48	1.3	1.65	1.77	1.24	1.04	1.05	1.04	1.29	1.17	1.28	1.09	1.22	1.41	1.2	1.14	1.21	1.19	1.01	1.08	1.38
L05092 [41178_at(311, 441) ]	3.05	2.56	2.56	2.7	1.75	2.62	2.6	2.91	2.93	2.43	3.24	3.44	2.85	2.95	2.52	2.72	2.9	3.25	3.46	3.5	2.83	3.08	2.93	2.6	2.71	3.18	2.7	2.57	2.63	3.02	2.99	3.24	2.26	1.98	2.96	2.46	3.32	3.01	3.08	2.73	2.83	2.82	2.6	2.55	2.35	2.6	2.99	2.47	2.73
X78136 [35746_r_at(233, 135) ]	3.31	3.72	3.52	3.01	2.28	3.3	3.38	3.71	3.05	2.21	3	3.23	3.13	2.92	4.36	3.06	3.17	3.62	3.73	3.81	3.27	3.12	4.07	2.92	2.88	3.38	3.29	3.1	2.8	2.83	3.39	3.55	2.71	2.36	3.33	3.07	3.91	3.39	3.14	2.82	2.77	3.57	2.99	2.97	2.23	2.87	3.04	2.82	3.15
M16279 [41138_at(176, 501) ]	2.03	1.94	1.8	1.76	1.42	1.61	1.93	2.34	1.57	1.41	1.52	1.78	1.66	1.59	1.7	1.79	1.85	2.01	2.12	1.74	1.72	1.66	1.74	1.34	1.76	1.53	1.98	1.8	1.5	1.6	1.36	1.6	1.42	1.19	1.58	1.07	1.39	1.24	1.52	1.32	1.68	1.77	1.51	1.45	1.48	1.48	1.7	1.59	1.79
X55954 [32395_r_at(24, 125) ]	2.13	2.55	2.06	1.96	1.63	1.8	2.04	2.65	2.25	1.68	2.32	2.33	2.37	2.22	2.56	2.58	2.03	2.34	2.28	2.59	1.92	2.01	2.39	1.95	2.14	2.22	2.28	2.35	1.81	1.85	2.22	2.46	2.11	1.95	2.32	1.89	2.07	2.05	2.28	2.35	2.01	2.05	1.9	2.02	1.91	1.9	2.18	2.06	2.27
D30655 [1420_s_at(440, 403) ]	1.88	1.81	1.63	1.71	1.52	1.96	1.91	1.79	1.92	1.64	1.81	1.85	1.75	1.77	1.84	1.83	1.8	2.05	1.68	1.78	2.02	1.72	1.93	1.77	1.7	1.63	1.79	1.64	1.61	1.7	1.91	1.66	1.67	1.51	1.52	1.8	1.86	1.92	1.68	1.68	1.81	1.86	1.6	1.76	1.54	1.58	1.72	1.58	1.83
Z12962 [32466_at(572, 63) ]	1.77	1.63	1.57	1.7	1.49	1.77	1.86	1.82	1.68	1.38	1.8	1.72	1.81	1.64	1.83	1.69	1.52	1.47	1.75	1.82	1.72	1.72	1.77	1.56	1.65	1.84	1.73	1.91	1.58	1.71	1.99	1.64	1.71	1.4	1.77	1.84	1.74	1.77	1.62	1.6	1.6	1.67	1.56	1.47	1.45	1.57	1.65	1.53	1.52
U45974 [39323_at(38, 167) ]	0.6	0.67	0.7	0.66	0.64	0.61	0.68	0.6	0.63	0.54	0.76	0.72	0.77	0.65	0.61	0.7	0.61	0.64	0.7	0.77	0.67	0.61	0.66	0.71	0.68	0.74	0.64	0.61	0.62	0.64	0.71	0.69	0.63	0.62	0.71	0.71	0.7	0.67	0.63	0.75	0.7	0.73	0.67	0.64	0.65	0.6	0.69	0.62	0.68
M33197 [AFFX-HUMGAPDH/M33197_3_at(150, 215) ]	8.4	6.95	6.65	6.26	5.71	7.16	8.17	10.31	7.39	5.51	5.77	7.49	7.02	8.06	7.15	8.12	6.15	7.11	6.13	8.65	7.32	6.51	9.46	8.24	7.59	5.26	8.27	8.39	7.08	5.47	8.29	7.83	4.87	5.26	7.65	8.91	9.82	9.08	6.15	6.68	7.93	8.23	6.76	5.99	4.8	6.21	6.99	6.27	8.47
L76191 [1100_at(533, 289) ]	0.41	0.53	0.45	0.44	0.39	0.45	0.48	0.52	0.44	0.35	0.43	0.46	0.51	0.41	0.36	0.31	0.51	0.51	0.51	0.46	0.52	0.52	0.55	0.49	0.42	0.44	0.41	0.44	0.42	0.42	0.55	0.51	0.47	0.41	0.37	0.48	0.5	0.49	0.38	0.43	0.38	0.41	0.34	0.42	0.43	0.38	0.39	0.41	0.41
M84739 [32543_at(595, 345) ]	1.65	2.23	1.82	1.95	1.54	1.91	1.63	2.17	2.07	1.52	2.2	1.99	2.22	1.86	1.78	1.85	2	2.02	2	2.23	1.88	2.02	2.28	1.96	1.91	2.13	2.12	1.99	1.76	2.42	1.92	2.22	1.59	1.49	2.09	1.82	1.73	1.68	1.78	1.68	1.79	2.08	1.75	1.68	1.7	1.42	1.83	1.78	2.24
Z12962 [32466_at(263, 503) ]	3.1	3.46	2.83	2.88	2.34	2.95	2.91	3.66	3.07	2.06	3.22	2.96	3.12	2.66	3.38	2.77	2.75	2.71	3.86	3.45	2.64	2.82	3.25	2.66	2.85	2.96	2.77	2.86	2.55	2.93	3.04	3.2	2.4	2.46	2.92	3.26	3.3	3.26	3.44	2.82	2.85	2.51	2.58	2.45	2.13	2.54	2.78	2.67	2.85
M13932 [34593_g_at(284, 77) ]	4.75	5.55	5.12	4.35	4.15	5.42	4.81	5.52	4.56	3.48	4.63	4.96	4.9	4.58	5.79	5.58	3.98	5.38	6.28	5.72	6.17	5.83	5.27	4.11	4.6	4.46	4.88	4.44	3.86	3.83	5.66	5.93	4.5	4.58	4.92	3.89	5.44	5.64	5.24	3.34	8.33	5.07	4.33	5.33	4.13	5.36	4.73	5.7	5.58
L07597 [1127_at(525, 21) ]	0.84	0.87	0.68	0.75	0.76	0.85	0.7	0.94	0.85	0.93	1.06	1.04	1.15	0.91	0.87	0.98	0.95	1.11	1.15	1.01	0.85	0.97	1.03	0.87	1.01	0.86	0.82	0.91	0.91	0.81	0.97	0.89	0.95	0.84	0.96	0.99	0.87	0.79	0.9	0.83	1.03	0.99	0.93	0.9	0.84	0.83	0.91	1.05	1.16
U56418 [32837_at(146, 237) ]	0.83	0.84	0.77	0.69	0.66	0.72	0.75	0.69	0.66	0.65	0.62	0.92	0.99	0.88	0.65	0.65	0.82	0.93	0.8	0.91	0.81	0.8	0.93	0.82	0.85	0.8	0.86	0.66	0.71	0.67	1.14	1.13	0.72	0.77	0.72	0.79	0.74	0.77	0.75	0.77	1.08	1.19	1.02	0.77	0.75	0.74	0.78	0.83	0.84
AF007134 [41279_f_at(315, 395) ]	1.66	1.73	1.29	1.3	1.68	1.77	1.6	1.33	1.71	1.93	1.92	1.54	1.88	1.67	2.06	2.15	1.59	1.68	1.9	1.65	1.83	1.75	1.8	1.89	1.76	1.68	1.62	2.05	1.85	1.57	1.7	1.51	1.34	1.86	1.66	1.96	1.67	1.56	1.85	1.66	2.16	1.85	2.04	1.71	1.66	1.69	1.51	1.57	1.76
U12472 [33396_at(338, 133) ]	2.31	3.2	2.41	1.95	1.97	2.74	2.07	2.37	2.39	1.51	1.53	2.27	2.59	2.3	0.71	0.91	2.49	2.81	3.43	3.72	2.83	2.74	4.1	2.9	1.9	1.72	3.46	3.27	1.78	2.71	4.17	4.17	2.86	2.25	2.36	2.16	2.39	2.53	2.14	1.72	2.7	2.77	2.46	2.64	2.38	2.22	2.35	2.02	2.67
D63878 [40281_at(329, 425) ]	0.86	1.18	0.94	0.82	0.75	0.76	0.99	0.95	0.97	0.85	1.16	1.12	0.83	1	0.91	0.96	0.88	0.89	0.96	0.96	0.81	0.86	0.83	0.76	0.92	0.86	1.16	1.02	0.73	0.99	1.17	0.99	1.19	1.02	1.16	0.81	0.89	0.78	0.84	0.95	1.06	1.03	1.05	0.97	0.98	1.23	0.88	1.06	1.3
AB018306 [34832_s_at(74, 183) ]	0.93	0.88	0.83	0.71	0.86	0.86	0.9	0.76	0.83	0.85	0.72	0.84	0.76	0.83	0.78	0.8	0.83	0.93	0.78	0.73	0.88	0.77	0.75	0.84	0.8	0.73	0.78	0.65	0.77	0.7	0.88	0.84	0.8	0.74	0.7	0.78	0.84	0.8	0.83	0.83	0.87	0.85	0.86	0.89	0.87	0.88	0.87	0.88	0.9
AF089750 [40635_at(141, 545) ]	1.09	1.19	1.06	1.34	0.83	0.95	0.8	1.03	1.13	0.66	1.26	1.55	1.51	1.24	1.05	1.17	1.3	1.26	1.14	1.42	1.13	1.15	1.49	1.04	1.21	1.07	1.23	1.14	1.33	1.57	1.3	1.22	0.78	0.74	0.79	0.81	1.13	1.08	0.97	0.8	1.43	1.45	1.21	1.13	1.23	1.03	0.91	0.97	1.38
L04490 [36205_at(569, 3) ]	0.43	0.42	0.31	0.36	0.37	0.36	0.34	0.35	0.4	0.41	0.38	0.36	0.5	0.35	0.42	0.37	0.4	0.44	0.54	0.45	0.55	0.36	0.36	0.36	0.38	0.41	0.35	0.41	0.49	0.38	0.44	0.41	0.44	0.49	0.41	0.4	0.39	0.39	0.45	0.34	0.48	0.39	0.4	0.44	0.45	0.44	0.42	0.35	0.38
AB002308 [35313_at(68, 271) ]	0.79	0.88	0.73	0.73	0.81	0.94	0.89	0.8	0.85	0.76	0.94	1.06	0.87	0.84	0.82	0.81	0.87	0.91	0.9	0.97	0.85	0.84	0.94	0.9	0.84	0.72	0.89	0.82	0.72	0.94	0.98	0.84	0.79	0.83	0.8	0.79	0.86	0.84	0.96	0.86	0.98	0.95	0.85	0.92	0.82	0.8	0.9	0.88	0.95
U15131 [37746_r_at(219, 55) ]	1.63	1.51	1.59	1.41	1.53	1.75	1.74	1.75	1.64	1.57	1.42	1.46	1.78	1.7	1.54	1.48	1.43	1.61	1.7	1.77	1.48	1.78	1.7	1.63	1.6	1.67	1.56	1.6	1.39	1.52	1.95	1.86	1.52	1.52	1.68	1.66	1.78	1.84	1.64	1.52	1.52	1.85	1.65	1.61	1.55	1.65	1.83	1.71	1.89
U58917 [36229_at(475, 183) ]	0.54	0.56	0.5	0.48	0.5	0.47	0.52	0.55	0.5	0.51	0.55	0.55	0.58	0.49	0.52	0.52	0.54	0.59	0.63	0.66	0.52	0.57	0.57	0.51	0.54	0.55	0.52	0.49	0.48	0.51	0.56	0.58	0.54	0.49	0.54	0.53	0.56	0.55	0.48	0.54	0.46	0.49	0.5	0.51	0.49	0.53	0.53	0.54	0.52
U79275 [36266_at(279, 159) ]	2.16	2.39	1.97	2.11	1.8	2.08	2.08	2.15	2.12	1.84	2.21	0.9	2.19	2.24	1.95	2.25	2.21	2.35	2.43	2	2.17	2.03	2.28	2.1	1.98	1.85	2.17	2.21	2.02	1.88	2.26	2.08	1.95	1.84	2.05	2.21	2.14	2.27	2.1	2.14	2.16	1.99	1.94	1.99	1.79	1.73	1.98	2.07	2.12
AF050640 [32738_at(554, 331) ]	2.01	2.13	1.78	1.85	1.65	2	2.03	1.91	2.19	1.83	2.1	2.13	2.24	2.18	2.26	2.22	2.1	2.13	2.22	2.59	2.34	2.31	2.32	2.04	1.82	1.8	2.18	1.9	2.12	1.75	2.24	2.21	2.09	1.98	2.11	2.16	2.01	2.18	2.18	1.63	2.53	2.27	2.52	1.89	1.73	2.08	2.03	2.03	2.33
D38255 [37355_at(514, 75) ]	1.1	1.13	1.02	1.04	0.94	0.99	0.83	1.15	1.04	0.94	1.18	1.31	1.08	1.11	1.03	1.11	1.1	1	0.91	1.06	0.85	0.96	1.13	0.92	1.13	1.19	1.01	1.1	1	1.09	0.93	0.98	1.13	0.98	1.01	0.96	0.97	0.82	0.91	0.96	0.95	0.93	0.98	0.92	0.89	0.99	0.97	0.91	0.98
AB009010 [32334_f_at(79, 173) ]	2.75	2.76	2.5	2.4	1.9	2.45	2.42	3.13	2.42	2.1	2.63	3.02	2.72	2.48	3.14	2.68	2.44	2.65	2.59	2.99	2.41	2.38	2.87	2.26	2.38	2.69	2.55	2.62	2.05	2.25	2.52	2.83	2.26	1.97	2.6	2.15	2.53	2.48	2.64	2.81	2.29	2.54	2.22	2.19	2.11	2.03	2.39	2.35	2.43
U41635 [36996_at(5, 433) ]	1.34	1.4	1.32	1.37	1.13	1.26	1.19	1.31	1.18	0.99	1.25	1.41	1.25	1.24	1.03	1.21	1.28	1.34	1.28	1.42	1.18	1.14	1.56	1.32	1.32	1.22	1.45	1.44	1.1	1.42	1.38	1.33	1.36	1.15	1.22	1.11	1.24	1.08	1.44	1.21	1.31	1.25	1.05	1	1.32	1.16	1.27	1.16	1.37
M13194 [1878_g_at(451, 259) ]	0.39	0.53	0.44	0.53	0.35	0.36	0.45	0.45	0.49	0.36	0.44	0.43	0.49	0.43	0.43	0.38	0.43	0.41	0.42	0.43	0.43	0.41	0.42	0.37	0.43	0.39	0.43	0.44	0.37	0.45	0.41	0.35	0.41	0.37	0.39	0.41	0.42	0.41	0.38	0.4	0.36	0.33	0.35	0.38	0.38	0.35	0.45	0.34	0.35
J03077 [36795_at(482, 143) ]	3.71	3.16	2.89	2.81	2.43	3.03	2.76	3.53	3.16	2.78	3.54	3.05	3.99	3.2	3.86	3.7	2.93	2.92	3.59	4.22	3.27	3.04	3.73	2.55	3.12	3.71	3.28	3.67	3.03	3.41	3.19	3.49	2.89	2.43	3.36	3.23	3.45	3.47	3.41	3.05	2.84	2.82	2.73	2.52	2.27	2.73	3.57	2.05	2.22
X13546 [41231_f_at(186, 475) ]	2.68	2.57	2.5	2.51	2.1	2.65	2.62	3.03	2.64	2.41	3.08	3.13	2.89	2.4	2.88	2.88	2.79	2.87	2.85	2.98	2.54	2.76	2.92	2.45	2.75	2.94	2.4	2.61	2.52	2.18	2.5	2.84	2.4	2.13	2.61	2.76	2.98	2.74	2.39	2.68	2.51	2.44	2.35	2.36	2.13	2.24	2.64	2.99	2.68
L06499 [31962_at(528, 405) ]	4.73	4.29	4.12	4.39	3.07	4.31	4.13	6.39	4.11	2.68	4.61	4.27	5.33	4.08	5.29	5.71	3.71	3.8	5.72	5.31	4.01	4.43	5.28	3.67	4.42	4.91	4.66	5.35	3.53	4.66	4.32	4.96	3.56	2.7	5.55	4.82	4.65	4.23	4.99	3.51	3.95	3.69	3.95	3.33	2.94	3.52	4.55	3.4	3.5
X17206 [31527_at(127, 537) ]	2.74	3.12	2.43	2.18	1.99	2.61	3.03	2.92	2.57	2.43	2.39	2.81	3.07	2.41	2.99	2.8	2.86	3.1	3.55	3.04	2.63	2.67	2.62	2.53	2.37	2.45	2.42	2.15	2.37	2.48	3.25	2.99	2.34	2.32	2.38	2.91	3.19	3.33	2.57	2.71	2.89	2.79	2.3	2.84	2.74	2.63	2.86	2.61	3.13
D29963 [36644_at(330, 227) ]	0.99	1	0.91	0.81	0.86	0.87	0.84	1.08	0.76	0.61	1.23	1.39	1.09	0.9	0.97	1.06	0.89	0.98	0.97	1.02	0.95	0.92	1.67	1.17	1.3	1.13	1.19	1.29	0.81	0.96	1.13	1.28	0.88	0.75	0.82	0.76	0.98	0.94	0.95	0.83	1.02	1.1	0.96	1.18	1.18	1.17	0.99	1.38	1.68
X69550 [40164_at(45, 179) ]	1.66	1.52	1.54	1.46	1.57	1.48	1.81	1.86	1.74	1.64	1.34	1.83	1.63	1.64	1.69	1.85	1.73	1.87	1.8	1.76	1.78	1.56	1.51	1.78	1.68	1.7	1.77	1.56	1.7	1.54	1.96	1.74	1.94	1.72	1.57	1.77	1.6	1.64	1.61	1.55	1.91	1.92	1.81	1.69	1.72	1.82	1.58	1.73	1.87
U09210 [31636_s_at(422, 55) ]	1.2	1.15	1.15	1.24	1.26	1.3	1.32	1.08	1.21	1.26	1.01	1.19	1.22	1.3	1.25	1.17	1.26	1.31	1.29	1.32	1.28	1.21	1.03	1.2	1.23	1.13	1.18	1.25	1.13	1.16	1.3	1.12	1.18	1.26	1.12	1.32	1.32	1.35	1.16	1.32	1.47	1.29	1.32	1.17	1.25	1.33	1.41	1.28	1.37
AL049954 [34792_at(593, 81) ]	1.79	1.8	1.97	1.77	1.89	1.94	1.94	2.27	2.11	1.8	2.38	2.26	2.08	2.05	2.72	2.63	2.11	2.25	2.5	2.16	2.03	1.85	1.89	1.72	1.98	2.12	1.88	1.92	2.1	2.11	2.15	2.09	2.01	2.21	1.93	2	2.18	2.19	2.05	1.95	2.46	2.5	2.22	1.96	1.99	2	1.87	2.26	2.5
AF065388 [34775_at(132, 561) ]	1.08	1.11	0.87	0.67	0.71	0.74	1	0.89	0.62	0.66	0.65	0.73	0.74	0.68	1.04	1.17	0.75	0.75	1.03	0.77	1.12	0.96	1.2	1.05	0.78	1.23	0.77	0.71	0.71	0.88	1.08	1.1	1.26	0.97	0.75	0.8	0.75	0.72	0.89	1.07	0.73	0.69	0.76	0.97	0.9	0.83	0.78	0.8	0.84
AF044896 [41409_at(258, 285) ]	1.28	1.39	1.43	1.47	1.46	1.44	1.6	1.62	1.39	1.39	1.38	1.35	1.27	1.34	1.3	1.25	1.57	1.57	1.46	1.64	1.52	1.34	1.27	1.31	1.43	1.62	1.02	1.04	1.23	1.3	1.25	1.41	1.31	1.34	1.28	1.28	1.5	1.4	1.43	1.59	1.63	1.51	1.54	1.49	1.45	1.24	1.26	1.71	1.98
U07418 [1850_at(497, 151) ]	0.62	0.68	0.58	0.54	0.64	0.68	0.73	0.69	0.54	0.66	0.73	0.61	0.79	0.58	0.65	0.61	0.76	0.78	0.94	0.69	0.74	0.76	0.58	0.72	0.61	0.62	0.56	0.51	0.63	0.61	0.67	0.68	0.63	0.65	0.56	0.68	0.75	0.71	0.65	0.63	0.61	0.61	0.55	0.72	0.63	0.6	0.68	0.79	0.81
M26880 [1367_f_at(203, 575) ]	4.75	5.69	3.72	3.34	3.25	4.45	4.32	5.75	3.83	3.82	3.72	4.41	4.72	3.73	4.98	4.35	4.19	4.88	7.04	5.01	4.22	4.37	4.96	3.56	4.09	4.66	3.02	3.81	3.67	4.39	4.22	4.74	3.41	3.61	4.54	4.77	5.4	5.16	4.66	4.34	4.4	4.29	3.9	3.98	3.7	4.3	4.25	3.52	3.57
Z49148 [33674_at(485, 43) ]	1.86	2.18	1.49	1.61	1.45	1.68	1.97	1.71	1.57	1.44	1.61	1.79	2.1	1.71	2.12	1.94	1.98	2.04	2.26	2.02	1.92	1.63	1.77	1.84	1.68	1.39	1.92	1.62	1.51	1.62	1.98	2	2	1.56	1.22	1.37	1.89	1.89	1.77	1.54	2	1.98	1.8	1.83	1.57	1.67	1.66	1.74	2.01
M81141 [36773_f_at(227, 47) ]	0.95	1.24	0.76	0.72	0.94	1.02	0.78	0.79	1.46	1.93	1.36	1.31	1.71	1.47	1.85	1.75	1.72	1.61	1.77	1.98	2.01	1.97	1.68	1.42	1.31	1.03	1.49	1.52	1.41	0.88	1.78	1.58	1.09	1.33	1.22	1.58	0.99	0.93	1.03	1.01	1.35	1.45	1.36	1.31	1.26	1.31	1.15	1.52	1.45
L19686 [895_at(252, 593) ]	1.48	1.65	1.19	1.36	1.15	1.53	1.51	2.13	1.4	1.45	1.73	1.77	2.03	1.25	1.96	1.87	1.57	1.78	1.86	1.99	1.48	1.56	1.4	0.94	1.58	1.55	1.08	1.26	1.39	1.38	1.53	1.99	1.38	1.17	1.13	1.24	1.38	1.3	0.98	0.96	1.36	1.51	1.18	1.54	1.52	1.57	1.68	1.16	1.55
U90313 [824_at(539, 151) ]	0.21	0.35	0.31	0.32	0.31	0.3	0.32	0.42	0.26	0.3	0.23	0.24	0.33	0.27	0.15	0.17	0.48	0.53	0.4	0.33	0.33	0.59	0.3	0.32	0.29	0.34	0.27	0.27	0.24	0.24	0.37	0.31	0.26	0.28	0.21	0.27	0.27	0.38	0.23	0.27	0.34	0.34	0.32	0.34	0.33	0.32	0.39	0.45	0.46
M13932 [34593_g_at(259, 31) ]	2.22	2.59	1.92	2.12	1.64	2.15	2.41	2.82	2.17	1.54	2.08	2.41	2.57	2.04	2.76	2.26	2.21	2.47	2.46	2.76	2.24	1.85	2.71	2.07	2.06	2.09	2.35	2.18	1.89	1.94	2.15	2.27	1.88	1.61	2.08	1.81	2.52	2.37	2.23	2.32	2.11	2.27	1.83	2	1.72	1.87	2.31	1.84	2
M10119 [35083_at(391, 115) ]	3.29	3.02	2.96	2.79	2.91	3.81	2.85	3.23	2.19	3.23	3.11	3.02	3.87	2.81	3.34	3.44	2.84	2.86	3.39	3.62	3.51	3.69	2.65	2.53	2.77	3.68	2.76	3.1	3.23	3.09	3.29	3.53	2.15	2.29	3.59	3.58	3.64	3.37	3.84	3.31	3.04	3.25	3.06	2.71	2.57	2.95	2.81	2.33	2.33
U15131 [37746_r_at(75, 333) ]	1	1.03	0.96	1.04	1.01	0.92	0.91	0.97	0.98	1.04	1.17	0.96	1.04	1.02	1.14	1.08	1.02	1.01	0.99	1.07	1.15	1.04	1.02	1.01	1.04	1.08	1.03	1.18	0.99	0.94	0.99	1.02	0.99	1	1.08	1.02	0.99	0.99	0.99	0.97	0.98	1	0.99	0.98	1.03	0.98	0.96	1.01	0.99
D23661 [33656_at(349, 217) ]	2.95	3.28	2.85	2.59	2.39	3.17	3.27	3.73	2.75	2.51	3.11	2.89	3.31	3.08	3.22	3.19	2.93	3.24	3.73	3.71	3.55	3.43	3.17	2.79	2.84	2.7	2.86	2.81	2.99	2.89	3.5	3.3	2.73	2.62	2.94	2.97	3.33	3.63	3.01	2.88	3.3	3.17	2.86	3.13	2.45	2.79	3.09	2.9	3.18
S73885 [39638_at(58, 567) ]	1.17	1.17	1.08	0.93	1.29	1.12	1.06	0.99	1.2	1.13	1.1	1.11	1.06	1.15	1.09	1.08	1.27	1.13	1.24	1.11	1.35	1.07	1.13	1.05	1.09	1.03	1.1	1.01	1.12	1.08	1.27	1.08	1	1.11	0.99	1.15	1.2	1.17	1.13	1.24	1.35	1.25	1.21	1.22	1.29	1.39	1.08	1.23	1.55
X97548 [33425_at(384, 375) ]	0.52	0.63	0.58	0.67	0.51	0.58	0.55	0.61	0.68	0.47	0.61	0.53	0.57	0.52	0.65	0.58	0.59	0.62	0.7	0.56	0.53	0.53	0.62	0.54	0.57	0.53	0.58	0.49	0.51	0.55	0.69	0.78	0.61	0.58	0.53	0.55	0.55	0.57	0.48	0.6	0.56	0.56	0.56	0.55	0.56	0.48	0.55	0.56	0.61
X59417 [36122_at(208, 285) ]	0.86	1.04	1.88	2.21	1.06	1.43	1.03	0.95	0.89	0.89	0.67	1.09	2.08	0.98	0.89	1.11	1.54	2.01	0.98	1.09	1.36	1.14	0.72	0.98	1.33	1.17	0.85	0.81	1.22	1.03	1.13	1.23	1.08	0.89	1.7	1.51	1.86	2.13	0.85	0.85	1.27	1.34	1.23	1.53	1.38	1.39	1.32	0.91	1.18
D38498 [1875_f_at(499, 253) ]	1.01	1.41	1.06	0.99	0.83	0.96	1.01	1.2	1.34	1.03	1.41	1.13	1.22	1.06	1.52	1.33	0.97	1.19	1.47	1.44	1.15	1.15	0.98	0.92	1.12	1.1	1.02	1.04	0.91	1.47	0.95	1.37	1.21	1.16	1.4	1.13	1.2	0.98	1.1	1.05	1.23	1.21	1.31	1.13	1.09	1.12	0.98	1.16	1.43
AJ002308 [34885_at(537, 49) ]	4.17	4.09	4.16	3.78	3.62	4.96	3.93	4.2	4.31	4.52	5.17	3.7	5.12	3.79	4.49	4.43	4.43	4.28	4.08	5.2	3.83	4.74	4.92	3.8	4.8	4.56	4.07	5.02	7.49	4.18	4.01	4.27	3.54	3.29	4.33	3.84	4.69	4.81	3.93	4.64	3.86	4.47	3.64	4.04	3.42	3.92	4.38	3.77	3.98
U14968 [32436_at(89, 289) ]	2.7	2.25	1.93	1.99	1.81	2.26	2.47	2.95	2.36	1.76	2.23	2.69	2.33	2.3	2.71	2.51	2.55	2.54	2.9	3.35	2.65	2.26	2.85	2.47	2.28	2.57	2.52	2.58	2.38	1.99	2.77	2.67	2.06	1.76	2.28	2.56	2.67	2.87	2.48	2.22	2.56	2.44	2.16	2.16	1.98	2.4	2.54	1.9	2.46
AB000095 [33448_at(124, 573) ]	1.39	1.5	1.13	1.31	1.24	1.37	1.31	1.38	1.23	1.16	1.09	1.32	1.27	1.26	1.48	1.26	1.38	1.48	1.43	1.4	1.39	1.32	1.35	1.38	1.16	1.22	1.27	1.08	1.34	1.29	1.44	1.46	1.22	1.28	1.18	1.38	1.42	1.52	1.14	1.32	1.38	1.37	1.33	1.34	1.23	1.28	1.29	1.22	1.34
X57110 [34416_at(343, 339) ]	1.81	1.85	1.92	2	1.62	1.74	2.22	1.44	1.99	1.53	1.36	1.68	1.69	2	1.56	1.56	1.57	1.63	1.83	1.52	1.76	1.69	1.98	2.04	1.53	1.49	1.98	1.61	1.81	1.9	2.32	1.89	1.72	1.68	1.53	1.75	1.6	1.77	1.59	1.83	2.17	2.03	1.71	1.96	1.76	1.93	1.72	1.89	1.93
J05581 [38783_at(94, 409) ]	1.45	1.82	1.24	1.31	1.34	1.59	1.48	1.38	1.33	1.26	1.36	1.58	1.78	1.51	1.91	1.85	1.35	1.39	1.87	1.68	1.74	1.64	1.89	1.76	1.24	1.26	1.77	1.6	1.33	1.28	2.1	1.89	1.38	1.54	1.5	1.7	1.51	1.58	1.73	1.67	2.09	1.84	1.78	1.75	1.61	1.54	1.63	1.82	1.94
AF044896 [41409_at(429, 149) ]	0.95	1.02	0.8	0.73	0.92	0.9	0.94	1.09	0.88	0.74	1.04	1.02	0.89	0.97	0.77	0.82	1.07	1.07	1.08	1.11	1.11	1.01	0.91	0.83	0.99	0.84	0.82	0.76	0.94	1.02	0.97	0.91	0.87	0.89	0.74	0.75	0.95	0.84	1.04	1	0.88	0.97	0.89	0.87	0.87	0.85	0.88	1.12	1.32
AF070530 [35230_at(52, 511) ]	1.74	1.7	1.62	1.39	1.67	1.68	1.61	1.43	1.98	1.91	1.45	1.54	1.81	1.75	1.76	1.67	1.78	1.73	1.58	1.85	1.98	1.73	1.94	1.81	1.62	1.72	1.73	1.61	1.7	1.62	1.88	1.89	1.53	1.67	1.63	1.83	1.7	1.75	1.65	1.72	1.89	1.89	1.8	1.69	1.74	1.71	1.8	1.59	1.8
M63138 [239_at(200, 625) ]	1.81	1.88	1.62	1.75	1.06	1.19	1.57	2.46	1.59	0.62	2.03	2.17	1.9	1.8	1.55	1.5	1.42	1.66	1.88	1.73	1.61	1.72	2.44	1.57	1.78	1.66	2.08	2.4	1.26	1.61	1.62	1.68	1.84	1.31	1.47	1.16	1.43	1.13	1.41	1.42	1.56	1.54	1.38	1.51	1.51	1.53	1.9	1.55	1.71
M21389 [613_at(419, 191) ]	0.69	0.73	0.7	0.75	0.69	0.72	0.83	0.66	1.08	1	0.64	0.69	0.7	0.68	0.67	0.61	0.76	0.73	0.71	0.64	0.78	0.7	0.68	0.75	0.68	0.64	0.69	0.66	0.7	0.66	0.69	0.66	0.64	0.67	0.59	0.7	0.81	0.8	0.69	0.82	0.7	0.69	0.66	0.82	0.67	0.69	0.69	0.74	0.77
M84711 [1653_at(195, 235) ]	3.1	3.34	3.04	2.93	2.49	3.02	2.84	4.12	2.91	2.21	3.27	3.27	3.23	2.98	4.31	3.51	3.2	3.45	3.45	3.7	3.4	3.06	4.09	3.04	2.89	3.07	3.22	2.83	2.66	3.03	3.06	3.65	2.33	2.34	2.98	3.03	3.49	3.24	3.35	2.97	2.83	3.05	2.7	2.85	2.52	2.78	3.27	2.68	3.02
X03342 [32276_at(583, 585) ]	2.23	2.7	2.26	2.58	1.73	2.11	1.99	2.83	2.6	1.95	2.53	2.56	2.64	2.15	2.97	2.6	2.54	2.46	2.96	2.9	2.09	2.37	2.87	2.25	2.23	2.44	2.49	2.74	2.13	2.37	2.38	2.93	2.06	1.95	2.65	2	2.66	2.47	2.41	2.08	2.53	2.33	2.29	2.1	1.92	1.81	2.52	2.14	2.59
D89016 [1277_at(330, 531) ]	1.53	1.6	1.83	1.7	1.99	1.97	2.29	1.76	1.49	1.17	1.42	1.42	1.42	1.48	1.5	1.5	1.33	1.27	1.72	1.07	1.66	1.57	1.48	1.57	1.69	1.59	1.39	1.4	1.32	1.33	1.57	1.44	1.51	1.61	1.47	1.69	1.58	1.44	1.67	1.8	1.78	1.69	1.63	1.71	1.69	1.66	1.55	1.93	1.87
AB009462 [31814_i_at(341, 217) ]	0.33	0.41	0.32	0.32	0.36	0.35	0.43	0.31	0.35	0.3	0.33	0.32	0.39	0.34	0.31	0.28	0.33	0.35	0.36	0.36	0.41	0.36	0.31	0.34	0.32	0.32	0.3	0.26	0.32	0.35	0.37	0.29	0.29	0.31	0.3	0.38	0.36	0.37	0.34	0.39	0.38	0.34	0.32	0.38	0.32	0.34	0.36	0.36	0.38
M21302 [36734_at(163, 19) ]	0.56	0.56	0.55	0.5	0.57	0.54	0.54	0.55	0.56	0.59	0.62	0.6	0.54	0.58	0.52	0.53	0.55	0.54	0.67	0.55	0.62	0.51	0.6	0.65	0.57	0.62	0.55	0.54	0.48	0.52	0.63	0.51	0.57	0.62	0.58	0.59	0.47	0.52	0.6	0.54	0.57	0.53	0.54	0.7	0.62	0.58	0.52	0.68	0.68
L20941 [33943_at(222, 93) ]	7.19	8.1	7.33	5.47	7.46	10.2	8.23	9.92	7.6	9.04	9.77	8.82	7.46	7.75	8.08	8.75	6.73	7.45	8.41	11.07	12.25	10.17	9.88	7.24	9.41	8.12	8.11	8.25	7.59	5.79	6.92	7.87	6.49	7.89	8.38	7.34	10.6	9.6	8.89	9.07	9.38	9.87	9.54	7.51	7.03	8.44	8.07	7.36	7.45
M75165 [32313_at(100, 357) ]	0.97	1.01	0.89	0.81	0.8	0.76	0.97	1.27	1.03	0.72	0.87	0.94	0.94	0.9	0.74	0.72	0.91	0.99	1.04	0.97	0.78	0.72	0.87	0.84	1.02	0.84	0.86	0.73	0.71	0.7	0.9	1.03	0.78	0.75	0.74	0.83	0.95	0.81	0.93	0.96	0.92	0.94	0.74	0.85	0.87	0.78	0.86	0.84	0.96
M13932 [34593_g_at(429, 369) ]	3.39	3.56	3.06	2.61	2.44	2.97	3.09	3.79	2.72	2.16	2.72	3.24	3.09	2.8	3.36	3.3	3.19	3.29	3.82	3.63	3.27	2.92	3.68	3	3.02	3.06	3.07	2.92	2.64	2.77	2.96	3.57	2.77	2.38	2.5	2.39	3.41	3.01	2.84	3.02	3.07	3.08	2.77	3.12	2.78	2.78	2.87	2.83	3.39
X61587 [36902_at(160, 25) ]	1.35	1.48	1.36	1.27	1.42	1.46	1.59	1.32	1.43	1.34	1.54	1.48	1.42	1.41	1.3	1.36	1.32	1.39	1.39	1.39	1.52	1.55	1.38	1.35	1.45	1.24	1.34	1.21	1.31	1.25	1.47	1.31	1.35	1.48	1.31	1.43	1.44	1.6	1.34	1.37	1.54	1.4	1.56	1.5	1.43	1.67	1.53	1.66	1.63
U15131 [37746_r_at(26, 527) ]	2.19	2.37	2.25	2.19	1.84	2.13	2.27	2.27	2.04	1.9	2.12	2.25	2.22	1.94	2.43	2.21	2.03	2.14	2.3	2.32	2.49	2.1	2.35	1.95	1.94	2.22	2.08	2.17	1.98	2.21	2.44	2.44	1.9	1.84	2.06	2.35	2.45	2.21	2.22	2.26	2.17	2.25	1.77	2.02	2.01	2.03	1.98	1.89	2.15
L24559 [1775_at(490, 333) ]	1.57	1.54	1.61	1.52	1.73	1.72	1.9	1.72	1.77	1.86	1.5	1.65	1.46	1.71	1.76	1.69	1.78	1.68	1.88	1.58	1.78	1.64	1.25	1.4	1.77	1.62	1.48	1.35	1.62	1.64	1.84	1.66	1.79	1.65	1.65	1.76	1.73	1.81	1.7	1.66	1.94	1.8	1.76	1.76	1.66	1.78	1.7	1.85	1.79
M96326 [33963_at(7, 343) ]	1.16	1.41	1.32	1.13	1.39	1.48	1.14	1.25	1.35	1.47	1.43	1.36	1.59	1.45	1.39	1.36	1.42	1.46	1.45	1.44	1.53	1.42	1.46	1.56	1.44	1.21	1.42	1.31	1.42	1.22	1.47	1.34	1.43	1.45	1.29	1.55	1.53	1.49	1.34	1.5	1.61	1.5	1.42	1.52	1.41	1.46	1.29	1.6	1.6
AF026031 [34345_at(350, 399) ]	0.88	0.93	0.81	0.87	0.74	0.81	0.8	0.81	0.97	0.74	0.85	0.96	0.93	0.87	0.88	0.9	0.98	1.02	0.85	1.05	0.85	0.84	0.88	0.85	0.87	0.93	1.05	1.01	0.78	0.83	1.03	0.77	0.92	0.83	0.83	0.85	0.95	0.93	0.9	0.78	0.9	0.96	0.84	0.94	0.86	0.87	0.89	0.88	1.05
U15131 [37746_r_at(25, 527) ]	2.08	2.2	1.9	1.99	1.69	2	1.95	1.92	1.77	1.61	1.68	1.83	1.76	1.77	2.06	1.95	1.79	1.91	1.97	1.76	2.33	1.86	1.89	1.68	1.75	1.89	1.78	1.79	1.85	1.76	1.89	1.98	1.72	1.54	1.75	2.08	1.96	2.01	1.51	1.64	1.79	1.83	1.5	1.76	1.74	1.77	1.72	1.54	1.65
L06499 [31962_at(497, 99) ]	3.51	3.27	3.16	3.08	2.67	3.57	3.33	4.44	3.02	2.74	3.53	3.45	3.63	3.28	4.12	3.92	3.17	3.66	4.97	4.26	3.96	2.07	3.88	3.1	3.28	3.73	3.59	3.9	3.01	3.24	3.29	4.71	2.89	2.65	3.77	3.6	3.92	3.54	3.76	2.92	3.6	3.55	3.12	3.28	3.14	3.46	3.58	3.14	3.33
X55954 [32395_r_at(21, 455) ]	1.56	2.01	1.32	1.23	1.1	1.24	1.23	1.89	1.57	1.52	1.4	1.75	1.79	1.53	1.78	1.56	1.91	1.51	1.65	1.94	1.29	1.31	1.65	1.31	1.37	1.82	1.65	1.64	1.31	1.68	1.41	1.74	1.37	1.22	1.35	1.22	1.35	1.22	1.67	1.35	1.52	1.57	1.28	1.37	1.29	1.26	1.55	1.32	1.53
AL050284 [34151_at(583, 17) ]	0.81	0.71	0.8	0.83	0.87	0.75	0.72	0.79	1.01	0.8	0.88	0.86	0.78	0.83	0.77	0.9	0.73	0.62	0.74	0.9	0.63	0.73	0.65	0.75	0.83	0.78	0.64	0.55	0.48	0.84	0.86	0.78	0.83	0.67	0.82	0.7	0.74	0.82	0.76	0.68	0.79	0.77	0.8	0.78	0.77	0.79	0.89	0.86	0.89
L25899 [32432_f_at(165, 429) ]	4.01	4.15	3.55	4.15	3.04	3.5	3.67	4.73	3.82	3.1	3.34	3.98	4.06	3.83	4.35	3.74	3.78	4.07	4.25	4.37	3.83	3.74	4.23	3.51	3.75	3.54	3.61	3.9	3.19	3.64	4.01	3.95	3.5	3.05	3.36	3.18	4.05	3.78	3.36	3.48	3.72	3.64	3.37	3.74	3.09	3.48	4.02	3.57	4.15
AB000712 [35276_at(296, 43) ]	1.34	1.65	1.21	1.05	0.79	0.87	1.07	1.1	0.95	0.87	1.46	1.8	1.3	1.2	1.21	1.17	0.93	1.1	1.55	1.73	1.3	1.15	1.23	1.04	1.16	1.37	1.24	1.14	1.39	1.23	1.37	1.39	1.53	1.18	1.23	1.28	1.26	1.34	1.35	1.31	1.45	1.49	1.22	1.12	1.06	1.07	1.05	1.11	1.29
D87953 [36933_at(237, 619) ]	0.4	0.44	0.41	0.29	0.64	0.72	0.39	0.68	0.49	0.76	0.85	1.29	0.63	0.85	0.74	0.85	0.92	0.87	1.01	1.34	0.7	0.78	0.59	0.55	0.71	0.66	0.74	0.62	0.77	0.68	1.26	1.31	0.97	0.8	0.78	0.9	0.77	0.82	0.54	0.55	0.69	0.8	0.69	0.81	0.92	0.73	0.56	0.63	0.78
AF007134 [41280_r_at(619, 581) ]	2.16	2.19	2.35	1.97	1.7	2.04	2.31	2.57	2.06	1.67	1.86	2.17	2.1	2.01	2.58	2.47	2.04	2.05	2.05	2.06	2.08	2.02	2.16	1.89	2.11	2.14	1.9	2.12	2	1.97	2.02	2.12	1.8	2.1	2.19	2.12	2.34	2.11	2.11	1.82	2	2.19	1.82	1.94	1.93	1.96	1.9	2.1	2.09
U25849 [36611_at(587, 133) ]	1.15	1.28	1.18	0.91	1.27	1.41	1.22	1.33	1.54	1.52	1.5	1.59	1.43	1.49	1.52	1.56	1.43	1.54	1.77	1.49	1.75	1.05	1.48	1.53	1.33	1.19	1.59	1.41	1.38	1.14	1.78	1.65	1.46	1.69	1.43	1.52	1.35	1.41	1.25	1.28	1.55	1.84	1.53	1.47	1.61	1.49	1.36	1.55	1.76
U09607 [1547_at(441, 233) ]	0.6	0.62	0.52	0.48	0.48	0.58	0.48	0.59	0.57	0.64	0.53	0.52	0.63	0.53	0.52	0.52	0.63	0.64	0.68	0.61	0.6	0.63	0.59	0.59	0.55	0.62	0.58	0.55	0.58	0.59	0.58	0.6	0.5	0.52	0.49	0.66	0.57	0.56	0.56	0.59	0.55	0.52	0.52	0.58	0.53	0.58	0.61	0.58	0.55
M17733 [31557_at(204, 57) ]	3.2	3.06	2.65	2.99	2.07	3.41	3.12	3.58	3.95	2.55	3.63	3.04	3.29	2.43	5.04	4.42	2.72	2.2	3.59	4.06	3.52	3.35	3.9	3.07	3.05	3.36	3.22	3.43	2.68	2.39	3.26	3.1	2.79	2.3	3.17	3.21	3.29	3.49	2.98	2.64	2.27	2.3	2.12	5.32	4.84	5.2	6.07	2.14	2.19
J00153 [31525_s_at(149, 155) ]	0.95	1.1	1.1	0.97	0.95	1.07	1.12	1.16	0.91	0.9	1	0.94	0.99	1.15	1.1	0.97	1.21	1.3	1.39	1.66	1.19	1.2	1.51	1.16	1.03	0.94	1.67	1.64	1.02	1.44	1.02	1.02	1.02	0.89	1.37	1.13	1.47	1.22	1.56	1.46	1.47	1.37	1.48	1.28	1.18	1.13	1.44	1.13	1.25
D13900 [37016_at(385, 567) ]	1.73	1.72	1.61	1.51	1.72	1.92	1.78	1.85	1.75	1.65	1.74	1.69	1.75	1.63	1.63	1.8	1.67	1.82	1.73	1.67	1.71	1.64	1.78	1.65	1.74	1.54	1.73	1.74	1.66	1.47	1.9	1.69	1.6	1.55	1.63	1.79	1.86	1.64	1.54	1.73	1.86	1.81	1.67	1.75	1.65	1.85	1.78	1.59	1.73
AB028944 [41492_r_at(601, 343) ]	0.48	0.54	0.46	0.5	0.48	0.55	0.57	0.39	0.47	0.51	0.36	0.55	0.51	0.51	0.47	0.44	0.53	0.51	0.51	0.42	0.62	0.58	0.52	0.61	0.45	0.43	0.56	0.44	0.57	0.52	0.76	0.61	0.48	0.53	0.47	0.63	0.58	0.51	0.48	0.48	0.63	0.66	0.61	0.65	0.56	0.59	0.51	0.53	0.58
X56932 [35119_at(52, 483) ]	3.52	3.46	3.21	2.9	2.44	3.11	3.14	4.16	3.13	2.5	3.34	3.36	3.07	3.02	4.24	3.68	3.06	3.08	4.16	3.59	3.43	3.32	3.7	2.89	3.32	3.65	3.53	3.48	2.89	3.02	3.33	3.74	2.97	2.71	3.67	3.78	3.53	3.21	3.58	3.67	3.44	2.99	3.05	3.17	2.84	3.02	3.44	2.83	2.97
D21261 [36678_at(242, 267) ]	2.34	3.34	2.81	1.94	1.24	1.29	1.92	2.04	2.5	1.19	1.81	2.23	2.38	2.23	2.52	2.29	2.15	2.15	2.73	2.76	2.68	2.47	3.12	2.06	1.91	1.93	2.7	2.33	1.81	2.06	2.67	3.33	2.93	2.41	2.75	1.94	1.86	1.68	1.78	1.91	2.52	2.68	2.45	2.11	1.95	1.99	1.84	2.15	2.47
X00457 [38833_at(530, 25) ]	2.5	2.15	1.94	1.59	1.86	1.69	1.91	2.38	2.46	1.42	1.83	2.66	1.73	2.65	1.91	2.23	2.47	2.6	2.28	2.15	2.27	2.1	2.13	1.99	2.17	2	2.12	1.66	1.78	2.18	1.93	2.22	2.56	2.02	2.27	2.43	2.3	1.98	2.81	2.7	3.05	3.11	2.51	2.11	2.22	2.16	2.36	2.61	2.83
M17886 [31957_r_at(191, 197) ]	1.35	1.52	1.24	1.33	1.03	1.12	1.27	1.18	1.24	1.12	1.22	1.38	1.15	1.27	1.36	1.3	1.23	1.36	1.27	1.28	1.2	1.16	1.34	1.2	1.11	1.12	1.27	1.18	1.1	1.29	1.37	1.29	1.19	1.09	1.14	1.05	1.27	1.18	1.2	1.24	1.2	1.31	1.11	1.2	1.15	1.13	1.17	1.17	1.21
U02032 [32341_f_at(279, 93) ]	2.93	2.88	2.85	2.5	2.11	2.69	2.69	3.75	2.44	2.19	2.55	2.93	2.66	2.39	3.91	2.84	2.74	3.04	3.51	3.13	3.13	2.94	3.14	2.57	2.58	3.02	2.67	2.56	2.35	2.3	3.75	3.16	2.2	2.4	2.86	2.71	3.01	2.71	2.65	2.36	2.75	3.1	2.43	2.73	2.54	2.71	2.63	2.49	2.8
L37033 [40850_at(20, 287) ]	2.22	1.96	2.16	2.07	1.94	1.98	2.03	2.04	2	1.96	1.89	2.26	1.94	2.19	1.88	2.1	2.13	2.22	2.21	2.42	1.93	2.06	2.31	2.11	2.39	1.94	2.19	2.02	2.06	2.22	1.96	2.23	1.95	1.82	2.25	1.95	2.2	2.16	1.85	1.94	2.23	2.27	2.21	2.12	1.99	1.97	2.17	2.36	2.48
AF040958 [39075_at(457, 377) ]	1.36	1.32	1.23	1.38	1.13	1.33	1.4	1.2	1.23	1.15	1.19	1.1	1.33	1.32	1.27	1.29	1.18	1.27	1.39	1.47	1.37	1.16	1.29	1.28	1.26	1.25	1.31	1.23	1.31	1.22	1.35	0.97	1.24	1.33	1.19	1.33	1.36	1.36	1.23	1.1	1.36	1.3	1.23	1.25	1.11	1.24	1.11	1.18	1.26
AB029343 [37424_at(412, 149) ]	1.09	0.96	1.13	1.19	1.49	1.42	1.25	1.37	1.15	1.35	0.81	0.97	1.31	1.13	0.93	1.11	1.39	1.43	1.4	1.33	1.23	1.23	1.35	1.49	1.39	1.21	1.25	1.18	1.29	0.97	1.24	1.23	1.06	1.26	1.04	1.29	1.31	1.46	1.27	1.22	1.5	1.49	1.49	1.39	1.34	1.44	1.36	1.38	1.58
L13210 [37754_at(346, 211) ]	2.08	1.87	1.99	1.94	1.89	2	2.12	2.27	2	1.16	2.37	2.11	2.32	2.03	1.88	1.93	1.84	1.76	1.77	2.3	2.14	2.21	2.28	1.93	1.94	2.02	2.16	2.21	1.57	1.81	2.73	2.48	1.96	1.88	2.05	2.06	2.24	2.11	1.89	1.69	2.14	2.18	1.91	2.13	1.82	1.87	2	2.15	2.31
U15131 [37746_r_at(206, 207) ]	1.75	1.86	1.68	1.64	1.76	1.93	1.91	1.64	1.78	1.58	1.53	1.46	1.72	1.65	1.57	1.45	1.61	1.66	1.93	1.49	1.85	1.74	1.67	1.74	1.67	1.76	1.55	1.61	1.83	1.72	1.79	1.71	1.38	1.47	1.69	1.77	1.76	1.64	1.52	1.65	1.67	1.65	1.67	1.83	1.69	1.95	1.76	1.65	1.74
M63138 [239_at(607, 307) ]	2.17	2.61	2.32	2.47	2.18	2.07	2.2	2.65	2.4	2.6	2.62	2.3	2.42	2.26	2.61	2.39	2.28	2.1	2.69	2.34	2.22	2.56	2.4	2.2	2.38	2.24	2.41	2.62	2.28	2.44	2.19	2.78	2.07	1.81	2.29	2.01	2.37	2.31	1.88	1.82	2.31	2.32	2.23	2.34	2.69	2.33	2.36	1.85	2.25
U90313 [824_at(131, 553) ]	1.04	1.19	1.11	1.22	0.99	1.07	1.13	1.45	1	0.74	1.24	1.29	1	1.07	1.01	1.04	1.38	1.45	1.09	1.01	1.03	1.11	1.07	0.88	1	1.09	0.96	1	0.88	1.04	0.92	1.07	1.09	1.01	0.9	0.76	1.13	1.03	0.86	1.06	0.88	0.98	0.81	0.98	0.95	0.9	1.07	1.02	1.29
AB028944 [41492_r_at(582, 313) ]	1.61	1.64	1.55	1.46	1.34	1.44	1.16	1.59	1.57	1.49	1.62	1.58	1.79	1.83	1.56	1.61	1.73	1.56	1.83	1.81	1.69	1.98	2.12	2.04	1.83	1.82	2.11	1.94	1.89	1.82	2.1	2.59	1.26	1.52	1.82	1.85	1.69	1.5	1.49	1.45	2.3	2.23	1.89	1.91	1.97	1.87	1.59	1.75	2.03
M29870 [2050_s_at(569, 53) ]	1.85	2.07	1.79	1.68	1.62	2.04	1.8	1.91	1.83	1.58	1.72	1.81	1.99	1.77	2.22	1.71	2	2.03	2.41	2.07	2.22	1.82	2.06	1.64	1.78	1.81	1.87	1.77	1.59	1.67	2.01	2.08	1.65	1.71	1.77	1.91	2.07	2.06	1.85	1.93	1.77	2.1	1.78	1.94	1.69	1.77	1.79	1.83	1.94
Y13710 [32128_at(443, 215) ]	1.11	1.57	1.15	1.18	0.85	0.82	0.81	1.05	0.96	0.59	0.6	0.76	0.64	1.01	0.61	0.69	1.72	1.95	0.63	0.6	0.77	0.88	1.16	1.07	0.96	0.83	1.48	0.98	0.99	1.26	0.72	0.65	0.84	0.8	0.91	0.74	1.1	0.84	0.88	0.96	0.99	1.09	1.03	1.24	1.14	1.14	1.87	0.77	1.08
U14971 [31511_at(62, 293) ]	3.21	3.99	3	2.89	2.59	3.36	3.38	3.53	3.35	2.44	3.58	3.63	3.13	3.41	3.65	3.28	2.88	3.06	3.57	3.45	3.17	3.31	3.83	3.38	2.88	2.54	3.29	2.88	2.84	3.14	3.52	3.52	3.06	2.8	3.05	3.04	3.47	3.93	3.85	3.37	3.28	3.06	3	2.89	2.4	2.65	3.53	2.6	3.03
AB018563 [34525_at(158, 61) ]	1.5	1.36	1.46	1.6	1.4	1.57	1.6	1.38	1.35	1.32	1.48	1.54	1.43	1.35	1.44	1.4	1.5	1.49	1.31	1.35	1.57	1.4	1.38	1.43	1.39	1.37	1.33	1.37	1.48	1.38	1.46	1.34	1.29	1.45	1.3	1.55	1.61	1.57	1.36	1.51	1.47	1.58	1.46	1.43	1.37	1.45	1.33	1.49	1.48
U14968 [32436_at(157, 107) ]	5.2	5.49	5.01	4.22	3.89	4.5	4.63	5.49	4.86	3.98	5.81	5.78	4.66	5.31	5.42	5.07	4.17	4.75	4.75	5.16	4.52	5.36	5.73	3.99	5.38	5.23	5.32	4.73	4.86	5.57	5	5.96	4.26	4.4	5.41	4.01	5.51	5.54	4.05	5.26	4.42	4.46	4.13	4.07	4.08	4.2	4.5	4.22	4.37
L19686 [895_at(154, 561) ]	2.05	1.94	1.89	1.95	1.74	1.99	1.92	2.31	1.88	1.76	2.06	2.29	2.19	2	2.11	2.01	1.99	1.86	2.25	2.37	1.92	2	1.99	1.52	1.85	2.04	1.82	2.13	2.04	2.01	2.24	2.35	2	1.64	1.87	1.71	1.83	1.87	1.54	1.5	1.92	1.8	1.7	1.95	1.99	2.06	2.15	1.78	1.99
X03342 [32276_at(16, 383) ]	2.21	2.38	1.92	2.12	1.94	1.99	1.82	2.51	2.32	2.14	2.02	2.09	2.64	2.14	2.58	2.39	2.32	2.29	2.58	2.8	6.36	2.31	2.24	2.12	1.96	2.04	2.04	2.26	2.07	2	2.17	2.49	2.26	2.01	1.92	1.82	2.32	2.35	2.16	2.04	2.25	2.19	2.04	2.24	2.65	2.26	2.1	2.2	2.38
AF067224 [33709_at(103, 479) ]	0.61	0.68	0.66	0.64	0.5	0.62	0.68	0.56	0.72	0.33	0.84	0.98	0.59	0.59	0.55	0.57	0.59	0.61	0.58	0.55	0.61	0.6	0.63	0.61	0.76	0.65	0.65	0.63	0.57	0.59	0.82	0.66	0.74	0.53	0.6	0.58	0.66	0.73	0.49	0.52	0.68	0.62	0.62	0.63	0.6	0.58	0.59	0.51	0.56
X13546 [41231_f_at(223, 531) ]	4.26	4.12	4.27	3.93	3.7	4.3	3.84	4.81	4.35	3.31	4.24	4.65	4.97	4.49	4.38	5.09	4.25	4.62	4.92	4.69	4.28	3.48	5.18	4.29	4.38	4.36	4.39	4.67	3.93	4.61	4.17	4.5	3.65	3.81	4.18	4.29	4.95	4.44	5	5.11	4.55	4.47	4.14	4.04	3.78	4.02	4.39	3.87	4.7
AF044896 [41409_at(458, 281) ]	0.67	0.71	0.57	0.59	0.65	0.6	0.81	0.92	0.7	0.49	0.68	0.65	0.61	0.61	0.58	0.57	0.64	0.74	0.76	0.8	0.68	0.65	0.62	0.53	0.72	0.76	0.53	0.55	0.66	0.74	0.6	0.61	0.65	0.56	0.56	0.51	0.7	0.7	0.77	0.75	0.57	0.59	0.52	0.58	0.48	0.49	0.6	0.63	0.9
D14520 [37926_at(348, 345) ]	0.96	1.14	0.92	0.85	1.11	1.34	1.06	1.04	1.18	1.01	1.01	0.88	1.01	0.88	0.83	0.71	1	1.18	1.12	1.07	1.22	1.21	1.77	1.4	1.05	0.96	1.18	1.23	1	1.11	1.24	1.29	1.07	1.05	1.25	1.21	1	0.93	1.08	0.98	1.1	1.04	1.06	1.22	1.1	1.07	1.08	1	1.09
M10119 [35083_at(91, 189) ]	2.43	3.03	2.23	2.38	1.81	2.09	2.19	2.76	2.41	1.6	2.5	2.32	2.65	2.24	2.41	2.26	2.2	2.54	2.99	2.84	2.64	2.42	2.43	2.28	2.12	2.42	2.26	2.52	1.83	2.46	2.88	2.54	1.99	1.88	2.52	2.21	2.71	2.65	2.29	2.32	2.39	2.39	2.05	2.2	1.93	1.98	2.17	1.97	2.61
L37127 [1486_at(626, 489) ]	0.61	0.77	0.63	0.59	0.56	0.55	0.72	0.61	0.58	0.61	0.58	0.6	0.76	0.61	0.63	0.6	0.58	0.58	0.62	0.67	0.63	0.56	0.65	0.65	0.52	0.55	0.65	0.68	0.58	0.62	0.61	0.66	0.66	0.67	0.79	0.88	0.66	0.61	0.67	0.63	0.6	0.65	0.55	0.62	0.59	0.58	0.65	0.62	0.65
X03342 [32276_at(84, 263) ]	2.42	2.63	2.45	2.44	1.86	2.48	2.07	2.86	2.22	1.92	2.36	2.58	2.59	2.34	3.05	2.42	2.21	2.34	2.72	2.83	2.65	2.15	2.87	2.19	2.29	2.71	2.48	2.64	1.95	2.21	2.49	2.58	2.19	1.86	2.69	2.41	2.8	2.59	2.45	2.41	2.28	2.35	2.17	2.27	2.06	1.94	2.4	2.18	2.27
M23410 [2047_s_at(240, 317) ]	0.68	0.75	0.68	0.66	0.62	0.66	0.67	0.73	0.94	0.63	0.81	0.92	0.86	0.72	0.83	0.87	0.72	0.82	0.88	0.83	0.73	0.75	0.84	0.64	0.83	0.9	0.81	0.81	0.66	0.75	0.89	0.87	0.73	0.68	0.8	0.86	0.55	0.58	0.6	0.62	0.79	0.83	0.73	0.78	0.85	0.77	0.73	0.7	0.77
X00351 [AFFX-HSAC07/X00351_M_at(217, 299) ]	3.54	3.9	3.43	3.16	2.21	2.81	2.93	3.74	3.66	2.29	3.34	3.06	2.9	3.28	3.35	3.35	2.73	3.1	3.65	3.78	3.24	3.33	3.68	2.79	2.69	3.32	3.4	3.06	2.64	2.63	4.15	4.59	2.62	2.37	3.83	3.28	3.41	3.44	3.04	2.99	2.73	2.91	2.43	2.72	2.45	2.61	3.37	2.58	2.99
X03342 [32276_at(153, 563) ]	7.58	7.17	7.08	6.52	5.19	8.27	6.21	9.77	7.48	4.72	3.99	7.4	7.62	6.9	8.18	6.68	6.22	6.18	8.4	8.08	6.18	6.52	10.16	7.34	7.38	6.8	7.92	7.68	6.22	6.88	6.68	8.39	6.45	5.06	7.12	8.29	9.21	7.28	6.7	7.03	8.95	6.99	6.95	6.82	6.28	6.55	7.14	6.26	7.01
X00351 [AFFX-HSAC07/X00351_5_at(460, 47) ]	1.36	1.59	1.38	1.31	1.25	1.39	1.45	1.7	1.44	1.19	1.33	1.5	1.57	1.37	1.8	1.47	1.38	1.62	1.78	1.59	1.68	1.37	1.55	1.32	1.36	1.57	1.46	1.56	1.18	1.47	1.67	1.65	2.19	1.25	1.48	1.51	1.59	1.45	1.48	1.53	1.53	1.59	1.44	1.53	1.5	1.54	1.37	1.45	1.62
M80482 [32001_s_at(57, 563) ]	1.02	1.18	0.84	0.74	0.86	0.99	0.88	1.07	0.9	1.05	1.02	1.15	1.23	0.91	1.09	1.07	1.02	1.13	1.06	1.07	1.03	0.97	0.95	0.91	1.04	0.96	0.81	0.88	0.86	0.87	1.21	1.04	0.89	0.99	0.93	0.98	1.02	1.06	0.98	0.92	1.01	1.05	0.96	1.03	0.99	0.96	1.01	1.05	1.13
D63878 [40281_at(250, 425) ]	1.17	1.51	1.07	0.85	1.02	1.11	1.25	1	1.2	0.88	1.29	1.7	1.17	1.35	1.29	1.21	1.31	1.25	1.18	1.26	1.19	1.15	1.32	1.01	1.05	0.93	1.27	1.06	0.65	1.1	1.9	1.4	1.57	1.29	1.35	1.17	1.1	1.06	1.17	1.07	1.38	1.43	1.19	1.29	1.27	1.27	1.13	1.54	1.85
X16064 [31584_at(19, 491) ]	6.9	5.54	6.39	5.6	4.08	6.75	6.48	10.48	5.62	4.9	6.4	6.95	6.93	5.93	9.74	7.72	6.14	6.09	8.19	9.1	6.16	5.72	8.88	5.62	6.38	9.89	6.2	6.65	6.38	6.05	5.72	8.11	6.6	5.24	7.87	9.4	9.59	7.94	7.04	5.4	7.53	6.18	5.45	4.89	4.65	5.1	6.14	4.43	4.49
M64241 [2016_s_at(248, 593) ]	2.36	2.63	2.19	2.21	1.79	2.27	2.63	2.69	1.4	1.85	2.38	2.29	2.6	2.1	2.81	2.31	2.1	2.33	2.66	2.73	2.25	2.2	2.66	2.08	2.01	2.38	2.35	2.29	2.06	2.16	2.63	2.42	2.14	1.8	2.48	2.62	1.32	1.29	1.49	1.51	2.2	2.2	2.06	2.09	1.88	2.15	2.38	1.79	2.23
M33197 [AFFX-HUMGAPDH/M33197_3_at(105, 39) ]	6.91	5.89	5.78	4.55	3.63	6.29	4.39	7.82	5.68	4.71	5.44	6	8.86	7.93	9.26	6.99	5.01	5.76	9.33	10.51	6.56	6.24	6.7	5.83	6.85	9.22	7.9	8.45	7.34	6.13	5.95	7.86	4.22	3.7	8.2	8.45	7.48	6.2	8.51	7.66	6.63	5.93	5.61	3.57	3.27	3.42	5.2	6.24	5.6
U15131 [37746_r_at(68, 185) ]	1.7	1.89	1.66	1.4	1.39	1.67	1.85	1.81	1.62	1.41	1.55	1.76	1.63	1.6	1.78	1.63	1.54	1.6	1.59	1.66	1.72	1.64	1.71	1.62	1.71	1.59	1.79	1.52	1.58	1.48	1.81	1.54	1.66	1.54	1.71	1.74	1.75	1.55	1.81	1.6	1.61	1.58	1.47	1.62	1.52	1.42	1.63	1.45	1.71
U83246 [40452_at(26, 239) ]	1.34	1.4	1.83	1.46	1.46	1.47	1.51	1.55	1.51	1.32	1.78	1.22	1.29	1.22	1.53	1.56	1.31	1.45	1.67	1.5	1.42	1.3	1.34	1.43	1.61	1.47	1.82	1.81	1.23	1.63	1.49	1.57	1.48	1.43	1.35	1.46	1.48	1.41	1.2	1.63	1.62	1.6	1.48	1.64	1.53	1.59	1.19	1.71	1.75
AF038169 [37885_at(28, 175) ]	1.3	1.37	1.42	1.16	1.29	1.35	1.55	1.15	1.36	1.3	1.17	1.3	1.25	1.2	1.42	1.42	1.18	1.36	1.08	1.23	1.49	1.29	1.12	1.27	1.24	1.19	1.26	1.24	1.29	1.18	1.42	1.23	1.32	1.35	1.24	1.29	1.29	1.34	1.33	1.23	1.46	1.48	1.33	1.38	1.34	1.26	1.34	1.36	1.48
M31523 [1374_g_at(196, 217) ]	0.81	0.75	0.8	0.96	0.72	0.79	1.02	0.89	0.73	0.7	0.73	0.78	0.72	0.76	0.7	0.74	0.74	0.83	0.69	0.77	0.74	0.73	0.73	0.78	0.81	0.74	0.76	0.72	0.64	0.74	0.8	0.77	0.73	0.76	0.69	0.78	0.89	0.92	0.93	0.77	0.75	0.74	0.7	0.85	0.79	0.77	0.84	0.8	0.83
M13932 [34592_at(39, 267) ]	2.66	2.66	2.19	1.87	1.99	2.31	2.68	2.57	2.66	2.22	1.75	2.45	1.97	2.31	2.44	2.42	2.5	2.84	2.64	2.84	2.15	2.24	3.17	2.66	1.6	1.69	2.53	1.95	1.78	2.39	2.77	2.78	2.15	1.91	1.61	1.4	2.57	2.82	2.33	2.34	2.51	2.77	2.16	2.48	2.37	2.51	2.38	2.26	2.52
Z69043 [38635_at(417, 281) ]	0.59	0.67	0.56	0.61	0.54	0.6	0.59	0.59	0.47	0.48	0.51	0.53	0.72	0.6	0.58	0.49	0.57	0.7	0.67	0.61	0.63	0.69	0.86	0.76	0.55	0.69	0.66	0.61	0.73	0.61	0.6	0.63	0.5	0.57	0.51	0.54	0.58	0.73	0.69	0.72	0.57	0.62	0.52	0.57	0.54	0.56	0.61	0.51	0.62
U38276 [35666_at(293, 283) ]	0.68	0.86	0.73	0.79	0.65	0.74	0.78	0.68	0.59	0.56	0.67	0.63	0.74	0.65	0.76	0.7	0.75	0.77	0.71	0.73	0.77	0.76	0.71	0.72	0.62	0.65	0.65	0.62	0.64	0.75	0.79	0.67	0.64	0.82	0.62	0.76	0.93	0.92	0.8	0.85	0.69	0.73	0.67	0.75	0.67	0.72	0.75	0.7	0.71
X95808 [41046_s_at(347, 217) ]	1.51	1.55	1.4	1.37	1.38	1.56	1.38	1.7	1.83	1.51	1.44	1.49	1.68	1.49	1.26	1.47	1.6	1.43	1.62	1.78	1.53	1.64	1.67	1.68	1.74	1.49	1.4	1.5	1.38	1.4	1.63	1.37	1.25	1.32	1.42	1.56	1.56	1.81	1.33	1.27	1.93	1.78	1.48	1.68	1.44	1.64	1.61	1.2	1.81
X00457 [38833_at(556, 171) ]	1.96	2.08	1.95	1.88	1.55	1.68	1.75	2.34	2.03	0.98	2.1	1.94	1.82	1.76	1.83	2.01	1.83	1.95	2.23	2.16	1.02	1.11	1.97	1.81	1.79	1.89	1.89	1.72	1.62	2.01	2.16	2.24	1.75	1.6	2.11	1.83	1.85	1.68	1.77	1.76	1.84	1.9	1.81	1.66	1.56	1.57	1.74	1.84	1.95
M17886 [31957_r_at(281, 345) ]	1.75	2.05	1.67	1.51	1.31	1.32	1.54	1.65	1.69	1.55	1.24	1.48	1.54	1.48	1.71	1.72	1.65	1.87	1.7	1.8	1.36	1.56	1.61	1.38	1.31	1.35	1.63	1.35	1.26	1.77	1.83	1.95	1.29	1.09	1.32	1.21	1.65	1.57	1.93	1.52	1.44	1.54	1.39	1.48	1.41	1.47	1.64	1.37	1.54
Z96932 [32201_at(314, 259) ]	1.4	1.31	1.39	1.43	1.34	1.39	1.49	1.35	1.43	1.08	1.35	1.29	1.15	1.22	1.22	1.14	1.27	0.83	0.95	1.55	1.02	1.18	1.55	1.62	1.43	1.2	1.35	1.33	0.86	0.88	1.41	1.47	1.15	0.8	1.33	1.35	1.14	1.09	1.2	0.93	1.79	1.47	1.45	1.38	1.25	1.41	1.18	1.34	1.47
AB002321 [32592_at(558, 191) ]	0.95	0.84	1.31	1.29	2.63	1.27	1.11	1.52	1.36	1.89	0.97	0.83	1.14	0.97	1.07	1.28	1.47	1.44	1.35	1.23	1.27	1.38	1.46	1.61	1.43	1.52	1.33	1.31	1.08	1.16	1.01	1.24	1.04	1.36	1.59	1.38	1.03	1.06	1.24	1.36	1.58	1.6	1.48	1.65	1.61	1.77	1.25	1.62	1.51
U83411 [37248_at(563, 169) ]	3.33	3.22	2.61	2.35	3.4	3.8	3.03	2.81	3.35	3.11	2.76	3.79	2.7	3.55	2.49	2.93	3.15	2.88	3.21	2.74	3.04	1.81	3.15	3.29	3	2.77	3.35	2.67	3.16	2.97	3.11	3.18	3	2.75	2.76	3	3.44	3.67	3.13	2.76	3.41	3.35	3.14	3.23	3.2	3.52	3.51	3.29	3.79
M96577 [2028_s_at(455, 9) ]	1.47	1.54	1.38	1.29	1.38	1.63	1.71	1.49	1.44	1.34	1.38	1.49	1.58	1.44	1.47	1.59	1.67	1.72	1.4	1.32	1.56	1.37	1.49	1.49	1.46	1.35	1.51	1.25	1.32	1.39	1.5	1.48	1.52	1.53	1.34	1.46	1.47	1.47	1.54	1.45	1.56	1.7	1.49	1.56	1.48	1.61	1.41	1.56	1.64
U03858 [1068_g_at(333, 387) ]	1.05	1.08	0.92	0.88	0.97	0.97	1.1	0.95	1	0.95	0.87	0.9	0.94	0.94	0.95	0.92	0.97	0.97	0.99	0.99	0.95	0.87	0.89	0.94	0.92	0.92	0.85	0.78	0.98	0.95	1.19	0.95	0.98	0.94	0.89	0.92	0.96	1.02	0.96	1.01	0.96	0.91	1.01	1	0.95	0.98	0.99	1.09	1.07
L18960 [663_at(514, 23) ]	1.31	1.54	1.34	1.42	1.27	1.4	1.43	1.19	1.52	1.31	1.24	1.52	1.18	1.29	1.28	1.45	1.2	1.32	1.46	1.24	1.45	1.26	1.24	1.28	1.25	1.2	1.36	1.34	1.28	1.43	1.51	1.6	1.3	1.33	1.34	1.23	1.32	1.39	1.26	1.11	1.47	1.38	1.36	1.27	1.24	1.32	1.25	1.32	1.49
U14972 [31568_at(266, 119) ]	3.27	3.03	2.92	2.64	2.36	3.14	3.13	3.52	2.84	2.38	3.16	3.15	3.3	2.75	3.61	3.35	2.53	3.03	3.73	3.84	3.46	3.14	3.47	2.65	2.78	3.02	3.05	3.08	2.5	2.59	2.79	3.23	2.59	2.44	2.83	3.1	3.26	3.06	3.19	2.76	2.89	3.11	2.74	2.82	2.58	2.9	3.08	2.64	3.06
X05332 [40794_at(584, 435) ]	0.77	0.87	0.7	0.71	0.61	0.78	0.88	0.63	0.72	0.63	0.75	0.75	0.73	0.74	0.71	0.61	0.79	0.74	0.82	0.71	0.78	0.77	0.82	0.77	0.62	0.71	0.78	0.75	0.82	0.76	0.91	0.72	0.72	0.7	0.66	0.86	0.85	0.9	0.77	0.89	0.72	0.8	0.72	0.86	0.7	0.74	0.74	0.72	0.79
M29548 [40887_g_at(303, 633) ]	3.39	3.98	3.39	3.34	2.97	3.73	3.16	5.29	2.64	2.74	3.96	3.1	4.75	2.72	5.03	3.69	3.12	3.29	4.93	3.86	3.72	3.86	4.84	2.86	3.95	4.49	2.95	4	2.93	3.02	3.22	4.06	3.08	3.38	4.15	4.2	3.82	3.42	3.6	3.05	2.91	2.71	2.62	2.65	2.59	2.71	3.69	2.55	2.59
AB000712 [35276_at(140, 243) ]	1.08	1.24	1.06	0.83	0.63	0.71	0.94	1.05	0.82	0.65	1.26	1.48	1.14	1.1	1.15	1.07	0.74	0.94	1.22	1.36	1	1.01	0.94	0.88	1.06	1.15	0.98	0.87	1.13	0.93	1.06	1.2	1.27	1.09	1.19	1.05	1.15	1.08	1.24	1.15	1.19	1.22	1.05	0.97	0.92	0.85	0.96	0.97	1.08
S40719 [40185_at(548, 33) ]	1.23	1.29	1.16	1.23	1.2	1.34	1.3	1.15	1.28	1.3	1.2	1.36	1.23	1.29	1.22	1.17	1.38	1.29	1.36	1.22	1.4	1.26	1.28	1.51	1.11	1.29	1.31	1.12	1.29	1.19	1.43	1.37	1.32	1.38	1.14	1.29	1.2	1.25	1.26	1.15	1.38	1.44	1.49	1.37	1.33	1.42	1.32	1.36	1.41
U83246 [40452_at(520, 79) ]	0.7	0.79	0.69	0.75	0.66	0.64	0.69	0.68	0.83	0.74	0.79	0.62	0.69	0.62	0.6	0.71	0.77	0.73	0.69	0.95	0.59	0.68	0.69	0.62	0.66	0.66	0.93	1.01	0.68	0.91	0.75	0.76	0.78	0.72	0.74	0.66	0.63	0.59	0.76	0.67	0.67	0.73	0.7	0.65	0.68	0.72	0.67	0.76	0.73
M84711 [1653_at(16, 507) ]	4.04	3.49	3.75	3.58	2.95	4.91	3.99	5.3	3.17	2.77	3.96	3.75	5.15	3.26	5.45	3.84	3.38	3.76	4.77	5.27	4.02	3.92	5.43	3.27	3.92	4.47	4.09	4.21	3.07	3.31	3.65	4.14	2.57	2.7	4.5	5.2	4.94	4.69	4.64	3.71	4.01	3.52	2.9	3.02	3.24	3.32	4.57	3.01	3.43
L05092 [41178_at(257, 531) ]	2.41	2.71	2.3	1.87	1.81	2.23	2.42	2.76	2.42	2.03	2.37	2.46	2.08	2.22	2.81	2.73	2.58	2.44	2.83	2.82	2.45	2.21	2.6	2.2	2.39	2.49	2.2	1.9	2.1	2.46	2.51	3.07	1.99	2.02	2.32	2.26	2.75	2.41	2.5	2.31	2.4	2.37	2.1	2.42	2.19	2.16	2.14	2.32	2.57
U43923 [508_at(365, 327) ]	0.69	0.7	0.75	0.71	0.55	0.68	0.71	0.63	0.66	0.54	0.54	0.67	0.59	0.63	0.66	0.59	0.57	0.56	0.69	0.66	0.62	0.62	0.67	0.61	0.65	0.64	0.82	0.64	0.54	0.58	0.92	0.81	0.63	0.61	0.57	0.62	0.67	0.65	0.67	0.65	0.62	0.56	0.52	0.6	0.52	0.51	0.62	0.61	0.62
AL080137 [32020_at(133, 117) ]	0.5	0.6	0.51	0.6	0.44	0.47	0.5	0.74	0.6	0.42	0.78	0.63	0.5	0.48	0.56	0.47	0.44	0.47	0.53	0.59	0.65	0.46	0.39	0.39	0.55	0.66	0.46	0.46	0.45	0.61	0.45	0.5	0.49	0.48	0.54	0.6	0.52	0.49	0.49	0.54	0.35	0.38	0.37	0.35	0.37	0.39	0.45	0.4	0.42
M35011 [2058_s_at(221, 553) ]	0.39	0.57	0.38	0.62	0.6	0.4	0.59	0.52	0.48	0.33	0.31	0.41	0.53	0.47	0.47	0.5	0.5	0.56	0.43	0.47	0.31	0.33	0.48	0.42	0.45	0.44	0.47	0.43	0.32	0.42	0.46	0.59	0.38	0.44	0.43	0.47	0.46	0.49	0.46	0.44	0.47	0.46	0.42	0.4	0.4	0.36	0.41	0.4	0.52
M60278 [38037_at(323, 211) ]	1.88	1.68	1.86	1.87	1.68	1.78	2.08	1.71	1.93	1.78	1.56	2.03	1.65	1.87	1.83	1.78	1.87	1.94	2.01	1.88	1.78	1.84	1.72	1.84	1.78	1.67	1.9	1.78	1.81	1.82	1.98	1.76	1.76	1.88	1.71	1.86	2.07	1.89	1.8	1.99	2.14	2.13	1.86	1.89	1.85	2.04	1.75	1.91	2.07
M64716 [31573_at(176, 37) ]	4.13	4.88	3.92	3.11	2.75	4.07	4.09	3.84	4.05	2.93	3.6	4.17	3.38	3.73	3.43	3.98	3.38	3.87	4.7	4.22	4.28	3.98	4.06	3.65	3.42	3.14	4.01	3.59	3.35	3.74	4.93	4.26	3.5	3.02	3.58	4.05	4.03	4.16	3.95	3.77	4.21	3.88	3.39	3.47	3.76	3.62	3.87	3.93	4.11
D63997 [34861_at(420, 305) ]	1.48	1.37	1.44	1.32	1.24	1.29	1.46	1.25	1.49	1.26	1.21	1.47	1.19	1.35	1.29	1.31	1.31	1.39	1.36	1.35	1.55	1.29	1.37	1.28	1.27	1.27	1.38	1.22	1.44	1.29	1.43	1.3	1.37	1.21	1.24	1.36	1.33	1.33	1.16	1.41	1.27	1.36	1.21	1.3	1.31	1.34	1.21	1.28	1.29
D42040 [36208_at(619, 111) ]	0.95	1	0.86	0.81	0.78	0.98	0.76	0.85	1.02	0.81	1.03	1.07	1.01	1.03	1.01	0.96	0.87	0.97	0.81	1.01	0.68	0.82	0.94	0.86	0.88	0.73	1.05	0.92	0.95	0.84	0.9	0.89	0.9	0.82	0.88	0.98	1.01	1	0.98	0.82	1	1.08	0.88	0.82	0.84	0.79	0.88	0.84	0.93
D23661 [33656_at(281, 417) ]	3.48	3.23	3.35	3.19	2.89	3.37	3.04	3.45	3.06	2.49	2.85	3.44	3.27	3.16	3.44	3.52	3.06	3.24	3.31	3.86	3.22	3.31	3.56	3.05	3.21	2.86	3.51	3.1	3.09	3.02	3.42	3.53	3.18	2.83	3.12	3.37	3.29	3.31	3.16	2.94	3.39	2.92	2.97	2.78	2.66	3.03	3.31	2.75	2.9
X56932 [35119_at(603, 185) ]	1.84	1.99	1.89	1.8	1.61	1.81	1.89	2.28	2.23	1.83	1.85	1.91	2.2	1.78	1.81	2.11	2.15	2.29	2.66	2.39	1.59	1.53	2.2	2.21	2.09	2	1.55	1.39	1.28	2.22	1.85	2.31	1.69	1.32	1.91	1.36	1.95	2.13	2	1.84	2.17	2.31	2.05	2.01	1.85	1.73	1.9	1.69	2.31
AF040958 [39075_at(524, 417) ]	0.9	0.96	0.82	0.79	0.84	0.83	0.89	0.9	0.84	0.76	0.79	0.88	0.95	0.89	0.88	0.84	0.89	0.95	0.95	0.93	0.84	0.84	0.87	0.87	0.85	0.79	0.83	0.7	0.81	0.75	0.86	0.75	0.81	0.86	0.75	0.93	0.89	0.94	0.91	0.85	0.89	0.9	0.81	0.89	0.85	0.85	0.88	0.87	0.93
M20867 [37341_at(372, 431) ]	0.95	1.03	1.04	0.99	0.76	0.86	0.96	0.91	1.05	0.76	0.96	1.19	0.91	0.97	1.03	1.06	0.98	1.03	1.03	0.95	0.88	0.98	1.06	0.93	1.02	1.09	1	0.84	0.93	0.88	1.18	0.99	0.95	0.87	0.83	0.89	0.93	0.95	0.91	1.05	0.9	0.91	0.81	0.94	0.81	0.81	0.93	1.02	1.07
M33197 [AFFX-HUMGAPDH/M33197_3_at(136, 199) ]	2.74	2.71	2.54	2.09	1.75	2.5	2.35	3.22	2.57	1.97	2.26	2.17	3.31	2.8	3.81	2.73	2.16	2.56	3.94	3.8	2.81	2.45	3.01	2.5	2.47	3.52	2.96	2.63	2.42	2.54	2.75	3.02	2.06	1.81	3.13	3.2	3.15	2.84	3.43	3.08	2.83	2.68	2.64	2.16	1.73	1.97	2.05	2.57	2.66
U83246 [40452_at(218, 285) ]	0.74	0.82	0.68	0.77	0.62	0.7	0.66	0.69	0.87	0.68	0.79	0.72	0.71	0.68	0.65	0.74	0.71	0.66	0.63	0.85	0.62	0.58	0.71	0.72	0.76	0.75	0.95	1.01	0.76	0.81	0.76	0.79	0.78	0.62	0.76	0.69	0.61	0.65	0.7	0.67	0.69	0.72	0.69	0.72	0.7	0.58	0.76	0.65	0.78
M29548 [40887_g_at(484, 299) ]	4.1	3.87	3.14	2.9	2.79	4.16	4.68	4.11	3.14	2.82	3	3.48	3.47	3.11	4.29	3.31	3.92	3.71	5.37	4.42	4.63	4.26	4.15	3.52	3.64	3.64	3.44	3.2	3.16	3.09	3.93	3.96	2.98	3	3.33	4.45	4.99	4.45	3.3	3.14	3.54	3.54	2.87	3.82	3.02	3.68	3.7	3.22	3.57
D23661 [33656_at(419, 7) ]	1.61	1.57	1.39	1.73	1.14	1.42	1.57	1.64	1.39	1.21	1.52	1.62	1.67	1.49	1.57	1.14	1.52	1.5	1.59	1.6	1.54	1.4	1.67	1.43	1.33	1.36	1.57	1.48	1.38	1.49	1.55	1.52	1.44	1.21	1.32	1.37	1.58	1.6	1.55	1.36	1.85	1.43	1.33	1.32	1.25	1.29	1.63	1.31	1.46
X97267 [32070_at(368, 63) ]	0.66	0.67	0.67	0.7	0.65	0.65	0.64	0.64	0.67	0.51	0.51	0.51	0.58	0.61	0.7	0.58	0.68	0.63	0.63	0.6	0.67	0.63	0.6	0.68	0.56	0.55	0.68	0.54	0.7	0.6	0.66	0.68	0.58	0.68	0.67	0.63	0.67	0.6	0.86	0.78	0.59	0.63	0.62	0.67	0.61	0.6	0.67	0.58	0.63
J04173 [41221_at(90, 529) ]	1.17	1.42	1.14	1.38	1.01	1.25	1.36	1.47	1.36	0.84	1.42	1.53	1.57	1.25	1.28	1.38	1.79	1.74	1.27	1.13	1.57	1.43	1.42	1.15	1.41	1.14	1.08	1.05	1.05	1.19	1.27	1.16	1.27	1.03	1.06	1.02	1.42	1.34	1.12	1.08	1.18	1.22	1.11	1.45	1.09	1.14	1.41	1.22	1.46
M33197 [AFFX-HUMGAPDH/M33197_3_at(283, 159) ]	4.38	5.34	4.35	3.76	2.99	4.34	4.75	5.88	4.39	4.21	5.02	5.08	5.47	3.75	5.03	4.83	3.83	4.95	5	5.83	5.37	4.79	5.04	3.81	4.18	4.43	4.87	4.53	3.26	4.53	4.47	5.28	3.23	2.98	5.22	3.71	3.9	5.25	4.06	3.71	3.76	4.07	3.52	3.55	2.98	3.43	3.54	3.79	4.9
AJ011896 [38971_r_at(281, 123) ]	4.07	3.99	4.09	4.23	3.79	4.21	4.24	4.53	4.06	4.17	5.15	4.83	4.78	4.52	4.68	5.15	3.91	4.52	3.73	4.23	4.11	3.97	3.79	3.64	4.66	3.96	3.84	3.96	4.8	4.32	3.49	3.98	3.92	4.14	3.96	3.9	4.25	4.1	3.84	4.06	4.31	4.59	4.09	3.74	3.8	4.24	3.86	3.71	4.33
L20941 [33943_at(46, 283) ]	5.23	5.06	4.92	3.96	4.05	4.33	5.6	7.22	4.51	4.99	4.25	5.43	3.7	4.55	6.96	5.84	5.07	6.44	4.73	6.02	5.76	5	6.03	5.84	5.45	4.12	5.29	5.42	4.07	4.02	5.62	5.75	4.53	4.68	4.67	4.29	6.79	5.81	4.53	5.07	5.71	5.71	4.8	6.13	5.11	5.26	5.43	4.85	6.03
M60028 [36878_f_at(201, 627) ]	1.25	1.33	1.02	1.05	0.75	0.91	1.18	1.83	1.13	0.73	1.15	1.26	1.1	1.11	0.83	1.07	1.35	1.55	1.33	1.83	0.89	0.86	0.75	0.9	1.19	1.12	0.93	0.81	1.02	1.24	1.06	1.24	1.14	0.93	1.63	1.19	1.04	1	1.7	2.23	1.77	1.32	1.46	1.13	0.99	0.92	1.49	1.5	2.02
X52851 [33667_at(94, 243) ]	2.72	2.95	2.8	2.76	2.08	2.51	2.81	3.77	2.84	2.12	2.67	2.88	2.94	2.67	3.5	2.74	2.76	3.05	3.48	3.35	2.72	2.38	3.34	2.67	2.07	2.51	2.79	2.78	2.25	2.4	2.88	3.24	2.42	2.16	2.89	2.66	3.02	2.93	2.6	2.76	3.01	3.13	2.67	2.64	2.43	2.4	2.79	2.62	3.07
M64241 [2016_s_at(576, 165) ]	3.38	3.31	2.4	2.62	2.36	3.3	2.96	3.42	2.82	2.48	3.57	3.24	3.55	2.74	3.29	3.33	2.47	2.52	3.39	3.59	2.67	2.1	3.35	2.44	2.74	2.9	3.24	3.56	2.75	2.81	2.61	2.91	2.85	2.5	3.07	3.07	3.11	3.37	3.19	2.3	3.02	2.81	2.72	2.53	2.45	2.79	3.33	2.23	2.67
AB018306 [34832_s_at(307, 169) ]	3.09	3.34	2.77	2.4	2.91	3.19	3.08	3.05	2.72	2.68	2.11	2.71	2.61	3.14	2.64	2.58	3.21	3.5	3.47	2.73	3.27	2.95	2.55	2.64	2.8	2.69	2.63	2.16	2.55	2.26	3.73	3.24	2.85	2.55	2.46	2.91	3.25	2.89	2.83	2.97	2.99	3.3	2.77	3.34	3.09	3.5	2.96	3.05	3.67
X00457 [38833_at(529, 25) ]	2.4	2.3	1.91	1.52	1.67	1.56	2.2	3.34	2.09	0.69	1.72	2.84	1.25	2.14	1.64	2.19	3.02	2.83	2.87	2.36	2.53	1.96	1.45	2.11	2.04	1.91	1.91	1.4	1.57	1.89	1.91	2.15	2.53	2.04	2.51	2.83	2.45	1.87	3.83	3.07	3.18	3.4	2.56	2.08	2.24	2.18	2.39	3.31	3.79
X56681 [41484_r_at(623, 521) ]	0.97	1.11	0.84	0.67	0.93	0.81	1.01	1.11	1.02	0.94	0.76	0.98	0.79	0.99	1.21	1.26	0.98	1.1	1.38	1.13	0.74	0.76	0.69	0.83	1.03	0.92	0.84	0.75	0.73	0.81	0.73	0.79	0.93	0.7	1.01	0.83	0.95	0.83	0.88	0.84	0.91	1.07	0.92	0.98	1.04	0.85	0.83	1.2	1.38
U14971 [31511_at(485, 53) ]	2.77	3.19	2.78	2.5	2.23	2.7	2.96	2.87	2.86	2.13	2.45	2.81	2.49	2.89	2.97	2.85	2.56	2.62	2.7	2.58	2.81	1.86	3.07	2.51	2.32	2.32	2.55	2.43	2.32	2.99	3.26	3.2	3.4	2.27	2.49	2.3	2.62	2.93	2.66	2.7	2.69	2.8	2.34	2.54	2.37	2.51	2.56	2.41	3.07
U14968 [32436_at(2, 177) ]	2.32	3.42	2.07	2.85	1.44	5.68	1.84	2.91	2.52	1.57	3.09	2.35	2.65	2.23	2.6	2.28	1.99	2.39	2.55	2.94	2.25	2.47	2.65	1.74	1.75	2.32	2.2	2.52	1.91	2.7	2.33	2.82	1.97	1.75	2.26	1.81	2.04	2.33	1.94	2.4	1.73	1.68	1.7	1.71	1.66	1.55	2.34	1.7	2.56
X53777 [32440_at(143, 123) ]	2.94	3.89	2.88	2.92	2.25	3.25	3.05	3.37	3.49	2.31	3.82	3.14	3.41	2.68	3.45	3.6	2.77	3.21	3.34	3.28	2.52	2.52	3	2.54	2.9	2.6	2.94	2.9	2.47	3.44	3.59	4.02	2.61	2.06	2.84	2.61	3.15	2.75	3.23	3.28	2.78	2.89	2.57	2.57	2.44	2.47	2.9	2.61	3.12
M94345 [38391_at(130, 403) ]	0.73	0.64	0.66	0.74	0.77	0.72	0.72	1.06	0.69	0.61	0.85	0.82	0.76	0.65	0.66	0.59	0.89	0.87	0.76	0.66	0.81	0.79	0.75	0.7	0.84	0.77	0.66	0.59	0.67	0.68	0.65	0.64	0.71	0.67	0.71	0.69	0.67	0.66	0.6	0.75	0.76	0.85	0.69	0.83	0.8	0.74	0.79	1.02	1.14
X06617 [32330_at(100, 83) ]	2.71	2.58	2.18	2.24	1.85	2.59	2.8	3.44	2.3	1.93	2.76	2.69	2.5	2.43	3.15	2.9	2.51	2.7	3.11	3.43	3.2	2.65	3.09	2.31	2.43	2.95	2.85	3.02	2.31	2.41	2.68	2.55	2.25	1.95	2.83	3.15	3.18	3.03	3.01	2.32	2.62	2.54	2.49	2.42	1.96	2.42	2.73	2.24	2.34
M13932 [34593_g_at(464, 3) ]	3.36	3.76	2.93	2.81	2.13	2.8	3.13	3.98	3.01	2	3.03	3.41	3.2	2.97	4	3.32	3.29	3.7	3.8	3.75	3.22	2.7	3.82	2.77	2.74	2.88	3.08	3.38	2.37	3.07	3.1	3.73	3	2.42	2.68	2.3	3.15	3.35	3.48	2.53	5.13	3.14	2.59	3.04	2.53	2.63	3.14	2.87	3.08
AF089749 [37830_at(20, 303) ]	2.03	1.87	1.75	1.63	1.92	1.91	2.16	1.82	1.98	2.04	1.36	1.93	1.54	1.97	1.86	2.01	1.93	2.1	2.05	1.83	2.15	2.15	2.16	2.26	1.9	1.61	2.15	1.86	1.59	1.64	2.21	2.27	1.75	1.89	1.76	1.82	1.98	2.15	1.69	2.25	2.53	2.3	2.16	2.05	2.17	2.35	2.22	2.13	2.25
M98539 [216_at(418, 415) ]	1.53	1.64	0.89	1.07	1.4	1.12	1.17	1.43	0.93	0.63	0.67	0.57	0.81	1.62	1.26	1.52	0.94	1.54	1.44	1.16	0.63	0.8	0.29	0.52	0.93	1.05	0.94	0.75	0.83	1.67	0.9	1.05	1.1	1.16	0.91	0.67	1.63	0.97	1.82	1.66	1.33	1.38	1.32	1.05	0.96	0.97	1.28	1.25	1.64
V00599 [151_s_at(622, 367) ]	1.63	1.81	1.6	1.42	1.22	1.17	1.49	1.66	1.68	1.4	1.55	1.6	1.52	1.39	1.44	1.45	1.51	1.64	1.51	1.47	1.13	1.2	1.21	1.12	1.39	1.28	1.4	1.13	1.19	1.56	1.34	1.51	1.23	1.02	1.35	1.08	1.59	1.43	1.1	1.04	1.35	1.4	1.29	1.46	1.45	1.31	1.38	1.24	1.61
AB009010 [32334_f_at(192, 257) ]	6.48	5.99	5.07	4.97	3.16	5.96	5.33	8.04	5.9	5.21	5.9	6.58	5.58	5.35	8.11	6.48	5.13	5.87	6.56	7.65	5.54	5.13	6.51	4.65	5.83	6.76	4.38	4.74	5.46	4.85	4.81	6.02	4.61	4.15	6.31	5.77	7.07	6.09	6.41	4.89	5.52	5.04	5.24	5.07	4.36	5.08	5.91	5.34	4.38
U62437 [34154_at(30, 181) ]	0.59	0.74	0.69	0.74	0.66	0.59	0.76	0.65	0.67	0.56	0.49	0.6	0.61	0.6	0.45	0.53	0.58	0.71	0.6	0.64	0.67	0.63	0.59	0.68	0.6	0.62	0.63	0.52	0.56	0.6	0.7	0.62	0.56	0.65	0.56	0.57	0.69	0.67	0.64	0.71	0.57	0.59	0.56	0.7	0.67	0.62	0.66	0.61	0.65
L09159 [37309_at(258, 199) ]	1.73	1.89	1.76	1.34	1.29	1.27	1.43	1.94	1.54	0.93	1.67	1.89	1.58	1.55	2.03	2.25	1.71	1.77	1.81	1.92	1.78	1.69	1.9	1.27	1.68	1.48	1.59	1.66	1.15	1.52	1.98	2.15	1.54	1.29	1.38	1.16	1.44	1.38	1.35	1.36	1.52	1.75	1.54	1.31	1.26	1.19	1.4	1.38	1.73
J03077 [36795_at(47, 33) ]	1.47	1.65	1.28	1.23	1.1	1.14	1.56	1.86	1.43	1.29	1.55	1.82	1.24	1.41	1.28	1.34	1.54	1.6	1.7	1.76	1.57	1.33	1.72	1.37	1.38	1.18	1.65	1.55	1.16	1.37	1.52	1.47	1.49	1.23	1.23	0.92	1.4	1.26	1.38	1.11	1.42	1.35	1.31	1.37	1.35	1.32	1.58	1.46	1.57
AF027302 [39141_at(2, 163) ]	0.82	0.87	0.79	0.75	0.84	0.76	0.78	0.85	0.83	0.81	0.82	0.86	0.85	0.74	0.87	0.8	0.95	0.85	0.78	0.82	0.8	0.78	0.76	0.76	0.75	0.85	0.88	0.76	0.69	0.85	0.87	0.87	0.72	0.73	0.75	0.83	0.85	0.79	0.78	0.76	0.8	0.85	0.77	0.8	0.83	0.79	0.77	0.71	0.8
AJ002308 [34885_at(281, 289) ]	0.89	1.04	0.75	0.64	0.67	0.65	0.95	1.08	0.62	0.4	1.07	1.26	1.02	0.77	0.63	0.74	0.61	0.77	0.85	0.86	0.92	0.88	1.07	0.78	0.92	0.77	0.9	0.73	0.61	0.73	0.83	0.85	0.87	0.66	0.69	0.68	0.84	0.84	0.78	0.72	0.89	1.02	0.83	0.72	0.75	0.67	0.67	0.91	1.09
M10119 [35083_at(51, 383) ]	2.65	2.51	2.15	2.14	2.01	2.88	2.46	3.07	2.27	2.22	2.07	2.82	2.48	2.06	3.18	2.8	2.44	2.87	3.06	2.77	3.02	2.43	2.64	2.39	2.18	2.54	2.37	2.26	1.63	2.36	2.77	2.73	1.93	2.13	2.29	3.11	3.31	2.67	2.58	2.2	2.71	2.66	2.27	2.7	2.21	2.75	2.26	2.22	2.54
Y07661 [39112_at(550, 411) ]	1.48	1.83	1.58	1.65	1.21	1.44	1.56	1.51	1.41	1.19	1.55	1.46	1.64	1.36	1.51	1.26	1.42	1.43	1.42	1.52	1.43	1.56	1.53	1.45	1.4	1.4	1.49	1.55	1.41	1.66	1.49	1.47	1.38	1.31	1.38	1.6	1.5	1.53	1.7	1.67	1.37	1.4	1.4	1.41	1.31	1.34	1.5	1.21	1.4
AF057160 [37303_at(157, 27) ]	1.23	1.24	1.11	1.1	1.01	0.98	1.27	1.16	1.42	1.09	1.09	1.28	1.17	1.13	1.19	1.24	1.09	1.19	0.88	1.3	1.22	1.06	1.16	1.11	1.07	1.04	1.32	1.19	0.89	0.97	1.32	1.36	1.05	0.92	1.12	1.07	1.18	1.27	1.05	1.04	1.36	1.18	1.19	1.11	1.04	1.1	0.96	1.21	1.28
X02162 [39106_at(80, 435) ]	1.13	1.12	0.89	0.94	0.76	0.87	0.93	0.95	1	1.26	0.73	1.19	1.02	1	1	1.07	1.34	1.39	0.96	1.03	1	1.02	1.06	0.92	0.72	0.84	0.97	0.82	0.87	1.01	1.6	1.32	0.94	0.76	0.65	0.79	1.07	1.21	0.78	0.73	0.9	0.94	0.91	1.06	0.95	0.96	1	1.04	0.96
Y08976 [31685_at(621, 193) ]	1.87	1.9	1.93	1.48	1.93	1.93	2.19	1.49	2.12	1.99	1.68	1.67	1.31	1.72	1.81	1.72	1.85	1.87	2.37	1.66	2.18	1.85	1.89	1.91	1.67	2	1.84	1.43	1.89	1.59	1.81	1.59	1.53	1.86	1.63	1.95	1.66	2.11	1.73	1.8	2.26	1.99	1.78	2.2	1.73	2.25	1.79	1.99	2.01
X56932 [35119_at(306, 111) ]	6.3	5.82	5.31	4.82	3.96	6.19	6.36	7.57	5.15	4.09	4.89	6.01	6.46	4.68	7.64	5.81	5.44	6.73	8.81	7.15	7.55	5.55	7.14	5.17	5.83	5.64	6.18	6.23	4.62	4.58	5.22	6.45	5.04	4.59	6.47	4.95	6.91	5.96	6.32	4.55	6.76	7.13	5.55	6.26	4.8	5.58	5.08	6	6.18
X00351 [AFFX-HSAC07/X00351_M_at(537, 65) ]	2.43	2.72	2.12	2.6	1.77	2.34	2.21	2.36	2.41	1.82	2.65	2.12	2.58	2.32	2.51	2.18	2.12	2.1	2.64	2.51	2.27	2.4	2.8	2.1	2.12	2.27	2.39	2.36	1.96	2.46	2.75	2.31	1.92	1.83	2.38	2.28	2.5	2.58	2.29	2.21	1.91	2	1.84	1.85	1.72	1.87	2.51	1.98	2.06
AB028987 [36860_at(340, 153) ]	2.28	2.37	2.21	2.37	2.07	2.43	2.53	2.84	2.28	2.01	2.23	2.28	2.36	2.28	2.45	2.55	2.58	2.7	2.25	2.26	2.61	2.39	2.3	2.12	2.43	2.15	2.08	2.1	2.41	2.02	2.06	2.38	2.15	2.07	1.98	2.35	2.55	2.33	2.26	2.31	2.25	2.32	2.22	2.04	1.97	2.13	2.25	2.15	2.53
M29548 [40887_g_at(628, 245) ]	1.75	1.87	1.76	1.73	1.54	1.96	1.9	1.95	1.51	1.5	2.04	1.56	2.16	1.53	1.82	1.78	1.65	1.73	1.83	1.88	1.93	1.86	2.06	1.56	1.77	2	1.62	1.75	1.66	1.78	1.77	1.94	1.67	1.74	2	1.77	1.83	1.83	1.7	1.46	1.63	1.57	1.51	1.51	1.5	1.61	1.83	1.56	1.63
X13546 [41231_f_at(185, 475) ]	1.44	1.46	1.25	1.34	1.41	1.44	1.38	1.74	1.97	1.86	1.8	2	1.77	1.73	2.01	2.06	1.89	1.93	2.04	2.34	1.75	1.66	1.74	1.89	1.78	1.82	1.71	1.74	2	1.43	1.65	1.88	1.65	1.72	1.8	1.91	1.63	1.64	1.54	1.85	1.95	1.89	1.79	1.57	1.54	1.61	1.59	1.82	2.05
AF109134 [40332_at(390, 123) ]	1.13	1.27	1.34	1.23	1.2	1.17	1.31	1.34	1.3	1.09	1.24	1.1	1.17	1.07	1.23	1.09	1.22	1.08	1.22	1.18	1.22	1.11	1.05	1.13	1.14	1.25	1.13	1.08	1.05	1.29	1.39	1.33	1.2	1.12	1.26	1.19	1.21	1.19	1.2	1.22	1.17	1.6	1.22	1.16	1.19	1.22	1.17	1.19	1.34
U07132 [519_g_at(318, 355) ]	0.69	0.79	0.69	0.66	0.7	0.73	0.84	0.82	0.79	0.68	0.73	0.75	0.91	0.77	0.74	0.65	0.78	0.77	0.98	0.86	0.78	0.73	0.83	0.79	0.72	0.66	0.77	0.67	0.69	0.85	1.02	0.77	0.75	0.74	0.72	0.78	0.86	0.94	0.76	0.82	0.9	0.91	0.8	0.77	0.66	0.64	0.79	0.86	0.98
U37690 [503_at(621, 245) ]	1.35	1.75	0.98	1.08	1.12	1.17	1.22	1.17	1.16	0.84	1.18	1.14	1.27	1.24	1.33	1.56	1.31	1.27	1.22	1.31	1.29	1.23	1.91	1.49	1.3	1.15	1.43	1.12	1.05	1.37	1.48	1.65	1.05	0.93	1.14	1	1.18	1.22	1.27	1.18	1.3	1.33	1.13	1.05	1.09	1.05	1.22	1.54	2.02
L06499 [31962_at(499, 57) ]	5.04	4.23	4.26	4.66	3.23	4.79	5.72	7.61	4.16	2.86	4.8	4.61	5.57	4.75	6.5	5.39	4.14	4.2	5.98	5.8	5.73	4.57	5.86	4.14	4.15	6.24	5.23	6	3.82	4.23	4.92	5.64	8.15	3.57	5.99	6.39	5.39	5.17	5.52	4.66	4.56	4.71	4.53	3.99	3.62	4.64	4.78	3.77	4.23
AB007867 [33783_at(25, 171) ]	0.5	0.53	0.48	0.59	0.47	0.53	0.52	0.49	0.6	0.56	0.48	0.6	0.58	0.6	0.5	0.52	0.57	0.59	0.57	0.55	0.56	0.54	0.58	0.57	0.52	0.58	0.5	0.51	0.52	0.57	0.66	0.53	0.53	0.65	0.55	0.54	0.54	0.51	0.56	0.57	0.6	0.59	0.59	0.54	0.52	0.51	0.54	0.59	0.59
X17206 [31527_at(557, 515) ]	2.29	2.46	2.44	2.39	1.99	2.41	2.72	2.48	2.09	1.71	2.28	2.24	2.43	2.09	2.59	2.32	1.93	2.23	2.48	2.42	2.52	2.43	2.83	2.04	2.12	2.39	2.38	2.47	1.98	2.11	2.39	2.25	2.03	1.98	2.51	2.31	2.48	2.32	2.34	2.42	2.2	2.22	2.16	1.9	1.86	2.09	2.4	2.03	2.17
U38254 [34462_at(390, 111) ]	2.81	2.75	2.48	2.6	2.52	2.89	2.85	2.63	2.49	5.45	3.16	2.82	2.91	2.59	2.73	3.04	2.7	2.93	2.91	2.71	3.43	3.25	2.89	2.88	2.84	2.6	2.54	2.88	2.88	2.58	2.42	2.64	2.37	2.77	2.61	3.02	3.28	3.25	2.68	2.69	2.9	2.84	2.69	2.7	2.57	2.65	2.67	2.89	3.01
AF004876 [35326_at(450, 101) ]	0.99	1.28	0.93	1.05	0.83	0.91	0.97	1.03	0.86	0.68	1.2	1.19	1.21	1.04	0.96	0.89	1.05	1.19	0.99	1.06	1.08	0.92	1.18	0.89	1.16	1.04	1.07	0.99	0.96	1	0.99	1.03	1.53	1.19	0.9	0.92	1.04	1.09	0.85	0.91	0.93	1.02	0.83	0.86	0.8	0.85	0.91	0.9	1.05
J03077 [36795_at(638, 385) ]	1.39	1.83	1.28	0.8	0.88	1.01	1.53	1.56	1.5	1.06	1.59	2.51	1.03	1.54	1.32	1.59	1.78	1.91	1.93	2.01	1.41	1.28	1.82	1.63	1.27	1.1	1.75	1.24	1.27	1.66	1.68	1.67	1.98	1.27	1.13	0.98	1.27	1.1	1.18	1.11	1.39	1.46	1.29	1.46	1.5	1.31	1.56	1.94	2.26
X03342 [32276_at(134, 339) ]	4.69	4.68	4.71	4.21	2.94	4.39	4.8	6.14	4.52	2.83	4.4	5.24	4.22	4.17	5.91	4.43	3.7	4.26	5.63	4.84	5.93	4.89	4	4.4	4.26	5.64	4.81	4.57	3.78	3.05	5.51	4.57	3.89	3.1	4.5	4.69	5.27	4.91	4.69	4.14	4.09	4.15	3.5	4.04	3.74	4.17	4.24	3.65	3.96
L24559 [1775_at(175, 599) ]	1.23	1.21	1.23	1.2	1.3	1.4	1.43	1.31	1.1	1.23	1.15	1.18	1.44	1.3	1.12	1.12	1.33	1.32	1.3	1.13	1.49	1.46	1.28	1.28	1.27	1.29	1.23	1.36	1.39	1.28	1.27	1.33	1.24	1.24	1.29	1.36	1.32	1.43	1.28	1.35	1.31	1.28	1.2	1.32	1.3	1.25	1.39	1.28	1.26
S73591 [31508_at(517, 533) ]	1.54	1.77	1.45	1.46	1.5	1.81	2.03	1.66	2	1.68	1.76	1.76	1.66	1.47	1.7	1.75	1.63	1.61	1.97	1.67	1.82	1.92	1.87	1.66	1.58	1.53	1.68	1.63	1.49	1.52	1.72	1.8	1.66	1.61	1.84	1.84	1.72	1.75	1.71	1.57	1.91	1.78	1.8	1.73	1.64	1.68	1.65	1.85	2.19
D63475 [39795_at(506, 151) ]	1.88	1.95	1.64	1.67	1.56	1.61	2.24	2	1.79	1.54	1.36	1.82	1.17	1.25	1.59	1.77	1.57	1.65	1.85	1.59	1.38	1.19	0.93	1.11	1.5	1.43	0.91	0.9	1.23	1.37	1.36	1.23	1.63	1.42	1.66	1.58	1.63	1.72	1.41	1.47	1.24	1.26	1.23	1.4	1.46	1.49	1.42	1.42	1.39
U14968 [32436_at(188, 631) ]	2.23	2.42	2.14	2.04	1.84	1.81	2.1	2.49	2.11	2.04	2.11	2.39	2.15	1.87	2.34	2.41	2.06	2.34	2.34	2.22	1.95	1.94	2.32	1.8	2.06	2.18	2.11	2.06	1.82	2.25	2.12	2.74	2.01	1.91	2.24	1.84	2.28	2.07	1.96	2.22	2.17	2.12	1.92	2.07	2.2	2.14	2.09	2.11	2.16
U27768 [34272_at(100, 327) ]	1.89	1.86	1.74	1.68	1.73	1.74	1.94	1.96	1.64	1.63	1.55	1.79	1.71	1.72	1.46	1.7	1.56	1.69	1.71	1.77	1.87	1.52	1.71	1.79	1.77	1.77	1.66	1.58	1.63	1.3	1.82	1.62	1.62	1.72	1.49	1.79	1.83	2.02	1.72	1.67	2.02	1.82	1.56	1.79	1.77	1.68	1.75	1.7	1.87
X03342 [32276_at(149, 187) ]	1.96	2.35	1.92	1.81	1.56	1.97	2.01	2.26	1.89	1.45	1.9	2.07	1.99	1.83	2.23	1.72	1.74	1.93	2.2	2.06	2.44	2	2.06	1.75	1.88	1.93	2.03	1.82	1.56	1.89	2.07	1.91	1.67	1.54	2.01	2.18	2.06	1.95	1.91	1.82	1.8	1.88	1.72	1.88	1.62	1.82	1.86	1.77	2.1
M96326 [33963_at(92, 181) ]	1.41	1.94	1.38	1.22	1.29	1.5	1.54	1.14	1.13	1.23	1.27	1.33	2.26	2.49	1.49	1.21	1.66	2.37	1.35	1.12	1.5	1.54	1.74	1.88	1.37	1.43	2.08	1.79	1.42	1.51	2.75	2.45	1.2	1.41	1.52	1.62	2.25	1.82	1.54	1.48	3.16	2.85	2.49	2	1.76	1.78	2.09	1.88	1.93
U15131 [37746_r_at(205, 207) ]	0.51	0.56	0.53	0.46	0.6	0.59	0.61	0.56	0.56	0.61	0.58	0.54	0.57	0.56	0.53	0.52	0.57	0.63	0.62	0.57	0.37	0.58	0.53	0.56	0.56	0.62	0.52	0.55	0.58	0.65	0.65	0.57	0.58	0.57	0.6	0.61	0.55	0.55	0.54	0.62	0.61	0.57	0.57	0.63	0.6	0.57	0.62	0.65	0.65
M22919 [33994_g_at(541, 395) ]	2.47	2.76	2.13	2.1	1.81	2.18	2.5	2.93	2.55	1.94	2.33	2.31	2.68	2.35	2.71	2.81	2.39	2.51	2.66	2.85	2.33	2.37	2.6	2.05	2.26	2.44	2.41	2.37	1.98	2.58	2.4	2.87	2.24	1.93	2.57	2.5	2.23	2.36	2.39	2.09	2.35	2.27	2.3	2.12	1.94	2.15	2.33	2	2.29
S67070 [541_g_at(507, 481) ]	1.53	1.28	1.41	1.53	1.27	1.35	1.42	1.31	1.52	1.43	1.4	1.46	1.59	1.53	1.47	1.33	1.36	1.53	1.23	1.34	1.34	1.29	1.42	1.34	1.43	1.32	1.5	1.42	1.4	1.29	1.35	1.41	1.44	1.31	1.44	1.37	1.31	1.39	1.24	1.38	1.45	1.42	1.43	1.28	1.36	1.38	1.43	1.27	1.3
U14971 [31511_at(86, 147) ]	4.94	4.89	4.09	4.2	2.87	3.48	3.93	4.88	4.52	3.14	3.77	5.09	3.33	4.44	4.82	5.37	3.73	4.21	3.78	3.62	3.84	3.69	4.42	3.58	4.1	3.62	4.17	3.9	3.92	4.31	4.77	4.82	4.01	3.24	3.48	3.06	4.23	3.91	3.61	3.54	3.81	4.17	3.4	3.42	3.52	3.47	3.41	3.48	3.92
L37033 [40850_at(406, 181) ]	0.84	0.95	0.7	0.79	0.63	0.66	0.68	0.89	0.85	0.77	0.81	0.83	0.91	0.72	0.79	0.86	0.83	0.75	0.9	0.95	0.64	0.73	0.8	0.75	0.79	0.84	0.87	0.8	0.78	0.78	0.72	0.76	0.76	0.67	0.8	0.71	0.82	0.76	0.77	0.84	0.72	0.71	0.75	0.71	0.64	0.62	0.82	0.71	0.76
D63475 [39795_at(116, 601) ]	1.92	1.6	1.87	1.82	1.52	1.6	1.95	1.65	1.71	1.58	1.33	1.91	1.4	1.75	1.49	1.6	1.68	1.77	1.65	1.48	1.49	1.42	1.77	1.66	1.67	1.53	1.59	1.57	1.69	1.61	1.75	1.51	1.73	1.53	1.49	1.6	1.66	1.8	1.56	1.77	1.74	1.8	1.58	1.62	1.57	1.95	1.73	1.5	1.7
X95808 [41046_s_at(115, 375) ]	2.71	2.24	2.62	2.13	2.56	2.69	2.64	2.31	2.59	2.37	2.19	2.58	2.18	2.68	2.41	2.71	2.42	2.45	2.45	2.34	2.54	2.39	2.87	2.88	2.58	2.29	2.62	2.43	2.5	2.14	2.6	2.46	2.51	2.21	2.24	2.5	2.59	2.67	2.57	2.61	2.87	2.81	2.85	2.64	2.57	2.53	2.38	2.61	2.82
U02032 [32341_f_at(278, 93) ]	2.35	2.59	2.19	2.14	1.87	2.33	2.34	2.9	2	1.72	2.07	2.33	2.15	2.08	2.96	2.28	2.14	2.61	2.84	2.52	2.61	2.33	2.69	2.09	2.12	2.39	2.2	2.18	1.97	2.1	2.37	2.53	1.89	1.89	2.34	2.25	2.37	2.32	2.29	2.25	2.13	2.41	2.04	2.18	2.04	2.15	2.08	2.1	2.25
AB000584 [1890_at(333, 217) ]	0.58	0.67	0.56	0.55	0.62	0.71	0.53	0.54	0.73	0.77	0.83	0.82	1.07	0.97	0.88	0.83	0.79	0.86	0.75	1.47	0.75	0.75	1.06	0.83	0.76	0.88	1.06	0.92	0.83	0.8	0.68	0.77	0.89	0.75	0.89	0.95	0.57	0.5	0.96	0.96	0.93	0.96	0.86	0.67	0.66	0.7	0.71	0.79	0.97
X51521 [40103_at(430, 81) ]	2.61	3.01	2.78	2.8	2.28	2.86	2.78	2.73	3	2.43	2.5	2.9	2.65	2.84	3.07	2.8	2.65	3.18	2.88	3.07	3.05	2.4	2.84	2.38	2.63	2.65	3.23	2.76	2.53	2.89	2.48	2.74	3.15	2.28	2.97	2.64	2.81	2.61	2.9	2.72	2.73	2.94	2.77	2.68	2.63	2.76	2.56	2.61	2.8
M22919 [33994_g_at(344, 549) ]	2.17	2.11	2.05	2.08	1.69	2.09	1.99	2.45	2.15	1.75	2.14	2.17	2.4	2.11	2.46	2.19	1.84	2.06	2.47	2.26	1.94	2.26	2.24	1.84	1.93	2.08	2.14	2.09	1.98	2.34	2.21	2.25	2.06	1.77	2.41	2.08	2.14	2.27	1.97	2.27	2.23	1.89	1.86	1.73	1.71	1.84	2.18	1.84	1.92
X51362 [40371_at(195, 239) ]	0.53	0.5	0.52	0.56	0.48	0.5	0.59	0.55	0.48	0.48	0.5	0.58	0.52	0.51	0.5	0.51	0.53	0.54	0.53	0.54	0.53	0.53	0.52	0.55	0.55	0.6	0.47	0.5	0.55	0.49	0.54	0.5	0.56	0.58	0.47	0.55	0.65	0.58	0.52	0.65	0.53	0.47	0.49	0.55	0.48	0.48	0.59	0.53	0.51
AF038169 [37885_at(312, 199) ]	2.58	2.43	2.33	2.3	2.3	2.23	2.52	2.77	2.49	2.31	2.65	3.11	2.46	2.26	2.5	2.8	2.45	2.12	2.02	2.73	1.96	1.9	2.42	2.34	2.69	2.77	2.34	2.2	1.99	1.94	2.46	2.35	2.52	2.02	1.93	2.23	2.44	3.08	2.4	2.16	2.5	2.61	2.23	2.49	2.44	2.7	2.41	2.34	2.92
AB009462 [31814_i_at(38, 505) ]	0.5	0.62	0.53	0.57	0.45	0.47	0.41	0.46	0.58	0.48	0.5	0.55	0.61	0.54	0.53	0.44	0.5	0.51	0.54	0.61	0.58	0.63	0.57	0.52	0.5	0.5	0.58	0.64	0.57	0.57	0.7	0.6	0.58	0.55	0.59	0.56	0.52	0.51	0.41	0.61	0.55	0.55	0.52	0.52	0.53	0.5	0.57	0.48	0.48
M26880 [1367_f_at(394, 613) ]	2.68	2.79	2.39	1.98	2.11	2.6	2.41	3.35	2.47	2.04	2.07	2.92	3.14	2.45	3.06	2.68	2.64	2.91	2.6	3.22	2.57	2.55	3.43	2.58	2.4	2.68	2.5	2.71	2.3	2.61	2.44	3.07	2.26	2	2.63	2.76	3.08	2.74	2.71	2.28	4.39	2.77	2.28	2.45	2.28	2.57	2.56	2.1	2.38
X00457 [38833_at(611, 5) ]	0.69	0.74	0.53	0.47	0.43	0.47	0.7	0.85	0.66	0.33	0.74	0.77	0.48	0.69	0.56	0.62	0.75	0.87	0.78	0.67	0.64	0.55	0.49	0.51	0.61	0.63	0.5	0.5	0.45	0.58	0.6	0.6	0.7	0.56	0.76	0.78	0.69	0.6	1.01	0.92	0.84	0.79	0.72	0.53	0.48	0.47	0.66	0.82	0.93
AF068006 [37790_at(11, 421) ]	0.47	0.51	0.45	0.47	0.49	0.54	0.52	0.46	0.52	0.5	0.43	0.48	0.58	0.54	0.53	0.48	0.53	0.57	0.55	0.55	0.6	0.53	0.53	0.6	0.48	0.56	0.5	0.46	0.57	0.54	0.6	0.5	0.51	0.59	0.54	0.56	0.55	0.56	0.56	0.65	0.63	0.56	0.52	0.56	0.51	0.54	0.56	0.64	0.6
X78136 [35746_r_at(186, 25) ]	2.25	2.92	2.48	2.54	2.02	2.71	2.77	2.93	2.46	1.88	2.29	3.21	2.63	2.61	3.25	2.56	3.1	3.46	2.7	2.56	3.06	2.84	2.9	2.75	2.64	2.39	2.73	2.77	2.49	2.46	2.88	2.84	2.36	2.22	2.37	2.35	2.72	2.93	2.98	2.78	2.65	2.97	2.34	2.56	2.2	2.59	2.72	2.41	2.81
AF101434 [34225_at(173, 519) ]	2.31	2.05	2.05	1.9	2.08	2.13	2.32	2.01	2.25	2.25	2.12	2.37	1.74	2.39	1.69	1.85	2.23	2.14	2.05	2.01	1.9	1.75	2.49	1.89	2.01	1.9	1.93	1.67	2.25	2.12	2.46	2	2.19	1.91	1.93	1.97	2.11	2.2	2.04	1.71	2.46	2.42	2.27	2.24	2.08	2.19	2.08	2.38	2.37
U31628 [495_at(373, 603) ]	1.92	1.99	1.82	1.82	1.89	2.05	2.15	1.94	1.99	1.84	1.72	1.74	1.92	1.95	1.73	1.81	1.97	2.01	2.12	1.83	2.17	1.88	2.12	1.99	1.86	1.63	1.74	1.74	1.76	1.72	2.11	1.92	1.64	2	1.83	1.99	1.84	1.99	1.92	1.98	2.32	1.91	1.94	2.11	2.03	2.18	2.08	2.32	2.43
D21261 [36678_at(592, 7) ]	1.52	1.99	1.28	1.33	0.98	0.91	1.22	1.35	1.68	0.8	1.35	1.73	1.5	1.37	1.27	1.33	0.88	1.06	1.38	1.65	1.05	1.5	1.71	1.08	1.12	1.33	1.94	1.64	1.24	1.73	1.84	1.82	2.28	1.52	1.56	1.15	1.2	1.13	1.23	1.09	1.98	1.92	1.73	1.31	1.4	1.01	1.34	1.22	1.53
AB009010 [32334_f_at(64, 35) ]	1.8	2.07	1.73	1.74	1.56	1.7	1.85	2.24	1.82	1.52	1.7	1.99	1.85	1.72	1.92	1.72	1.84	1.91	2.03	2.03	1.66	1.69	1.8	1.86	1.69	1.61	1.91	1.77	1.42	1.81	1.97	2.2	1.8	1.54	1.58	1.53	1.72	1.63	1.92	1.74	1.87	1.91	1.68	1.81	1.57	1.55	1.92	1.66	2.07
M13932 [34593_g_at(418, 35) ]	2.92	2.9	2.91	2.67	2.43	3.06	3.11	3.39	2.87	2.06	2.94	3.05	3.18	2.76	3.91	2.99	2.61	2.68	3.52	3.48	3.48	3.22	3.19	2.52	2.67	3.37	3.36	3.01	2.47	2.73	3.1	3.34	2.86	2.6	2.9	2.84	3.22	3.28	3.2	2.77	3.48	2.97	2.76	2.63	2.64	2.94	3.04	2.74	2.65
AF007134 [41279_f_at(230, 601) ]	0.68	0.83	0.73	0.76	0.66	0.66	0.71	0.72	0.73	0.68	0.7	0.66	0.76	0.66	0.88	0.72	0.71	0.76	0.75	0.65	0.74	0.73	0.69	0.71	0.7	0.66	0.69	0.71	0.73	0.78	0.71	0.75	0.64	0.65	0.65	0.7	0.75	0.7	0.5	0.65	0.59	0.63	0.61	0.7	0.65	0.7	0.66	0.67	0.66
AF026292 [38720_at(496, 251) ]	1.44	1.53	1.78	1.49	1.81	1.64	1.45	2.02	1.92	1.8	1.71	2.05	1.69	1.75	1.17	1.91	1.62	1.43	1.24	2.22	1.21	1.59	2.23	1.83	1.64	1.1	1.81	1.61	0.95	1.81	1.73	2.1	1.63	1.37	1.5	1.32	1.75	1.7	1.54	1.51	2.32	2.21	2	1.66	1.98	1.92	1.78	1.82	2.24
AF070530 [35230_at(444, 297) ]	0.55	0.56	0.54	0.48	0.54	0.58	0.64	0.55	0.64	0.53	0.52	0.56	0.52	0.5	0.55	0.52	0.59	0.61	0.64	0.61	0.66	0.59	0.59	0.65	0.5	0.52	0.58	0.58	0.53	0.46	0.68	0.52	0.6	0.63	0.52	0.65	0.58	0.61	0.54	0.53	0.58	0.58	0.55	0.66	0.61	0.61	0.53	0.64	0.66
U15131 [37746_r_at(327, 143) ]	1.53	1.64	1.59	1.52	1.53	1.51	1.57	1.66	1.56	1.45	1.6	1.32	1.46	1.42	1.52	1.5	1.53	1.59	1.55	1.55	1.4	1.37	1.27	1.37	1.52	1.71	1.29	1.35	1.33	1.45	1.47	1.47	1.44	1.45	1.53	1.4	1.57	1.57	1.64	1.54	1.51	1.41	1.41	1.46	1.33	1.44	1.44	1.47	1.47
L13210 [37754_at(543, 379) ]	1.56	2	2.02	2.19	1.71	1.88	1.85	2.05	1.94	0.75	2.36	2.59	2.22	1.84	1.34	1.65	1.82	1.66	1.9	2.15	1.78	1.87	2.34	1.83	2.08	2	1.86	1.75	1.32	1.59	2.3	2.31	2.07	1.79	1.81	1.55	1.98	1.91	1.83	1.97	2.03	2.23	1.82	1.33	1.26	1.23	1.23	2.22	2.51
M30185 [40741_at(621, 219) ]	2.05	1.94	1.75	1.65	2.4	2.2	2.18	1.71	1.98	1.84	1.75	1.58	1.62	1.96	1.77	1.48	2.22	1.93	2.07	2.04	2.14	2.08	2.04	2.02	1.95	1.81	1.89	1.73	1.96	1.47	1.88	1.8	1.77	1.97	1.65	2.05	1.91	2.14	1.84	1.89	2.22	2.21	2.14	2.03	2.12	2.19	1.79	2.1	2.16
L38941 [33657_at(607, 47) ]	2.76	2.74	2.36	2.41	1.95	2.6	2.7	2.47	2.49	1.93	2.24	2.71	2.63	2.49	2.81	2.41	2.52	2.46	2.82	2.47	2.57	2.66	2.63	2.31	2.26	2.54	2.4	2.49	2.26	2.36	2.41	2.35	2.35	1.82	2.33	2.54	2.78	2.76	2.58	2.54	2.54	2.45	2	2.28	2.14	2.08	2.57	2.16	2.48
U47926 [39973_at(347, 557) ]	1.25	1.32	1.2	1.19	1.06	1.27	1.23	1.19	1.43	1.11	1.22	1.24	1.2	1.32	1.26	1.3	1.34	1.24	1.33	1.16	1.29	1.19	1.34	1.24	1.23	1.31	1.2	1.21	1.12	1.37	1.39	1.24	1.35	1.1	1.22	1.16	1.21	1.14	1.18	1.16	1.37	1.23	1.32	1.43	1.28	1.31	1.21	1.45	1.45
AF089750 [40635_at(511, 133) ]	1.25	1.42	1.32	1.4	0.87	0.98	0.99	1.16	1.27	0.75	1.58	1.63	1.61	1.33	1.16	1.31	1.25	1.16	1.22	1.36	1.3	1	1.42	0.88	1.32	1.19	1.22	1.28	1.23	1.64	1.37	1.31	1.15	0.71	0.99	0.84	1.04	0.95	1.05	0.97	1.33	1.41	1.26	1.12	1.23	1.12	0.98	0.92	1.26
M73554 [2020_at(370, 431) ]	0.74	0.91	0.83	0.73	0.69	0.86	0.82	0.81	0.7	0.72	0.74	0.98	0.82	0.76	0.87	0.87	1.01	1.09	1.25	0.9	0.8	0.77	0.97	0.98	0.92	0.86	0.63	0.65	0.84	0.75	0.84	0.82	0.64	0.63	0.75	0.81	0.99	0.92	0.67	0.69	1.24	1.27	1.12	1.26	1.09	1.04	0.87	0.87	1.18
M63138 [239_at(613, 173) ]	4.83	4.71	4.31	4.55	2.96	4.17	4.79	5.68	4.97	2.87	4.56	4.72	4.99	4.77	4.32	4.61	4.88	4.37	4.75	5.53	4.72	3.91	5.58	5.64	4.83	4.12	5.04	5.13	4.47	4.58	4.73	5.1	5.08	3.61	4.27	3.58	4.88	4.84	4.83	4.07	4.96	4.48	4.54	4.21	3.64	3.82	5.28	3.65	4.33
U15131 [37746_r_at(52, 379) ]	1.7	1.97	1.73	1.76	1.46	1.71	1.54	1.76	1.67	1.59	1.66	1.75	1.85	1.64	1.96	1.71	1.7	2.07	1.8	1.68	1.79	1.73	1.84	1.68	1.6	1.76	1.57	1.44	1.6	1.75	1.95	1.82	1.4	1.66	1.65	1.75	1.87	1.79	1.54	1.66	1.67	1.61	1.63	1.7	1.71	1.66	1.61	1.55	1.6
M33146 [38700_at(58, 563) ]	0.94	1.1	0.94	0.9	0.87	1.05	1.08	1.14	0.92	0.65	1.1	0.99	0.96	0.78	1.01	0.99	0.85	0.89	0.98	0.82	0.9	0.93	1.18	0.93	0.95	0.82	1.04	0.9	0.71	0.97	1.62	1.09	0.75	0.8	0.82	0.84	0.93	0.94	0.9	0.79	0.95	1.04	0.94	1.04	0.92	0.82	0.92	1.03	1.18
M13932 [34593_g_at(557, 165) ]	3.09	3.36	3.16	2.9	2.42	3.03	2.97	3.88	3.41	2.13	3.23	3.52	3.42	3.24	3.8	3.35	3.26	3.34	3.75	3.84	3.08	1.37	3.61	3.12	3.1	3.16	3.54	3.22	2.7	3.51	3.17	3.62	2.96	2.42	2.96	2.2	3.67	3.34	3.23	2.92	3.22	3.23	2.84	2.85	2.56	2.78	3.15	2.88	3.14
M13932 [34593_g_at(260, 31) ]	4.37	5.88	5.11	4.54	3.07	4.8	5.67	5.63	4.18	2.75	4.81	5.07	4.78	4.23	5.96	4.79	4.43	5.11	6.41	5.45	6.18	4.33	5.67	4.07	4.6	5.08	4.54	4.3	3.71	3.68	4.69	5.45	3.97	3.48	4.91	4.45	5.93	5.28	4.56	4.64	4.77	5.48	4.12	4.64	3.79	4.21	5.05	4.59	4.45
J04182 [39758_f_at(324, 345) ]	2.5	2.33	2.52	2.4	2	2.38	2.34	2.73	2.42	2.12	2.27	2.34	2.22	2.32	3.3	2.46	2.2	2.5	2.72	2.54	2.72	2.27	2.62	2.07	2.31	2.51	2.23	2.33	2.19	2.49	2.38	2.53	1.94	2.04	2.36	2.35	2.43	2.31	2.21	2.31	2.21	2.27	2.21	2.23	1.88	2.33	2.24	2.03	2.25
J02871 [1667_s_at(360, 477) ]	0.5	0.53	0.49	0.49	0.55	0.6	0.61	0.52	0.49	0.51	0.49	0.54	0.57	0.49	0.57	0.51	0.62	0.72	0.62	0.57	0.55	0.53	0.74	0.74	0.54	0.58	0.61	0.6	0.53	0.44	0.57	0.5	0.5	0.54	0.46	0.61	0.73	0.71	0.6	0.63	0.55	0.56	0.56	0.53	0.5	0.51	0.57	0.56	0.56
U58917 [36229_at(545, 597) ]	0.75	0.79	0.7	0.73	0.59	0.68	0.67	0.8	0.73	0.72	0.7	0.8	0.84	0.83	0.94	0.88	0.89	0.85	0.8	0.89	0.77	0.8	0.76	0.81	0.8	0.75	0.79	0.84	0.77	0.7	0.83	0.8	0.81	0.72	0.7	0.85	0.78	0.81	0.71	0.62	0.88	0.74	0.78	0.77	0.7	0.67	0.75	0.69	0.68
U14972 [31568_at(85, 9) ]	2.23	2.77	2.34	2.26	2.01	2.06	2.23	2.73	2.23	2.08	2.53	2.49	2.31	2.17	2.68	2.35	2.26	2.21	2.82	2.79	2.23	2.49	2.51	2.18	2.2	2.49	2.24	2.29	2.03	2.26	2.28	2.58	2.12	2.11	2.46	2.19	2.58	2.39	2.33	2.49	2.12	2.24	2.09	2.14	2.19	2.16	2.11	2.39	2.41
M17733 [31557_at(45, 93) ]	1.86	2.18	1.82	1.83	1.41	1.49	1.75	1.98	1.7	1.04	1.84	1.83	2.01	1.76	1.93	1.63	1.74	1.77	1.89	1.7	1.75	1.81	1.47	1.46	1.64	1.66	1.86	1.76	1.61	1.82	1.82	1.94	1.6	1.58	1.71	1.76	1.95	1.9	1.73	1.88	1.76	1.78	1.65	1.52	1.56	1.45	1.88	1.73	1.81
AB028972 [41268_g_at(287, 269) ]	0.68	0.77	0.63	0.59	0.75	0.7	0.79	0.73	0.66	0.63	0.67	0.78	0.7	0.68	0.58	0.67	0.8	0.81	0.81	0.72	0.81	0.75	1.08	0.97	0.73	0.66	0.74	0.69	0.62	0.68	0.93	0.85	0.72	0.7	0.6	0.72	0.76	0.71	0.72	0.63	0.78	0.78	0.66	0.87	0.79	0.79	0.81	0.92	1.01
M17886 [31957_r_at(11, 95) ]	2.53	2.82	2.3	2.36	1.89	2.59	2.31	3.01	2.47	1.8	2.98	2.58	2.63	2.53	2.73	2.38	2.19	2.49	3.13	2.95	2.6	2.53	2.83	2.37	2.47	2.7	2.59	2.6	2.36	2.4	2.57	2.59	2.62	2.18	2.92	2.74	2.65	2.58	2.61	2.6	2.2	2.32	2.24	2.21	2.05	2.25	2.62	2.21	2.21
M81141 [36773_f_at(59, 225) ]	1.35	1.41	1.19	1.25	0.78	0.78	1.29	1.96	1.26	0.72	1.41	1.44	1.09	1.35	0.92	1.08	1.33	1.39	1.36	2.01	0.96	1	0.8	0.96	1.34	1.15	1.17	0.95	1.09	1.31	1.03	1.23	1.42	1.08	2.04	1.32	1.15	1	2.1	2.06	1.52	1.48	1.47	1.07	1.03	0.89	1.82	1.6	2.27
AJ002308 [34885_at(57, 481) ]	2.35	2.45	1.99	1.71	1.75	2.22	2.16	2.15	1.97	1.46	1.98	2.29	2.12	2.23	2.2	2.35	1.74	2.09	2.28	2.24	2.58	2.19	2.23	2.14	2.13	2.54	2.23	2.1	1.89	2.08	2.27	2.14	1.94	2.03	1.97	2.33	2.24	2.15	2.15	2.28	2.36	2.17	2.05	1.97	2.01	2.04	2.16	2.03	2.34
X61123 [37294_at(557, 213) ]	0.92	0.93	0.77	0.94	0.93	0.91	1.16	1.38	1.05	0.9	0.66	0.76	0.74	0.83	0.81	0.92	1.17	1.14	0.98	1.14	0.86	0.89	1.11	1.09	0.73	0.56	1.22	1.02	0.89	1.05	1.02	1.21	0.74	0.64	0.85	0.86	0.88	0.88	0.89	1.08	0.72	0.81	0.69	0.9	0.88	0.86	0.89	0.87	1.12
M29548 [40887_g_at(458, 423) ]	7.88	6.54	5.55	5.32	3.81	6.27	5.78	7.24	5.16	3.99	6.09	6.5	6.52	5.95	7.37	6.71	6	6.7	8.88	5.66	6.41	5.98	8.4	5.89	7.28	6.74	6.15	6.81	5.44	5.51	5.18	7.24	4.8	4.54	6.1	7.81	7.12	5.91	7.55	4.96	5.42	5.13	4.89	4.78	4.27	5.56	5.65	3.82	5.09
L13210 [37754_at(211, 483) ]	0.84	1.02	1.11	1.1	0.91	1.02	0.93	1.19	1.04	0.32	1.45	1.41	1.16	0.89	0.74	0.91	0.93	0.9	1.08	1.19	0.98	1	1.32	1.02	1.13	1.13	0.98	0.86	0.64	1.02	1.49	1.24	1.19	1.13	1.02	0.83	1.05	1.03	0.92	1.15	1.13	1.12	1.02	0.69	0.69	0.6	0.65	1.2	1.49
U58048 [41773_at(182, 359) ]	0.86	1.05	0.87	0.94	0.74	0.84	0.82	0.91	0.88	0.69	0.94	1.05	0.89	0.83	0.82	0.73	0.98	1.04	0.88	0.94	0.87	0.83	0.94	0.8	0.88	0.83	0.91	0.86	0.77	0.91	1.04	0.87	0.82	0.81	0.81	0.94	0.87	0.79	0.93	0.91	0.87	0.87	0.73	0.88	0.83	0.77	0.9	0.94	1.03
L18983 [917_g_at(179, 545) ]	0.73	0.85	0.72	0.71	0.8	0.79	0.9	0.69	0.65	0.72	0.73	0.71	0.78	0.68	0.55	0.55	0.77	0.71	0.71	0.57	0.74	0.74	0.7	0.73	0.75	0.68	0.62	0.57	0.63	0.66	0.79	0.58	0.69	0.76	0.59	0.72	0.72	0.73	0.73	0.69	0.67	0.78	0.67	0.78	0.78	0.74	0.75	0.71	0.74
M64716 [31573_at(292, 127) ]	1.77	1.86	1.41	1.63	1.12	1.39	1.5	1.55	1.49	1.27	1.62	2.07	1.38	1.6	1.64	1.42	1.89	2	1.46	1.83	1.32	1.5	1.57	1.21	1.43	1.55	1.71	1.41	1.47	1.69	1.42	1.36	1.5	1.06	1.41	0.96	1.54	1.64	1.51	1.42	1.13	1.2	1.2	1.46	1.4	1.26	1.54	1.3	1.6
M64241 [2016_s_at(357, 523) ]	2.19	2.49	1.8	1.93	1.72	2.25	2.62	2.1	1.81	1.76	1.94	2.01	2.33	1.9	2.3	2.13	1.97	2	2.86	2.21	2.41	2.06	2.44	1.9	1.8	1.98	1.91	1.92	1.98	1.84	2.3	2	1.83	1.98	1.9	2.58	2.27	2.27	2.07	1.82	2.29	1.85	1.8	2.02	1.87	2.07	2.29	1.91	2.05
U61837 [38613_at(141, 189) ]	1.74	1.71	1.75	1.72	1.71	1.47	1.98	1.78	1.82	1.58	1.58	1.96	1.8	1.86	1.74	2.03	1.73	1.95	1.67	1.89	1.68	1.7	1.93	1.75	1.76	1.86	1.89	1.79	1.84	1.75	1.99	1.87	1.67	1.72	1.84	1.73	1.69	1.9	1.74	1.81	1.97	1.81	1.83	1.79	1.73	1.86	1.87	1.75	1.88
M94345 [38391_at(523, 7) ]	1.85	1.8	2.06	2.51	1.78	1.98	2.39	2.34	1.87	1.71	2.53	2.01	1.87	1.68	2.05	2.05	1.91	1.98	1.94	1.78	2.02	1.99	1.92	1.58	2.07	1.99	1.63	1.74	1.74	1.96	1.7	1.75	2.05	1.76	1.9	1.9	2.04	2.17	1.79	1.79	1.71	1.71	1.52	1.67	1.68	1.63	1.93	1.68	1.92
AB007867 [33783_at(140, 295) ]	0.65	0.71	0.62	0.7	0.52	0.6	0.55	0.61	0.64	0.62	0.62	0.65	0.76	0.66	0.72	0.71	0.67	0.81	0.73	0.71	0.69	0.66	0.61	0.84	0.65	0.61	0.71	0.65	0.66	0.65	0.78	0.69	0.68	0.58	0.63	0.65	0.78	0.66	0.77	0.68	0.71	0.79	0.64	0.62	0.66	0.6	0.68	0.62	0.69
M26252 [32378_at(72, 89) ]	1.75	1.87	1.62	1.28	1.6	1.78	1.63	2.74	1.78	1.51	1.88	2.32	1.77	1.51	2.22	2.4	2.33	2.56	1.94	2.09	2.38	2.22	2.53	1.88	1.85	1.8	2.26	2.17	1.3	1.42	2.01	2.47	2.07	1.61	1.58	1.19	1.76	1.57	1.49	1.41	1.56	1.86	1.56	2.04	1.92	1.81	1.87	1.88	2.21
U14971 [31511_at(545, 591) ]	1.95	1.98	1.5	1.57	1.48	1.73	1.97	1.85	1.76	1.56	1.75	1.83	1.7	1.71	1.8	1.81	1.57	1.74	1.97	1.84	1.61	1.63	2	1.63	1.67	1.77	1.59	1.42	1.59	1.82	2.11	2	1.84	1.47	1.68	1.67	1.78	1.73	1.67	1.65	1.7	1.69	1.67	1.64	1.67	1.68	1.64	1.64	1.77
M22919 [33994_g_at(220, 215) ]	2.15	2.25	2.01	1.9	1.69	2.05	2.29	2.29	2.13	1.73	2.18	2.21	2.06	2.1	2.14	2.13	1.79	1.95	2.09	2.28	2.18	1.99	2.39	1.84	1.91	2.08	2.07	2.05	1.93	2.03	2.12	2.08	1.92	1.72	2.31	2.11	2.02	2.2	2.11	2.21	1.92	1.83	1.87	1.75	1.67	1.68	2.02	1.77	1.86
U83411 [37248_at(429, 337) ]	3.28	2.65	3.54	3.39	3.55	3.62	3.9	3.26	2.93	2.69	2.68	2.71	2.74	2.72	2.42	2.99	2.66	2.68	2.76	2.52	2.49	2.5	2.71	2.49	3.45	3.07	2.65	2.63	2.61	3.18	2.59	2.41	2.71	2.75	2.77	2.57	3.14	3.49	3.21	3.26	2.62	2.78	2.56	2.88	2.86	2.89	3.26	2.69	2.92
X05299 [37931_at(104, 279) ]	0.5	0.46	0.39	0.41	0.4	0.44	0.5	0.42	0.53	0.4	0.37	0.48	0.41	0.45	0.38	0.42	0.58	0.52	0.49	0.47	0.43	0.41	0.38	0.45	0.41	0.36	0.38	0.4	0.41	0.48	0.53	0.38	0.45	0.43	0.45	0.53	0.46	0.48	0.52	0.5	0.45	0.48	0.42	0.47	0.42	0.44	0.43	0.5	0.51
AF017307 [40445_at(3, 35) ]	1.69	1.38	1.4	1.35	1.48	1.41	1.26	1.27	1.71	1.51	1.29	1.37	1.61	1.56	1.46	1.78	1.15	1.17	1.56	1.84	1.4	1.53	1.36	1.3	1.5	1.55	1.43	1.31	1.77	1.66	1.63	1.67	1.37	1.02	1.59	1.36	1.51	1.45	1.63	1.47	1.75	2.1	1.76	1.63	1.44	1.47	1.14	1.58	1.58
AB024327 [34402_at(406, 21) ]	1.79	1.97	1.75	1.77	1.46	1.47	1.68	1.95	1.8	1.7	1.51	2.09	1.34	1.38	1.91	1.81	1.65	1.73	1.5	1.4	1.72	1.52	1.92	1.68	1.43	1.08	2.04	1.79	1.37	1.66	1.7	1.97	1.86	1.58	1.57	1.43	1.42	1.4	1.39	1.35	1.91	1.98	1.5	1.82	1.75	1.85	1.74	1.36	1.76
U15131 [37746_r_at(50, 249) ]	2.64	2.47	2.43	2.54	2.03	2.33	2.42	2.76	2.47	1.96	2.2	2.6	2.5	2.49	2.6	2.21	2.08	2.12	2.09	2.3	2.22	2.12	2.53	2.18	2.25	2.33	2.64	2.4	2.14	2.32	2.44	2.37	2.41	2	2.53	2.25	2.28	2.43	2.37	2.52	2.27	2.25	2.19	1.97	1.93	2.05	2.4	2.07	2.2
M21302 [36734_at(91, 151) ]	0.66	0.75	0.64	0.72	0.63	0.61	0.64	0.76	0.63	0.6	0.84	0.82	0.76	0.72	0.71	0.66	0.68	0.72	0.78	0.81	0.71	0.65	0.66	0.72	0.84	0.79	0.77	0.78	0.73	0.76	0.82	0.72	0.67	0.63	0.74	0.78	0.74	0.74	0.7	0.88	0.69	0.74	0.62	0.7	0.6	0.63	0.66	0.64	0.69
M21302 [36734_at(164, 19) ]	1.44	1.34	1.41	1.41	1.53	1.55	1.5	1.4	1.5	1.48	1.5	1.46	1.39	1.37	1.3	1.36	1.87	1.43	1.46	1.36	1.52	1.5	1.3	1.49	1.5	1.47	1.44	1.48	1.35	1.28	1.53	1.35	1.55	1.42	1.47	1.39	1.45	1.51	1.41	1.53	1.54	1.51	1.63	1.6	1.48	1.56	1.47	1.56	1.58
Z12962 [32466_at(57, 369) ]	3.17	3.13	2.87	2.92	2.35	3.23	3.57	3.43	2.87	2.23	3.64	2.97	3.42	2.78	3.31	2.89	2.58	2.72	3.4	3.64	3.24	3.19	3.52	2.66	2.59	2.94	2.84	3.18	2.73	2.88	3.01	2.97	2.71	2.42	3.38	3.61	3.57	3.32	3.52	2.67	2.9	2.48	2.5	2.58	2.57	2.66	3.09	2.72	2.85
X55954 [32395_r_at(131, 3) ]	4.56	4.93	4.41	4.4	2.79	4.1	4.32	5.33	3.67	2.33	4.67	4.62	4.81	3.64	4.82	4.2	3.81	4.28	4.73	5.19	4.78	4.51	5.16	3.36	3.88	4.68	3.98	4.05	3.79	3.87	3.82	4.77	3.47	3.55	4.39	4.56	4.78	4.31	5.06	4.06	3.39	3.83	2.96	3.23	3.35	3.55	4.33	3.13	3.27
X80822 [33614_at(112, 361) ]	1.15	1.31	0.98	1.22	0.9	1	1.11	1.12	1.11	1.17	1.2	0.99	1.14	1.06	1.07	0.99	0.98	1.07	1.14	1.06	0.84	0.87	0.87	0.75	1.04	0.97	0.77	0.87	1.07	1.16	0.96	0.93	0.85	0.8	0.88	0.8	1.05	1.04	0.98	0.95	0.94	1.03	0.87	1.06	0.98	0.94	0.91	0.97	1.24
AB009398 [32211_at(365, 597) ]	0.77	0.74	0.72	0.74	0.73	0.76	0.83	0.87	0.78	0.77	0.8	0.84	0.74	0.68	0.72	0.73	0.82	0.86	0.79	0.81	0.79	0.84	0.84	0.79	0.86	0.78	0.77	0.8	0.72	0.72	0.88	0.88	0.79	0.81	0.82	0.82	0.76	0.71	0.76	0.79	0.95	0.81	0.8	0.85	0.85	0.77	0.72	0.9	0.99
U19345 [33793_at(286, 375) ]	0.69	0.76	0.65	0.69	0.57	0.66	0.76	0.64	0.85	0.56	0.63	0.68	0.68	0.64	0.59	0.6	0.63	0.72	0.72	0.66	0.79	0.67	0.67	0.81	0.72	0.74	0.61	0.65	0.65	0.75	0.71	0.63	0.58	0.67	0.59	0.77	0.79	0.97	0.79	0.76	0.6	0.61	0.62	0.7	0.55	0.62	0.58	0.56	0.6
AB015202 [41602_at(584, 89) ]	1.13	1.16	1.13	1.16	1.27	1.45	1.38	1.3	1.21	1.33	1.29	1.37	1.39	1.35	1.34	1.08	1.32	1.05	1	1.26	1.34	1.21	1.23	1.43	1.3	1.22	1.27	1.24	1.1	1.09	1.35	1.42	1.04	1.02	1.32	1.24	1.52	1.54	1.28	1.26	1.69	1.62	1.63	1.43	1.48	1.31	1.17	1.65	1.74
L05092 [41178_at(364, 239) ]	3.75	3.88	3.52	3.15	2.82	4.38	3.94	4.66	3.35	2.89	3.45	3.62	3.31	3.34	4.49	3.74	3.54	4.04	4.48	4.56	4.36	3.81	4.14	3.61	3.21	4.18	3.94	3.89	3.4	3.23	3.45	4.1	3.73	3.25	4.15	4.71	4.01	3.96	4.21	3.5	4.06	4.24	3.57	3.7	3.15	3.92	3.83	3.33	3.4
X80754 [37664_at(55, 71) ]	1.94	1.61	1.6	1.62	1.94	2.18	2.24	2.19	1.89	1.86	1.78	1.79	1.94	1.91	1.63	2.01	1.95	2.04	2.29	1.99	1.99	1.85	1.9	1.98	2.17	1.87	1.85	1.61	1.88	1.6	1.92	1.71	1.76	1.72	1.67	2.04	2.31	2.27	1.89	1.94	2.24	2.01	1.95	1.99	1.86	1.92	1.92	2.25	2.55
X96484 [40234_at(67, 567) ]	0.28	0.35	0.33	0.38	0.32	0.4	0.39	0.33	0.29	0.28	0.29	0.26	0.39	0.28	0.32	0.32	0.31	0.29	0.33	0.28	0.39	0.31	0.25	0.32	0.31	0.33	0.24	0.31	0.26	0.24	0.43	0.33	0.31	0.33	0.27	0.36	0.38	0.45	0.31	0.46	0.34	0.31	0.3	0.33	0.3	0.29	0.33	0.28	0.28
U84763 [34421_g_at(427, 29) ]	0.54	0.66	0.58	0.74	0.51	0.66	0.68	0.62	0.57	0.47	0.55	0.57	0.55	0.52	0.52	0.48	0.57	0.53	0.78	0.62	0.73	0.54	0.53	0.58	0.48	0.53	0.53	0.53	0.5	0.58	0.64	0.54	0.63	0.64	0.57	0.57	0.65	0.6	0.78	0.69	0.63	0.59	0.57	0.54	0.45	0.48	0.6	0.58	0.56
U14972 [31568_at(49, 185) ]	4.44	4.96	4.36	3.67	2.52	2.99	3.9	4.58	5.24	3.91	3.17	5.93	3.96	4.63	4.88	5.86	4.02	4.08	5.08	5.37	3.59	3.59	4.62	3.79	3.48	3.48	4.61	3.61	4.42	5.82	4.51	5.65	3.58	2.26	3.14	2.82	5.03	5.11	4.44	3.7	5.2	4.81	4.18	3.91	4.06	3.6	4.29	3.05	4.84
AL050254 [35337_at(470, 283) ]	1.81	1.74	1.81	1.79	1.63	2.17	1.86	1.91	1.8	1.62	1.67	1.7	1.82	1.69	1.79	1.79	1.87	1.98	2.34	1.81	2.09	1.96	1.87	1.82	1.81	1.85	1.72	1.72	1.78	1.67	1.98	1.98	1.72	1.58	1.77	2.05	1.9	1.99	1.8	1.6	1.99	1.93	1.88	1.82	1.87	1.85	1.83	1.81	2.13
X96484 [40234_at(17, 579) ]	1.04	1.03	1.08	1.11	1.18	1.32	1.22	1.13	0.96	0.86	1.01	0.92	1.12	1	0.93	1.04	1.07	1	1.15	1.03	1.14	1.08	1.04	1.08	1.09	1.02	1.03	1.03	0.97	0.78	1.17	1.04	1.09	1.16	0.98	1.18	1.02	1.19	1.1	1.24	1.49	1.19	1.09	1.24	1.02	0.68	1.19	1.29	1.26
X56932 [35119_at(112, 319) ]	2.36	2.96	2.22	2.37	1.76	2.25	2.17	2.96	2.41	2.05	2.51	2.48	2.98	2.07	2.86	2.48	2.14	2.36	2.65	2.6	1.91	2.06	2.41	1.87	2.07	2.03	1.72	1.93	1.94	2.34	2.45	2.77	2.27	1.74	2.17	1.7	2.35	2.46	2.26	2.02	1.99	2.08	1.96	2	1.69	1.73	2.26	1.88	2.41
AB009010 [32334_f_at(20, 223) ]	4.04	4.32	3.51	3.61	2.87	3.6	4.12	4.81	3.76	3.48	3.61	4.74	4.39	3.82	3.78	3.9	3.78	4.19	4.6	3.37	3.88	3.56	4.36	3.47	3.94	3.64	3.4	4.06	3.73	3.37	3.76	4	3.68	2.84	4.09	3.92	4.31	4.21	4.27	3.37	3.94	4.18	3.48	3.59	3.21	3.47	4	3.12	4.69
U89606 [35714_at(187, 379) ]	1.38	1.58	1.06	1.21	1.13	1.25	1.23	1.57	1.07	0.67	1.15	1.57	1.36	1.15	0.86	0.99	1.32	1.43	0.98	1.13	1.35	1.25	1.28	1.13	1.3	1.34	1.22	0.89	0.93	1.15	1.18	1.2	1.5	1.2	0.85	0.81	1.25	1.28	1.24	1.25	1.02	1.03	0.94	1.25	1.17	1.1	1.15	1.17	1.47
Y08976 [31685_at(527, 149) ]	1.72	1.73	0.96	1.13	1.35	1.8	0.94	1.14	1.93	2.5	2.38	1.71	1.97	2.14	2.57	2.54	2.48	2.27	2.18	2.53	2.33	1.54	2.43	2	1.97	1.52	2.35	2.13	2.34	1.3	1.87	2.06	1.75	2.44	1.58	2.34	1.21	1.17	1.47	1.25	2.18	2.02	2.04	1.77	1.95	1.96	1.55	2.09	2.1
AB020688 [37771_at(573, 399) ]	1.37	1.58	1.34	1.51	1.26	1.38	1.42	1.42	1.32	1.34	1.32	1.32	1.49	1.39	1.81	1.48	1.15	1.38	1.6	1.6	1.35	1.31	1.51	1.35	1.32	1.52	1.45	1.49	1.61	1.5	1.44	1.57	1.39	1.32	1.5	1.43	1.44	1.53	1.59	1.6	1.47	1.43	1.4	1.33	1.29	1.36	1.41	1.35	1.46
D23661 [33656_at(176, 255) ]	5.09	4.55	4.62	3.69	4.19	5.58	4.69	5.65	3.44	3.78	4.56	5.02	4.94	4.22	5.49	5.31	4.58	5.23	5.74	5.56	5.29	5.56	5.09	4.05	4.97	5.12	4.97	5.64	4.3	3.86	4.93	5.26	4.41	4.36	5.45	4.98	5.56	5.16	4.87	4.71	4.66	4.7	4.3	4.7	4	4.98	4.91	3.96	3.95
M65199 [1092_at(300, 407) ]	0.38	0.47	0.35	0.38	0.36	0.42	0.42	0.32	0.38	0.39	0.39	0.41	0.41	0.45	0.39	0.38	0.43	0.42	0.39	0.36	0.45	0.37	0.37	0.44	0.35	0.38	0.4	0.39	0.4	0.37	0.49	0.38	0.41	0.44	0.4	0.48	0.44	0.45	0.37	0.42	0.41	0.41	0.4	0.42	0.34	0.37	0.41	0.38	0.4
M29548 [40887_g_at(578, 249) ]	2.09	2.1	1.94	1.93	1.79	2.31	2.06	2.43	1.91	1.63	2.52	2.1	2.49	1.97	2.32	2.07	1.94	1.87	2.11	2.53	2.09	2.19	2.56	2.15	2.34	2.43	2.18	2.58	1.99	2.28	2.19	2.26	2.16	1.85	2.35	2.3	2.03	2.16	2.21	1.82	1.91	1.83	1.78	1.85	1.76	1.92	2.31	1.72	1.79
U41635 [36996_at(46, 415) ]	2.79	2.87	2.67	2.69	2.27	2.74	3.04	2.92	2.26	2.1	2.47	2.97	2.45	2.59	2.36	2.51	2.4	2.55	2.83	3.03	2.8	2.68	2.95	2.92	2.36	2.08	2.83	2.47	2.27	2.27	3.54	2.72	2.25	2.3	2.28	2.71	2.73	2.63	2.69	2.5	2.75	2.93	2.36	2.7	2.58	2.49	2.71	2.67	2.86
L19559 [37228_at(481, 41) ]	0.82	0.77	0.77	0.82	0.69	0.69	0.77	0.79	0.76	0.64	0.77	0.76	0.72	0.71	0.74	0.73	0.74	0.74	0.77	0.71	0.71	0.71	0.67	0.64	0.68	0.7	0.66	0.66	0.71	0.76	0.68	0.69	0.81	0.81	0.69	0.73	0.79	0.78	0.75	0.8	0.68	0.65	0.67	0.7	0.62	0.69	0.76	0.71	0.73
L47208 [32356_at(304, 47) ]	1.9	2.01	1.86	1.71	1.73	1.82	1.89	1.87	2.02	1.93	2.08	2.1	1.93	1.97	1.99	1.89	1.82	1.76	2.02	1.74	1.83	1.8	1.83	1.74	1.81	1.74	1.9	1.91	1.74	2.02	2.07	1.93	1.83	1.75	1.85	1.71	1.86	1.92	1.79	1.77	1.81	1.81	1.65	1.81	1.7	1.79	1.82	1.81	1.9
AF035279 [41677_at(9, 343) ]	0.6	0.71	0.55	0.54	0.72	0.64	0.68	0.55	0.63	0.62	0.52	0.58	0.59	0.63	0.53	0.52	0.69	0.64	0.7	0.6	0.64	0.59	0.59	0.69	0.59	0.47	0.59	0.51	0.53	0.56	0.64	0.54	0.68	0.7	0.55	0.66	0.6	0.63	0.61	0.62	0.71	0.68	0.61	0.78	0.71	0.75	0.66	0.76	0.75
AF016266 [34892_at(602, 357) ]	1.7	1.77	1.6	1.76	1.68	1.92	2.06	1.63	1.6	1.53	1.57	1.65	1.61	1.98	1.76	1.83	1.7	1.68	1.93	1.59	1.78	1.76	1.78	1.74	1.82	1.68	1.68	1.6	1.76	1.59	1.86	1.72	1.79	1.58	1.72	1.75	1.66	1.78	1.6	1.47	1.98	1.75	1.65	1.82	1.66	1.74	1.72	1.64	1.82
M29548 [40887_g_at(319, 623) ]	4.18	4.07	3.45	4.33	3.06	3.84	3.39	5.44	3.29	2.9	4.59	3.31	5.21	3.51	4.1	4.19	3.18	3.49	4.77	4.91	4.08	4.23	5.09	3.25	4.78	5.41	3.53	5.72	3.69	3.57	3.22	4.2	4.01	3.26	4.72	4.64	3.85	3.8	3.93	3.43	3.37	2.84	2.91	2.59	2.69	3.31	4.55	2.8	2.76
L06499 [31962_at(290, 593) ]	1.95	2.1	1.63	1.66	1.62	2.08	2.03	2.28	1.67	1.49	1.69	1.96	1.96	1.86	2.13	2.09	1.78	2.04	2.51	2.06	2.16	1.89	2.21	1.83	1.76	2.02	1.72	1.82	1.75	1.63	2.24	1.97	1.61	1.58	1.81	2.22	2.19	2.07	1.91	1.69	1.94	1.87	1.71	1.92	1.67	1.87	2.03	1.66	1.92
D63486 [41728_at(259, 83) ]	1.87	1.78	0.77	0.65	1.44	1.75	1.95	1.76	1.54	1.44	1.82	1.88	1.86	1.67	1.98	1.86	1.66	1.61	1.58	1.58	1.67	1.49	1.95	1.86	1.56	1.33	1.74	1.51	1.5	1.33	1.86	1.65	1.79	1.74	1.84	1.79	1.7	1.61	1.67	1.57	1.81	2.03	1.67	1.55	1.42	1.67	1.55	1.58	1.88
U59423 [1325_at(142, 597) ]	0.55	0.6	0.55	0.56	0.53	0.59	0.59	0.62	0.58	0.53	0.57	0.59	0.56	0.51	0.63	0.56	0.59	0.61	0.57	0.58	0.59	0.59	0.61	0.61	0.5	0.52	0.56	0.63	0.55	0.56	0.66	0.55	0.61	0.51	0.59	0.59	0.56	0.57	0.51	0.65	0.55	0.54	0.58	0.54	0.5	0.47	0.57	0.49	0.5
AF109134 [40332_at(389, 123) ]	1.28	1.35	1.49	1.34	1.36	1.23	1.4	1.3	1.33	1.17	1.45	1.21	1.24	1.24	1.25	1.29	1.36	1.37	1.5	1.27	1.47	1.29	1.26	1.22	1.34	1.33	1.27	1.12	1.25	1.4	1.56	1.44	1.31	1.34	1.54	1.25	1.27	1.44	1.43	1.33	1.44	1.22	1.32	1.35	1.25	1.34	1.23	1.43	1.48
U09759 [1238_at(375, 349) ]	1.34	1.32	1.43	1.35	1.33	1.42	1.43	1.44	1.41	1.27	1.38	1.4	1.52	1.4	1.28	1.3	1.34	1.31	1.36	1.42	1.38	1.4	1.32	1.38	1.47	1.31	1.34	1.22	1.35	1.29	1.43	1.46	1.35	1.36	1.39	1.4	1.52	1.47	1.45	1.51	1.68	1.44	1.31	1.5	1.41	1.39	1.36	1.47	1.53
X03342 [32276_at(443, 51) ]	3.69	4.07	3.46	3.2	2.26	3.41	3.95	4.69	3.18	2.19	3.32	4.06	4.12	3.18	4.85	3.12	3.24	3.46	4.22	4.09	4.4	3.05	4.3	3.22	3.17	3.85	3.77	3.22	2.96	3.09	3.5	4.06	3.75	2.6	3.98	3.85	4.03	3.36	3.56	3.33	3.26	3.5	3.05	3.36	2.82	3.23	3.6	2.93	3.36
L13210 [37754_at(191, 259) ]	1.06	1.44	1.43	1.51	1.25	1.5	1.15	1.65	1.52	0.61	1.79	2.08	1.82	1.28	1.32	1.28	1.38	1.5	1.48	1.67	1.3	1.34	1.9	1.49	1.64	1.35	1.46	1.37	0.98	1.27	1.71	1.8	1.6	1.38	1.39	1.2	1.51	1.57	1.37	1.4	1.48	1.65	1.4	1.11	0.97	0.9	1.08	1.99	1.83
AF067575 [41222_at(328, 225) ]	0.74	0.84	0.87	0.76	0.72	0.78	0.75	0.83	0.87	0.66	0.69	0.82	0.83	0.9	0.76	0.8	0.74	0.78	0.86	0.9	0.84	0.82	0.82	0.75	0.86	0.72	1.03	0.93	0.67	0.74	0.83	0.85	0.75	0.78	0.72	0.77	0.84	0.65	0.79	0.83	0.85	0.78	0.81	0.73	0.75	0.69	0.72	0.79	0.88
L06499 [31962_at(232, 61) ]	3.05	2.74	2.89	3.04	2.38	3.1	2.94	4.2	2.96	2.2	3.16	2.93	3.44	2.82	4.37	3.12	2.73	3.17	3.23	3.62	3.08	2.94	3.63	2.69	2.91	3.49	3.19	3.15	2.57	3.02	2.98	3.19	2.53	2.47	3.61	3.55	3.32	3.18	3.19	2.93	3.13	3.22	2.94	2.73	2.49	2.79	3.07	2.81	2.9
M17886 [31957_r_at(423, 415) ]	1.67	1.73	1.5	1.48	1.36	1.46	1.63	1.54	1.52	1.44	1.48	1.64	1.61	1.47	1.61	1.64	1.5	1.64	1.52	1.48	1.45	1.48	1.62	1.36	1.39	1.52	1.48	1.39	1.5	1.47	1.77	1.58	1.38	1.4	1.44	1.41	1.44	1.47	1.46	1.41	1.43	1.47	1.43	1.45	1.43	1.53	1.45	1.48	1.49
M10119 [35083_at(455, 201) ]	4.26	4.12	3.68	3.5	2.58	4.33	3.43	4.41	3.61	2.96	3.96	4.27	4.9	3.28	5.55	4.79	3.24	2.42	5.05	4.66	4.56	4.07	4.26	2.76	3.38	4.62	3.85	4.09	3.66	4.02	3.65	4.42	3.02	2.45	4.16	5.19	5.64	4.67	4.58	3.64	3.39	3.85	3.34	2.93	2.68	3.35	2.84	2.43	3.02
J04080 [40496_at(134, 293) ]	2.93	2.9	2.29	2.5	2.51	2.43	3.1	3.12	2.64	1.6	2.43	2.83	1.64	2.32	2.18	2.77	2.72	3.02	2.91	2.27	2.8	2.68	3.59	2.55	2.76	2.61	3.11	2.89	1.91	2.45	3.08	2.77	2.62	2.34	2.42	2.03	2.13	2.18	2.89	2.47	2.79	2.86	2.64	2.87	2.68	2.73	2.57	2.79	3.01
U15131 [37746_r_at(69, 185) ]	0.85	0.91	0.85	0.81	0.84	0.87	0.9	0.78	0.87	0.81	0.84	0.87	0.77	0.86	0.85	0.78	0.88	0.84	0.87	0.76	0.84	0.81	0.88	0.9	0.86	0.78	0.82	0.72	0.76	0.72	0.91	0.8	0.91	0.87	0.79	0.89	0.91	0.85	0.97	0.91	0.94	0.85	0.82	0.9	0.86	0.81	0.88	0.87	0.93
X55954 [32395_r_at(42, 27) ]	2.02	2.54	2.04	1.84	1.49	1.64	1.93	2.49	2.21	2.03	2.36	2.39	2.26	2.01	2.47	2.1	1.75	2.03	2.3	2.49	1.66	1.81	2.1	1.56	1.84	2.21	2.22	2.13	1.44	2.36	1.92	2.77	2.03	1.7	1.82	1.63	1.88	1.91	2.16	2.03	2.06	1.92	1.64	1.96	1.91	1.78	2.01	1.93	2.19
U66619 [456_at(546, 591) ]	0.35	0.38	0.3	0.39	0.36	0.31	0.46	0.26	0.32	0.29	0.3	0.27	0.29	0.3	0.32	0.31	0.29	0.32	0.35	0.26	0.36	0.3	0.31	0.35	0.26	0.31	0.28	0.29	0.33	0.3	0.33	0.31	0.35	0.38	0.3	0.35	0.28	0.31	0.38	0.4	0.37	0.32	0.33	0.33	0.34	0.32	0.3	0.31	0.3
Z12962 [32466_at(299, 431) ]	4.38	5.47	4.79	4.46	3.22	3.9	3.95	5.85	4.53	3.26	4.34	4.84	4.37	4.18	6.24	5.53	4.35	4.79	5.65	5.25	4.48	4.01	5.53	3.93	5.3	4.72	4.69	4.36	3.68	3.77	3.8	5.45	3.99	3.3	4.87	4.12	4.79	4.04	4.09	4.07	4.35	4.42	4.25	3.89	3.54	3.88	4.26	3.82	4.27
AF074606 [34231_at(468, 159) ]	1.77	1.67	1.53	1.54	1.36	1.51	1.7	1.59	1.42	1.38	1.42	1.52	1.47	1.71	1.49	1.48	1.41	1.61	1.79	1.6	1.66	1.56	1.74	1.52	1.5	1.43	1.67	1.54	1.44	1.4	1.56	1.46	1.39	1.56	1.35	1.57	1.57	1.62	1.67	1.35	1.41	1.53	1.39	1.56	1.54	1.54	1.59	1.55	1.7
D63878 [40281_at(595, 141) ]	1.6	1.57	1.32	1.37	1.31	1.45	1.56	1.65	1.41	1.25	1.77	1.92	1.15	1.38	1.39	1.35	1.52	1.54	1.63	1.52	1.48	1.19	1.67	1.22	1.51	1.34	1.62	1.39	1.26	1.71	1.8	1.62	1.72	1.59	1.58	1.35	1.45	1.26	1.59	1.47	1.59	1.78	1.5	1.69	1.62	1.55	1.25	1.8	2.28
V00599 [151_s_at(638, 303) ]	1.6	1.8	1.72	1.37	0.94	0.92	1.29	1.63	2.26	1.58	1.39	1.78	1.28	1.35	0.9	1.12	1.73	1.64	1.38	1.57	1.14	1.26	1.02	0.77	1.2	1.24	1.12	0.94	1.21	1.84	1.52	1.63	1.38	0.93	1.19	0.86	1.35	1.39	0.96	0.9	1.37	1.41	1.22	1.47	1.51	1.38	1.52	1.23	1.58
M21302 [36734_at(306, 103) ]	0.79	0.81	0.85	0.8	0.75	0.86	1.12	0.87	0.87	0.77	0.79	0.83	0.8	0.79	0.7	0.71	0.86	0.92	0.89	0.86	0.86	0.79	0.78	0.84	0.79	0.71	0.79	0.74	0.72	0.82	0.94	0.73	0.84	0.75	0.73	0.79	0.81	0.86	0.87	0.83	0.85	0.89	0.83	0.88	0.8	0.78	0.85	0.85	1.03
M17885 [31538_at(98, 399) ]	2.97	2.8	2.64	2.7	2.29	2.89	2.83	3.6	2.71	2.01	2.74	2.66	2.94	2.65	3.8	2.62	2.41	2.64	3.54	3.32	2.85	2.5	3.64	2.58	2.88	3.24	2.87	3.12	2.45	2.39	2.64	2.74	2.34	2.45	3.05	2.93	2.75	2.79	3.08	2.77	2.56	2.65	2.52	2.44	2.03	2.49	2.27	2.49	2.55
D50930 [40143_at(126, 493) ]	1.1	0.97	0.91	1.09	1.01	1.28	1.11	1.15	1.16	0.95	0.94	1.21	1.22	1.19	0.99	0.95	1.17	1.11	1.04	1.06	1.06	1.03	1.32	1.32	1.08	0.91	1.2	1.16	1.09	0.78	1.12	0.97	1	1.07	0.99	1.22	1.13	1.16	1.13	1.27	1.41	1.25	1.2	1.14	0.96	1.13	1.31	1.22	1.14
X53777 [32440_at(69, 47) ]	1.74	2.35	1.46	1.44	1.34	1.69	1.76	1.85	1.88	1.46	1.93	1.96	1.98	1.64	2.18	1.89	1.9	1.82	2.02	2.1	1.73	1.8	2	1.71	1.51	1.42	1.79	1.64	1.54	1.8	2.15	2.12	1.65	1.45	1.64	1.39	1.76	1.82	1.79	1.53	1.89	1.78	1.6	1.7	1.59	1.46	2.12	1.67	1.93
M64788 [1251_g_at(137, 605) ]	0.47	0.59	0.49	0.53	0.55	0.49	0.55	0.57	0.47	0.57	0.57	0.5	0.61	0.59	0.49	0.5	0.51	0.53	0.65	0.8	0.5	0.57	0.76	0.65	0.54	0.51	0.66	0.56	0.46	0.57	0.67	0.59	0.75	0.78	0.65	0.58	0.6	0.55	0.58	0.74	0.56	0.57	0.55	0.56	0.5	0.5	0.55	0.59	0.58
U14972 [31568_at(16, 405) ]	5.33	4.47	3.92	4.13	3.02	3.73	4.16	5.07	4.67	3.66	4.06	5.67	4.56	4.74	4.72	5.29	4.16	4.79	4.42	5.6	3.71	4.11	5.17	3.7	3.76	4.24	4.74	4.23	3.97	4.47	5.2	5.54	4.39	2.88	4.42	3.38	4.71	4.67	4.77	3.69	4.71	3.98	3.88	3.78	3.41	3.51	4.93	3.63	4.22
J00140 [37913_at(91, 567) ]	0.74	0.78	0.72	0.83	0.65	0.68	0.63	0.76	0.75	0.6	0.61	0.66	0.66	0.68	0.77	0.68	0.65	0.68	0.61	0.6	0.79	0.63	0.64	0.7	0.72	0.7	0.69	0.77	0.67	0.66	0.65	0.69	0.65	0.67	0.6	0.61	0.73	0.7	0.63	0.87	0.64	0.66	0.63	0.69	0.7	0.68	0.7	0.63	0.65
X06882 [36661_s_at(626, 233) ]	0.51	0.63	0.56	0.55	0.46	0.47	0.58	0.84	0.63	0.45	0.62	0.6	0.6	0.58	0.56	0.46	0.59	0.53	0.53	0.6	0.48	0.43	0.63	0.63	0.52	0.51	0.55	0.51	0.52	0.74	0.6	0.59	0.61	0.55	0.57	0.6	0.49	0.53	0.64	0.61	0.58	0.56	0.55	0.57	0.54	0.56	0.59	0.62	0.68
U96721 [38467_at(347, 181) ]	0.54	0.67	0.52	0.58	0.53	0.59	0.61	0.56	0.56	0.55	0.58	0.56	0.66	0.47	0.54	0.49	0.56	0.73	0.6	0.59	0.75	0.63	0.59	0.63	0.52	0.68	0.55	0.55	0.6	0.58	0.74	0.55	0.57	0.64	0.54	0.6	0.57	0.61	0.59	0.66	0.6	0.54	0.52	0.6	0.53	0.54	0.55	0.56	0.57
M29548 [40887_g_at(465, 311) ]	2.57	2.5	2.39	2.16	1.83	2.4	2.14	3.14	2.35	1.94	2.57	2.35	2.39	2.15	2.94	2.48	2.34	2.54	2.93	2.81	2.46	2.49	2.83	2.3	2.57	2.78	2.23	2.61	2.12	2.18	2.22	2.82	2.07	1.84	2.53	2.83	2.66	2.34	2.61	2.13	2.22	2.2	2.07	2.13	2.15	2.06	2.43	1.88	2.23
AF029750 [41168_at(475, 41) ]	1.85	1.79	1.67	1.73	1.46	1.86	2.03	1.84	1.72	1.06	1.57	1.9	1.49	1.82	1.94	1.72	1.9	2.06	2.03	1.67	1.99	1.71	1.88	1.68	1.64	1.54	1.72	1.79	1.74	1.75	2.16	1.85	1.81	1.49	1.59	1.78	1.86	2.15	1.76	1.75	1.71	1.67	1.55	1.77	1.38	1.62	1.51	1.66	1.85
J04164 [676_g_at(409, 573) ]	3.81	3.86	3.48	3.55	2.46	3.16	3.46	4.61	3.44	3.14	3.86	3.55	3.47	2.89	4.38	3.71	2.9	3.24	4.6	4.55	3	3.13	4.23	3.07	3.34	4.17	3.59	4.01	2.83	3.51	3.11	3.39	2.91	2.97	3.84	4.2	3.67	3.41	4.1	3.09	4.54	3.1	2.96	2.6	2.23	2.75	3.2	2.91	3.07
AB000095 [33448_at(236, 621) ]	1.47	1.44	1.39	1.56	1.64	1.58	1.45	1.64	1.43	1.43	1.45	1.1	1.47	1.47	1.43	1.49	1.35	1.44	1.55	1.61	1.38	1.56	1.69	1.66	1.55	1.54	1.45	1.52	1.59	1.35	1.28	1.36	1.28	1.63	1.5	1.66	1.44	1.47	1.23	1.6	1.76	1.53	1.61	1.68	1.6	1.75	1.45	1.53	1.48
L37127 [1486_at(137, 419) ]	0.55	0.57	0.54	0.53	0.6	0.65	0.62	0.7	0.52	0.63	0.7	0.61	0.65	0.57	0.56	0.6	0.6	0.62	0.63	0.64	0.59	0.65	0.59	0.65	0.61	0.67	0.63	0.62	0.58	0.51	0.64	0.61	0.58	0.58	0.82	0.8	0.63	0.65	0.61	0.6	0.6	0.57	0.57	0.63	0.58	0.56	0.64	0.6	0.66
Y07661 [39112_at(498, 155) ]	1.87	2.05	1.73	1.59	1.5	1.74	2.07	1.75	1.68	1.68	1.54	1.76	1.67	1.73	1.69	1.78	1.72	1.81	1.8	1.66	1.77	1.64	1.74	1.78	1.68	1.76	1.62	1.55	1.73	1.68	1.97	1.71	1.66	1.51	1.47	1.67	1.86	1.99	1.65	1.56	1.83	1.76	1.65	1.81	1.59	1.76	1.73	1.64	1.78
U52522 [36193_at(538, 79) ]	2.53	2.09	2.65	2.23	2.35	2.7	2.67	2.28	3.02	2.75	1.81	2.57	1.81	2.34	2.5	2.69	2.68	2.35	2.41	2.11	2.36	1.55	2.44	2.52	2.09	2.09	2.66	1.96	2.46	1.75	2.64	2.67	2.56	2.23	2.4	2.29	2.28	2.37	2.26	2.03	2.6	2.66	2.62	2.5	2.72	2.52	2.15	2.47	2.83
Z49148 [33674_at(535, 299) ]	2.09	2.23	2.01	1.84	1.73	1.85	2.15	2.36	1.98	1.74	1.79	2.06	2.24	2.05	2.25	2.15	2.12	2.23	2.33	2.39	1.94	1.96	2.38	2.04	1.91	1.78	2.09	1.94	1.72	1.82	2.22	2.28	2	1.56	1.79	1.35	1.99	1.87	1.87	1.89	2.22	2.11	1.98	2.04	1.83	1.99	1.99	1.89	2.27
D86983 [39327_at(42, 239) ]	1.79	1.68	1.85	1.76	1.92	1.72	1.82	1.88	1.74	1.93	1.96	1.6	2.02	1.63	1.81	1.99	1.6	1.76	1.98	1.85	1.96	1.85	1.49	1.74	1.91	1.86	1.79	1.67	1.69	1.63	1.74	1.63	1.78	1.7	1.89	1.87	1.82	1.86	1.72	1.96	1.98	1.81	2.05	2.06	1.85	1.91	1.61	2.15	2.1
AF053944 [39069_at(162, 453) ]	0.79	0.87	0.69	0.71	0.68	0.62	0.72	0.94	0.69	0.63	1.03	0.8	0.74	0.7	0.77	0.76	0.75	0.72	0.79	0.76	0.68	0.62	0.62	0.72	0.94	0.77	0.61	0.6	0.62	0.64	0.7	0.66	0.72	0.71	0.72	0.7	0.69	0.67	0.64	0.71	0.69	0.66	0.65	0.75	0.7	0.66	0.67	0.73	0.83
M29548 [40887_g_at(459, 423) ]	3.04	2.93	2.64	2.32	2.06	2.68	2.83	3.14	2.43	2.11	2.32	2.85	2.8	2.56	3.48	2.83	2.75	3.09	3.81	3.2	2.84	2.61	3.18	2.78	2.84	2.66	2.72	2.84	2.35	2.56	2.69	3.29	2.37	2.17	2.67	3.45	3.44	2.9	2.73	2.25	2.68	2.7	2.46	2.66	2.36	2.74	2.86	2.23	2.77
AB000095 [33448_at(363, 117) ]	2.26	2.33	2.03	2.34	1.95	2.11	1.82	1.83	1.84	1.95	2	1.86	1.89	1.77	1.96	1.86	1.78	1.9	2.12	2.08	2.2	2.27	2.04	1.86	2.03	1.91	1.94	2.12	1.94	1.7	2.03	2.16	2.05	2.06	1.78	1.74	1.57	1.64	1.87	1.87	1.83	1.87	1.67	1.91	1.82	1.83	1.56	1.91	1.93
U15131 [37746_r_at(218, 55) ]	0.76	0.82	0.75	0.69	0.86	0.78	0.85	0.66	0.8	0.81	0.61	0.76	0.74	0.78	0.7	0.66	0.81	0.77	0.84	0.72	0.83	0.72	0.83	0.85	0.71	0.72	0.78	0.66	0.53	0.69	0.88	0.74	0.81	0.86	0.76	0.81	0.79	0.78	0.85	0.7	0.83	0.84	0.82	0.92	0.86	0.91	0.77	0.91	0.95
AF016898 [39942_at(54, 589) ]	0.78	0.8	0.77	0.69	0.77	0.85	0.87	0.68	0.89	0.67	0.76	0.86	0.76	0.83	0.65	0.73	0.85	0.81	0.74	0.76	0.88	0.78	0.81	0.8	0.77	0.78	0.78	0.73	0.55	0.61	0.87	0.7	0.82	0.75	0.77	0.73	0.76	0.85	0.8	0.75	0.81	0.84	0.82	1.25	0.73	0.74	0.82	0.83	0.87
AF038169 [37885_at(441, 191) ]	2.69	2.45	3.1	2.75	2.97	3.28	3.68	3.55	3.6	3.19	3.87	3.58	3.75	3.07	3.11	3.34	3.51	3.57	3.17	3.47	3	3.38	3.51	3.14	3.39	3.06	2.99	2.64	3.17	3.32	3.54	3.33	2.84	2.84	2.88	3.04	3.61	3.98	3.01	2.82	3.4	3.45	3.03	3.73	3.29	3.57	3.4	3.36	3.98
M33197 [AFFX-HUMGAPDH/M33197_3_at(221, 243) ]	3.97	4.73	4.11	3.54	2.98	3.96	4.2	5.12	3.93	3.25	4	4.21	3.33	3.43	3.92	4.36	3.99	4.22	3.76	3.41	4.84	4.65	3.79	3.48	3.31	2.44	3.38	3.33	3.38	3.57	4.89	4.57	3.21	3.13	3.98	3.65	4.32	4.37	2.8	3.27	3.4	3.7	3.19	4.05	3.36	3.93	4.01	3.49	4.79
AB011076 [31393_r_at(606, 553) ]	1.25	1.28	1.1	1.15	1.09	1.1	1.14	1.05	1.25	1.04	1.14	1.18	1.08	1.14	1.11	1.13	1.08	1.69	1.25	1.09	1.18	1.18	1.2	1.09	1.1	1.07	1.16	1	0.98	1.16	1.36	1.08	1.17	1.12	1.08	1.17	1.09	1.15	1.19	1.15	1.13	1.11	1.1	1.15	1.07	1.1	1.12	1.14	1.1
Z12962 [32466_at(45, 457) ]	1.87	1.98	1.64	1.74	1.47	1.73	1.59	2.26	1.65	1.38	1.96	1.86	1.93	1.63	2.19	1.76	1.6	1.56	2.11	2.09	1.77	1.69	2	1.52	1.66	2.18	1.7	1.76	1.55	1.78	1.8	1.86	1.73	1.67	1.8	1.93	1.95	1.74	1.84	1.84	1.73	1.64	1.55	1.52	1.53	1.57	1.71	1.55	1.62
U81787 [1018_at(520, 121) ]	0.71	0.71	0.7	0.64	0.64	0.67	0.69	0.73	0.65	0.68	0.66	0.7	0.68	0.66	0.73	0.67	0.72	0.7	0.83	0.72	0.84	0.97	0.72	0.73	0.69	0.69	0.7	0.67	0.64	0.7	0.76	0.72	0.8	0.64	0.62	0.76	0.73	0.67	0.77	0.63	0.66	0.67	0.64	0.78	0.71	0.65	0.71	0.71	0.63
U09210 [31636_s_at(89, 47) ]	1.2	1.08	1.15	1.17	1.19	1.22	1.33	1.05	1.18	1.16	1.05	1.22	1.1	1.07	0.97	1.13	1.16	1.1	1.13	1.04	1.26	1.12	1.14	1.19	1.14	1.1	1.09	1.1	1.11	1.15	1.3	1.17	1.14	1.24	1.24	1.13	1.17	1.15	1.14	1.13	1.28	1.43	1.2	1.21	1.12	1.21	1.14	1.19	1.16
M65066 [1091_at(356, 335) ]	1.57	1.6	1.44	1.61	1.54	1.67	1.74	1.57	1.46	1.32	1.38	1.37	1.5	1.38	1.45	1.33	1.45	1.51	1.62	1.38	1.5	1.47	1.48	1.38	1.51	1.54	1.34	1.43	1.41	1.3	1.37	1.36	1.68	1.55	1.47	1.79	1.57	1.5	1.54	1.46	1.46	1.37	1.35	1.49	1.48	1.57	1.47	1.42	1.56
M58458 [34643_at(218, 381) ]	3.7	4.56	3.94	3.44	3.17	4.24	4.34	4.7	3.37	3.32	3.61	3.92	4.46	3.53	4.64	3.46	3.75	4.38	5.05	4.38	4.59	3.66	4.4	3.47	3.43	3.79	3.97	3.78	3.24	2.74	4.45	4.15	3.41	3.2	3.45	4.89	4.62	4.33	4.33	3.62	4.17	4	3.59	3.91	3.58	3.88	3.85	3.4	3.76
L13210 [37754_at(375, 157) ]	2.96	3.68	3.21	2.94	2.38	3.31	2.47	3.52	3.24	2.07	3.31	3.46	3.51	2.82	3.08	2.88	2.81	3.11	3.35	3.24	3.06	3.44	3.75	2.79	3.28	3.35	3.28	2.87	2.71	2.82	3.37	3.46	3.31	2.61	3.24	2.76	3.14	3.07	3	2.97	3.01	3.21	2.95	2.52	2.6	2.48	2.48	3.09	3.16
M91670 [894_g_at(453, 277) ]	1.62	1.27	1.43	1.58	1.33	1.52	1.46	1.06	1.26	1.35	1.3	1.43	1.49	1.42	1.45	1.38	1.41	1.48	1.44	1.35	1.38	1.28	1.38	1.44	1.41	1.39	1.58	1.37	1.39	1.31	1.46	1.33	1.47	1.33	1.25	1.44	1.48	1.5	1.37	1.49	1.52	1.44	1.36	1.32	1.26	1.5	1.51	1.36	1.41
X17093 [37421_f_at(305, 277) ]	2.37	2.63	2.24	2.12	1.9	2.5	2.58	2.38	2.14	2.08	2.8	2.39	2.79	2.38	2.6	2.29	2.17	2.27	2.88	2.78	2.49	2.76	2.95	2.26	2.18	2.27	2.28	2.35	2.1	2.42	2.67	2.46	2.32	2.07	2.59	2.62	2.69	2.94	2.5	2.14	1.92	1.91	1.75	2.01	1.82	1.97	2.47	1.89	1.87
J04182 [39758_f_at(210, 491) ]	3.5	3.24	2.9	2.98	2.3	3.49	3.26	3.8	3.24	2.45	3.21	3.64	3.29	3.13	4	3.98	2.99	3.37	4.31	3.84	3.48	3.04	3.89	2.83	2.96	3.49	3.12	3.6	2.94	3.13	3.8	3.44	2.86	2.38	3.19	3.69	3.33	3.18	3.04	2.88	2.89	2.68	2.71	2.82	2.56	2.85	3.45	2.5	2.75
[truncated: 49 more columns]
