# Supplementary material for: AffyMAPSDetector: a software tool to characterize Affymetrix GeneChip™ expression arrays with respect to SNPs
Source: BMC Bioinformatics. 2007 Jul 30;8:276. doi: 10.1186/1471-2105-8-276 (PMC1959249; doi:10.1186/1471-2105-8-276)
Supplement: Additional file 14 — Intensity distribution profiles' confirmation. The set of files in this archive contain data analysis experiment results on lung adenocarcinoma dataset to confirm repeatability of intensity distribution patterns differences between probes with SNPs and probes without SNPs. [file 1471-2105-8-276-S14.zip › 325_samples_no_snps_pmmm_matrix.1.xls]

UID	AD262T1_A339_6(CL2001031608AA)	ADA3T1_A385_7(CL2001031611AA)	ADA7T1_A388_7(CL2001031612AA)	AD260T1_A180_4(CL2001031613AA)	AD221T1_A148_4(CL2001031615AA)	AD253T1_A168_4(CL2001031616AA)	AD226T2_A151_4(CL2001031618AA)	AD131T1_A15_1(CL2001031622AA)	AD327T1_A276_10(CL2001031625AA)	AD258T2_A258_10(CL2001031627AA)	AD313T1_A268_10(CL2001031628AA)	AD341T1_A132_3(CL2001031629AA)	AD158T1_A247_10(CL2001031630AA)	AD383T1_A118_3(CL2001031631AA)	AD352T1_A128_3(CL2001031632AA)	AD340T1_A122_3(CL2001031634AA)	AD269T1_A94_3(CL2001031635AA)	AD287T1_A101_3(CL2001031636AA)	AD178T3_A254_10(CL2001032002AA)	AD301T1_A265_10(CL2001032005AA)	AD335T2_A281_10(CL2001032008AA)	AD268T2 _A262_10(CL2001032009AA)	AD346T1_A124_3(CL2001032011AA)	AD267T1_A91_3(CL2001032012AA)	AD266T1_A90_3(CL2001032013AA)	AD370T1_A112_3(CL2001032015AA)	AD276T1_A96_3(CL2001032016AA)	AD114T2_A10_1(CL2001032019AA)	AD118T1_A13_1(CL2001032020AA)	AD203T1_A140_4(CL2001032025AA)	AD207T1_A142_4(CL2001032026AA)	AD247T1_A164_4(CL2001032027AA)	AD260T1_A172_4(CL2001032028AA)	AD252T1_A167_4(CL2001032030AA)	AD250T1_A166_4(CL2001032031AA)	AD232T1_A154_4(CL2001032032AA)	AD356T1_A175_4(CL2001032034AA)	AD360T2_A406_7(CL2001032036AA)	AD311T2_A267_10(CL2001032103AA)	AD379T2_A287_10(CL2001032104AA)	AD384T2 _A288_10(CL2001032105AA)	AD115T2_A245_10(CL2001032107AA)	AD243T2_A257_10(CL2001032108AA)	AD317T1_A271_10(CL2001032109AA)	AD323T1_A273_10(CL2001032110AA)	AD350T1_A126_3(CL2001032111AA)	AD351T1_A127_3(CL2001032113AA)	AD294T1_A104_3(CL2001032114AA)	AD338T1_A121_3(CL2001032115AA)
J04423 [AFFX-BioDn-3_st(130, 14) ]	3	-2	-26	-29	-24	16	0	-10	16	-5	-7	-15	20	-5	3	20	-1	5	12	-25	26	-22	3	3	16	-5	3	12	9	-5	-24	6	-42	-4	4	-1	-13	1	29	-16	-24	14	11	-35	2	4	28	0	-8
X03453 [AFFX-CreX-3_st(176, 14) ]	-147	-157	-307	-321	-92	-244	-143	-152	-249	-153	-106	-70	-72	-76	-39	-37	-84	-109	-167	-147	-78	-173	-55	-89	-42	-41	-60	-114	-162	-139	-204	-315	-334	-273	-186	-109	-262	-45	-100	-103	-193	-127	-147	-100	-155	-41	-63	-112	-39
AF076483 [31381_at(149, 23) ]	-195	-204	-190	-498	-234	-381	-285	-258	-205	-233	-105	-87	-154	-121	-63	-85	-104	-177	-241	-160	-111	-264	-81	-160	-178	-123	-145	-121	-203	-172	-193	-481	-735	-358	-314	-174	-439	-26	-136	-203	-222	-205	-231	-109	-205	-88	-153	-236	-93
AF042832 [31457_at(68, 177) ]	-1535	-2127	-2066	-2480	-1314	-1799	-836	-1244	-1475	-1470	-1222	-690	-928	-688	-598	-415	-658	-737	-1147	-1277	-1135	-1275	-542	-690	-749	-628	-764	-737	-780	-1028	-1175	-2377	-3467	-1225	-1892	-1139	-1981	-356	-871	-1406	-1487	-659	-1474	-1085	-1178	-438	-621	-819	-442
AJ000503 [31465_g_at(188, 393) ]	-89	-139	-116	-148	-73	-145	-63	-25	-122	-169	-82	-30	-66	-45	-36	-18	-73	-39	-17	-95	-71	-100	-41	-12	-75	-38	-74	-71	-59	-62	6	-201	-156	-173	-147	-61	-120	-15	-16	-107	-126	-91	-137	-84	-146	-43	-12	-41	3
AF082559 [31476_g_at(134, 493) ]	7	22	3	2	2	7	17	-9	-19	-24	1	1	15	5	-7	-5	-4	5	6	16	-10	1	0	2	-15	-7	-18	13	1	15	14	29	-2	9	-8	-9	6	1	-5	1	7	7	-11	-45	-7	4	17	-12	-2
U89344 [31531_g_at(74, 53) ]	-9	-20	-20	5	0	-12	-2	7	-25	-48	-18	-6	-19	0	-21	4	11	-26	-2	-2	-7	-14	5	-2	-1	2	-10	8	0	-16	-39	-45	-44	-7	-29	-32	26	-10	-8	-7	-13	-1	-4	4	14	8	0	-23	2
D38466 [31577_at(5, 301) ]	-10	-2	-3	-14	-1	-27	0	-3	9	-1	-19	-22	5	14	-3	-2	1	-13	-22	3	-3	-7	-3	-1	-2	-25	4	-35	21	-14	-30	-22	-11	3	7	-17	-9	4	-15	6	-15	8	3	1	-22	6	0	-2	5
D38466 [31577_at(161, 435) ]	6	31	7	34	3	11	-7	26	38	19	19	16	11	6	5	6	2	11	12	-3	-2	0	3	14	12	16	10	18	6	17	4	31	24	5	24	9	62	5	24	8	6	8	-8	4	8	-5	15	1	-12
Y13436 [31639_f_at(511, 459) ]	16	32	-25	34	54	30	20	18	8	8	6	8	3	12	8	6	-2	4	-3	11	-15	4	4	5	16	0	18	7	23	0	12	39	42	33	20	10	16	7	23	-5	6	3	11	8	15	-15	20	5	1
AL050263 [31656_at(258, 219) ]	0	9	-7	3	-5	-6	15	1	33	18	11	-4	-6	2	-2	12	-1	-6	7	-6	8	4	21	5	1	10	-5	4	16	16	4	20	3	4	10	-4	0	-1	-4	-16	0	-15	-13	-1	4	9	27	12	16
D82351 [31672_g_at(93, 497) ]	178	121	122	638	81	278	58	160	128	208	163	109	50	83	67	35	114	211	103	69	202	157	127	113	105	162	95	143	150	79	89	368	652	117	214	138	201	51	72	202	112	87	112	186	244	59	17	74	14
X82877 [31694_at(92, 373) ]	175	285	273	219	144	137	111	104	523	274	106	82	149	54	37	28	-1	84	104	157	129	115	21	46	-3	17	-34	91	95	191	106	330	235	184	248	100	328	47	149	117	213	116	129	50	166	36	2	38	38
Y11094 [31769_at(481, 473) ]	-20	-31	-35	-48	-1	10	-20	-21	3	-22	-17	-2	-21	-21	-5	-5	7	-38	-10	-43	-3	-34	35	-9	-11	-14	2	-5	0	-18	-25	-51	0	-13	-17	-17	-39	-5	2	2	-36	64	-47	-25	375	-11	-7	-9	-10
AA526011 [31937_at(602, 581) ]	-5	-23	4	-4	-17	2	0	2	-3	16	-16	-4	-11	-4	1	-1	-25	1	25	0	18	-22	14	-4	-12	-11	9	-5	5	2	-11	-19	-16	18	21	-9	-10	4	5	-13	-13	-23	11	-27	5	-12	-22	-2	-3
Z82180 [32011_g_at(115, 149) ]	-97	-94	-133	-167	-65	-71	-50	-45	-86	-61	-31	-19	-30	-32	-14	-17	-18	-22	-12	-27	-26	-33	-21	-34	-37	-26	-35	-14	-25	-51	-69	-140	-249	-115	-76	-63	-135	-22	-26	-57	-70	-30	-49	-20	-40	-12	-21	-5	-20
AF009801 [32465_at(336, 447) ]	-20	-35	-65	-58	3	-117	-43	-57	-1	-109	-39	4	-41	-34	-20	8	-36	-36	-70	-35	-39	-44	-7	-4	-50	-26	-25	-16	-1	-7	-26	-108	-135	-27	-12	-38	-111	-12	-90	10	-16	-17	36	6	-41	2	-20	-56	15
M81589 [32494_at(335, 487) ]	-18	-32	-27	-6	7	1	42	-4	-7	-3	5	20	-20	-3	-1	4	-4	-10	-9	-8	-7	5	-16	4	7	3	-7	-7	8	-16	-36	-48	-25	-6	-24	-26	-52	8	-12	-10	-22	-5	3	4	1	2	-2	-14	0
AC003079 [32995_at(399, 319) ]	-9	20	5	8	32	-2	-4	-3	0	-9	3	0	-2	7	-1	-7	-11	4	22	-6	-8	6	4	-2	11	-3	-4	18	-16	9	17	11	16	34	14	9	4	0	6	5	17	-5	-4	13	6	-5	-13	2	16
AI830463 [33045_r_at(51, 331) ]	-10	-2	15	-4	4	2	-41	-19	0	-20	-11	-43	8	-4	-62	-1	6	3	7	-3	-8	9	-10	22	-16	2	-10	-17	-30	-15	-13	6	-55	-69	-26	-30	-26	19	9	39	18	-10	-67	4	18	-27	-7	-7	-23
AL049977 [33610_at(175, 419) ]	20	4	-53	-11	-1	-3	6	-5	7	-7	-34	15	27	6	-2	6	-5	-15	-6	-3	-8	-14	-15	6	9	8	-2	-7	11	-14	-15	-14	-8	2	-44	0	-38	2	8	-20	-17	-2	-5	-5	13	-2	10	4	-2
U57843 [33628_g_at(292, 133) ]	-128	-308	-215	-203	-91	-49	-142	-129	-252	-273	-126	-5	-197	8	-99	-44	-86	-74	-260	-102	-129	-215	-80	-74	-73	-57	-56	-8	-36	-196	-196	-281	-359	-156	-269	-129	-284	-28	-165	-147	-215	-247	-25	-215	-229	-47	-94	-129	-29
U19145 [33671_f_at(41, 137) ]	2	1	-6	8	4	22	16	11	3	-4	11	-2	-21	11	2	2	-9	352	-2	39	60	6	-5	5	13	8	77	0	5	21	-5	8	-6	-9	15	13	13	8	-14	9	5	-8	1	3	-6	0	-1	-14	13
AC002115 [34062_at(149, 439) ]	26	-8	19	12	22	21	20	19	48	32	20	15	5	-5	-2	-2	14	0	38	19	40	16	13	4	17	20	32	6	26	10	27	66	71	41	10	9	36	5	15	19	35	22	29	7	22	20	14	14	14
Y18198 [34065_at(163, 25) ]	24	-7	18	39	-4	-3	14	12	26	-10	-1	10	-3	4	4	-3	6	21	-4	13	24	4	6	5	20	10	-14	12	5	-6	0	21	99	16	10	-3	27	4	-3	16	26	-11	3	1	4	1	1	0	-17
X78925 [34544_at(313, 75) ]	3	-40	9	-1	-1	24	-19	11	10	1	19	15	-4	10	-6	-1	9	10	-2	8	-21	-14	-32	-7	16	8	10	0	7	-1	-5	-23	-7	26	14	4	-21	-14	30	-8	10	-27	6	-22	16	8	15	13	25
X02404 [34566_at(65, 85) ]	-3	31	-7	-5	-2	0	15	-4	-9	8	4	-17	-11	-9	-7	7	-11	-5	11	32	-2	-7	-13	-4	-3	1	15	-21	-2	13	6	4	-4	-26	6	-16	-2	1	-19	8	-1	-6	-41	-20	9	-14	5	2	0
U02687 [34583_at(40, 141) ]	722	541	914	927	303	308	200	228	442	394	436	99	290	134	127	45	178	132	91	399	240	318	98	205	187	159	172	190	253	187	344	847	1022	738	477	393	593	35	125	335	625	340	446	245	324	87	60	140	32
X05153 [34625_at(178, 55) ]	20	88	47	111	27	96	20	15	43	74	33	16	14	15	9	18	10	-47	-15	33	-2	2	32	20	63	24	-5	26	14	22	14	115	181	22	43	41	84	7	21	25	7	34	25	47	27	-6	14	8	3
D87466 [35039_at(185, 167) ]	23	56	81	155	34	87	35	56	27	7	18	-1	16	2	-1	-1	18	34	27	58	9	19	27	14	13	19	12	7	16	29	61	100	151	-11	48	11	34	15	50	6	23	20	7	-10	20	15	15	19	11
AF007136 [35052_r_at(178, 323) ]	-1	-5	-14	0	-9	-3	6	7	7	-2	5	-9	12	-3	5	2	-5	11	-15	4	5	-8	2	-10	14	38	2	-7	-4	-11	-9	-11	8	13	3	-7	11	-7	44	3	-9	2	-5	6	-7	-5	13	3	-1
AF028706 [35082_at(396, 637) ]	-49	-3	24	14	-2	4	-32	2	1	11	6	-28	-44	-38	-49	-7	-15	3	-8	-8	-16	0	-37	-5	-3	-18	7	-38	3	7	9	30	-16	-36	-13	-54	23	8	-15	-15	-13	-16	-74	-19	-45	4	21	-17	1
D14887 [35495_at(293, 485) ]	-65	-23	-42	-46	-44	8	-13	-34	10	-57	-34	-15	-3	-13	-26	-1	8	-21	-42	-14	-37	3	-3	-6	-21	-28	-16	-3	-28	-11	-36	-66	-82	-53	-42	-29	-51	1	-27	-20	-27	-20	-56	-20	-12	8	-30	-8	1
L05500 [35580_at(470, 213) ]	-3830	-3899	-3848	-3078	-2631	-3483	-2359	-3372	-5787	-4621	-4010	-1664	-4899	-2072	-1039	-3295	-1335	-2132	-5739	-4819	-5613	-2299	-1666	-1964	-4765	-1088	-1158	-5709	-4177	-4984	-4961	-4871	-3301	-3120	-3958	-1371	-2451	-172	-4317	-3451	-4641	-5516	-5026	-2915	-3732	-3446	-2491	-2286	-3765
U40391 [36332_at(76, 193) ]	571	850	899	613	459	718	344	428	463	534	394	223	220	262	175	118	208	222	363	416	331	380	237	255	278	207	210	233	361	357	459	1102	1386	804	760	420	967	104	254	420	443	354	505	354	401	150	219	280	138
AF085808 [36379_at(485, 611) ]	52	31	41	52	15	-1	16	9	29	-5	70	17	5	-2	-17	-9	19	-2	43	54	13	30	16	-2	16	10	7	8	5	-1	56	81	44	-11	5	-22	51	2	0	41	-241	41	1	19	-2	-6	-10	22	1
L23134 [32264_at(77, 201) ]	96	42	63	109	33	57	22	63	2	141	54	23	25	31	12	-2	47	35	0	46	3	19	26	7	36	-37	53	23	51	259	64	136	186	136	49	62	75	21	35	91	80	68	101	30	37	7	10	62	35
AF012130 [32284_at(291, 449) ]	1375	2008	1947	2663	1160	1242	618	896	1131	1284	967	466	620	488	353	192	437	503	895	891	720	676	431	470	575	403	422	537	715	778	1006	2212	2724	1544	1493	891	1706	281	726	1067	1221	659	1183	712	1089	363	420	540	205
X69433 [32332_at(18, 289) ]	48	288	325	270	43	363	-22	488	165	118	111	65	82	73	145	42	125	51	102	607	340	286	79	117	84	57	138	168	311	42	182	353	227	258	199	10	165	43	66	172	248	190	75	108	64	24	77	77	-4
AA844998 [32339_at(317, 163) ]	170	81	159	263	50	86	72	86	82	102	160	53	92	60	32	49	59	75	79	70	26	114	41	75	41	58	22	85	45	75	149	210	300	118	134	147	191	43	104	89	158	46	170	122	118	49	26	48	43
X52213 [32888_at(459, 585) ]	294	497	581	509	299	378	245	209	395	544	262	112	145	144	53	22	177	164	453	436	263	355	118	170	86	79	139	128	219	181	423	633	577	634	659	218	345	48	236	323	383	288	342	238	328	100	100	122	63
L26081 [33461_at(233, 67) ]	-139	-133	-185	-194	-147	-78	-87	-121	-107	-87	-46	-59	-53	-47	-30	-17	-72	-62	-40	-100	-87	-116	-50	-79	-84	-44	-93	-67	-94	-85	-98	-189	-270	-141	-159	-224	-219	-24	-44	-70	-140	-92	-96	-78	-135	-42	-43	-63	2
M81778 [33551_s_at(569, 375) ]	-8	-4	-1	7	-7	4	15	6	-1	-7	8	-3	16	6	6	0	-1	3	-9	-6	-5	1	11	11	-6	-14	-3	-7	-3	8	-28	3	-22	5	-16	-1	5	2	13	5	-3	29	-10	-5	32	5	-17	-5	1
AF070602 [33560_at(267, 431) ]	-14	25	3	75	8	-6	13	-4	7	38	5	6	5	6	1	-1	-5	1	0	-10	-7	-17	5	6	0	-3	2	-3	-8	4	28	12	62	-3	31	11	1	0	8	-3	-2	-4	-12	8	8	18	-5	-8	-5
Z33642 [33983_at(376, 579) ]	18	-9	-3	55	20	1	16	4	27	10	28	23	-6	27	21	0	26	6	-26	6	15	-4	11	50	6	12	33	13	44	2	-8	54	56	-4	9	14	42	8	11	18	-1	15	33	26	27	6	21	14	10
H19081 [34453_at(283, 201) ]	0	9	-10	22	19	-12	11	-14	-22	9	12	5	0	15	6	-9	3	3	-7	8	-4	4	-6	8	-1	-17	0	-5	3	-1	19	-13	0	13	7	11	-11	-12	12	17	1	-1	-62	5	-4	-2	-8	21	9
U76010 [34457_at(280, 147) ]	-95	-232	-202	-302	-71	-194	-115	-80	-50	-136	-66	-50	-82	-54	7	-35	-49	-61	-34	-30	-65	-87	-46	-67	-53	-30	-30	-60	-83	-15	-68	-296	-406	-199	-189	-66	-163	-28	-33	-104	-95	-7	-114	-53	-12	-37	-53	-46	-25
S49816 [34514_at(379, 405) ]	7	-37	11	14	-8	75	20	22	-16	-5	-5	6	11	6	7	-2	16	7	-7	9	-12	-3	6	6	2	17	10	5	25	11	32	4	3	18	7	-8	0	-1	13	16	11	5	0	17	10	-6	6	-4	1
AB023157 [34931_at(50, 139) ]	1	-6	-6	17	-17	3	20	0	-8	14	-16	3	5	-5	-6	3	13	-1	-19	-1	-4	-11	-9	5	-7	10	8	-5	12	2	-14	4	0	-3	-5	8	15	1	-13	11	-15	-23	5	-11	15	-1	4	-12	1
L29376 [34934_at(234, 105) ]	-148	-204	-52	-47	-198	-148	-131	-54	-208	-241	-93	-80	-126	-70	-44	-57	-81	-78	-184	-128	-139	-181	-64	-57	-89	-63	-81	-57	-100	-133	-125	-199	-157	-138	-217	-79	-49	-37	-64	-144	-105	-132	-121	-117	-163	-42	-81	-77	-76
Z34897 [35384_at(202, 155) ]	-13	13	-9	-38	-8	-15	2	-14	-9	-43	-35	0	-40	-4	5	8	-5	4	29	-5	16	-3	2	0	-23	-11	6	-4	5	7	8	-2	-28	13	-13	12	-14	-15	3	2	13	15	-10	-11	15	3	12	1	-4
U14755 [35388_at(601, 455) ]	-135	-158	-140	-197	-116	-148	-69	-105	-152	-111	-178	-54	-77	-69	-125	-17	-70	-71	-129	-121	-66	-197	-84	-64	-80	-64	-77	-100	-80	-119	-128	-187	-384	-208	-211	-95	-164	-27	-82	-113	-247	-114	-189	-116	-108	-27	-60	-56	-21
AI651024 [35390_at(178, 293) ]	-4	3	3	-13	6	1	30	13	-14	7	-10	1	65	0	-2	-9	-2	4	27	6	-4	-7	7	-5	-7	-35	4	21	-7	15	14	-15	7	4	11	-3	-1	-2	-1	7	-5	8	-8	6	3	12	-1	-5	-5
AB020720 [35420_r_at(77, 379) ]	-44	-32	-39	-51	-105	11	-37	-25	-75	-72	-67	-26	-84	-11	-18	-4	-25	-25	-61	-27	-46	-54	-4	-13	-28	-23	-12	-36	-8	-20	-60	-16	-41	-9	-22	-25	-21	-7	-33	-80	-95	-14	-42	-28	-26	-7	-3	-22	-24
U17034 [35461_at(327, 127) ]	-44	-1	-15	4	2	-19	-16	-15	-14	13	8	13	-25	-17	-14	-7	1	-4	-1	-8	-49	-19	8	6	5	3	-14	-8	19	7	-16	6	-14	-6	-53	-39	-16	-6	7	0	-29	2	-44	10	0	5	4	9	0
AB022083 [35908_at(115, 461) ]	-56	-67	-54	-51	-40	-37	-15	-39	-34	-64	-30	-8	-36	-14	-18	-7	-10	-9	-19	-58	11	-9	1	-16	-13	-19	7	-22	-16	-36	-18	-74	-68	-60	-55	-35	-92	0	-23	-34	-53	-53	-67	-9	-27	-3	2	-15	-1
AJ010901 [35912_at(558, 33) ]	75	401	240	186	93	247	70	65	88	113	51	263	74	129	16	42	52	21	144	24	142	80	49	47	7	81	133	169	94	90	61	189	205	590	240	51	182	4	72	86	74	253	91	76	109	50	31	72	37
X14329 [35953_at(478, 65) ]	-6	10	10	-22	31	9	17	10	10	-3	-8	19	-15	-2	-17	15	-5	-2	21	-1	-16	15	17	3	10	-5	5	-5	-6	-1	20	-1	32	14	-15	-6	13	8	19	22	-46	4	-60	-4	0	8	15	8	-6
AF031416 [35960_at(304, 211) ]	-1	-2	-7	15	-3	9	-10	11	-15	-3	-2	-11	-13	1	2	-5	-3	-4	-21	-16	-3	-14	15	11	10	6	4	9	15	-6	3	-55	9	-3	-9	0	-28	0	5	-6	-15	-5	12	-10	-17	9	-4	-6	-14
Z35102 [36217_at(34, 329) ]	60	-42	30	52	45	-3	2	146	-12	10	14	19	-47	51	5	15	28	10	-118	4	56	-32	24	33	-11	23	35	103	-33	28	32	-2	61	4	-28	52	21	21	5	82	97	32	5	6	1	12	31	25	-2
AF064093 [36219_at(150, 121) ]	-304	-346	-244	-409	-251	-350	-185	-196	-206	-316	-211	-170	-139	-124	-91	-91	-146	-95	-208	-216	-184	-218	-160	-124	-191	-143	-150	-147	-199	-173	-255	-403	-611	-301	-276	-175	-306	-69	-191	-276	-320	-202	-299	-182	-246	-79	-138	-140	-129
X93996 [36238_at(444, 157) ]	-77	-64	-28	-46	-17	-16	-31	-39	-44	-61	-22	-33	-3	-24	-60	-11	-15	-24	-55	-95	-4	-9	-4	-15	-17	-7	-28	-16	-53	-17	-62	-37	-70	-89	-70	-51	-26	-5	-6	-46	-51	-24	-65	-45	-91	-14	-4	-19	-12
AI131030 [36253_at(61, 275) ]	-53	3	13	7	3	45	-7	15	-4	-32	-27	-17	-29	-5	-20	-5	-19	-19	-48	-80	9	10	11	5	-7	-5	29	-6	-10	-4	-17	-33	-38	19	-19	-4	1	-23	18	24	-64	-123	-27	20	-60	6	-22	11	6
U41901 [36256_at(62, 85) ]	16	-12	-1	7	-6	-3	25	13	72	-2	-7	-81	24	8	3	8	15	-179	-3	14	7	4	20	13	-5	-5	-16	-6	18	3	18	8	6	-1	10	14	-1	-8	6	0	9	1	44	-6	16	9	-7	22	6
X83368 [36287_at(187, 267) ]	83	7	-1	106	-5	8	41	6	16	24	1	-1	2	6	13	12	45	9	4	25	0	-11	39	47	8	40	31	13	46	-5	46	108	12	78	-3	10	59	0	22	-3	11	35	44	4	32	8	-1	52	0
Y00093 [36709_at(219, 301) ]	289	297	252	599	118	203	34	104	84	151	86	41	55	57	82	44	75	111	45	-34	83	77	87	132	112	65	76	56	105	76	120	289	587	163	137	102	240	28	149	119	89	76	124	81	151	33	48	74	29
D32202 [36716_at(8, 65) ]	-7	17	-2	-5	-10	12	11	8	-4	-17	0	-1	-12	10	0	8	-3	2	-8	15	8	-14	-5	-1	-10	-13	4	3	0	5	7	15	21	19	-5	-16	5	2	1	11	-13	8	8	0	3	-1	-5	7	0
D31897 [36740_at(177, 361) ]	-85	-109	-81	-112	-64	-135	-43	-64	-63	-139	-96	-4	-57	-58	-12	-5	-41	-41	-51	-54	-43	-8	-16	9	-49	-4	-39	-61	-64	-51	317	-174	-207	-77	-156	-75	81	-1	-63	-50	-100	-44	-54	-89	-70	-11	-17	-41	-2
AF035308 [36745_at(539, 153) ]	644	1118	687	951	337	843	373	344	360	491	423	201	228	241	153	146	142	250	403	344	347	491	201	227	266	249	108	245	370	362	522	972	1354	790	1091	459	1011	133	235	354	349	421	466	378	468	125	206	188	120
AF035154 [36751_at(580, 231) ]	17	5	-2	59	25	34	9	11	8	-51	16	3	10	-6	9	0	10	6	30	3	30	34	-11	9	21	9	26	9	18	78	22	47	66	45	42	11	18	16	24	11	21	13	27	6	17	9	5	12	-5
X85134 [36769_at(307, 321) ]	-15	-11	-15	5	-35	-19	4	-7	-27	-40	33	-4	-18	-5	1	8	-4	-6	-5	-13	-10	-2	6	-4	-2	-9	6	-20	-1	-110	-33	12	-18	-11	-13	2	7	6	1	-4	-11	-25	-87	-25	-12	-9	-5	4	-4
S62027 [36772_at(70, 131) ]	-4	6	-38	-15	3	8	-17	5	13	-4	-20	6	4	-8	-1	-17	0	8	-3	-2	6	-6	-1	0	-4	-11	-1	-17	45	1	-19	-7	-27	-7	-9	-31	6	-3	-2	-5	-24	-5	-22	3	16	-4	0	-3	-11
AB007886 [37082_at(92, 71) ]	1229	-4946	-140	-851	997	461	-972	740	-3025	-371	856	381	-1193	366	348	213	246	594	-2733	594	859	-805	-348	-450	300	501	172	254	-1572	544	765	-1066	-381	-154	-3920	-1775	-2167	251	505	1044	991	-402	-530	-1037	-286	211	308	-1	-1038
L00635 [37488_at(315, 141) ]	-7	-34	-17	-41	-18	-7	-6	-23	-45	-11	-22	-2	-17	-8	-4	12	-7	-14	35	-19	9	-7	12	-14	-32	8	14	-23	-14	-4	7	-22	-2	-10	-7	-13	-1	-2	-19	13	-15	-6	7	-2	-8	0	17	-7	1
AF038960 [37804_at(427, 135) ]	13	24	-6	52	-20	-45	-25	41	-11	2	9	0	-7	0	-13	5	10	11	-32	-3	7	-18	3	1	-4	-4	12	23	80	-51	-21	11	63	13	61	8	45	-14	-23	-32	7	-10	47	-9	-15	-7	-25	-3	3
U54996 [37854_at(67, 549) ]	2	2	-5	32	12	-11	-19	-8	7	-7	14	0	8	4	7	0	6	6	-10	-18	26	0	13	2	-2	-9	5	23	8	20	6	0	18	9	29	6	8	-5	-2	4	23	-2	5	-7	-8	0	-17	13	-3
AF073771 [37870_at(376, 521) ]	-15	-12	-13	-12	-32	4	-5	-23	-15	7	-5	5	-8	6	3	0	-8	1	-7	-7	16	0	-3	-10	2	-1	1	-3	0	-21	-8	-9	5	5	-11	-10	-9	1	-3	-2	-9	-4	-13	-1	-2	-5	13	3	-7
AF073771 [37870_at(30, 149) ]	251	209	238	297	98	191	139	99	215	246	150	99	121	105	41	50	79	170	137	164	199	126	64	106	73	38	36	89	180	62	124	363	348	402	408	189	264	60	86	134	263	115	206	97	34	28	48	102	13
X68830 [37871_at(626, 589) ]	-11	-20	-36	-31	-61	-1	4	-2	-13	-13	-9	-4	7	23	-7	1	2	-17	9	12	-4	-26	-6	-11	-5	-7	-2	8	-2	-15	-10	-11	-12	-23	-36	-11	-12	10	5	-7	11	-11	-11	-6	-16	-3	-11	20	-21
X97229 [38231_f_at(180, 101) ]	-1823	-2791	-2871	-3467	-1468	-2830	-1788	-1152	-1972	-2429	-1410	-541	-1364	-811	-532	-512	-788	-894	-1720	-1454	-1435	-1955	-1352	-1587	-1251	-772	-818	-1250	-1721	-1266	-1464	-3160	-4715	-2924	-3396	-2149	-2985	-436	-1262	-1570	-1880	-1293	-2138	-1954	-2223	-524	-742	-953	-654
J03810 [38238_at(334, 61) ]	-32	21	-15	7	3	-2	5	-7	-34	-35	4	-2	-25	-4	-6	8	6	-1	-257	-21	-5	3	6	-1	1	-27	-3	-3	-9	-18	-11	-15	-33	2	-9	-17	-5	3	-6	-9	3	-11	0	-4	10	3	-10	4	-10
U94346 [38504_at(5, 369) ]	-412	-505	-405	-588	-262	-482	-214	-222	-283	-371	-282	-181	-274	-218	-281	-107	-75	-226	-236	-267	-371	-240	-113	-122	-278	-186	-178	-337	-251	-242	-289	-521	-823	-396	-429	-298	-484	-36	-509	-284	-348	-312	-269	-223	-365	-122	-182	-194	-73
L10338 [38516_at(169, 281) ]	-123	-7	-107	-221	-71	-13	-55	-49	-94	14	-67	-25	12	-5	5	-101	16	-22	33	33	-56	-112	-33	-28	-163	-9	-120	-214	-64	-108	-28	-175	-445	18	-67	2	18	-30	-23	-339	-266	30	-11	-81	27	-29	-74	-14	-27
Y00498 [38548_at(492, 307) ]	12	-17	-24	29	9	-12	9	-8	-5	1	24	9	-3	0	-38	1	-17	5	-3	14	-15	-8	-7	-4	-15	-6	-9	31	-1	-7	23	15	13	-8	-1	5	-14	-2	9	7	-39	-4	10	13	-27	-11	-13	-10	0
AF039652 [38563_at(221, 15) ]	6	19	4	38	9	-16	10	25	8	21	35	5	8	7	-11	6	21	19	-6	9	16	2	1	-3	7	1	14	16	3	2	20	12	26	-22	9	12	24	-8	18	-2	11	5	-27	16	8	-4	4	14	8
W26748 [38877_s_at(181, 7) ]	-19	86	48	91	8	43	7	7	-32	34	-11	5	-42	-16	8	6	1	-4	0	-56	-35	-17	-13	-22	8	19	-9	6	-13	-41	9	30	-43	20	-37	0	-55	-11	-6	22	-23	-11	-37	-44	-48	-14	9	7	-3
X59739 [38931_at(32, 447) ]	-109	-14	9	5	4	5	-31	-8	-9	-4	2	-23	-31	-10	-22	0	3	-2	-48	-50	-17	9	-9	4	5	19	-18	-39	-10	-21	3	-21	28	-37	-36	-51	-12	-14	3	1	-17	-20	-412	-9	-8	4	-7	-6	5
N58115 [38940_at(100, 505) ]	-15	32	-3	-21	11	-35	7	8	17	18	10	5	0	3	9	-1	4	1	-12	1	-3	-14	2	-1	0	-11	0	-4	-28	10	-12	4	2	-21	-22	9	6	-6	-25	13	-3	-11	3	-7	-11	7	15	-3	-6
U77845 [38953_at(35, 25) ]	84	109	81	59	36	97	115	30	23	-7	-14	1	24	35	28	4	5	36	9	62	-5	60	39	22	18	26	27	41	47	107	17	135	94	237	6	117	31	23	18	20	-1	81	90	33	85	2	30	58	1
U20240 [39219_at(253, 523) ]	138	216	385	289	202	175	44	132	102	171	63	53	62	54	82	18	50	92	110	147	184	113	59	86	54	51	45	112	128	117	96	151	269	143	158	85	204	48	98	105	288	100	104	76	94	26	75	43	13
U43784 [39237_at(322, 45) ]	1895	2070	2872	3444	1397	1611	1190	1142	1921	1612	1478	432	809	627	450	374	731	731	1298	1311	1094	100	618	793	770	493	781	670	1372	1148	1722	3247	3641	2566	2750	1172	2363	510	1147	1121	2035	954	1664	1251	1532	399	506	717	266
U94319 [39243_s_at(37, 477) ]	-113	-197	-355	-91	-199	-108	-146	139	-255	-343	-128	-62	-322	-105	-84	-64	-21	-17	-348	-136	-131	-158	-85	-57	-42	-61	-46	-158	-265	-75	-140	-399	-262	-140	-486	-201	-154	18	-90	-187	-257	-123	-200	-157	-210	-86	-35	-68	-90
U80744 [39280_at(202, 39) ]	29	-28	51	142	7	19	-4	71	33	39	-2	13	2	13	1	6	34	54	15	17	63	9	13	37	0	7	96	25	19	-3	-7	99	106	27	9	3	21	8	-1	3	40	15	29	-5	9	8	2	3	-10
X04325 [39598_at(239, 37) ]	-441	-296	-15	-349	-171	-355	-170	-149	-411	-372	-363	-86	-328	-95	-72	-44	-91	-91	-219	-61	-276	-107	-61	-28	-85	-99	-114	-120	-155	-199	-247	-573	-414	-610	-393	-225	-197	-48	-262	-295	-171	-78	-443	-311	-443	-80	4	-109	4
AB018345 [39614_at(344, 77) ]	-76	-6	6	11	-20	-13	22	22	-3	-18	-8	-15	7	4	-1	-9	9	16	6	17	23	2	3	6	-16	-3	-15	-2	-6	15	-15	12	10	-16	89	3	-8	5	-1	12	9	0	-28	-10	-7	20	13	8	3
AB006532 [39651_at(342, 41) ]	47	15	-38	0	13	12	29	11	-7	10	5	4	29	4	-6	7	2	11	58	8	16	43	35	2	1	6	-4	0	11	8	10	9	-15	2	-3	14	-16	13	19	25	27	13	23	-7	-15	-9	20	11	2
AF041853 [39956_at(347, 167) ]	29	29	30	6	-4	-3	-11	2	45	19	5	8	3	16	12	3	6	8	2	-107	30	9	17	7	15	3	-6	0	20	31	13	24	35	33	19	-2	10	-7	30	-10	19	35	47	14	9	-6	2	2	2
AL050100 [39986_at(322, 323) ]	-267	-301	-274	-264	-151	-243	-165	-104	-232	-243	-135	-46	-138	-98	-92	-53	-123	-101	-200	-175	-105	-188	-81	-106	-116	-78	-96	-95	-117	-182	-78	-439	-533	-201	-423	-227	-212	-37	-184	-150	-272	-171	-366	-178	-181	-32	-54	-65	-47
AF055020 [40014_at(280, 415) ]	-5	5	29	1	-35	23	-7	-1	-14	10	-24	5	-18	1	-2	2	-1	-10	-20	8	-25	-6	-1	-1	-2	9	5	1	15	3	-3	-11	-19	-8	7	-10	9	-2	7	-7	13	-18	-25	-16	4	2	2	-3	-8
AL035295 [40028_at(202, 97) ]	-78	-69	-28	-131	-41	-47	17	-48	-55	-72	-69	-7	6	-15	-32	-15	-19	-27	-48	-1	-50	-50	-5	-25	-24	-36	-21	-35	-68	-24	-46	-143	-210	-51	-81	-44	-97	-29	-24	-54	-86	-26	-23	-28	-14	-21	-39	-21	-18
U52827 [40338_at(602, 27) ]	-10	-24	-17	-20	7	-24	7	6	3	-17	-12	1	2	-8	-6	-2	-20	4	8	6	-1	9	3	-2	1	6	-16	18	-13	-5	2	-4	19	5	-2	-23	-15	-2	-2	-19	4	-4	-11	-1	17	-12	-7	1	-6
U20350 [40646_at(492, 113) ]	6	-3	16	107	-5	37	-19	-6	22	16	19	-21	-6	8	-20	-21	22	-1	5	-8	-15	-2	-1	-4	-9	12	5	5	7	20	7	76	108	8	46	21	36	18	0	5	-9	5	-15	66	-8	4	-4	-2	2
D50925 [40652_at(85, 351) ]	104	233	211	169	58	200	70	80	57	117	49	43	86	53	31	12	17	38	58	64	46	34	21	20	38	25	21	18	93	74	70	203	255	143	136	81	192	29	44	64	53	59	89	45	71	21	47	40	23
AI985272 [40686_at(310, 137) ]	40	137	28	67	33	391	12	70	141	175	19	13	29	25	8	5	33	24	143	117	106	102	11	9	25	35	33	135	41	51	37	64	109	63	116	39	84	9	1	22	62	39	42	74	152	19	29	16	10
U19977 [40748_at(407, 27) ]	23	8	11	-29	-13	30	-5	-8	9	-25	-6	1	-26	-3	-5	6	4	4	20	20	12	17	1	-6	4	6	19	-5	6	-15	-9	-29	16	-16	-5	-5	9	-8	6	-26	16	2	-6	-1	0	-1	-11	-14	12
U59299 [41002_at(110, 439) ]	223	95	442	295	112	338	6	74	97	247	132	-283	38	59	-13	13	63	4	192	-88	-305	219	-105	130	83	73	44	67	-564	95	153	306	361	180	230	263	409	32	74	2	83	55	266	190	122	-10	-187	16	39
AJ001515 [41028_at(281, 19) ]	-11	19	15	12	21	39	-85	8	20	11	15	-5	-24	-11	-30	5	11	-66	3	-65	-82	22	-11	-3	5	6	-5	-62	-16	-7	-63	30	49	-23	-143	-58	45	21	-2	-77	-41	-6	-203	-8	24	-4	25	4	4
X95073 [41051_at(499, 305) ]	78	88	65	127	13	107	26	61	100	61	53	17	15	30	30	11	10	33	55	63	38	76	23	51	14	47	50	31	41	38	44	98	153	101	126	44	126	21	45	51	52	55	51	-2	28	38	29	15	6
AI921843 [41118_at(254, 61) ]	188	193	199	311	98	163	119	140	127	142	126	41	78	85	35	35	84	93	33	64	81	151	72	56	88	91	68	61	141	120	132	333	468	229	203	113	218	44	72	124	134	99	181	116	135	39	88	37	40
AF010236 [41378_at(150, 595) ]	7	-8	-26	7	-8	-28	-9	-15	4	0	-18	11	0	10	1	0	13	-2	-12	-2	10	-9	1	-1	-2	3	8	-10	-12	0	14	-20	-11	-9	7	0	5	2	17	-60	5	9	11	21	3	11	-2	18	8
AL049305 [41398_at(568, 289) ]	372	595	465	632	159	373	169	292	270	273	218	83	192	110	118	39	110	153	240	194	192	236	97	129	126	106	81	122	218	216	270	651	913	455	606	256	488	62	185	138	268	300	354	201	310	78	76	115	41
AI566877 [41411_at(282, 229) ]	30	15	45	22	14	17	7	34	19	26	32	19	46	9	-2	-1	27	-1	39	13	56	4	13	11	2	-10	10	13	21	19	31	53	55	21	49	25	13	10	20	23	5	-10	28	19	16	4	-4	13	3
U13695 [41461_at(296, 543) ]	10	-2	8	-39	11	-1	-2	-8	-54	-4	-12	2	-14	-6	-4	6	13	-15	-7	-8	-5	3	11	4	5	-11	-11	7	-2	-32	-16	-30	-18	-23	-22	-16	-39	-1	3	-4	-3	-8	0	-16	-2	-2	-11	9	0
AI808712 [31801_at(78, 359) ]	41	85	53	104	34	150	40	52	57	47	49	17	39	44	19	12	15	37	27	18	74	133	19	44	39	24	36	64	51	45	27	117	146	93	86	37	36	26	26	110	142	57	49	57	44	11	49	19	9
AC005239 [31866_at(228, 81) ]	78	95	88	135	53	164	10	103	78	87	89	53	41	26	26	12	29	65	42	85	69	72	32	38	12	38	19	62	58	56	26	123	174	74	94	50	161	28	33	59	82	48	78	44	42	39	23	77	3
AF053977 [31877_at(4, 327) ]	2	2	-5	-5	-2	1	26	0	-6	-9	-6	0	-9	2	-8	0	4	2	1	-20	9	8	-13	-3	-7	-17	-11	23	10	1	-8	-4	-1	1	-21	6	6	9	-5	-2	0	-3	16	-6	-8	-6	6	2	6
M64572 [31885_at(582, 69) ]	67	50	221	286	60	75	60	50	52	33	49	43	83	28	25	31	4	21	94	66	130	70	37	8	28	28	3	67	63	29	30	186	289	103	94	61	97	13	39	88	101	68	62	55	90	50	28	13	48
AF070554 [32049_f_at(220, 459) ]	-13	-15	-31	-39	5	-30	-15	-28	-33	-28	10	-8	-9	-5	2	1	-16	-2	-29	-10	-16	-11	5	-1	-3	11	5	-8	-25	-16	-30	-23	-22	-36	-15	-10	-22	1	5	-23	-13	-4	-19	-5	0	-6	83	11	1
AJ224875 [32051_at(586, 429) ]	258	1091	1280	935	485	315	239	394	207	384	432	49	187	190	109	41	-172	158	512	520	694	588	-79	171	117	116	-79	186	439	149	368	1075	713	218	509	218	929	77	320	375	533	643	25	172	493	64	198	93	30
M65217 [32087_at(374, 519) ]	13	6	22	39	15	3	13	25	-9	18	21	3	-2	5	-1	3	12	22	12	-3	8	8	4	2	4	2	15	4	15	18	6	8	18	10	10	19	30	0	-13	-2	10	20	14	11	4	11	12	-1	-1
L02870 [32123_at(518, 403) ]	13	-4	28	88	42	79	15	42	19	14	8	53	10	6	25	2	15	67	6	-3	30	6	80	-12	19	42	10	18	-16	21	11	51	103	8	5	19	22	5	48	15	12	12	12	-7	42	-2	18	-1	-14
AL030996 [32124_at(260, 187) ]	28	135	172	163	35	89	19	69	74	49	30	8	17	29	24	24	27	37	15	55	13	67	26	32	49	9	10	18	38	31	63	247	164	137	100	70	142	37	15	47	98	23	20	67	51	3	20	27	7
AL050050 [32624_at(175, 435) ]	42	29	84	123	34	12	0	36	11	42	31	9	12	15	12	11	14	13	40	41	15	23	60	42	21	43	23	31	42	78	45	74	156	71	81	25	98	14	23	34	31	125	47	25	31	20	21	11	15
U18271 [32683_at(377, 267) ]	-6	-2	-18	16	29	4	7	5	-10	-3	21	7	-2	9	2	1	-1	5	-10	5	-12	-2	1	9	6	-4	2	8	16	-6	-22	5	26	8	14	-6	10	2	92	1	23	6	-16	-1	19	-8	-3	1	-3
U86782 [33247_at(423, 131) ]	15	7	28	7	12	13	-11	18	-8	45	33	16	14	8	18	6	3	15	-12	10	82	31	5	14	7	8	8	0	20	10	7	59	28	31	23	3	13	-1	4	2	4	15	-10	-6	3	6	3	-2	5
AJ005821 [33271_r_at(26, 285) ]	-7	-3	21	8	22	14	9	8	11	26	-1	5	62	5	3	1	-7	5	15	-7	17	11	4	4	-9	-1	-6	8	5	24	10	30	16	17	8	12	15	3	1	-12	13	0	-3	4	6	8	0	10	2
X57348 [33323_r_at(476, 611) ]	-483	-276	311	3446	-167	115	-467	-526	134	558	-91	696	155	877	-74	-16	-274	277	240	-669	999	-328	192	115	-188	-120	281	15	-299	-74	-21	-131	1610	-718	-456	-16	489	-59	-159	256	-490	-566	-736	-490	400	-94	-170	-93	-26
U17077 [33331_at(312, 377) ]	959	1927	1367	5752	437	694	832	242	1709	872	708	360	696	439	127	122	280	229	747	302	459	604	508	921	281	311	481	843	1060	1061	957	2321	5383	2015	2654	1746	2976	91	216	241	489	420	1590	739	772	167	189	132	353
U80017 [33715_r_at(521, 461) ]	0	-2	10	-25	1	-27	-14	8	-17	-17	58	1	-17	7	5	5	-3	8	14	-15	-1	8	3	-5	6	-6	-2	0	9	-15	9	4	-9	-3	-3	-8	-20	-9	-12	16	-11	2	17	-6	-17	-1	8	-12	-17
AC006128 [33718_at(313, 519) ]	-31	-57	-48	-65	-33	-33	-27	-37	-77	-69	-37	-7	-38	-11	-2	-9	1	-26	-35	-46	-67	-25	-4	-46	-12	-4	-5	-10	-44	-42	-54	-90	-92	-27	-41	-35	-58	-3	-36	-66	-38	-24	-39	-27	-51	-10	0	-10	-12
M31606 [33745_at(98, 219) ]	52	39	1	47	53	40	15	18	24	28	12	6	28	24	12	3	2	35	34	5	51	14	7	13	16	36	10	5	12	45	15	4	43	26	35	25	53	7	60	37	32	3	10	35	61	16	22	36	11
D88208 [33746_at(3, 167) ]	-243	26	52	24	-29	-49	-151	-9	-128	-191	-47	-5	-73	-51	5	-25	-14	-11	-49	-82	-104	-40	-35	-3	-63	-62	-43	-33	-129	-93	-135	-110	-205	-34	-262	-74	-50	15	-55	-62	-191	31	-100	-79	-91	38	-9	-49	-32
U43203 [33754_at(246, 219) ]	1051	2042	1001	4657	37	245	331	25	1794	829	976	61	986	473	8	44	118	6	1066	107	43	1221	308	894	524	195	220	606	611	1036	1678	2853	3737	1825	1967	1323	4248	0	784	151	82	1332	975	1864	1036	299	228	224	141
AI813532 [33813_at(412, 231) ]	318	705	602	1147	130	472	68	105	94	171	202	62	22	35	71	74	190	111	78	157	129	117	124	131	163	119	86	280	272	105	131	783	912	441	208	151	643	53	277	699	153	184	253	209	229	75	32	113	27
AL080169 [34183_at(277, 429) ]	29	37	11	89	22	53	-2	14	15	25	13	1	17	7	17	10	20	6	6	16	-9	9	34	31	16	72	35	36	24	19	20	86	62	42	22	3	37	-7	0	0	-18	17	12	54	29	23	-14	7	24
AF070606 [34188_at(397, 521) ]	46	38	106	124	28	42	-3	54	23	42	23	55	11	10	14	8	21	13	2	76	52	48	31	7	-10	18	8	25	39	13	28	20	80	35	50	-3	68	19	40	98	24	65	93	34	23	15	29	19	7
U89358 [34243_i_at(321, 229) ]	1	-1	20	30	-3	14	-11	5	16	-4	15	17	4	-3	-4	11	38	2	15	27	4	14	-2	35	-1	39	-7	12	5	-1	-4	0	12	23	12	9	31	10	33	4	18	14	31	17	9	7	-4	-11	16
AB029033 [34250_at(211, 563) ]	-453	-1264	-868	-1449	-830	-964	-482	-612	-803	-547	-568	-263	-360	-127	-95	-124	-22	-405	-541	-407	-604	-620	-383	-322	-704	-1012	-418	-341	-469	-593	-529	-948	-2167	-728	-922	-460	-1137	-203	-518	-686	-947	-275	-739	-438	-724	-223	-348	-427	-192
U22314 [34275_s_at(147, 457) ]	-27	6	-8	-4	-27	-1	3	-16	-10	-1	4	-2	14	-2	-4	3	-7	-4	-5	-16	-8	-5	-7	-2	-5	6	-7	9	-4	-11	-35	-13	-2	11	-11	2	-48	4	-21	30	-2	-11	-13	-13	-20	-6	-10	3	12
AJ001589 [34740_at(635, 443) ]	186	93	328	371	128	134	93	295	297	71	79	35	58	33	60	14	68	63	153	137	192	60	78	44	70	94	79	84	111	121	75	164	339	174	176	97	256	31	57	112	251	3	158	122	102	66	16	57	11
AF025654 [35202_at(490, 215) ]	-5	-15	-15	-11	8	5	-25	-2	3	9	1	3	-10	-1	1	-2	3	1	-13	2	-13	-3	1	10	8	0	-14	3	-5	-15	1	21	12	19	6	1	10	2	0	2	8	9	-6	15	21	-9	6	3	-7
AI830821 [35637_at(175, 627) ]	-5	-23	-5	-1	-2	5	-2	-6	4	20	-5	-9	9	6	-5	0	-1	-7	-13	-23	13	5	1	2	-9	-3	-5	3	9	-5	6	18	-1	-50	11	0	1	-6	-7	-2	-3	0	-13	2	1	-9	11	4	1
U10485 [35974_at(183, 75) ]	69	-45	-26	1	-30	34	-3	-10	13	-25	-16	-20	-43	-18	-25	3	30	-16	-7	-21	-25	-41	20	16	-6	5	7	17	26	-19	-14	-33	14	118	26	-13	20	-9	-6	16	-10	37	19	5	2	-3	-34	18	9
AF055016 [36017_at(202, 581) ]	13	80	147	140	12	58	6	32	15	21	-8	11	20	18	13	0	25	16	14	7	25	5	11	10	12	10	3	16	23	9	23	83	102	67	106	26	48	-6	6	42	48	48	12	28	52	-6	0	8	3
AL049409 [36021_at(104, 509) ]	230	136	163	-58	-25	89	12	128	97	36	101	-10	39	6	32	6	-10	75	5	99	33	95	35	10	14	23	28	41	7	84	64	116	46	67	2	56	136	34	61	65	42	74	189	57	67	-1	47	0	-12
AA418779 [36027_at(98, 393) ]	58	128	170	288	64	42	-7	87	56	60	258	4	70	17	33	-33	0	72	10	88	97	87	13	26	1	42	27	131	67	110	54	166	206	15	73	37	80	31	17	171	77	129	29	91	28	12	3	-16	-28
AF022912 [36044_at(530, 393) ]	6	24	6	105	-16	22	-13	13	19	9	-12	15	2	5	14	0	14	7	4	32	2	36	15	7	-30	-10	7	7	16	11	-15	52	94	57	10	-2	21	1	-3	19	32	25	-2	4	15	1	-5	-6	13
AL050144 [36046_at(577, 27) ]	-3	-22	-47	40	10	-3	-15	10	-5	-15	-6	-34	4	-6	2	-4	3	18	-1	-13	-16	7	-2	-5	4	4	-8	-18	9	-21	-8	16	35	-31	7	1	-20	-8	4	-8	-55	-13	-35	-2	6	7	4	12	2
AL049389 [36070_at(338, 35) ]	158	1148	1160	1230	313	248	48	193	481	146	220	53	370	19	118	151	51	71	87	158	264	234	34	15	167	524	107	557	66	160	155	285	1072	488	466	144	245	28	192	169	348	508	-2	67	339	44	312	18	31
U11791 [36086_at(296, 589) ]	20	9	9	-7	-34	-1	5	-3	-4	4	-4	-5	-7	-10	5	0	3	-1	-9	-7	5	-3	-12	1	20	0	-2	-2	-6	-8	-14	11	10	-7	11	-4	14	-3	-5	8	-5	9	1	-10	7	5	4	11	10
AF027974 [36500_at(178, 307) ]	40	116	141	137	18	67	11	74	71	40	25	0	-11	12	10	6	19	28	19	24	59	11	5	21	22	11	48	34	56	53	112	151	180	82	43	2	-460	-3	28	56	74	43	15	-19	26	13	19	40	30
AA521233 [36547_r_at(570, 365) ]	3213	3651	4211	4637	2701	2968	1742	2173	2339	2790	2249	1071	1529	1093	914	745	1425	1444	2230	2701	2658	2460	1152	1661	1639	924	1449	2069	2292	2109	2746	4323	5674	3720	3951	2313	3591	695	1809	3613	3691	1927	3133	2319	2521	869	1028	1217	695
W26981 [36568_at(604, 469) ]	37	61	53	71	44	41	36	22	34	54	23	22	14	15	9	3	23	14	25	42	33	33	8	11	13	-4	4	20	14	30	37	30	50	31	45	27	43	5	25	1	21	9	35	5	29	23	1	20	13
AF016050 [36836_at(407, 171) ]	386	699	473	889	330	424	296	297	253	352	335	202	170	252	116	86	97	196	154	268	186	355	136	186	151	101	102	148	311	210	261	674	1122	373	527	365	688	73	162	204	319	184	383	49	304	90	140	169	75
AB029038 [36862_at(260, 389) ]	22	9	74	-11	20	-27	-7	7	4	-1	1	10	-22	6	3	16	7	-11	-3	35	42	4	12	17	3	46	4	-5	-7	-24	-19	21	-25	30	2	41	24	4	-40	9	5	4	-10	38	-38	0	-31	-12	2
M97287 [36899_at(329, 177) ]	1	34	-14	-4	-15	-12	13	-6	8	-2	-22	-5	9	-6	0	4	7	-4	27	-4	-22	-6	-5	3	-3	-4	17	18	5	7	-17	7	9	-1	-3	-5	4	-5	15	15	-17	-10	6	-5	-5	-7	14	0	-2
L36870 [36910_at(417, 185) ]	61	77	72	119	33	71	19	36	27	46	13	23	28	21	10	0	17	31	29	32	44	33	17	-1	17	14	27	17	24	51	66	162	141	77	110	14	57	11	25	32	24	-3	22	42	30	10	10	19	2
M60626 [36919_r_at(205, 537) ]	7	-26	11	13	-10	-33	23	3	-6	-2	15	-1	-15	4	-2	0	0	6	35	10	-11	-7	4	-86	-8	-6	-2	-5	6	16	-5	-10	4	-1	-6	-5	-32	-4	2	-2	-20	-7	-12	3	-12	3	0	-6	-4
M75106 [37172_at(247, 451) ]	79	87	118	312	27	75	52	24	83	105	18	17	22	11	8	5	17	21	33	43	-7	48	29	38	19	16	31	25	39	82	364	103	222	63	89	111	1375	1	27	54	26	20	91	159	80	6	15	21	6
S78296 [37210_at(84, 325) ]	102	75	95	108	67	101	55	73	109	55	58	51	29	36	24	27	39	85	41	269	58	72	33	31	45	44	283	80	71	107	133	188	210	93	116	88	107	22	80	84	74	59	69	67	52	35	552	44	24
AL031778 [37561_at(194, 477) ]	1	65	86	119	17	8	19	56	12	40	26	5	-7	7	18	5	17	42	12	-11	31	32	16	14	28	19	19	45	30	41	30	241	70	41	32	-16	97	13	19	117	30	41	-60	8	18	15	4	-3	8
U09117 [37596_at(349, 211) ]	-1762	-2400	-2445	-2231	-1225	-2364	-1158	-1120	-1500	-1783	-1540	-586	-1371	-619	-382	-343	-622	-682	-1598	-1391	-1413	-1192	-489	-509	-739	-486	-393	-845	-1028	-1509	-1434	-2556	-2690	-1806	-1683	-875	-2135	-134	-1457	-1790	-1451	-1656	-1868	-1276	-1664	-413	-557	-642	-337
X63717 [37643_at(229, 405) ]	37	14	40	54	21	39	34	-36	2	47	16	-3	-6	15	-3	7	-5	9	25	-1	7	-6	16	13	17	28	4	-11	4	21	25	39	78	15	12	10	24	57	2	7	2	16	19	20	24	14	-14	8	7
U70370 [37920_at(419, 273) ]	19	287	219	167	56	97	3	107	10	77	41	72	47	104	32	11	-15	76	122	387	19	140	26	-7	8	18	12	47	89	86	11	70	110	117	-16	-1	40	21	10	15	62	145	50	-10	27	19	222	13	16
M62324 [38278_at(430, 463) ]	-26	16	23	50	-16	9	6	0	46	-7	-37	1	12	-843	4	0	16	3	18	-36	1	10	-11	25	-3	-29	5	-5	25	-6	-7	-6	24	-5	-20	-16	-38	3	7	-14	-96	-13	-23	18	12	2	-31	-17	0
X59842 [38295_at(105, 197) ]	19	14	5	2	9	17	1	14	11	20	2	1	-12	7	7	4	4	2	-19	21	-9	2	11	1	8	10	-9	18	4	-1	-4	32	81	44	13	10	13	8	1	-7	-8	2	-19	4	1	8	30	6	-7
AL079286 [38341_at(321, 185) ]	19	46	15	20	180	19	-1	11	8	-17	17	11	8	4	10	7	3	-5	-16	8	12	14	-3	-4	-18	-2	-8	20	-9	27	21	39	-9	26	10	-7	5	-3	8	25	-45	28	-53	6	16	0	-8	5	10
X07228 [38611_at(365, 87) ]	-6	-13	13	11	-9	-10	16	-1	-6	-4	-10	1	2	-3	3	2	-3	-6	-12	9	9	4	2	-4	-13	-6	-3	12	19	-2	-29	2	1	2	6	-12	12	-2	-11	6	10	-28	0	0	39	16	4	16	-3
AF043324 [39000_at(581, 83) ]	13	103	149	268	-5	21	-50	63	51	1	2	-1	44	8	5	-7	19	26	36	18	34	34	23	7	20	5	25	37	2	8	4	165	153	83	53	10	71	7	23	44	20	35	7	33	23	15	22	12	4
X99906 [39011_at(251, 305) ]	786	792	1256	1414	409	692	352	622	1014	831	1456	189	450	291	191	141	361	269	447	549	423	843	266	404	231	187	244	470	586	638	715	1294	1685	1297	902	630	1400	194	306	544	631	496	1165	485	603	147	207	229	99
D84239 [39014_at(96, 149) ]	18	-5	36	275	17	12	24	-4	1	11	15	3	-1	3	-3	5	0	3	10	14	17	38	27	5	13	-1	35	2	6	16	13	168	275	116	45	31	40	5	-10	-18	-31	7	91	36	40	-11	-15	8	31
X05615 [39042_at(331, 509) ]	36	68	99	45	34	60	5	18	31	40	22	18	6	14	5	15	39	13	31	29	20	12	19	4	22	35	20	5	15	26	27	17	73	41	41	34	38	5	19	13	50	30	-40	7	-9	4	21	6	9
U95299 [39048_at(242, 109) ]	-11	-10	19	-8	-15	-9	-11	-15	11	-19	19	-6	-3	-1	4	-4	-2	-5	-18	5	0	11	0	-96	3	0	-21	-6	-13	-17	-9	-14	-6	-11	0	2	-5	0	-15	3	0	-1	-4	-19	26	1	-5	-2	-4
L10377 [39334_s_at(473, 15) ]	-35	44	104	44	157	24	-116	28	19	-46	116	-73	72	35	7	82	16	13	72	-68	-434	-13	57	45	71	37	46	-79	45	187	138	224	129	222	159	-221	109	66	18	140	-84	-19	-644	22	-105	15	33	14	47
AB007899 [39356_at(551, 131) ]	40	-38	2	9	1	29	-4	16	6	-3	1	-10	1	1	-4	11	-3	-7	7	13	-1	16	-5	9	-2	-16	11	-2	-2	-7	-16	8	-17	9	19	-19	6	-1	-5	-9	-24	-14	13	23	-10	3	-16	9	4
AB007923 [39422_at(479, 131) ]	354	271	256	655	124	309	158	207	130	195	154	41	60	71	99	43	87	172	90	134	105	107	62	85	104	123	31	103	212	94	165	366	734	206	214	170	357	50	163	152	110	129	256	127	204	56	44	105	43
M19961 [39443_s_at(468, 525) ]	29	45	147	157	56	83	24	59	40	70	48	37	31	18	14	5	9	57	69	148	57	87	17	32	18	6	33	74	45	38	22	114	112	81	5	-2	78	20	-5	76	90	28	34	62	59	13	8	25	-10
AF042081 [39714_at(535, 135) ]	65	61	69	197	8	17	20	52	31	31	18	16	3	9	0	2	6	26	20	15	9	-2	17	50	18	24	21	28	36	5	12	70	167	72	69	26	87	6	5	10	32	15	67	19	39	8	3	45	4
AI597616 [39716_at(547, 449) ]	484	655	651	765	436	457	268	268	381	428	326	200	217	174	112	49	104	212	384	333	335	367	170	197	239	168	160	142	353	267	318	795	978	623	612	402	607	98	272	402	469	272	423	291	326	110	94	150	81
AL031781 [39759_at(464, 207) ]	273	541	122	681	131	447	146	440	272	262	305	91	127	167	112	44	105	550	154	116	297	326	92	123	144	98	86	121	173	190	197	546	774	261	509	161	530	116	89	110	64	262	290	157	249	64	60	126	46
M36803 [39763_at(290, 447) ]	495	554	552	622	363	306	181	192	229	371	228	85	142	138	83	28	101	89	217	279	144	176	89	240	167	113	101	136	167	180	415	671	907	319	362	303	688	62	241	222	366	339	315	267	294	82	82	171	99
U49070 [40421_at(395, 191) ]	193	253	299	615	107	192	65	157	144	134	108	58	99	90	52	45	67	132	88	210	151	179	59	88	74	130	73	85	124	94	120	413	220	366	298	114	427	37	62	136	185	125	138	164	170	47	39	92	21
AL049963 [40456_at(162, 265) ]	16	-29	-1	26	-22	12	5	-3	-5	3	15	2	-11	-1	1	-14	-5	7	-14	4	-12	0	13	13	5	13	-1	10	15	11	12	17	17	6	8	-10	18	3	-15	-14	12	4	-1	-7	7	0	12	1	4
AI590869 [40800_at(210, 565) ]	660	811	955	1157	527	737	481	460	596	846	523	182	305	188	148	80	183	231	414	500	496	446	178	175	153	179	123	260	326	434	584	1029	1290	776	755	451	840	108	502	522	742	259	721	456	589	95	195	207	171
X97065 [40851_r_at(114, 291) ]	-9	-4	5	-18	-6	10	-19	-12	4	4	-8	-1	5	14	7	0	11	-8	19	2	-7	-15	4	4	0	6	-18	14	3	7	-17	-8	-16	3	-10	-5	-9	-2	14	2	-11	-38	-1	-6	-21	-9	-2	9	-1
AA658877 [41721_at(2, 145) ]	-413	-444	-446	-564	-251	-343	-641	-108	-414	-330	-242	-85	-189	-104	-59	-52	-112	-30	-284	-254	-224	-230	-79	-183	-154	-113	-105	-183	-150	-208	-344	-670	-653	-554	-534	-340	-572	-31	-205	-219	-306	-336	-399	-165	-281	-70	-115	-105	-69
W25933 [41757_at(231, 635) ]	5	-36	-1	-7	25	-6	-13	11	0	11	18	-7	-2	3	-3	2	-2	0	-3	14	-7	-2	-3	1	-8	4	-4	0	1	-13	1	3	-48	-15	-12	-23	-8	-8	-7	-3	-4	2	0	-5	1	-1	-10	18	8
M68840 [41772_at(84, 241) ]	57	177	74	126	19	6	27	1	458	83	32	36	29	17	-1	10	11	11	137	-6	18	89	31	99	4	-8	72	129	54	15	42	64	171	232	163	89	267	0	38	10	26	68	63	74	45	7	-4	2	24
M36711 [32154_at(409, 443) ]	838	1120	1249	1058	370	789	182	844	627	806	704	314	389	333	327	111	313	295	472	566	491	358	185	209	224	323	296	415	434	426	827	1226	1561	879	835	653	1253	122	433	1345	713	661	706	557	546	203	134	149	153
U39067 [32230_at(516, 411) ]	11	2	31	21	-6	6	-6	19	19	-7	0	7	0	9	1	-11	-4	14	-7	-41	10	6	5	-1	2	13	22	29	9	12	3	18	7	26	7	0	20	8	-8	-22	0	3	10	-10	33	-7	-10	6	-9
L19183 [32791_at(546, 585) ]	22	59	82	110	40	48	15	121	10	43	14	26	7	5	21	5	19	25	48	84	39	65	15	26	23	5	25	10	47	49	74	38	138	57	35	5	89	9	16	29	74	47	57	30	27	10	16	2	13
AB006651 [33344_at(468, 583) ]	-27	-10	13	1	3	-9	2	11	19	-12	23	5	-2	2	9	0	18	9	-21	10	2	21	6	7	-1	1	-10	1	7	18	-37	8	-20	-3	19	3	0	4	0	-5	-4	4	-1	11	17	5	-3	6	6
AA203487 [33390_at(610, 187) ]	4102	1037	2586	5685	1480	2720	1127	1417	1333	2345	1846	207	932	548	1475	696	1226	2935	457	1274	1733	890	1119	722	2275	875	1036	1790	1622	1062	644	4056	6529	2187	2029	745	2591	416	3061	1758	922	1828	1546	1809	2904	1027	159	930	174
AI672098 [33407_at(118, 341) ]	8	-12	3	15	-4	24	-15	-3	3	10	11	-2	-3	3	1	3	-2	4	4	-22	7	-4	-8	12	-6	-3	-7	2	2	1	-7	-1	5	9	10	5	6	-8	30	-11	6	-4	5	7	13	4	-10	2	-4
AA203138 [33445_at(610, 583) ]	61	50	77	90	67	67	38	31	33	74	41	29	59	26	191	3	25	48	46	44	40	41	30	60	50	24	14	42	35	28	55	72	63	79	54	3	67	12	21	68	50	28	65	64	48	15	27	16	1
AL035305 [33935_at(267, 521) ]	-28	-8	-27	13	-27	-32	-6	-6	15	-8	-15	-8	-6	8	-3	-1	-2	13	-9	-10	-8	-11	-4	-6	12	1	-11	24	-16	-17	-21	-11	14	-10	-12	-4	2	-3	-9	-7	-10	-10	-18	-8	-4	-7	-4	6	6
AB002310 [34372_at(281, 591) ]	38	124	198	361	52	82	19	190	85	72	53	36	30	22	66	4	38	82	96	63	123	111	22	55	50	55	24	94	56	50	63	131	329	78	83	19	86	4	64	146	128	107	55	85	59	12	-2	15	4
U41303 [34842_at(126, 425) ]	424	280	106	569	60	445	156	274	276	160	258	100	102	228	53	26	141	115	348	432	88	401	130	193	128	221	278	134	105	98	313	406	724	265	518	104	755	70	109	132	55	170	284	360	326	98	100	104	53
AJ004832 [34874_at(442, 241) ]	111	292	216	515	24	135	47	105	53	56	30	20	71	47	22	25	24	69	46	55	53	43	22	54	53	34	42	42	91	43	36	273	412	119	106	45	294	7	89	46	71	94	3	32	120	28	29	64	20
M21812 [34881_at(133, 509) ]	-398	-454	-459	-661	-363	-406	-164	-277	-309	-401	-303	-170	-197	-180	-113	-43	-114	-191	-281	-225	-223	-213	-80	-157	-225	-172	-139	-159	-174	-245	-383	-717	-978	-401	-432	-229	-495	-53	-205	-342	-406	-148	-318	-255	-268	-85	-142	-221	-84
Y12065 [34882_at(38, 435) ]	-1332	-1701	-1886	-2038	-1190	-1527	-1145	-430	-1321	-1624	-1136	-304	-1181	-629	-285	-253	-356	-253	-1264	-401	-612	-867	-546	-549	-546	-418	-424	-617	-999	-1056	-973	-2011	-2652	-1929	-2448	-1267	-1341	-156	-731	-806	-1367	-813	-1797	-1102	-1414	-332	-517	-617	-413
D21063 [35312_at(620, 63) ]	145	280	353	382	105	336	52	629	54	78	175	114	60	58	72	52	53	132	77	176	475	180	7	11	12	8	50	103	96	90	95	329	365	434	142	121	156	158	48	205	149	116	64	30	98	34	52	59	12
AL022326 [35354_at(458, 65) ]	48	94	158	115	43	67	7	61	73	37	87	3	50	33	21	14	2	45	64	59	57	159	37	30	57	-1	13	22	20	53	89	118	124	81	88	39	141	24	31	101	66	38	17	51	75	20	29	15	23
AB011103 [35778_at(558, 505) ]	62	101	18	1	25	39	14	21	10	17	31	10	45	11	15	11	-11	34	34	140	51	36	8	14	16	2	5	15	23	23	24	19	35	61	368	44	36	25	26	-22	37	45	67	34	4	37	9	17	-4
W26854 [35806_at(472, 637) ]	173	311	220	757	199	260	64	193	179	298	227	95	38	72	-34	12	122	78	147	93	186	195	84	103	56	26	90	120	214	142	169	312	677	414	455	47	86	34	32	96	239	71	65	35	150	24	69	85	25
AL031681 [35809_g_at(322, 277) ]	78	109	120	161	16	71	-3	76	30	13	15	13	29	-2	12	5	9	23	20	29	24	11	18	36	26	30	20	13	-2	29	52	70	89	44	43	21	153	14	10	41	27	10	28	25	32	5	5	6	4
L15702 [35822_at(604, 355) ]	74	169	204	186	7	201	179	44	156	39	23	76	21	250	-13	17	153	66	58	57	325	232	59	71	90	38	347	226	165	48	149	133	159	1282	62	14	11	42	13	105	47	59	202	53	36	14	14	89	17
AB011157 [35849_at(212, 381) ]	-284	-446	-331	-326	-245	-233	-121	-193	-232	-290	-185	-105	-85	-66	-48	-28	-85	-69	-214	-135	-130	-112	-52	-106	-94	-29	-71	-94	-146	-134	-149	-507	-567	-305	-348	-229	-315	-42	-131	-136	-189	-143	-262	-160	-173	-49	-66	-58	-48
AB014514 [36093_at(601, 169) ]	133	129	193	230	77	135	48	91	86	76	78	28	103	50	18	27	52	53	41	107	92	89	37	51	75	64	61	74	36	60	58	197	218	108	115	59	201	27	101	90	81	124	67	97	107	22	33	31	13
M69040 [36099_at(226, 555) ]	-1	6	-10	4	7	-51	0	0	-17	17	0	-6	23	0	-10	2	6	-1	4	-17	-8	0	0	4	-7	9	5	0	-13	-38	5	2	10	-6	4	-1	-2	-7	-7	1	-12	11	-13	-7	-4	14	-7	2	6
AF086947 [36158_at(206, 423) ]	91	62	56	356	54	24	50	116	84	97	59	44	52	51	41	7	47	76	96	64	117	74	59	65	51	47	93	63	76	69	165	235	286	125	143	56	102	35	33	183	80	55	104	137	108	26	40	42	26
D32257 [36188_at(238, 293) ]	183	735	1365	1149	131	346	54	475	51	156	127	-1	71	9	-10	47	95	37	53	247	147	119	39	70	66	68	74	172	105	66	195	606	1030	549	242	61	280	36	20	168	308	111	37	44	163	27	59	45	-12
D50916 [36579_at(483, 411) ]	84	205	178	374	50	116	22	96	50	87	65	33	-1	41	35	10	23	30	33	40	44	36	23	45	35	17	33	32	44	58	83	312	416	127	206	56	294	20	25	69	57	38	44	67	50	20	1	43	17
AL050139 [36580_at(211, 617) ]	38	-21	106	123	28	50	-2	85	27	13	25	1	-25	-3	29	5	7	9	-7	-22	18	7	12	25	15	31	6	5	9	-9	25	66	185	40	44	-2	51	7	-9	50	85	-12	-40	27	8	8	-1	2	-1
X07173 [36584_at(614, 371) ]	-125	-19	-40	-47	2	-7	-26	-12	-21	-28	-36	-2	-39	-14	-23	6	-12	-7	-3	-39	-13	-8	2	-4	-2	0	15	-6	-7	-10	-26	-36	-64	-83	-40	-83	-26	0	-6	9	-56	-5	-20	-7	-11	-3	-14	-4	-5
X86693 [36627_at(30, 63) ]	180	259	288	511	11	169	68	70	108	157	81	39	65	15	6	30	43	13	58	14	20	27	47	47	98	281	45	68	33	46	41	374	416	87	359	88	509	2	19	69	39	51	146	155	99	52	-3	78	-2
X05610 [36659_at(400, 331) ]	179	417	189	275	340	290	56	233	321	255	164	184	101	134	139	105	75	104	148	150	82	70	186	54	214	241	92	209	227	189	243	267	255	131	222	84	116	97	282	246	439	173	117	83	541	25	33	105	15
M28713 [36668_at(147, 335) ]	499	557	745	1340	224	427	82	196	479	460	451	168	149	150	82	49	113	361	164	194	277	178	167	174	271	444	217	309	152	279	447	1145	1374	627	1032	193	767	63	158	533	133	356	266	355	539	140	55	152	53
D13636 [36932_at(593, 401) ]	36	4	31	88	14	-19	20	36	28	14	11	7	30	13	9	0	2	16	31	4	26	23	14	24	-22	10	8	32	36	12	21	44	72	37	60	23	38	6	19	36	40	4	16	25	11	-1	-9	27	0
D42053 [36964_at(542, 251) ]	361	525	307	980	348	483	210	271	232	373	222	155	135	139	140	75	196	127	173	271	292	121	191	113	267	172	142	221	269	222	180	777	1125	607	603	238	366	109	111	257	381	174	303	229	316	81	96	155	45
AL049422 [37297_at(634, 215) ]	149	298	249	460	102	224	39	159	155	113	110	11	97	56	15	31	39	162	92	167	132	181	38	53	57	79	68	114	106	87	97	320	396	247	258	77	255	78	48	238	59	119	62	63	95	14	25	41	29
AL031177 [37350_at(54, 467) ]	12	60	125	252	0	119	10	97	36	63	65	50	2	74	4	5	23	69	54	53	204	12	30	50	13	30	-1	41	48	49	69	102	185	200	78	28	156	27	16	19	111	0	52	62	24	6	21	34	5
L38504 [37383_f_at(545, 253) ]	4450	2750	3547	6848	1386	6194	1294	5200	2419	3396	2994	1268	1296	2734	1357	937	2876	3010	1016	2113	1494	1191	1247	2266	1408	966	1183	2691	4850	1988	2760	5267	7054	4211	2815	1602	4635	381	1386	1973	3808	2906	3545	2824	2777	649	261	2699	245
AF013570 [37407_s_at(469, 215) ]	617	75	252	473	301	293	114	103	138	177	54	26	56	24	12	23	54	45	66	64	96	79	23	83	132	270	22	142	73	80	321	205	341	88	450	206	796	12	69	126	141	52	201	48	274	24	25	40	1
AB014609 [37408_at(265, 543) ]	-44	-18	31	352	-58	82	-11	0	51	-76	108	4	-21	-43	12	0	-14	66	-51	-51	32	7	67	49	64	178	1	68	-19	-11	46	6	197	-39	-21	37	119	99	102	22	-47	14	-32	141	92	-35	-57	39	-13
U41315 [37650_at(546, 393) ]	25	2	64	95	-11	10	16	19	21	25	-14	11	18	19	29	9	24	18	-26	14	8	32	8	31	29	15	32	40	28	-3	48	80	147	45	32	69	87	7	-13	60	49	23	53	14	23	18	-5	6	12
X75304 [37655_at(392, 435) ]	0	-5	-10	15	11	8	19	5	8	-19	-18	6	17	8	-2	8	-10	8	-16	-8	-8	8	5	3	8	10	-4	0	13	-10	-27	14	44	-4	23	0	24	4	-2	-9	1	2	4	11	-9	6	11	16	-6
L03532 [37717_at(444, 277) ]	33	88	42	110	43	111	72	87	25	87	73	18	15	42	24	18	19	51	66	83	97	79	23	7	13	9	-16	78	60	33	51	109	100	58	63	81	122	7	23	42	46	98	21	40	10	3	23	31	2
AL031228 [37763_at(140, 449) ]	-231	-257	-256	-292	-238	-232	-193	-212	-225	-192	-165	-81	-137	-108	-71	-29	-78	-82	-145	-203	-135	-106	-58	-96	-92	-53	-75	-125	-136	-195	-237	-481	-439	-189	-256	-174	-217	-41	-137	-168	-202	-167	-217	-172	-193	-64	-106	-61	-58
AL050152 [38028_at(542, 543) ]	684	734	693	1208	24	174	220	84	896	243	551	22	227	264	10	-1	107	15	604	82	19	423	120	503	140	83	97	117	226	160	47	1969	968	701	1217	550	414	15	31	23	60	120	539	517	260	53	6	91	50
U70451 [38369_at(610, 93) ]	124	61	72	125	44	80	36	47	13	44	27	37	66	38	31	30	32	30	78	35	26	64	32	27	35	7	11	41	60	28	32	94	180	72	94	47	91	16	31	32	81	50	111	43	49	33	30	22	26
S81752 [38477_at(339, 283) ]	20	-18	21	24	-2	-22	39	34	57	18	4	8	30	6	-4	-8	-7	23	-14	35	-40	-21	-6	41	-8	-7	20	6	9	-3	16	29	30	7	34	-15	8	5	20	24	31	-8	26	27	0	-18	-23	-18	-21
U54999 [39102_at(603, 547) ]	-468	-712	-733	-616	-272	-687	-362	-189	-764	-535	-354	-156	-422	-168	-148	-26	-142	-206	-458	-605	-510	-417	-132	-144	-249	-167	-96	-244	-185	-449	-589	-742	-828	-713	-848	-395	-748	-64	-447	-616	-860	-219	-645	-603	-616	-155	-159	-160	-51
U47101 [39165_at(519, 247) ]	79	-21	39	60	-12	34	34	10	-11	16	0	-6	-12	-3	9	1	10	15	13	41	27	28	9	51	11	7	8	19	29	0	15	88	96	32	31	34	58	0	-4	8	34	-8	84	19	16	-9	9	14	0
W28342 [39478_at(603, 163) ]	323	349	436	454	292	459	287	205	299	319	232	127	236	143	103	67	121	154	265	-123	240	253	113	127	84	33	75	124	220	242	226	449	548	525	489	314	330	51	185	213	389	200	595	228	302	114	132	134	51
AF014643 [39504_at(524, 39) ]	-21	-9	-48	-38	-59	45	4	-6	-34	4	-65	-16	-52	-5	-19	-2	-35	-34	-61	-24	-51	-33	0	7	-25	-12	-14	-1	14	-25	-4	12	19	12	4	-44	-6	-14	-12	-70	-11	-2	-34	16	-14	-8	-2	-7	-8
AL050366 [39507_at(383, 173) ]	231	334	397	502	68	175	85	125	95	98	112	24	108	73	70	31	87	88	106	52	98	68	59	65	86	92	60	59	111	63	207	503	745	249	361	111	369	38	102	121	251	217	293	141	156	58	33	56	24
U49742 [39524_at(360, 539) ]	-20	-8	-1	15	15	18	0	16	22	-3	-17	3	-4	-11	1	-7	-3	5	-6	-7	9	-6	4	-8	-5	-3	2	-17	-1	3	-9	40	5	5	-3	-9	-1	10	-9	-3	-7	0	-8	-5	-7	-2	-7	-2	-9
AF040965 [39847_at(438, 513) ]	-24	-19	-18	-14	65	28	8	-1	-6	-13	6	15	-19	-4	-14	-3	-4	1	-27	-19	23	7	-20	-11	-5	0	13	0	19	12	-3	-4	6	13	9	-2	-7	5	6	0	18	-2	14	17	10	4	1	-2	-2
AI832082 [39877_at(429, 599) ]	-123	-47	-26	-32	-89	-45	-64	-138	-10	-65	-15	-44	21	3	-35	-15	13	-35	-30	-3	8	-60	-50	-89	-65	-52	-5	-80	-70	-71	-22	-68	-116	88	-132	-16	-74	-14	-25	10	-91	2	-105	-46	-54	-64	-56	-48	-69
AI761647 [40191_s_at(84, 541) ]	21	6	19	30	42	24	13	3	-10	17	10	0	-2	7	1	-1	4	4	-16	10	10	-19	2	-4	-13	-3	7	13	4	-7	22	39	33	6	23	-10	5	0	9	9	7	-8	6	11	0	5	13	11	12
AI698066 [40214_at(566, 259) ]	-5	19	-8	4	-21	-11	59	-16	-10	-10	6	-3	5	3	-9	-4	-5	0	14	-4	3	1	-3	-2	6	-8	15	-11	-16	-1	12	-93	-16	-28	-2	-11	-22	-2	4	-6	6	14	-15	-5	-12	-2	-15	-10	4
AB021179 [40220_at(277, 191) ]	9	9	-15	-2	29	6	-10	-9	-21	29	-7	6	-3	-9	5	7	4	0	-27	7	12	-33	4	14	-7	3	13	3	-6	0	22	31	16	1	-10	-6	-3	4	2	37	-8	4	11	10	0	-18	11	14	-3
AF000571 [40527_at(399, 423) ]	-36	-14	-17	-6	-5	-17	-23	-20	-26	-22	-23	-10	-36	-9	-13	2	-12	-10	-43	-35	-36	-44	-22	-13	-16	-10	-6	-17	-31	-13	-7	-5	-56	-26	-13	-41	-3	0	-20	-35	-32	-8	-52	-5	-13	-12	-15	-12	-15
U10886 [40583_at(235, 187) ]	-5	7	16	-5	6	17	-7	-5	1	-11	5	15	-9	13	-9	10	9	14	-12	-5	-3	-7	8	-11	-3	-9	4	-10	8	-4	-17	17	2	-1	-11	-12	-21	-6	-3	-20	16	-18	-10	12	-7	-5	2	-1	-4
U48250 [40624_at(242, 515) ]	91	175	129	185	92	210	36	93	65	76	91	18	21	48	9	1	13	42	67	34	27	65	58	58	59	47	47	34	58	12	63	195	267	111	131	67	136	10	49	62	136	66	71	54	92	28	43	52	25
U62317 [40640_at(593, 79) ]	-117	-57	-92	-129	-46	-10	-79	-51	-46	-25	-55	1	-76	-51	-32	-4	-25	-21	7	-88	-95	-44	2	-38	-24	-24	-4	-60	-101	-17	-73	-104	-218	-145	-124	-121	-62	-14	-7	-36	-90	-36	-88	-23	-37	-18	-55	-8	-73
M29548 [40886_at(530, 323) ]	3430	2659	3584	4193	2876	1945	1191	2292	2344	3466	2350	1330	1257	1704	1997	737	1358	1465	1554	2403	2174	1971	1436	2072	1935	1692	1090	1858	2286	1790	3444	4261	5192	2422	3235	2706	3495	1467	1652	2085	2521	1577	2721	2053	1952	975	660	1129	618
W27956 [40914_s_at(498, 189) ]	-2	-7	1	10	-3	-22	0	23	10	4	8	-19	-3	-81	4	-6	-13	-4	-13	17	0	19	-4	3	24	8	-12	12	26	1	29	13	-18	-4	19	-2	12	-5	12	-19	-2	-8	8	11	-5	-13	5	-13	4
AI739548 [40921_at(372, 505) ]	-40	-44	-4	-14	-39	-16	-3	-21	6	-23	1	-11	0	-12	6	11	6	-12	-6	4	0	-2	-7	-47	-18	-5	-3	-2	-6	-28	5	-50	-5	-6	-19	-37	-14	-3	0	-31	-21	-10	-25	-18	-12	6	-34	1	-11
X90857 [40956_at(559, 93) ]	108	155	123	240	78	104	47	80	104	90	96	38	75	48	38	30	44	56	62	44	86	96	47	39	37	33	42	39	66	115	99	222	263	133	154	78	137	29	65	93	131	85	87	78	72	42	18	32	31
M22921 [40960_at(464, 411) ]	32	46	5	86	1	96	18	2	7	6	-5	-3	10	-12	37	-1	-4	-21	-21	-21	-11	-12	-9	-30	6	7	26	11	-7	-4	-42	127	156	-1	66	-15	32	1	122	17	-9	-19	-20	-6	16	-10	-44	5	-11
AI922872 [40969_at(438, 421) ]	-52	1	-78	-76	-28	25	-11	-22	13	-75	-27	-7	5	2	-14	1	2	-12	7	-35	-23	-3	-31	-16	18	16	-27	-21	-14	-10	-35	-58	-15	-77	-46	-33	-49	-7	16	-4	-44	-7	-41	-20	-1	-2	-21	-4	-20
AI660963 [40997_at(268, 397) ]	86	140	203	183	65	115	31	50	64	55	38	25	67	27	20	18	35	63	30	88	83	67	32	25	48	38	45	40	43	34	120	216	235	124	182	49	189	4	52	81	100	84	108	95	76	11	12	31	22
AI983043 [41253_s_at(494, 607) ]	261	256	295	687	117	217	49	155	215	173	78	36	34	49	41	11	70	60	178	83	178	81	34	93	46	48	65	85	166	89	92	563	811	292	338	42	274	15	86	167	140	109	132	101	161	12	29	40	7
Y18483 [41271_at(578, 417) ]	1214	1254	1411	1804	800	1093	556	663	822	808	655	254	436	309	338	121	379	454	628	689	678	664	345	369	513	364	353	418	529	656	821	1465	2285	1164	1286	555	1219	182	678	803	1001	543	895	689	809	169	223	274	191
W27873 [41290_at(583, 509) ]	-7	0	41	9	10	-13	-10	0	4	-33	356	0	18	-6	0	8	1	5	13	-35	-15	-14	8	9	7	7	-20	11	-21	12	3	1	3	1	34	-8	-10	13	-9	25	-12	17	-15	-6	-34	2	-18	2	2
X12534 [41317_at(603, 177) ]	39	-11	30	59	33	-13	-10	77	-3	-2	2	14	12	-1	-7	-8	-8	9	26	11	-7	21	12	-1	6	-12	-12	-16	-7	86	-7	24	44	36	16	4	26	10	11	8	13	4	12	10	11	-9	-13	0	-7
AL050084 [41335_at(358, 95) ]	57	78	12	99	10	29	6	54	24	31	26	13	22	-12	9	1	3	30	51	36	37	38	15	25	14	10	26	32	13	29	28	97	103	107	55	15	76	22	16	11	18	21	33	35	25	15	7	12	3
L15189 [41510_s_at(545, 97) ]	85	75	117	126	45	171	7	39	70	5	18	46	55	27	19	24	31	91	60	65	76	115	16	63	52	26	46	44	65	58	49	31	110	87	46	5	114	18	45	80	46	55	35	28	49	9	55	20	10
N25429 [41525_at(235, 477) ]	-496	-938	-1001	-947	-400	-825	-282	-354	-279	-476	-270	-49	-177	-195	-109	-59	-191	-168	-310	-444	-343	-262	-195	-156	-187	-167	-164	-180	-276	-190	-398	-1021	-1018	-913	-966	-464	-983	-73	-296	-570	-470	-454	-644	-227	-440	-59	-116	-194	-75
AI445461 [41531_at(269, 515) ]	444	2094	1013	3057	543	775	232	677	1015	720	1045	276	408	525	238	172	286	777	1668	167	1007	881	249	226	234	569	409	426	514	604	1495	1436	3125	380	622	256	1252	114	411	1598	393	266	500	348	859	424	478	291	63
AI937054 [41538_r_at(625, 397) ]	-20	-31	-19	-107	-26	-19	20	-12	-19	-11	1	1	-7	0	-16	-5	-2	-22	-11	-12	-27	-1	-16	-14	-29	-9	-17	-3	-15	-45	-52	-26	-153	-14	-34	-23	-42	-15	-29	-105	-48	-38	0	-15	-10	1	13	-12	1
AF070571 [41575_at(192, 613) ]	5	8	-7	1	3	9	-1	-3	-2	7	-5	11	4	-7	-2	2	-11	17	4	-5	5	3	-3	-4	6	13	-6	-9	9	11	-17	-16	-1	6	-15	-9	6	-8	15	-1	6	-18	-1	3	6	3	7	2	-12
AB029031 [32506_at(354, 595) ]	141	76	118	172	32	116	27	149	36	76	45	45	15	24	32	4	51	51	57	155	80	31	7	56	28	25	26	42	66	62	53	152	189	63	79	27	65	15	45	52	107	22	72	58	94	13	32	37	17
AF032906 [32514_s_at(336, 535) ]	-13	-32	-44	-13	-15	-39	-46	-30	-50	-56	-67	18	-48	0	-7	-1	0	-7	-12	-40	-56	-28	-1	-6	-22	-21	-23	-32	-18	24	-33	-69	-57	-73	-61	-48	-77	-2	20	-64	-70	-43	-70	-30	-49	-12	5	-7	-15
AF054825 [32533_s_at(272, 119) ]	-42	70	-18	106	-63	-32	38	-24	133	17	9	-23	312	20	-22	1	241	42	-11	-99	-24	84	-8	4	30	38	65	54	174	-35	189	452	32	15	1	-67	79	-8	16	-34	-46	54	13	16	137	-1	9	38	-27
U51478 [32563_at(463, 309) ]	327	877	1043	998	315	403	46	325	243	191	318	277	55	375	102	112	162	251	56	134	168	223	231	214	144	165	79	117	270	124	201	643	970	296	232	117	817	80	158	135	295	191	130	163	471	87	32	118	2
L76465 [32570_at(183, 69) ]	37	29	3	40	13	-10	24	-8	31	17	27	-10	-6	0	4	-2	6	-1	16	0	-7	27	-3	13	-14	-3	12	6	17	20	-11	60	17	17	0	67	11	-2	-20	14	9	13	7	22	28	13	16	20	57
X75252 [32611_at(172, 385) ]	480	329	471	767	206	217	181	604	426	390	203	148	110	99	109	70	118	266	386	398	472	301	167	305	158	248	219	235	181	128	390	517	967	295	486	289	560	98	159	343	361	233	363	549	318	71	76	147	76
M77698 [33209_at(110, 227) ]	-9	-154	-44	-107	-52	-35	2	-15	7	-62	-75	14	-8	-9	-1	0	-6	3	-47	4	2	-2	20	-8	-4	-22	-1	-22	0	-29	-10	-69	-161	-32	-34	-32	-47	18	-1	0	20	21	-9	-15	-296	2	-2	16	-4
M21536 [2046_at(217, 331) ]	315	347	241	387	265	301	277	190	261	346	246	108	149	174	100	81	144	129	323	285	155	206	145	149	239	115	158	144	250	268	242	535	607	369	547	230	361	68	223	219	366	213	384	242	257	118	128	212	171
M59040 [2036_s_at(584, 405) ]	25	21	-10	27	24	-8	-4	5	0	-5	6	2	-16	9	0	3	-2	23	-25	23	11	-6	21	20	1	-7	3	20	15	7	-8	7	49	28	-3	4	32	10	12	-11	-13	-27	17	-11	5	-2	-4	5	6
M79321 [2024_s_at(245, 585) ]	-191	-250	-187	-205	-346	-227	-215	-227	-79	-227	-114	-122	-181	-101	-103	-39	-137	-198	-227	-264	-185	-349	-126	-91	-101	-123	-122	-123	-202	-191	-161	-168	-325	-187	-167	-130	-139	-31	-133	-122	-393	-211	-261	-232	-227	-100	-118	-149	-90
X03563 [1975_s_at(495, 293) ]	-466	-959	-1718	-1014	-1107	-1179	-15	-859	-375	423	-511	-324	-198	304	-153	-116	-409	-337	-586	-912	-639	-221	951	2423	-96	46	-231	-99	693	-582	-585	-1369	-1190	-1002	-225	1453	-328	-153	-652	-988	-582	-876	-790	334	-202	-97	-224	-153	-127
L22967 [1960_at(441, 343) ]	-9	-2	-16	27	-15	-32	-9	-1	18	18	26	18	9	-3	-4	9	8	-7	16	5	-9	11	5	-11	20	4	4	-16	14	-19	-21	-15	3	33	2	7	8	-3	-17	-1	-16	5	13	-18	12	-1	-5	7	-6
U07418 [1850_at(632, 541) ]	94	-484	-334	239	-246	-373	-346	-28	103	-251	22	-34	-206	-25	-11	-14	-85	-41	-156	397	-35	-65	5	28	74	-6	69	-6	114	-109	-184	-265	61	-535	-444	-58	-72	33	-226	-515	-347	-292	145	-118	79	-19	-134	10	-27
X02910 [1852_at(486, 213) ]	884	1075	1347	1676	578	857	555	603	767	969	575	363	520	344	250	194	327	331	692	630	705	719	255	316	366	244	352	400	611	582	752	1744	2269	1351	1381	769	1671	171	417	628	920	537	741	604	618	219	197	305	175
M62403 [1737_s_at(121, 531) ]	561	1033	565	1990	493	637	460	187	475	823	647	256	845	134	82	130	275	201	219	128	466	1872	577	231	561	890	371	468	512	559	416	2090	1652	305	777	390	612	219	281	394	308	142	749	471	947	83	127	423	79
S76978 [1655_s_at(343, 243) ]	0	-13	2	-33	-8	-17	-8	3	3	8	-12	-2	11	-3	-3	3	5	-3	-22	-11	0	-13	4	5	-4	6	-22	-21	-9	-4	-27	-10	-8	-15	-12	-8	1	2	19	53	-26	1	-18	1	-7	-6	-31	-3	16
Z23115 [1615_at(487, 299) ]	122	105	112	243	159	114	49	99	107	105	69	95	25	79	43	39	87	98	51	100	102	47	76	76	75	131	58	65	126	55	132	160	239	127	93	73	133	42	26	43	282	75	106	43	132	40	30	84	7
L36644 [1605_g_at(377, 375) ]	-19	-5	29	35	-18	-22	-2	4	5	10	-16	-7	-28	-9	-6	-5	-5	-3	-6	-4	1	6	8	-14	-10	9	-5	-2	-10	25	-2	-16	-2	-15	-28	-17	12	-6	3	-9	-14	-11	-18	9	-23	3	-4	9	-2
U09607 [1547_at(637, 533) ]	362	582	680	522	260	371	260	181	365	275	273	87	217	60	37	14	67	135	251	239	252	205	90	90	185	91	105	92	169	271	330	585	761	502	534	228	581	52	242	337	433	166	355	247	327	80	113	99	31
U27193 [1561_at(587, 457) ]	2	3	0	13	24	46	-11	-2	-5	15	-13	-36	-15	0	-3	6	-4	18	11	-12	26	-18	-3	2	-14	8	14	17	0	15	21	5	40	12	-15	-10	8	-7	22	-6	1	8	18	9	-16	6	-8	13	8
U68019 [1454_at(175, 443) ]	-34	5	27	-11	-41	66	-16	2	8	-40	-22	28	-7	-14	-8	-2	-14	6	32	-21	58	18	-8	-38	-20	-10	-3	-18	45	-3	-26	35	-24	-67	8	37	85	-6	-19	-36	-54	-26	-5	-25	-5	-4	-6	-16	-12
D13666 [1451_s_at(292, 473) ]	-1	121	101	271	153	96	6	87	22	92	34	49	4	33	58	7	38	24	3	38	46	11	83	11	39	108	-10	30	40	13	8	248	365	137	99	4	43	15	49	43	56	39	4	-1	253	3897	7	60	3
J02843 [1431_at(514, 559) ]	61	100	48	64	86	54	18	41	67	48	20	37	47	54	16	5	26	18	57	131	57	46	19	16	32	64	2	67	61	27	42	98	122	58	260	55	64	10	45	68	29	65	109	60	48	14	48	8	7
M27492 [1368_at(333, 485) ]	-3	15	-15	11	-15	1003	-12	8	-7	-9	-1	-5	2	-2	-1	-2	-6	1	5	6	-1	10	15	-14	16	-3	15	9	-8	10	-14	-2	5	22	31	-19	3	0	-6	11	-3	-7	-38	13	20	9	-7	4	1
V00520 [1332_f_at(150, 369) ]	249	287	253	328	215	366	161	152	283	358	211	97	151	90	80	55	97	125	194	169	170	165	90	120	142	110	139	163	205	158	223	415	558	256	388	186	286	71	179	211	272	190	144	166	230	69	95	113	96
J02645 [1154_at(144, 627) ]	-6	76	72	3	17	36	7	69	-1	14	23	-1	-15	7	-6	-3	4	6	6	32	30	26	-6	2	4	-1	43	33	46	3	-26	52	-23	52	-138	-7	25	-6	-4	-14	4	-19	15	13	-16	-9	-23	-9	10
L27080 [1141_at(633, 83) ]	4	16	15	26	-4	11	5	1	16	8	7	-5	1	-4	4	6	5	-5	0	9	-1	12	-4	5	-2	-6	15	8	4	13	27	23	35	-53	-3	10	41	-3	3	25	19	11	5	-11	4	6	-18	2	8
M11717 [1104_s_at(417, 495) ]	960	3507	656	2267	423	2265	377	2395	656	1286	781	262	169	516	2210	118	265	416	433	2740	4942	1640	367	226	416	304	704	647	602	710	952	1952	2096	1834	890	1616	1455	282	194	1986	205	863	819	393	1770	150	1146	362	252
M12959 [1106_s_at(309, 517) ]	112	18	14	132	54	94	17	20	26	38	66	7	5	11	14	4	67	36	20	31	3	41	12	48	35	19	27	20	59	20	13	129	120	74	69	51	24	16	1	44	16	31	98	34	20	11	9	32	4
M37238 [1085_s_at(369, 375) ]	138	40	46	160	13	51	25	-2	25	37	26	-1	-1	2	11	2	77	18	8	99	20	11	37	22	12	21	39	64	47	3	27	127	142	138	66	46	105	6	16	31	0	48	77	44	59	13	-16	14	8
U27516 [1043_s_at(413, 517) ]	-33	-1	35	15	-4	-23	0	-9	-9	-8	-3	-8	-32	0	-7	7	-5	-1	12	-19	-16	-19	-7	-12	-15	-6	10	-4	-18	-9	-12	-2	-34	0	0	-19	-13	-8	3	-9	-21	-1	-32	6	-4	-4	-14	1	4
X51602 [991_g_at(526, 275) ]	-592	-813	-749	-876	-732	-789	-527	-447	-649	-958	-591	-231	-441	-343	-214	-228	-405	-414	-484	-498	-544	-554	-322	-470	-406	-280	-319	-300	-481	-558	-700	-1231	-1252	-693	-946	-584	-881	-111	-458	-693	-837	-571	-906	-578	-624	-256	-268	-338	-251
X65962 [1002_f_at(619, 379) ]	-1173	-1907	-1708	-1284	-993	-1395	-842	-920	-1375	-950	-661	-426	-950	-407	-456	-199	-404	-490	-2540	-1161	-930	-994	-319	-375	-383	-637	-451	-740	-677	-818	-1057	-1365	-1646	-1375	-1570	-767	-1451	-250	-990	-1069	-1253	-872	-1213	-1042	-1022	-404	-445	-517	-250
X68149 [1004_at(500, 519) ]	1546	2789	2326	2844	1454	2115	746	1179	1385	1606	1178	495	809	695	419	95	433	644	1235	1057	1045	862	644	480	762	513	529	175	1094	983	1111	2809	2954	1650	2366	735	2091	297	1055	1178	1366	980	1395	994	1142	382	284	656	306
D88378 [951_at(512, 489) ]	24	8	19	44	-11	-4	-2	13	9	13	-3	14	6	-5	-3	-5	0	5	-14	5	10	-5	3	7	-4	-1	14	23	3	17	22	39	59	8	10	3	-5	-1	-23	-1	10	5	16	2	-4	-10	1	-8	17
L08177 [931_at(362, 577) ]	28	27	40	54	3	10	8	8	10	21	22	-2	30	7	4	2	23	3	18	8	8	4	26	27	2	-7	-2	11	18	18	36	124	100	23	23	13	13	8	10	7	1	16	72	18	68	5	-5	-2	6
U40279 [833_at(502, 471) ]	42	79	72	46	39	78	23	15	57	33	6	34	42	5	8	9	14	27	48	20	28	17	24	18	20	40	22	42	43	19	38	36	56	189	151	40	42	15	34	31	57	45	172	29	29	23	25	4	14
U50553 [826_at(632, 491) ]	-9	-24	1	34	-12	11	6	0	-9	-16	2	0	-4	-4	-6	3	4	-1	70	2	-2	-118	-11	5	-3	-20	-40	-9	3	-8	-6	7	20	5	18	-12	14	-7	1	-11	11	-51	0	-8	14	2	-1	-20	-9
U77604 [820_at(513, 75) ]	782	1471	1710	1994	714	1651	602	795	798	864	693	518	368	800	256	278	242	997	750	720	1216	1053	235	387	302	233	353	375	751	648	688	1398	2226	1073	1510	543	1307	225	298	594	1172	326	932	496	639	219	377	368	305
D13435 [776_at(391, 321) ]	39	40	86	108	15	63	23	57	6	55	23	34	13	20	17	17	13	35	3	34	20	30	22	27	20	14	21	60	52	4	32	76	124	104	73	24	63	11	8	27	25	29	54	20	-2	13	47	20	19
D49742 [742_at(488, 545) ]	39	10	14	89	0	16	136	-10	18	32	25	-9	16	13	13	6	17	8	41	9	28	15	11	3	11	17	19	7	28	30	30	13	61	3	25	70	248	6	-7	15	-3	34	98	3	33	3	0	16	8
J04031 [673_at(454, 139) ]	-2	-53	9	-2	-24	-25	-18	18	-17	-16	21	8	7	2	0	1	-1	-1	-23	13	11	-4	-5	20	13	6	-2	-18	22	-3	-1	12	16	-8	0	5	1	-7	7	2	6	1	7	-3	-5	1	-22	1	0
S76638 [545_g_at(304, 533) ]	81	51	45	252	93	150	-1	22	123	25	72	73	50	54	23	17	74	85	-4	45	99	8	44	46	42	46	145	36	93	62	77	121	190	120	52	122	169	47	56	233	25	59	73	48	15	39	21	39	-22
X65293 [417_at(200, 409) ]	-545	-518	-444	-818	-464	-877	-354	-383	-425	-550	-325	-154	-146	-236	-162	-96	-218	-223	-480	-677	-263	-332	-168	-264	-213	-167	-148	-216	-297	-348	-432	-670	-1194	-287	-390	-334	-698	-113	-482	-414	-249	-302	-461	-309	-383	-151	-215	-385	-189
X85740 [390_at(332, 607) ]	-536	-619	-426	-836	-208	-1157	-408	-355	-875	-654	-496	-97	-159	-123	-120	-30	-815	-174	-393	-623	-434	-378	-373	-141	-343	-356	-427	-319	-802	-464	-552	-1196	-1299	-1759	-1162	-193	-455	-63	-295	-811	-566	-877	-924	-467	-671	-105	-126	-200	-82
AJ001047 [340_at(461, 269) ]	-14	-23	-14	-14	-15	-1	-23	-18	-10	-31	4	2	-12	8	-4	-10	-10	-14	7	-9	0	-7	-8	-11	-14	-11	-24	-16	-11	-12	-27	-30	31	-43	-16	-24	-10	-11	3	-14	-37	-1	-12	-17	2	-9	-11	-4	-2
AJ001047 [340_at(515, 507) ]	26	19	7	73	12	8	14	5	35	10	27	15	-2	22	10	-3	-15	9	38	-6	24	9	4	5	16	13	9	20	11	41	10	-2	40	22	54	10	18	12	24	39	23	14	18	5	3	0	-3	13	0
D14530 [347_s_at(516, 415) ]	5246	4098	6692	8556	4583	4404	2772	3641	4778	5533	3850	1599	1561	2244	1901	755	2113	1594	2251	4183	3360	3630	1982	3087	2663	2499	2414	4322	4589	2764	4321	5909	8722	5671	5084	4041	6965	1506	1430	2265	5403	3146	5404	4901	3585	919	1956	2414	953
L41816 [251_at(512, 453) ]	126	131	176	234	95	39	58	58	89	119	98	48	62	14	12	12	59	38	99	94	60	91	49	53	76	41	20	8	77	47	87	233	302	162	139	90	205	42	69	56	108	52	98	114	121	9	48	39	15
U07349 [187_at(289, 565) ]	-39	571	404	654	184	423	-44	181	280	277	159	35	67	-98	-12	27	74	53	214	72	-175	134	63	76	114	67	156	128	130	158	226	698	721	281	262	23	239	51	156	326	214	262	-294	99	268	74	63	73	55
U46461 [163_at(160, 525) ]	-341	-728	-1034	-640	-466	-493	-198	-150	-368	-405	-367	-78	-203	-106	-57	2	-40	-46	-218	-234	-232	-151	-96	-102	-115	-108	-158	-143	-139	-249	-269	-648	-677	-748	-634	-379	-431	-31	-307	-288	-301	-127	-208	-269	-310	-53	-90	-87	-83
[truncated: 141 more columns]
