# Supplementary material for: AffyMAPSDetector: a software tool to characterize Affymetrix GeneChip™ expression arrays with respect to SNPs
Source: BMC Bioinformatics. 2007 Jul 30;8:276. doi: 10.1186/1471-2105-8-276 (PMC1959249; doi:10.1186/1471-2105-8-276)
Supplement: Additional file 14 — Intensity distribution profiles' confirmation. The set of files in this archive contain data analysis experiment results on lung adenocarcinoma dataset to confirm repeatability of intensity distribution patterns differences between probes with SNPs and probes without SNPs. [file 1471-2105-8-276-S14.zip › 325_samples_no_snps_pmmm_matrix.2.xls]

UID	AD262T1_A339_6(CL2001031608AA)	ADA3T1_A385_7(CL2001031611AA)	ADA7T1_A388_7(CL2001031612AA)	AD260T1_A180_4(CL2001031613AA)	AD221T1_A148_4(CL2001031615AA)	AD253T1_A168_4(CL2001031616AA)	AD226T2_A151_4(CL2001031618AA)	AD131T1_A15_1(CL2001031622AA)	AD327T1_A276_10(CL2001031625AA)	AD258T2_A258_10(CL2001031627AA)	AD313T1_A268_10(CL2001031628AA)	AD341T1_A132_3(CL2001031629AA)	AD158T1_A247_10(CL2001031630AA)	AD383T1_A118_3(CL2001031631AA)	AD352T1_A128_3(CL2001031632AA)	AD340T1_A122_3(CL2001031634AA)	AD269T1_A94_3(CL2001031635AA)	AD287T1_A101_3(CL2001031636AA)	AD178T3_A254_10(CL2001032002AA)	AD301T1_A265_10(CL2001032005AA)	AD335T2_A281_10(CL2001032008AA)	AD268T2 _A262_10(CL2001032009AA)	AD346T1_A124_3(CL2001032011AA)	AD267T1_A91_3(CL2001032012AA)	AD266T1_A90_3(CL2001032013AA)	AD370T1_A112_3(CL2001032015AA)	AD276T1_A96_3(CL2001032016AA)	AD114T2_A10_1(CL2001032019AA)	AD118T1_A13_1(CL2001032020AA)	AD203T1_A140_4(CL2001032025AA)	AD207T1_A142_4(CL2001032026AA)	AD247T1_A164_4(CL2001032027AA)	AD260T1_A172_4(CL2001032028AA)	AD252T1_A167_4(CL2001032030AA)	AD250T1_A166_4(CL2001032031AA)	AD232T1_A154_4(CL2001032032AA)	AD356T1_A175_4(CL2001032034AA)	AD360T2_A406_7(CL2001032036AA)	AD311T2_A267_10(CL2001032103AA)	AD379T2_A287_10(CL2001032104AA)	AD384T2 _A288_10(CL2001032105AA)	AD115T2_A245_10(CL2001032107AA)	AD243T2_A257_10(CL2001032108AA)	AD317T1_A271_10(CL2001032109AA)	AD323T1_A273_10(CL2001032110AA)	AD350T1_A126_3(CL2001032111AA)	AD351T1_A127_3(CL2001032113AA)	AD294T1_A104_3(CL2001032114AA)	AD338T1_A121_3(CL2001032115AA)
X03453 [AFFX-CreX-5_at(148, 12) ]	-40	-38	-78	-81	-38	-33	-30	-18	-47	-46	-55	-8	-43	-24	-13	-13	-24	-12	-39	-25	-23	-45	1	-25	-17	-9	-6	-15	-23	-48	-67	-93	-83	-62	-64	-22	-68	10	-17	-1	-66	-19	-21	-12	-34	-18	-22	-10	-9
M24537 [AFFX-PheX-5_at(306, 12) ]	6	7	-8	-5	-9	-5	-20	-9	-4	-7	29	-12	11	2	2	-5	0	10	10	-59	-33	10	-3	4	21	-10	2	-1	17	-11	28	8	6	-3	10	1	3	-5	13	-10	9	1	-31	18	6	-5	14	16	9
AF063725 [31344_at(366, 487) ]	-8	17	-6	-10	3	-11	-32	8	0	-12	-6	19	-31	-17	-5	-7	10	-9	-15	12	53	8	7	-1	27	8	-6	1	-4	7	-9	-19	-52	-21	-37	12	-22	7	-25	11	-11	15	18	-20	-16	2	19	-21	-11
AJ001481 [31346_at(451, 241) ]	209	49	22	105	104	111	115	64	77	126	66	85	181	33	35	29	30	43	81	116	191	87	46	21	32	48	64	145	174	133	83	229	352	112	302	63	129	17	105	33	110	66	205	79	103	30	34	50	15
W27600 [31356_at(384, 61) ]	8	0	0	2	8	36	14	-10	15	-17	0	-20	9	-5	11	1	-13	-2	-5	-16	-28	-29	21	5	-3	-6	4	24	9	-17	31	59	45	20	8	-4	-3	11	31	6	21	-9	2	-5	-10	7	17	5	-10
AF053356 [31515_at(202, 195) ]	-9	-11	16	-15	-4	-27	-5	-15	-12	1	1	0	-7	1	-2	-14	-30	-5	2	-26	-6	-1	-5	-1	0	-4	-10	-3	-4	-8	-32	3	-5	10	-18	2	5	-14	-11	-8	-32	6	-23	10	-20	1	26	-17	-2
Z80779 [31522_f_at(541, 421) ]	-62	-135	-92	-232	-105	26	-46	-34	-99	-144	-87	-14	-73	-64	-7	-10	-39	-37	-24	-56	-61	-48	-63	-30	-42	-50	-39	-20	-9	-59	-56	-184	-321	-119	-115	-63	-119	-16	-84	26	-114	-37	-126	-38	-52	-26	28	-31	-9
L13203 [31544_at(372, 335) ]	-197	-239	-144	-248	-77	-194	-51	-45	-93	-74	-94	-55	-23	-35	-25	-16	2	-34	-91	-93	-29	-113	2	-34	-7	7	-48	-49	-65	-102	-163	-181	-409	-119	-214	-162	-272	-1	-56	-72	-83	-74	-102	-124	-83	-12	-8	-31	-6
U76362 [31569_at(235, 85) ]	-24	-110	-63	-33	-72	-42	-12	-55	101	-82	62	-27	-43	-49	-30	-25	-40	-38	-71	43	-40	-61	-27	-40	-39	-44	-23	-30	-30	-60	24	-84	-100	-78	-91	-4	-75	-16	-54	-45	-68	-39	-68	-40	-98	-12	-12	-52	-20
L33799 [31609_s_at(599, 15) ]	2316	3410	4876	6740	2644	4804	1908	2654	2947	2944	2752	1230	2128	1638	1408	1242	1529	2878	2505	5071	2573	2768	1602	1312	2439	1678	1315	1586	1738	2170	2732	3043	7225	3968	2648	1907	3705	1322	3344	3528	3491	2404	2222	2514	3399	1264	1044	2180	449
U94902 [31615_i_at(8, 47) ]	-5	3	19	24	11	27	6	3	0	1	-3	-3	24	21	1	-9	0	14	-2	17	24	-4	-15	20	3	10	6	14	14	17	-9	12	33	21	5	15	34	-1	7	-3	7	-8	17	-1	-7	-3	5	11	2
L13283 [31706_at(1, 341) ]	14	-1	8	8	17	-2	1	-4	-3	-1	-9	-14	-1	-9	-3	3	-9	3	-7	-5	-7	3	-5	-11	1	17	11	-2	-17	3	5	-2	13	10	6	-8	16	1	10	31	-142	-13	7	21	-25	14	4	-13	-5
U92816 [31785_f_at(71, 349) ]	-119	-117	-175	-127	-74	-125	-58	-98	-77	-155	-60	-40	-35	-23	-15	-37	-36	-70	-74	-99	3	-118	-50	-55	-40	-26	-45	-1	-59	-100	-130	-234	-229	-60	-17	-107	-132	-16	47	-63	-34	-27	-233	-111	-175	-33	-10	-37	-34
X79563 [31948_at(592, 387) ]	56	69	195	95	133	55	-2	136	40	143	59	27	24	30	59	9	32	17	41	89	37	57	29	46	27	46	34	49	91	21	82	160	127	82	82	31	109	25	48	38	187	75	37	81	37	15	34	6	9
AI344681 [32000_g_at(33, 1) ]	69	134	109	223	50	111	160	111	125	104	69	35	68	17	1	11	-23	-43	96	89	149	9	4	60	10	2	75	332	50	69	107	307	219	173	226	166	110	8	45	69	132	26	120	80	68	19	63	-10	27
AF051767 [32002_at(155, 333) ]	10	193	47	222	65	137	51	21	66	115	100	50	-25	15	-31	18	13	49	85	-25	-20	53	29	13	37	25	40	5	38	58	182	181	218	53	78	-27	200	29	69	76	53	114	-19	30	71	15	24	35	20
AJ132337 [32009_at(156, 89) ]	27	33	28	43	18	63	16	12	29	17	10	3	29	-4	19	17	9	-2	10	20	11	5	12	-1	13	7	9	15	-9	12	43	51	77	61	42	47	18	3	27	-7	18	40	52	28	47	10	29	17	2
AA079018 [32397_r_at(95, 245) ]	61	158	99	143	134	96	41	57	52	52	53	40	52	26	26	23	24	17	71	57	46	42	7	20	35	19	-1	47	31	74	104	155	169	142	107	14	77	18	64	78	82	59	47	29	38	26	46	38	-2
K03207 [32457_f_at(215, 33) ]	1	6	6	-5	1	-3	481	-8	-12	9	4	2	4	-7	7	-29	0	0	3	7	3	10	1	0	-2	-11	4	4	10	-10	-4	-8	11	-28	-1	-8	6	-5	5	19	-7	-10	23	5	-6	-1	-11	3	5
S82807 [32471_at(23, 123) ]	15	49	-11	19	6	5	6	15	19	-2	-5	15	-56	9	0	8	-8	-64	20	-4	20	15	19	-18	10	-12	3	-6	18	13	17	36	47	6	15	12	6	4	4	-6	-10	8	-20	8	14	1	-7	-2	-5
U25441 [32491_at(274, 229) ]	-50	7	-5	-2	-18	-30	-9	-9	-15	5	22	-3	-26	-10	6	14	1	-9	-7	-40	-31	-13	-7	-1	-10	-19	8	-24	2	-1	-6	-16	-13	-29	-42	-17	-11	-5	-18	2	-77	1	-56	1	-6	-5	4	-6	6
U28043 [32981_at(262, 479) ]	-1690	-2242	-2016	-2365	-1533	-2352	-1238	-853	-1415	-1444	-1231	-434	-892	-518	-302	-265	-652	-791	-1550	-1150	-1366	-1203	-525	-480	-620	-628	-656	-718	-1089	-1322	-1207	-2891	-2420	-2087	-2613	-1060	-2305	-216	-1216	-1830	-1856	-1418	-1659	-1171	-1830	-358	-429	-580	-287
AF070637 [33048_at(256, 43) ]	-50	-84	-111	-156	-130	-6	-74	-78	-138	-121	-47	-28	12	-15	-33	-13	-106	-62	-34	-44	-14	-80	-90	-45	-86	-79	-92	-68	-74	-73	-66	-121	-158	-176	-144	-65	-116	-12	-13	-60	-29	-108	-183	-84	-76	-32	-55	-35	-35
AF052150 [33077_at(5, 117) ]	60	32	55	52	58	79	49	47	70	64	64	30	28	33	57	20	48	27	13	92	38	47	24	35	48	36	49	41	51	57	25	99	120	127	73	66	71	2	33	60	34	61	76	56	42	18	11	38	38
AL023753 [33078_at(119, 323) ]	18	30	20	-36	28	-3	8	16	-1	25	-5	6	21	13	-4	-2	13	2	11	-7	3	24	4	5	14	20	2	11	9	3	25	16	-5	11	-3	-6	14	-6	16	5	2	9	-14	7	33	26	-1	9	10
AF023612 [33632_g_at(244, 69) ]	18	12	44	41	21	24	9	24	41	-1	30	-18	37	-3	-9	6	10	25	3	25	26	16	-4	9	-5	16	45	17	16	20	12	43	26	33	16	14	6	-2	25	18	-2	43	55	19	11	18	4	4	-5
U59209 [33672_f_at(47, 35) ]	-4	8	-26	0	16	1	-11	1	21	-7	29	1	-5	-1	-1	-4	7	-1	36	-12	4	-3	-11	7	15	-1	4	13	15	15	-20	4	8	-16	23	7	12	6	2	50	4	24	25	13	5	10	9	11	16
AL050145 [34134_at(238, 625) ]	-465	-662	-567	-807	-390	-399	-171	-251	-414	-518	-326	-111	-232	-174	-88	-21	-131	-150	-452	-276	-207	-320	-110	-148	-133	-137	-138	-138	-171	-330	-333	-738	-919	-426	-130	-144	-467	-55	-350	-398	-470	-157	79	-242	-389	-110	-110	-182	21
D26361 [34563_at(366, 35) ]	-4	120	146	83	35	108	22	144	63	104	61	12	-25	34	39	1	14	36	-12	20	95	141	-1	15	28	24	41	20	43	21	18	166	161	199	14	36	111	47	40	27	45	58	17	9	42	18	-2	27	-13
M64554 [34616_at(555, 277) ]	53	64	46	72	17	18	51	27	82	64	39	19	47	33	14	8	11	32	1	61	30	39	16	25	21	1	16	15	20	29	41	80	180	67	106	48	106	3	19	47	60	35	57	14	30	5	-20	39	-3
U68488 [34635_at(419, 45) ]	52	140	103	88	27	43	22	37	90	73	71	0	44	17	16	15	17	20	36	60	42	57	14	19	21	15	7	29	35	35	65	103	149	70	105	64	73	17	19	22	72	14	54	21	46	18	9	24	13
AJ005036 [34650_at(303, 117) ]	-2	-13	3	-34	-15	-17	-1	16	19	36	-42	-15	-6	-13	-2	-1	18	4	-9	5	-2	-11	8	-6	-5	-1	1	-10	-17	-10	16	-8	10	2	10	2	10	17	28	13	-12	-2	-25	-4	-20	5	8	-5	-7
X58401 [35014_at(261, 255) ]	-8	6	24	26	7	35	22	-9	-7	10	8	-4	10	-7	-7	-4	-5	12	5	5	2	-3	1	-9	-14	4	-2	-2	9	-7	23	3	19	0	-9	-11	18	0	16	-10	10	18	8	1	4	2	-3	-6	0
U10301 [35049_g_at(129, 317) ]	4	-18	0	2	-33	-12	-1	5	8	-3	7	12	2	-4	-4	7	-13	-2	-5	4	-7	-5	6	-3	1	-2	-7	9	-7	-13	-17	1	1	-56	-19	-5	-4	2	-3	3	3	-4	-1	2	0	3	5	5	5
AI925946 [35067_at(136, 191) ]	84	74	176	95	24	7	24	52	89	99	45	25	9	17	22	18	34	37	25	31	48	43	21	31	55	33	51	35	34	24	58	151	233	207	178	13	130	11	60	51	62	15	50	81	58	27	22	42	8
AB007933 [35531_at(488, 419) ]	-23	-22	-5	-27	2	-37	3	-5	-13	19	6	-10	-9	8	-2	0	-24	-8	2	-3	-2	-6	1	-5	-23	-14	1	-6	11	-16	15	-43	10	-9	-13	-6	-4	-8	-15	27	-18	-5	-4	-16	-12	5	-31	0	-3
AL050257 [35538_at(341, 473) ]	-41	-72	-56	-80	-34	-57	-15	-36	-27	-65	-16	-26	-15	-22	-12	-12	-6	-3	18	-24	-16	-3	-12	-1	-26	-19	0	-20	-39	-16	-44	-60	-102	-75	-39	-30	-108	-10	-26	-45	-74	-26	-43	-25	-44	-10	-1	-26	-11
U80766 [35548_at(394, 223) ]	-1	-8	-1	-34	-13	31	7	2	33	-18	-3	15	14	2	1	9	5	6	-3	-12	-10	4	3	3	0	-5	6	4	3	-11	-6	-22	-4	-17	-6	2	-10	-4	-9	-1	-27	3	4	9	-11	3	9	7	2
AL096747 [36402_at(120, 373) ]	-65	-39	-29	-40	-46	-87	-33	-41	-24	-59	-25	-3	-3	-29	-8	-18	-21	-24	-24	-27	-25	-40	-17	-8	-31	-28	-24	-8	-31	-52	-43	-49	-92	-35	-38	-1	-49	-9	-11	13	-46	-19	-12	-32	-47	-14	-10	-34	-12
AI688589 [36415_at(146, 383) ]	-20	-4	-8	-7	20	21	4	8	-6	-14	-14	-6	-4	-20	-10	-15	4	0	-19	1	-8	1	-8	-1	11	-5	-5	3	3	-18	-12	-26	-18	-25	-9	-22	-35	-17	8	-6	-26	2	-25	24	-1	-6	5	2	0
W27129 [36427_at(301, 359) ]	-196	-236	-216	-172	-155	-207	-180	-112	-114	-262	-138	-63	-88	-76	-68	-40	-87	-80	-135	-161	-100	-79	-27	-107	-42	-39	-54	-57	-89	-109	-1012	-272	-240	-271	-285	-181	-181	-15	-124	-206	-221	-152	-239	-137	-163	-26	-55	-70	-21
D87012 [32362_r_at(287, 455) ]	-1221	-2242	-1844	-1898	-1667	-2595	-1242	-1135	-1093	-1370	-1382	-546	-1124	-535	-362	-322	-516	-505	-1707	-1355	-1162	-1194	-507	-486	-893	-538	-408	-544	-987	-1935	-1097	-1711	-1774	-1925	-1383	-1099	-1659	-213	-1132	-1370	-1453	-991	-1638	-1110	-1351	-817	-703	-746	-607
AA017195 [32876_s_at(485, 49) ]	-61	492	473	604	357	163	-43	268	363	472	323	-15	-51	105	44	76	114	124	289	-47	48	168	74	125	158	133	159	-404	63	270	268	585	763	551	397	-231	252	129	81	193	-171	102	-522	110	276	116	123	233	84
AF055580 [32948_at(91, 407) ]	1	0	-16	-16	-6	25	6	-10	20	-10	-14	4	-16	0	-5	3	0	7	-2	-15	12	-12	-9	-19	7	-13	3	3	8	11	-4	-13	-32	-11	-22	-17	-23	0	-17	-21	-25	6	-36	-7	-8	-17	-4	-3	-3
X76383 [33476_at(166, 471) ]	7	22	-11	18	16	-27	-1	21	25	0	6	13	25	3	11	3	3	-6	16	-2	8	8	6	5	8	2	-8	0	-4	13	14	1	-2	0	-9	9	23	-11	10	-5	-2	-6	-10	4	-2	-9	-15	1	9
U39196 [33527_at(76, 231) ]	-6	7	9	25	1	0	9	-12	-9	15	8	-3	-3	-3	-2	3	7	8	10	-5	-34	-1	0	-11	-2	0	14	-6	1	-3	4	19	10	0	-12	-2	-2	8	-9	-4	-3	10	-8	-23	3	-12	-5	-16	2
X94612 [33536_at(595, 93) ]	0	6	10	-19	-16	-9	19	4	0	22	12	0	2	10	-3	5	-8	-2	4	25	4	7	-5	-12	-16	16	1	-6	-4	-9	-10	-7	25	12	18	-10	-4	-9	10	9	5	3	-6	0	18	-1	3	0	8
L20941 [33943_at(314, 33) ]	185	139	140	467	76	-13	71	48	244	94	45	16	53	19	35	25	25	28	68	25	108	225	44	118	37	58	67	51	60	70	92	239	380	82	314	29	167	15	13	76	145	32	65	69	-1346	36	1	52	8
AA551201 [33953_at(25, 575) ]	-61	-67	-40	-86	-33	-22	-58	-3	-8	-15	-31	-10	-27	-22	-15	-2	-23	-7	-24	-84	-61	-25	-9	-19	-21	1	-45	-13	-11	12	-2	-156	-122	-148	-47	-92	-61	-11	-12	-22	-27	-29	-133	-23	-33	-9	-4	-22	0
U66078 [33972_r_at(171, 603) ]	-77	1	-49	-30	20	28	-44	-7	11	-20	-22	-2	-20	-2	-11	-1	8	-5	-14	-30	-21	-2	-1	-17	2	-6	-4	-18	-24	-15	-8	-52	-34	-32	-57	-58	5	-3	-12	17	-15	-11	-194	-3	-9	1	-11	3	2
X52638 [33980_at(57, 255) ]	-27	-8	-22	10	-15	7	-14	-11	-10	-7	-7	-10	215	-5	-3	-3	0	5	-15	1	4	7	14	-4	0	7	19	-10	-16	-2	6	-31	-21	-14	-5	-23	-8	2	-5	-27	-14	-8	-24	2	15	-11	1	-6	-3
M22919 [33994_g_at(463, 81) ]	4444	5601	6179	9503	4528	6518	1911	3185	5600	5171	3822	2475	2725	2819	1287	1321	2192	2636	3803	4614	4935	4140	1848	2331	2595	3467	3429	4521	3658	3561	2893	6441	8045	6364	4793	2346	6021	1277	2911	5270	3405	4125	3925	5205	5889	1163	1803	2102	553
AF033199 [34001_at(60, 25) ]	18	27	18	45	36	-16	9	10	1	17	3	4	-13	9	7	6	4	6	29	27	17	18	35	9	15	0	2	16	10	14	15	26	25	16	17	7	22	7	2	-2	24	-2	8	15	10	8	0	14	26
M77144 [34002_at(617, 607) ]	18	58	29	25	28	13	14	13	-3	36	4	11	15	-7	-2	-5	11	12	13	-7	15	21	-7	3	37	-6	11	-18	-6	8	29	27	68	33	48	-13	38	2	1	15	23	13	8	17	17	-7	1	-4	-9
D83699 [34011_at(460, 587) ]	5	4	-26	-22	-13	-4	-14	-9	-25	-19	-20	-4	-45	-22	-8	8	-26	-23	21	18	-8	-21	-22	2	-15	-8	5	9	-18	-4	-9	-24	-57	-22	-58	7	76	-11	-20	-18	-31	-23	-8	-23	-19	4	-7	-1	10
Y16790 [34012_at(127, 65) ]	11	-7	42	-21	11	-9	16	-2	7	-10	-63	1	24	-16	2	10	3	-12	-8	4	-21	-7	16	4	-17	3	-1	9	-4	1	25	15	24	23	-8	-9	21	6	-13	-16	15	1	9	14	-4	5	15	2	15
AF004021 [34015_at(100, 325) ]	-83	-72	-51	-96	2	-193	-27	-24	-49	-21	16	-2	15	-24	-41	-2	-33	31	28	-69	-43	41	20	-1	19	-46	-25	-28	-56	58	-17	-149	-50	-190	-175	-31	-103	5	-10	40	-72	-63	-171	6	35	15	11	7	20
AF022853 [34017_s_at(70, 317) ]	-32	-4	-14	-30	-14	7	-41	12	-27	-113	-2	3	-2	-47	-1	-25	-15	-2	-57	-14	2	-28	-70	-194	-14	-16	-4	-24	-56	-34	-23	-46	-55	-27	-106	-110	-116	8	-16	4	-17	-19	-29	-25	-23	-6	-16	3	-21
W28667 [34036_at(565, 511) ]	20	20	21	1	-3	-25	20	-11	-7	32	20	5	0	16	-6	-7	0	8	12	1	-37	2	3	9	8	3	-4	-3	-2	5	14	28	8	8	14	0	10	7	-18	2	-1	98	5	3	2	1	-26	13	8
AF016045 [34047_at(54, 247) ]	-65	89	44	106	50	76	7	24	13	81	26	-10	-19	-66	-18	16	3	15	51	-49	-85	29	6	3	20	17	6	-37	-38	32	39	84	100	-7	-23	-45	75	10	0	41	-5	34	-95	8	22	0	43	32	24
AF010446 [34425_at(256, 33) ]	20	23	12	106	-4	-13	3	5	22	1	21	8	1	-2	15	8	4	10	24	0	8	11	9	15	1	45	12	17	14	34	8	62	76	26	33	22	63	5	18	-4	7	-1	11	-1	15	14	-13	3	11
AB014541 [34907_at(545, 347) ]	237	343	410	360	217	258	176	124	62	198	118	56	128	79	110	14	64	96	116	194	158	151	74	96	100	62	36	87	164	156	156	387	480	273	359	208	389	34	154	204	290	160	267	163	203	52	66	82	32
U33837 [35009_at(259, 273) ]	119	329	206	244	105	138	69	111	70	162	90	40	10	69	43	42	47	73	86	91	34	114	42	81	83	49	57	89	47	75	161	173	349	252	166	105	253	19	13	103	111	81	112	87	45	27	28	48	33
M60284 [35404_at(192, 223) ]	53	115	74	162	90	127	78	81	117	137	58	20	35	36	15	18	40	40	83	36	62	86	34	35	50	24	51	54	40	56	80	175	124	76	117	101	96	18	57	102	95	65	46	53	63	20	55	43	54
AA280726 [35451_s_at(81, 231) ]	44	42	97	64	20	9	34	7	31	49	45	25	15	30	9	20	19	16	27	68	57	29	29	35	29	25	24	23	20	34	42	48	86	57	63	29	76	14	40	34	32	24	23	22	68	17	31	44	4
X58377 [35464_at(188, 43) ]	-143	-23	-49	-98	-39	-50	-47	-46	-40	-121	-46	-7	-46	-42	-13	-17	-20	-22	-30	-52	36	-54	-29	-27	-76	1	-28	-5	-57	-47	-123	-135	-178	-109	-29	-28	-96	-8	-36	-43	-28	-34	-81	-39	-51	-22	-50	-25	-31
AL080060 [35881_at(62, 361) ]	104	152	176	183	106	145	62	132	258	118	70	15	40	29	24	44	28	56	87	67	114	76	49	78	43	45	95	69	112	82	147	216	208	183	223	156	93	5	30	76	159	119	95	108	86	34	18	41	45
AC004957 [35890_at(570, 627) ]	326	248	252	294	282	368	213	188	285	278	211	105	202	96	69	20	109	124	291	329	279	294	94	165	133	83	86	126	161	219	326	293	412	393	608	222	264	82	189	145	359	239	346	240	355	88	74	145	79
AI935302 [35900_at(158, 37) ]	549	559	939	1047	410	594	378	260	503	581	431	161	327	201	157	142	115	343	377	558	421	513	142	229	219	232	230	277	241	253	409	1057	1424	865	867	377	736	105	255	590	599	216	611	427	457	157	159	196	139
AJ003147 [35911_r_at(45, 521) ]	87	94	79	75	92	20	73	34	113	100	114	30	126	30	25	10	56	26	99	68	106	77	19	28	41	17	43	62	60	81	65	55	90	88	66	68	40	7	72	129	65	36	85	47	65	17	45	32	17
Y08683 [35935_at(198, 115) ]	-601	-1241	-868	-1056	-535	-1386	-537	-628	-669	-510	-494	-101	-349	-209	-127	-237	-440	-438	-805	-617	-678	-454	-222	-211	-306	-181	-447	-520	-576	-583	-323	-1262	-1318	-1162	-785	-316	-839	-97	-670	-791	-650	-1035	-441	-506	-859	-139	-359	-223	-144
AF070642 [36249_at(14, 399) ]	-32	-12	-13	-25	-2	15	-24	-16	-40	-34	-41	-1	-3	-19	-10	-8	-2	-7	-19	-23	-24	13	-8	-10	-11	-26	-9	-6	2	-18	-25	-39	-14	-35	-39	-31	-14	-4	-10	-25	-37	-24	-91	-7	-22	-8	-8	-1	-4
L77730 [36255_at(312, 275) ]	-8	-15	-8	7	-17	34	10	-14	19	10	5	0	-8	-1	1	-3	2	-5	-3	-4	14	8	3	5	-3	11	15	14	-14	10	10	-35	17	19	2	-16	1	-5	-11	-9	-9	1	4	-3	7	-3	4	10	4
U41901 [36256_at(265, 479) ]	1	16	-5	-21	-3	-41	-21	-6	-12	-5	3	3	-22	-8	-4	2	2	-10	-31	-15	-6	-1	-24	-6	16	11	-3	-4	-10	12	9	-23	18	-2	7	-9	-7	9	-12	-15	5	5	-4	-15	-37	2	-4	0	-13
U60207 [36294_at(172, 65) ]	25	5	-55	-3	-5	8	-7	19	0	24	-22	0	-5	0	10	1	-1	-1	2	-1	13	-13	7	2	-26	-9	9	7	24	-4	-8	25	20	3	6	-8	8	-2	25	11	18	0	-14	-6	14	-7	6	9	-25
U40370 [36311_at(331, 465) ]	-26	-16	-31	28	8	22	4	-9	-6	-30	2	8	14	-2	-3	9	1	7	6	-19	-23	-1	0	2	19	24	18	9	-3	-22	-23	-5	-14	7	-6	1	-8	-13	-3	-7	-7	-19	-9	36	-4	9	36	-2	14
U66684 [36730_at(202, 41) ]	-11	-31	-31	-27	-35	-28	-2	-26	-26	-38	-35	-3	-1	1	-15	-9	-4	-3	-54	-15	-21	-8	-16	-12	-9	-26	-19	-8	8	-13	-9	-41	-49	-22	-19	0	-24	-5	-2	25	-53	-15	-8	-5	-12	-19	-5	-7	-15
L20977 [37053_at(279, 365) ]	38	59	52	3	33	46	6	43	32	68	52	9	-4	12	4	-2	-7	10	31	16	36	-8	10	10	3	5	19	-3	13	6	43	38	42	46	45	25	48	6	23	24	45	14	10	22	29	3	-7	-5	-1
D13243 [37077_at(387, 73) ]	588	893	1033	1074	393	567	300	397	461	516	419	164	240	170	160	71	154	243	468	358	332	224	185	194	214	200	142	159	319	339	396	705	1199	860	709	385	686	101	436	396	258	445	529	383	717	151	264	238	87
M16117 [37105_at(485, 127) ]	90	49	83	41	32	85	42	37	53	35	72	21	29	16	17	26	42	19	29	42	20	24	23	13	48	59	32	22	38	34	48	84	181	18	95	82	185	10	39	36	4	41	82	32	20	14	-8	3	19
AJ010230 [37118_at(520, 101) ]	16	-20	-6	-17	-30	19	-1	-11	-30	-2	-24	-4	-5	-5	2	13	-12	2	39	-7	-1	-12	2	8	6	12	-5	17	-8	8	-15	-5	-29	-9	-14	-18	-13	-1	5	-7	-33	0	-12	-3	-12	1	-2	5	4
AB008390 [37131_at(138, 333) ]	1053	1072	1284	1554	809	751	626	660	1138	1226	1100	551	776	459	495	349	124	445	694	1108	888	778	323	537	770	739	388	716	626	756	1066	1497	1745	1172	917	948	1018	288	1268	1116	935	741	703	1053	715	382	537	622	248
AF040628 [37139_at(638, 341) ]	-96	-20	-38	-65	-15	-38	-22	-10	-26	-33	4	-44	-29	-109	-45	-17	-8	-3	3	-74	-101	-15	-14	-23	-15	-6	-1	-50	-81	7	-14	-50	-50	-72	-70	-66	-46	-8	-12	-19	-94	-33	-46	-24	-12	-21	12	-8	-6
AF077952 [37144_at(218, 487) ]	-11	-24	8	-11	-7	-39	-2	-8	0	-22	-19	-4	23	-11	0	5	-13	-5	67	5	13	-2	6	4	-5	-16	-2	-4	-40	13	-20	-15	4	7	-7	-6	-18	8	3	-7	-41	-1	15	-22	3	-4	7	6	7
Z35227 [37416_at(65, 337) ]	296	387	246	356	187	430	84	164	245	126	253	44	119	37	61	24	110	113	275	180	154	152	55	53	83	116	76	67	91	174	219	483	480	383	288	121	347	39	93	98	163	223	276	41	163	24	22	70	39
X04409 [37449_i_at(143, 321) ]	1872	1167	3353	4447	1177	1137	446	1743	1566	1986	1362	879	785	588	470	221	799	503	1087	1561	1317	1057	438	917	853	903	795	956	1223	701	3412	4115	4208	2311	1990	1205	2504	660	416	1735	1338	777	1019	1276	1031	513	150	436	149
AB017016 [37465_at(550, 45) ]	-856	-1081	-975	-1216	-578	-833	-471	-530	-613	-612	-518	-175	-400	-260	-281	-219	-230	-398	-423	-399	-585	-540	-219	-268	-487	-255	-301	-455	-506	-575	-644	-1107	-1606	-856	-1032	-468	-908	-92	-708	-451	-727	-558	-608	-497	-643	-212	-259	-265	-167
AB030506 [37511_at(510, 195) ]	1046	1417	1528	1306	694	801	491	380	594	619	626	252	448	138	275	184	229	240	436	845	480	581	221	271	304	240	168	161	216	464	625	1380	1584	999	1012	687	1105	165	735	852	1065	314	1036	738	775	188	183	246	132
AJ132099 [37526_at(118, 333) ]	-4	5	2	20	13	-18	-3	7	11	11	3	9	-20	0	5	3	-6	1	5	-4	-8	4	-4	4	2	-9	13	-11	12	14	18	30	5	-6	-12	2	25	-3	5	-2	-17	-2	7	-5	2	3	-18	-4	-7
U82759 [37810_at(163, 161) ]	96	148	221	169	75	29	51	46	79	61	71	19	25	33	73	20	12	68	35	56	32	36	19	19	59	13	9	24	38	39	61	89	232	100	64	49	118	16	56	71	49	13	30	39	37	25	22	36	12
AF041260 [37821_at(597, 207) ]	-58	54	83	-111	29	63	-8	-29	161	-2	20	53	71	19	-37	-9	14	-13	50	5	63	-17	10	-9	-40	-6	39	14	-41	159	38	-71	-184	164	1563	-22	-114	-6	8	299	-65	-30	-13	-5	3	43	-12	7	1
AB028997 [37824_at(360, 25) ]	-3	19	-5	29	37	21	2	2	5	16	-5	2	17	8	16	2	-12	8	6	4	23	-6	0	1	50	11	6	21	3	46	34	37	56	16	36	21	45	16	22	-3	-4	7	7	1	11	10	0	10	13
D29642 [38149_at(91, 37) ]	308	170	361	496	141	322	135	69	150	174	159	55	62	45	42	57	144	54	105	142	128	82	98	73	83	94	96	140	147	85	129	459	359	440	197	142	286	32	51	190	131	110	250	150	168	56	12	77	29
AF010403 [38166_r_at(454, 29) ]	-914	-1414	-1194	-1754	-902	-1152	-535	-689	-843	-974	-762	-251	-452	-312	-227	-221	554	-424	-844	-561	-778	-820	-294	-368	-452	-254	-419	-555	-813	-690	-569	-1545	-2035	-1002	-1639	-625	-1204	-218	-493	-519	-862	-491	-788	-624	-611	-233	-389	-389	-223
L10338 [38516_at(155, 31) ]	1022	1502	1609	1965	715	1119	783	559	791	1143	880	282	629	347	248	278	356	211	721	602	688	665	260	394	361	358	385	390	730	671	991	2155	2136	1776	1570	622	1265	283	461	1007	1019	540	825	595	651	256	267	504	348
U14658 [38556_at(502, 221) ]	10	4	2	26	1	-9	-13	8	-13	0	-3	-11	-7	0	-2	2	-3	0	-11	7	-15	-3	-2	4	4	7	13	2	-2	-4	6	2	-6	-34	-15	-15	19	4	0	10	2	4	-22	2	12	1	-16	5	-5
U40152 [38564_at(571, 49) ]	27	28	15	-82	25	-34	-42	-4	-53	54	17	-7	2	-13	-4	-3	24	5	-5	18	0	32	-2	0	26	-2	10	29	102	-16	-2	9	-6	47	5	-13	-9	-1	12	-15	-23	12	-31	12	-3	-9	13	-2	-16
AD001530 [38599_s_at(396, 55) ]	81	95	72	241	13	77	16	18	-3	11	58	45	41	13	1	10	3	133	-3	42	76	66	6	30	32	17	29	41	55	55	8	205	120	76	41	-40	63	12	29	40	81	22	71	59	21	8	15	81	23
AB002296 [38962_at(366, 71) ]	341	669	745	682	206	576	92	171	150	227	177	46	93	88	50	42	69	108	239	165	143	157	67	95	79	111	62	111	152	152	208	589	883	486	254	128	579	85	97	173	280	138	233	135	163	64	88	113	72
AI627877 [39258_at(129, 435) ]	-48	30	18	17	-13	31	-18	6	-30	7	-24	5	-21	3	4	-3	0	-3	-56	1	-9	-30	-9	-7	-8	-1	13	-4	-7	-3	8	16	4	4	-12	-13	-8	-3	-31	-36	-18	-3	-31	-22	-16	9	-21	-1	-7
U83508 [39315_at(203, 367) ]	17	19	3	39	32	39	0	4	22	-4	104	47	24	6	10	3	-3	13	24	-8	3	-8	-6	-11	-19	15	-4	0	-9	9	5	-11	18	22	31	18	19	-10	-2	-1	-16	10	9	-158	21	1	-11	-4	2
AL050078 [39324_at(356, 27) ]	2	12	86	152	24	21	-4	19	14	29	17	17	-10	3	5	8	-5	21	-5	29	22	4	-4	8	10	13	1	-5	-32	10	31	99	136	53	46	-16	67	0	9	-11	10	1	14	-6	13	5	2	20	10
AB016789 [39640_at(32, 85) ]	321	543	332	518	241	273	191	210	182	273	195	89	137	110	81	25	106	192	157	130	204	140	90	89	106	161	106	164	190	163	171	452	530	393	415	204	349	95	107	128	359	196	256	159	220	59	158	198	70
D10925 [39994_at(16, 305) ]	7	3	-15	38	-9	-10	-18	-7	-3	48	-5	9	-33	-23	-16	-9	9	22	23	-24	-39	5	7	2	14	-6	13	-4	6	-27	6	37	93	-8	-32	-41	6	2	3	6	-33	-3	-146	-12	-28	-3	-15	32	2
AB011536 [40020_at(463, 619) ]	-87	-62	-7	136	-52	-81	-41	-45	-90	-61	-67	-21	-52	-27	-18	0	-20	-29	-104	54	-13	55	-5	-12	-13	-52	27	-32	-24	-64	-55	10	62	-66	-143	-59	-76	-2	-35	5	-244	-36	-41	-56	-43	-11	12	-13	-7
U18088 [40750_at(43, 297) ]	-86	-113	-88	51	-38	-82	-82	-114	-99	-102	-38	-63	-44	-3	-35	-43	-1	11	-94	-114	-73	48	-1	-35	-32	-33	-39	-95	-29	-114	-98	-76	-41	-52	-36	-94	18	-25	-110	-34	-110	-86	-80	-46	-50	-27	-48	-45	-59
AL050198 [41056_at(259, 467) ]	23	31	25	37	9	37	20	14	25	35	18	7	4	11	2	8	-4	4	46	35	22	20	-4	8	23	19	24	17	13	21	44	31	35	35	27	19	45	10	39	29	42	26	29	20	16	13	23	9	-5
AF052288 [41061_at(406, 283) ]	20	12	41	1	24	12	4	7	22	25	20	6	6	5	12	-11	12	8	5	28	15	24	8	-12	-2	9	6	-5	7	13	23	34	21	15	12	-8	39	11	2	16	-9	-3	16	-4	14	-5	15	0	12
AA037278 [41063_g_at(587, 631) ]	157	168	228	384	120	206	122	88	198	270	144	97	235	69	64	1	90	93	167	177	188	182	51	85	104	92	86	91	153	108	266	305	299	316	271	152	211	32	134	164	245	44	226	238	150	55	72	54	23
U46193 [41389_s_at(56, 599) ]	-74	-130	-9	-127	-16	-239	-105	-95	-91	-160	-13	-10	-4	-34	-38	-7	-251	-19	-44	-199	8	-30	-109	-16	-57	-70	-158	-52	-122	-114	-133	-185	-222	-510	-217	-146	-92	0	-41	-81	-116	-209	-201	-111	-139	-21	-59	-58	-6
X78924 [41622_r_at(524, 153) ]	0	-4	5	2	-14	-15	5	8	4	-1	6	2	4	8	-1	-7	10	4	23	7	-6	-5	8	3	-5	-4	8	10	22	-8	29	11	11	1	-4	-4	-1	-2	16	-3	-1	8	10	-3	3	0	1	-9	8
W28742 [41647_at(250, 265) ]	1220	1587	1560	1865	1017	1365	754	875	1140	1236	1013	409	673	429	350	335	407	542	1083	1010	931	1056	417	576	590	487	409	664	738	899	1068	1985	2399	1510	1674	866	1454	256	887	1062	1130	794	1302	904	1134	326	499	474	256
X02994 [41654_at(212, 389) ]	72	42	59	94	52	113	20	36	57	58	47	37	32	26	26	17	32	27	71	60	29	65	20	28	45	30	10	73	79	48	78	76	76	92	94	63	35	9	52	57	55	59	101	60	57	26	8	29	13
AF052187 [41693_r_at(267, 251) ]	-12	-13	-36	-38	-10	-11	-14	17	0	4	-14	-12	11	-7	-3	-3	3	-2	-15	-10	-6	8	-3	5	10	-7	4	-12	-17	-5	-14	-33	-21	-13	-37	-15	-10	-6	1	-12	-34	0	-29	-2	-11	-5	-9	-21	-1
AL080149 [41699_f_at(399, 269) ]	-4	80	62	106	62	143	29	-16	33	73	48	63	-16	18	-46	1	-2	17	72	30	43	20	-4	-3	55	16	32	19	71	68	29	148	149	51	91	7	50	8	40	22	14	35	-25	28	6	25	-3	34	22
AJ001340 [31882_at(74, 473) ]	185	198	553	512	147	111	65	97	196	166	231	51	151	72	34	44	-3	97	157	141	239	170	49	123	68	103	93	110	83	126	185	308	599	72	213	100	196	42	76	284	397	140	-74	132	165	14	69	43	56
U53445 [31897_at(318, 369) ]	3	21	3	40	-6	-18	-5	-6	24	-22	7	19	8	4	2	3	6	2	-8	-7	13	7	12	-18	12	1	-1	-7	-11	-4	10	12	25	-2	-1	0	9	3	-3	-29	1	-3	0	5	11	-6	6	-6	6
AF070554 [32050_r_at(436, 281) ]	-41	-28	-56	-51	-76	-7	-11	-30	-18	-53	-9	9	8	-30	-18	-11	-18	18	-1	-59	-29	-26	-22	-10	0	-28	-27	-3	-55	-25	-7	-84	-108	-10	-32	-41	-28	-13	-16	-39	-54	-52	-28	-51	-22	-7	-19	-11	-7
AB014539 [32079_at(61, 403) ]	95	226	273	271	65	183	28	55	102	109	56	20	76	54	13	27	40	27	76	132	109	56	29	26	51	84	52	64	34	41	78	277	296	172	262	73	198	17	35	957	48	63	46	56	77	52	31	21	43
AB011161 [32133_at(196, 369) ]	1355	2020	1969	2340	1067	1844	1032	928	1308	1468	1062	454	715	500	355	274	858	483	876	1534	938	787	521	549	592	648	564	646	915	1107	1259	2994	3137	3012	2183	1231	1901	246	822	1847	1595	1271	1650	983	1497	358	512	568	273
M97388 [32621_at(30, 591) ]	1	32	40	84	86	49	38	36	38	26	19	21	18	13	8	3	-1	5	19	21	12	10	19	14	-28	13	24	33	60	18	-11	12	49	46	104	33	29	7	2	26	34	-4	13	8	-1	-4	27	9	-7
D00408 [32705_at(61, 243) ]	-410	-698	-482	-420	-318	-504	-237	-215	-312	-337	-319	-104	-216	-141	-22	-94	-114	-133	-301	-263	-198	-217	-95	-122	-122	-117	-104	-140	-170	-337	-363	-752	-744	-537	-662	-313	-537	-64	-272	-198	-412	-251	-337	-208	-354	-89	-145	-162	-75
AA151716 [32720_at(26, 481) ]	103	67	112	95	23	36	11	7	37	34	33	48	33	39	21	8	20	22	28	-100	16	30	32	27	29	18	18	9	19	11	44	131	144	100	115	62	33	23	39	33	39	54	63	41	36	8	27	18	17
AB014526 [33241_at(465, 193) ]	-28	-53	-5	-21	16	-19	-16	-26	-38	-38	-32	4	-10	-2	14	1	-9	-2	-77	-14	-8	12	5	-3	-14	8	-20	-21	-10	-9	35	-38	-31	3	-22	-3	40	2	-39	-2	40	37	-26	1	2	6	-20	2	-14
AJ005821 [33271_r_at(82, 525) ]	14	4	18	-24	11	-10	-16	6	3	-10	5	-6	-26	3	-1	0	13	7	-28	-4	-12	3	5	-12	14	-3	14	2	-5	-7	7	-6	0	7	-1	-2	-29	1	10	26	-4	3	8	-11	-5	-3	6	5	-7
X57348 [33323_r_at(511, 295) ]	109	501	568	2662	232	756	70	73	302	599	145	280	127	509	29	26	118	281	240	43	570	150	331	179	54	91	354	229	148	156	299	706	1856	409	422	177	521	11	76	525	330	93	94	7	491	23	27	91	66
AB012162 [34184_at(516, 325) ]	-259	-263	-248	-244	-199	-377	-201	-141	-186	-305	-167	-107	-106	-108	-96	-53	-126	-126	-197	-212	-157	-146	-109	-103	-88	-100	-102	-120	-153	-177	-239	-376	-503	-326	-454	-219	-329	-15	-196	-229	-303	-248	-315	-216	-202	-33	-34	-91	-48
D31891 [34189_at(132, 89) ]	133	239	273	405	89	149	45	159	104	65	133	39	67	15	26	22	26	45	125	96	139	112	35	23	22	62	28	39	57	62	71	378	424	231	160	84	327	33	50	149	84	83	80	58	109	25	26	45	14
U89358 [34244_r_at(342, 189) ]	-8	-23	3	-18	16	-40	13	-2	8	6	5	-1	11	7	4	9	8	9	-8	8	-1	10	-1	-13	-7	1	0	2	-20	4	6	8	25	26	4	-7	-2	-5	-2	-3	13	6	15	2	3	-10	-3	9	-6
AB014605 [34257_at(527, 95) ]	35	45	47	59	30	25	19	36	44	26	29	-7	15	-1	2	-10	11	14	24	-35	15	9	3	12	39	36	3	7	25	24	29	30	61	17	40	46	73	12	19	18	21	29	-10	114	26	14	10	0	24
D84307 [34261_at(558, 603) ]	-26	-40	-9	-25	-4	-13	-2	-28	-6	5	-8	-25	-21	-13	1	5	0	-2	-19	-44	-20	-43	-39	-12	-4	-23	3	-25	-18	-17	-4	-6	-32	-7	3	-29	-27	-6	-37	-37	-35	-13	-33	9	60	4	-40	-24	-17
U93867 [34671_at(236, 369) ]	-8	-28	-3	39	10	-11	-9	17	4	-13	-20	-5	-34	12	-11	-1	8	17	-46	-24	-16	-19	-4	6	16	9	1	-2	9	-19	-15	-3	44	-19	-3	-36	27	17	-17	-59	-30	-6	-141	-5	9	-2	-3	0	-10
D63481 [34743_at(113, 411) ]	-245	-441	-173	-276	-210	-668	-175	-162	-331	-324	-86	-32	-104	-38	-86	-42	-190	-142	-304	-200	-150	-135	-141	-81	-181	-80	-111	-111	-219	-222	-144	-437	-439	-436	-531	-30	-257	-46	-181	-98	-301	-347	-437	-143	-337	-65	-84	-136	-75
AI670788 [34767_at(606, 61) ]	87	115	107	200	-3	68	9	71	35	35	26	72	38	0	10	7	10	15	47	35	26	68	28	26	33	25	28	59	59	20	49	96	178	147	146	39	224	-5	0	16	32	29	41	70	48	19	21	22	10
U91521 [35157_at(49, 425) ]	58	70	125	138	54	76	45	54	34	86	29	14	39	23	25	18	20	31	63	45	50	61	6	36	37	25	16	41	24	25	30	135	191	65	114	42	96	10	26	59	71	47	41	34	58	5	-6	7	7
AJ009770 [35186_at(49, 271) ]	50	124	177	214	21	75	3	163	149	124	62	11	39	16	31	22	31	64	12	59	107	121	18	50	12	36	58	308	104	13	43	154	164	174	127	19	182	12	41	78	32	152	86	73	50	20	32	27	0
AB002381 [35203_at(145, 525) ]	-32	-15	-21	-4	-1	5	-16	8	-3	-9	4	-2	-36	-13	-9	-5	-8	3	-25	-18	-26	15	-12	0	0	-16	9	-19	-13	1	-25	-27	4	-44	-41	-37	-27	17	4	18	-38	8	-52	20	8	1	-2	0	-3
AF102778 [35249_at(415, 277) ]	-76	1	-49	-37	7	-22	7	-6	-19	-53	2	-7	-34	-14	-10	-1	6	11	-13	-54	-14	-7	2	0	3	-18	-7	-13	11	-7	-34	-24	-17	-37	-40	-34	-26	-14	-9	-20	-66	-18	-25	-16	2	2	-42	-16	-11
U26710 [35632_at(390, 47) ]	124	133	128	150	92	193	-7	94	109	86	72	16	-5	68	24	26	50	88	64	-50	69	36	34	28	53	43	71	44	78	38	93	224	242	62	15	7	90	38	56	102	5	11	-55	35	71	49	-2	57	-5
Y00318 [35698_at(360, 3) ]	6	22	48	12	16	39	7	9	-4	5	-15	-6	11	9	13	6	6	5	10	-3	24	15	1	5	29	19	-5	22	3	-7	6	29	32	26	29	7	2	4	47	8	0	-21	18	3	-1	5	16	15	19
AB020629 [35717_at(55, 417) ]	-43	-1	4	-9	-27	-32	13	6	23	11	-8	0	-24	1	3	3	-4	-1	2	-24	-11	0	2	-7	13	11	-7	-1	16	-5	3	13	9	-17	3	2	-6	2	-14	11	-12	-5	8	8	-3	-1	0	-4	-4
AL080198 [35722_at(202, 343) ]	92	156	130	122	42	86	21	74	34	64	49	23	27	23	32	21	15	36	44	39	89	51	30	12	58	51	32	11	59	41	53	283	271	78	105	45	121	20	31	63	70	44	24	59	78	13	34	31	25
AI539439 [35726_at(184, 457) ]	-25	-44	3	-26	-32	-21	-19	-11	4	-48	-12	57	-10	2	1	0	-16	-17	-49	-23	-8	-8	4	-8	3	-16	-4	8	49	-14	-33	-16	-3	-7	-36	-16	-24	-5	-9	-28	-14	3	-33	-15	-18	-15	-5	3	2
AL096741 [36058_at(184, 19) ]	46	33	15	69	-3	8	-21	-14	-9	17	91	37	42	-3	-3	0	37	12	8	17	46	21	17	0	12	-19	8	36	26	4	-15	-5	61	41	-27	15	-25	6	-41	69	-48	23	24	12	26	-1	7	-1	-5
AB011540 [36059_at(35, 79) ]	16	13	182	38	24	-1	-17	-7	42	-13	-5	-1	3	8	3	-7	-11	3	5	-5	55	-4	-6	1	12	14	-12	-14	14	35	16	-9	1	15	14	5	14	4	19	-24	18	8	3	7	-6	11	14	7	9
AF037335 [36454_at(241, 105) ]	-8	7	60	15	-4	87	2	-1	-8	2	-12	12	-3	-10	7	6	7	56	-18	-4	11	14	-5	-7	4	7	11	11	-9	-24	-1	14	-13	5	10	-13	112	-7	44	14	-2	2	-16	-14	-14	-3	-13	-2	-1
L41162 [36455_at(300, 307) ]	5	11	9	1	1	1	-3	13	-14	25	1	3	-3	-8	9	0	-6	-1	-8	-23	5	-14	-2	11	18	-5	10	14	10	-16	0	10	-18	24	-7	9	32	21	-7	-6	0	1	9	4	-21	-1	-3	-1	-5
D55655 [36505_at(375, 381) ]	-5	-3	4	-2	-9	10	-12	-3	13	-6	-20	-5	8	-10	-3	-8	-2	-4	20	10	0	20	7	-13	4	5	-5	-5	-16	8	9	-7	-14	5	5	-14	-23	10	-4	15	6	27	-1	18	-6	9	-6	0	1
X98253 [36565_at(247, 567) ]	0	4	31	8	-11	-15	-8	13	-15	-6	-19	-5	20	5	6	3	12	-1	29	17	14	7	3	-10	7	-11	11	0	3	9	25	-6	34	31	14	-4	4	2	12	3	19	-5	7	15	-1	10	3	-1	10
W26700 [36567_at(401, 353) ]	189	242	234	195	131	183	138	94	143	163	106	60	128	63	44	11	45	73	133	125	71	79	28	45	29	22	39	38	60	113	153	274	305	222	255	138	294	13	101	93	131	86	136	89	136	13	45	71	31
AB020690 [37241_at(610, 417) ]	44	14	5	64	3	14	35	-36	92	24	6	10	-8	14	0	3	13	11	40	19	20	44	-3	19	8	30	5	24	36	33	21	65	94	58	43	18	129	25	1	24	8	-1	28	38	20	3	23	-17	12
U62801 [37554_at(518, 143) ]	87	353	506	130	109	558	19	106	87	81	86	35	59	40	24	161	100	32	54	41	1271	81	28	38	61	27	21	56	77	57	75	130	222	120	149	57	144	31	47	60	96	36	53	49	76	4	45	45	2
S43855 [37587_at(92, 443) ]	-41	6	-8	-68	-15	-9	25	-1	14	-40	-25	15	4	-29	21	7	21	2	-40	-32	29	4	-6	10	22	26	-27	37	3	26	-37	-63	-12	-15	1	7	-19	-15	3	-21	39	3	-7	9	-28	4	2	-7	12
AJ001417 [37601_at(565, 69) ]	230	219	189	371	78	177	103	122	143	151	115	26	88	73	40	42	79	79	129	160	95	123	50	57	97	74	73	55	103	76	147	285	510	259	231	168	325	23	73	58	187	194	248	117	164	42	50	102	23
X78678 [37606_at(153, 527) ]	12	13	7	20	-15	66	18	7	-12	9	18	3	1	4	10	2	10	18	16	8	-2	11	9	8	24	7	-7	-12	8	15	-3	15	13	12	8	7	1	3	-5	-11	21	-2	23	8	13	1	2	13	8
AL049176 [37630_at(457, 159) ]	123	99	38	143	65	60	117	74	45	123	34	23	39	21	39	39	35	15	34	47	34	55	40	57	33	78	84	49	15	36	73	151	149	65	135	86	174	48	46	56	61	40	117	64	76	20	-17	64	17
Z70519 [37644_s_at(588, 213) ]	17	-8	17	16	10	25	8	1	27	22	5	-13	-4	8	-2	5	-5	-3	-4	9	41	-6	1	21	-27	-9	0	19	20	-14	0	20	13	6	0	-6	-10	-3	17	10	11	-3	6	9	15	5	10	11	13
U47924 [37942_at(99, 347) ]	-14	-24	-12	3	12	-13	2	-5	6	5	45	0	-11	-8	-3	0	5	-4	-28	9	0	-5	-5	-12	6	-14	-4	2	-2	-11	-12	-17	3	-6	4	-9	25	21	2	7	-3	-20	-54	-10	-11	-4	1	13	-15
U47924 [37942_at(307, 35) ]	-48	-93	-51	-53	-56	-76	-58	-42	-67	-75	-52	-29	-24	-30	-25	-23	-33	-6	-64	-45	-56	-64	-16	-35	-25	12	-15	-5	2	-38	-50	-63	-56	-79	-45	-39	-72	-1	-44	-40	-59	-31	-64	-24	-54	-16	-6	-22	-20
M59979 [37969_at(245, 569) ]	-3	-22	-23	-33	-12	-26	0	-10	-22	-42	-1	-9	-25	1	-3	-1	-23	-15	-25	-20	-26	-23	-23	-13	4	-15	-6	-18	-5	-16	-35	-19	-53	-54	-62	-23	-37	2	7	-3	-40	-18	-34	-24	-11	-5	-2	-1	-20
AF005043 [38270_at(201, 449) ]	38	83	70	65	24	67	15	29	13	34	17	16	-24	14	8	-5	1	13	15	5	17	25	12	-1	14	32	10	12	8	34	37	68	74	83	81	21	69	13	15	26	42	19	17	3	15	14	16	16	2
AA477576 [38306_at(106, 335) ]	123	326	569	418	39	208	52	88	139	82	198	142	112	61	19	58	35	99	112	139	155	85	34	69	67	75	41	96	81	116	170	523	395	123	222	56	287	6	121	246	207	94	97	72	129	41	18	48	30
AB011179 [38308_g_at(549, 143) ]	382	219	753	551	-83	20	205	-362	1	-171	-65	-168	-137	88	38	79	-70	57	54	-192	58	-84	136	13	338	8	49	-198	159	46	135	595	1394	208	-86	116	708	165	101	379	204	-82	58	292	-34	71	71	-44	5
AB014555 [38340_at(134, 283) ]	97	366	345	154	56	158	36	86	178	69	50	45	109	35	46	41	25	18	94	105	357	147	46	50	38	50	86	14	76	65	127	239	142	163	235	83	279	14	104	71	115	196	108	77	69	25	35	37	12
AB007859 [38626_at(575, 547) ]	9	-1	-22	-34	8	-88	-82	17	-16	-217	-45	-8	-3	-10	-12	-4	-58	5	-24	14	16	-11	-322	-79	-13	7	-7	-22	-16	-52	-95	-16	-78	8	-16	-36	-584	-10	-4	25	-30	44	7	-464	-67	-35	-22	8	-2
AF070640 [38702_at(76, 243) ]	182	307	368	446	148	295	107	339	140	199	117	55	55	113	73	46	57	97	144	144	229	224	51	80	85	80	47	126	137	81	128	361	481	315	295	123	239	43	35	64	160	102	145	87	124	44	77	109	48
S75174 [38707_r_at(279, 345) ]	938	1357	946	1609	867	1247	756	764	1189	981	886	437	688	356	341	285	534	546	937	857	953	1080	533	452	549	436	599	652	939	855	809	1864	2026	1531	1449	811	1142	200	590	949	1307	1021	1292	922	971	268	441	437	263
U89436 [38977_at(346, 341) ]	259	462	420	499	193	284	82	250	248	204	241	120	166	130	172	49	93	147	198	181	333	245	114	153	143	160	121	179	215	212	632	583	725	238	327	188	387	69	232	264	264	292	146	184	223	61	92	140	69
D85758 [39079_at(509, 325) ]	101	132	105	141	34	87	44	96	49	106	65	49	35	59	35	2	43	64	47	116	105	62	41	31	42	39	38	45	50	43	52	97	139	148	110	36	133	19	29	43	102	36	65	43	43	13	9	39	29
D85758 [39079_at(145, 617) ]	1015	890	1208	1323	223	673	208	796	389	894	565	366	306	411	249	38	270	486	355	701	658	462	172	268	309	571	368	549	514	264	646	1486	1865	987	891	457	1109	132	101	374	578	381	482	427	455	196	68	296	81
M37583 [39337_at(161, 199) ]	9	187	111	141	56	70	-257	171	25	92	57	10	-2	35	35	18	-15	112	18	21	26	72	3	30	18	13	15	39	35	0	34	200	193	99	9	-13	70	13	31	33	24	76	-61	-6	36	2	11	26	8
U90913 [39416_at(99, 341) ]	588	1326	1420	1978	563	1329	150	850	688	663	660	368	295	336	138	131	109	368	831	382	538	221	223	129	299	514	285	446	646	412	780	1765	1517	847	1275	295	798	111	351	870	539	274	502	508	789	195	100	230	53
AI362017 [39689_at(593, 437) ]	50	12	5	12	-3	2	-9	18	5	8	-4	17	0	3	6	6	-9	-1	2	-9	61	0	1	-1	-10	-13	3	22	5	6	-3	6	-2	9	94	-7	6	11	3	35	-1	8	-10	6	37	6	-13	-13	-1
AF023917 [39727_at(56, 387) ]	-5	-12	42	23	6	13	36	1	23	-11	-6	0	6	4	1	-7	8	18	27	-2	0	-3	12	-1	6	31	18	10	0	22	-7	13	24	2	-4	11	-10	13	2	25	-8	30	10	23	36	-6	19	-13	1
U26648 [40068_at(244, 297) ]	16	1	9	103	36	3	-5	-5	-6	-23	-25	2	-1	1	-8	-9	3	14	8	-3	22	18	16	13	-16	12	21	19	40	14	-7	35	49	23	-39	12	7	8	-1	-3	-20	16	34	14	2	-4	13	-3	-7
J03592 [40436_g_at(620, 319) ]	1691	2354	2002	2214	1159	1298	513	1789	1557	1232	625	316	946	267	696	338	834	1008	994	1161	1187	1358	673	886	1353	1172	975	1199	1155	753	1869	1653	2942	1706	2187	845	1344	798	836	1492	2384	1154	1180	1500	1266	468	509	579	259
L09561 [40450_at(274, 123) ]	-16	19	31	23	-2	-20	-13	10	0	9	10	9	-2	9	8	-5	13	4	16	10	21	53	-1	-3	3	21	-2	1	13	-10	-7	40	11	25	-1	9	15	3	8	-23	30	5	-6	5	-2	2	20	-9	5
U43185 [40458_at(241, 165) ]	9	-3	-4	0	-4	-2	-8	-5	5	13	-16	6	1	-3	1	-4	2	-7	11	-14	-9	2	9	-15	-3	-3	-10	12	-14	1	-14	6	9	-7	2	-14	-3	2	-7	4	-7	-3	-1	-4	-6	-1	-4	-18	1
D31840 [40489_at(283, 465) ]	58	70	85	98	85	59	45	43	72	97	69	103	2	69	62	21	28	68	75	49	67	71	69	78	100	64	15	42	64	52	213	181	57	149	146	70	78	50	20	121	79	20	38	87	88	23	38	40	3
U85707 [40763_at(45, 477) ]	-4	9	5	30	1	19	9	24	-14	12	14	-3	-5	-10	1	4	3	10	2	-15	12	-3	-2	13	0	30	0	3	-23	-9	5	-4	-9	-11	26	-6	7	6	4	-4	12	7	-12	7	-1	3	20	8	-1
Z69030 [40784_at(466, 165) ]	-5	46	37	9	46	43	-12	59	34	-8	10	17	0	17	-47	-5	33	15	35	-24	-31	18	14	18	24	23	22	33	12	29	-3	-20	47	41	-8	-52	36	2	-9	-1	2	23	8	20	0	4	-6	-5	8
Z69030 [40785_g_at(462, 599) ]	-8	93	89	83	44	93	-22	48	38	55	-3	20	-61	-22	-17	3	48	33	59	-13	-15	18	-2	59	41	31	41	-20	19	37	37	124	98	84	72	-13	65	-1	0	9	-58	14	-60	39	30	7	12	10	8
D63875 [40844_at(454, 513) ]	-132	18	-9	-8	23	-8	-11	25	-11	-1	3	-1	-6	2	-18	2	-1	7	17	-13	117	-7	4	1	2	1	-4	5	-9	-1	-7	3	-5	-9	8	-4	-14	2	-4	8	-3	7	43	-16	14	9	-2	-6	12
U51166 [40865_at(332, 239) ]	26	70	21	47	41	23	-19	68	3	25	2	4	-8	11	1	6	-2	2	9	48	33	-6	18	-6	9	12	25	20	13	-30	-32	60	38	32	16	-16	14	10	18	0	15	19	5	-14	47	1	16	-18	-9
D86963 [40873_at(96, 633) ]	151	282	364	473	243	351	125	299	148	258	156	159	119	105	60	17	106	148	156	132	225	144	108	96	180	183	103	111	180	191	278	478	407	283	718	161	332	165	102	282	205	126	147	97	215	60	105	127	58
AB014599 [40879_at(619, 157) ]	22	-6	-18	26	4	82	18	11	21	-5	21	-5	11	8	10	-13	-13	9	12	2	13	2	4	9	-8	2	-5	8	9	-2	-4	27	20	9	15	-4	-15	-3	9	-18	5	24	31	21	17	2	-17	14	-5
X78520 [40880_r_at(519, 601) ]	-2	8	-3	5	-5	-29	-3	1	7	-8	11	1	51	4	4	-6	-8	4	13	5	-10	4	-4	6	-19	9	1	9	-6	-12	0	-8	2	4	-52	3	4	-1	-10	-12	-25	-14	3	-9	2	-3	-9	-6	9
Y08698 [41130_at(294, 297) ]	143	213	120	250	123	161	101	120	137	93	76	49	77	53	37	27	46	78	109	117	108	101	50	52	81	23	55	49	85	100	127	228	281	153	192	112	184	17	95	122	126	62	165	116	118	36	31	48	45
T89651 [41152_f_at(494, 399) ]	186	284	683	690	300	235	115	242	149	286	215	102	177	141	164	35	123	386	123	163	266	397	115	248	158	135	115	307	336	78	148	523	543	407	353	150	267	94	130	146	817	181	365	204	219	35	135	98	61
U49785 [41181_r_at(437, 367) ]	469	589	475	615	420	567	326	404	422	631	351	250	323	241	218	109	411	226	456	605	364	362	289	235	216	220	283	345	489	332	412	787	762	733	588	334	391	74	323	477	574	677	610	306	533	150	207	239	105
AA658877 [41721_at(100, 111) ]	14	7	2	5	27	21	-6	-5	-11	5	23	-1	10	3	-4	7	4	-5	2	-10	4	-1	-7	1	-2	-3	1	3	-8	9	-3	-6	0	18	1	5	-5	1	-4	9	21	10	-3	7	11	3	7	1	0
U49020 [41747_s_at(571, 593) ]	14	-9	-3	2	-14	5	9	-4	-3	-8	-19	-10	0	6	2	-3	4	-2	0	-42	-18	14	-2	-8	12	3	-11	1	-15	0	-13	-39	-26	-14	-3	1	-7	-4	7	-4	-4	-6	-7	-5	-4	-5	-1	11	5
M96980 [32188_at(563, 505) ]	-13	-25	-21	-21	-8	-59	-6	-13	-16	-45	-30	-3	-22	-13	-18	3	21	-13	-3	-20	9	3	-9	4	-9	-13	4	24	-8	-9	-24	-43	-42	-4	-13	8	-34	-4	4	-15	-34	-14	-21	-23	-17	-3	2	-19	-1
D13969 [32191_at(561, 139) ]	212	740	347	639	168	363	184	386	333	254	128	97	256	81	64	36	48	120	120	151	174	200	49	116	154	117	131	126	247	279	296	799	730	328	497	193	806	102	145	148	185	215	167	177	248	43	123	68	32
AA149428 [32789_at(524, 477) ]	94	60	218	169	71	116	12	103	13	81	14	29	37	26	10	3	30	46	9	53	83	57	23	42	32	-7	36	29	1	7	85	186	189	78	94	59	127	27	18	72	89	23	39	38	67	35	18	36	-5
AB029025 [32812_at(231, 483) ]	125	171	123	299	1	45	20	26	125	44	83	12	49	7	3	17	1	10	84	4	32	79	26	61	71	108	44	49	22	72	127	154	236	69	247	82	369	1	26	49	-1	69	49	148	111	37	66	11	6
X57985 [33352_at(189, 59) ]	41	17	39	123	44	119	-4	57	40	31	78	54	9	13	61	4	27	13	69	37	52	26	16	29	16	54	65	51	36	14	82	131	117	231	52	52	41	33	37	167	45	26	54	95	156	7	75	29	25
U80747 [33356_at(592, 533) ]	-107	-245	-192	-137	-83	-123	-94	-51	-78	-127	-53	-48	-42	-42	-2	-10	-22	-43	-82	-120	-117	-91	-30	-15	-26	-51	-10	-59	-98	-50	-98	-223	-295	-217	-274	-140	-273	-22	-69	-53	-33	-82	-116	-81	-110	-35	-30	-26	-48
AI189226 [33372_at(539, 111) ]	-180	-195	-162	-147	-76	-150	-106	-35	-123	-81	-106	-31	-89	-36	-42	-23	-28	-46	-75	-92	-78	-58	-32	-14	-55	-47	-64	-44	-60	-84	-108	-212	-295	-160	-207	-108	-162	-24	-61	-87	-182	-109	-136	-76	-65	-55	-32	-23	-40
AF034957 [33428_s_at(622, 635) ]	17	3	16	51	-13	7	0	35	9	-12	3	15	2	7	7	-2	16	15	-14	44	22	38	-10	-9	2	19	22	30	3	23	15	21	74	24	2	-2	-6	8	-4	-32	-2	14	-33	20	12	9	-9	21	-14
M15518 [33452_at(122, 399) ]	39	20	55	23	1	48	42	19	42	39	41	28	32	29	26	-4	0	6	59	29	37	36	26	18	33	10	0	26	29	82	5	35	43	12	47	71	35	19	-3	-4	44	25	28	-2	30	-2	20	20	0
AI926555 [33865_at(608, 559) ]	181	182	259	359	108	150	60	176	179	98	73	74	31	61	33	2	69	60	81	95	229	151	72	71	108	38	117	119	149	77	86	300	308	259	234	119	299	48	108	91	76	88	119	147	129	39	57	75	23
AB001466 [33883_at(23, 377) ]	33	120	-17	17	12	5	7	38	20	11	22	29	38	14	32	8	13	8	9	107	-5	28	4	6401	23	17	10	26	-16	7	32	30	14	-1	14	10	15	2	8	17	36	16	14	22	9	9	25	8	4
X82207 [33888_at(604, 103) ]	529	723	954	1372	477	661	311	402	637	498	474	216	409	175	212	183	195	207	555	547	530	525	190	180	285	266	308	386	397	433	388	803	1176	1162	878	380	596	190	432	696	616	366	366	491	454	156	194	190	147
AL080061 [33891_at(436, 207) ]	106	148	68	385	37	69	16	92	44	64	36	18	12	59	34	3	30	107	23	40	60	24	34	52	59	62	27	67	81	27	59	175	64	116	132	37	238	23	44	47	70	57	72	40	96	10	8	53	12
U78095 [34348_at(623, 159) ]	2410	3396	3790	4334	1696	3037	1420	1483	2342	2016	2231	939	1593	922	423	539	1073	706	1821	2343	2764	1565	585	750	883	672	785	1187	1725	2058	1790	3783	4287	4023	4182	1600	3418	225	1352	1937	2495	2364	2925	1949	1841	632	564	750	315
J05096 [34377_at(487, 501) ]	11	-9	36	-24	36	13	33	0	35	16	4	5	18	11	-3	-1	-1	-9	48	24	-15	3	28	7	-4	-4	8	18	-8	21	-12	-2	10	-12	14	21	-4	-6	-4	-7	10	5	20	11	30	13	-1	17	13
R90942 [34779_at(303, 481) ]	-6	-9	2	-19	-6	8	-4	-10	-8	21	50	-6	0	1	-7	5	-9	-9	16	-1	10	27	-18	-5	-2	-12	-34	-2	19	-24	-10	5	-6	25	-10	-2	-15	8	21	-12	-21	3	0	-16	-7	2	24	3	23
AL049954 [34792_at(97, 271) ]	135	336	198	568	49	194	31	136	81	60	61	15	34	19	24	3	43	33	48	49	80	61	49	86	70	34	43	54	84	56	184	242	462	113	171	91	220	20	17	62	90	86	207	102	99	42	-1	62	47
AF011468 [34852_g_at(463, 275) ]	74	182	184	123	103	237	57	195	78	166	86	49	141	54	72	59	66	118	56	253	274	168	45	73	50	44	85	46	86	90	933	200	158	163	70	111	232	63	79	260	166	209	96	54	67	23	38	41	-2
AA056747 [34889_at(334, 499) ]	5606	5340	6360	7284	5206	6235	4005	4460	5507	5450	5440	2963	4305	2368	2083	1844	2448	3376	5713	2658	5251	5164	2895	3172	4151	3664	3380	3911	4306	4883	5130	7059	8662	5205	5236	3540	5521	2615	4693	6536	5518	3982	5661	4936	5369	2748	2777	2869	2417
AB000712 [35276_at(313, 65) ]	762	1004	1934	2083	987	700	574	445	817	689	940	308	623	411	138	709	255	149	457	387	1379	691	212	363	424	236	640	685	659	557	535	1800	2097	1378	926	645	1122	81	288	709	1483	355	983	418	553	451	286	242	282
X02544 [35315_at(445, 285) ]	4	40	35	37	-1	51	-21	-11	32	-1	-8	2	0	-8	-7	12	-3	-9	15	-7	6	17	2	9	10	-5	-9	19	9	2	-2	-19	26	-5	121	4	40	-9	6	2	9	9	11	2	6	1	4	9	3
U79569 [35743_at(197, 581) ]	143	266	259	373	124	253	71	117	100	203	120	42	72	62	22	12	62	123	75	145	284	160	47	60	64	33	63	77	114	36	87	397	293	255	200	92	309	47	39	82	96	95	131	46	129	21	79	54	25
X78136 [35745_f_at(607, 205) ]	601	938	878	1580	275	854	167	302	414	312	340	94	152	145	117	82	106	219	234	313	619	492	136	108	184	256	205	231	227	262	238	888	1675	713	971	186	1018	181	162	656	452	278	337	304	322	79	52	107	39
AL080184 [35833_at(598, 55) ]	8	16	35	49	4	-15	-3	-1	2	-8	-23	0	11	-4	7	-1	13	-2	-17	-7	-1	8	6	3	2	3	21	2	19	-7	-11	10	63	12	29	2	3	7	1	-3	15	2	-8	-42	8	5	-22	6	-3
N99340 [36095_at(542, 585) ]	-129	-140	-79	-100	-104	-55	-109	-63	-114	-36	-58	-33	-52	-51	-23	-6	-28	-18	15	-80	-54	-93	-42	-53	-111	-12	-43	-17	-62	-59	-66	-143	-126	36	-106	-50	-129	-2	-84	-93	-76	-58	-82	-75	-42	-59	-29	-53	-50
M63959 [36194_at(49, 321) ]	110	41	103	348	79	177	65	134	135	96	111	70	55	21	32	43	82	82	229	110	160	133	53	66	56	51	56	81	107	107	171	194	289	185	132	42	144	33	78	58	76	115	-10	75	136	18	34	77	27
M74719 [36605_at(555, 49) ]	16	89	-9	-28	1	-15	28	8	14	-1	9	9	-16	-2	6	11	-3	8	3	-2	1	3	0	-1	9	-5	11	-3	29	14	13	-18	13	11	41	2	13	-2	-5	-1	-9	5	-5	-4	16	3	-13	19	-6
U09585 [36613_at(520, 371) ]	671	639	715	635	475	587	352	233	548	564	565	157	443	173	159	99	242	254	371	581	158	394	132	206	240	194	194	233	391	388	584	786	892	817	799	442	674	109	472	599	715	321	683	470	516	92	150	194	89
U47025 [36667_at(512, 341) ]	87	178	289	537	65	97	39	8	220	280	64	42	69	40	90	68	44	72	112	81	179	23	55	63	82	128	71	107	212	117	155	843	800	274	457	35	455	20	120	181	249	110	28	147	182	27	1	0	30
X70476 [36677_at(341, 331) ]	28	55	38	103	5	42	12	53	24	46	17	29	35	17	22	1	24	37	17	56	62	18	25	37	13	20	45	35	22	28	18	83	140	52	54	11	37	4	-7	46	41	28	7	24	26	23	25	18	6
W26659 [36975_at(317, 387) ]	64	47	26	87	36	41	5	26	36	55	30	18	-11	17	13	11	18	2	29	34	17	51	2	34	17	14	25	25	0	30	44	89	166	77	54	33	87	-1	12	45	39	22	64	22	29	2	7	24	11
U41344 [37022_at(154, 623) ]	692	528	378	1217	676	526	338	518	449	436	362	103	204	114	179	33	159	132	248	227	328	163	105	87	280	473	253	333	291	452	729	824	1109	579	723	416	790	105	287	458	370	209	438	158	462	75	83	226	32
J02923 [37023_at(427, 321) ]	730	279	210	779	85	321	106	132	60	164	88	72	-7	19	107	34	189	139	39	177	49	70	100	161	167	107	48	163	250	70	52	733	855	314	229	134	345	42	244	176	63	232	335	69	271	58	1	159	28
AA203214 [37314_at(12, 443) ]	298	292	218	333	207	254	257	213	171	291	182	56	116	116	129	61	110	97	164	244	207	169	90	109	119	96	96	134	200	154	146	415	442	431	372	216	279	37	150	126	247	236	405	141	230	73	82	97	65
X00588 [37327_at(136, 609) ]	-2	8	-12	-2	-14	-20	-16	-9	0	23	-11	0	-11	0	-7	0	-10	-10	-22	-2	6	-4	24	-2	1	2	-4	-7	17	10	-10	-13	-10	-10	-7	-11	-11	1	1	15	8	14	-1	14	2	6	-9	-7	14
U51678 [37389_at(322, 129) ]	43	98	79	182	47	44	10	58	35	24	28	5	-3	39	19	-6	31	30	20	57	76	0	37	25	8	17	35	46	47	39	-3	72	210	87	76	25	87	13	16	31	39	43	40	37	47	11	7	14	7
AI701164 [37662_at(504, 273) ]	-7	-11	13	-3	-2	3	-15	9	-15	10	6	-7	25	-5	-4	0	-2	-9	-5	-14	-3	-17	-6	-8	8	13	-18	-3	2	7	-308	6	-6	-6	-15	1	-13	-4	-11	16	-24	-15	-12	-2	-6	-2	-13	-3	-4
D43636 [37718_at(383, 117) ]	36	0	52	37	21	46	7	27	19	-15	6	14	14	18	22	13	4	9	14	4	6	18	10	24	13	14	14	18	12	38	-8	50	99	7	57	-4	48	13	29	42	23	18	42	12	43	12	30	0	10
D80006 [37734_at(464, 407) ]	69	52	62	173	11	17	-4	37	13	65	16	30	14	25	16	9	19	25	-6	8	21	5	0	29	24	19	12	26	40	6	13	196	275	54	112	12	87	10	41	79	48	18	66	11	30	12	6	19	15
L37043 [38019_at(360, 577) ]	634	1951	1710	2510	751	1058	242	799	622	1511	721	389	470	247	326	67	272	875	276	467	918	455	340	194	289	464	286	724	369	267	452	2425	2216	1150	1102	244	792	178	553	3547	960	585	594	431	956	208	164	223	83
M80563 [38088_r_at(426, 445) ]	86	396	317	631	265	6	6	-73	49	17	82	-7	20	-30	-25	-12	-7	-48	450	3	-34	48	0	-7	-55	41	-82	44	-23	101	39	69	146	972	107	28	200	-39	-90	64	-31	78	140	118	350	-14	170	363	-21
L00972 [38474_at(362, 213) ]	25	1	1	15	0	49	6	13	-3	-1	24	6	10	-1	21	9	16	8	20	10	35	16	2	5	3	5	8	2	-10	34	31	35	30	-1	12	-2	1	17	8	4	15	3	13	18	4	14	3	20	9
AB011085 [38735_at(529, 503) ]	23	20	41	98	8	17	1	22	34	27	16	22	-5	4	-11	3	27	14	37	15	39	20	15	15	16	10	6	1	10	43	14	45	116	38	39	8	33	-1	-1	29	3	13	10	30	37	2	9	22	5
U90546 [38760_f_at(535, 455) ]	243	200	228	331	142	298	139	252	166	178	180	86	104	102	103	15	50	74	181	154	161	86	47	87	90	74	74	116	172	81	187	492	441	247	282	182	365	53	44	214	269	104	244	133	165	59	16	97	18
D50405 [38771_at(529, 253) ]	159	205	431	362	105	193	43	174	203	69	108	118	54	70	80	51	76	135	37	102	489	110	88	89	135	104	187	119	159	238	129	257	374	121	125	45	126	30	132	332	280	125	73	93	129	48	112	48	28
M82827 [38788_at(235, 213) ]	-31	-204	-21	210	-63	-32	-39	38	23	-123	-20	-1	-28	-12	-17	-5	56	27	-91	-15	102	-31	5	-39	-2	72	16	67	-11	-80	-95	-67	-17	-85	-137	-25	-178	-6	46	39	15	-6	-126	-16	-19	-2	-66	-53	0
H98552 [39103_s_at(72, 129) ]	93	-3	18	-2	-11	2	4	10	12	-9	6	6	0	-9	3	0	-5	5	0	-9	8	-9	2	4	4	7	8	1	2	-13	15	-1	-6	-9	5	-1	-1	-1	5	0	2	2	1	23	6	10	-13	6	-7
N36842 [39131_at(381, 577) ]	325	327	771	770	312	324	87	636	184	244	123	89	50	121	88	20	79	197	144	173	176	145	96	130	147	97	110	139	148	170	183	451	696	360	464	130	390	50	111	239	297	193	240	186	234	57	54	87	55
W28493 [39464_at(440, 391) ]	474	622	604	996	479	797	196	416	371	632	684	188	102	321	140	77	161	331	372	408	261	554	156	281	146	85	94	153	262	296	221	769	1415	403	485	327	792	85	148	236	487	254	393	249	301	92	116	160	73
D49817 [39522_at(608, 51) ]	162	176	62	248	-26	41	30	31	42	44	45	33	40	52	31	15	2	12	21	31	44	109	22	19	14	-16	15	31	129	73	39	104	197	51	72	38	88	8	17	1	58	21	18	26	73	-2	7	32	18
AA044823 [39830_at(340, 245) ]	1450	1397	1432	2104	1493	543	651	1097	737	1683	982	748	687	893	775	351	391	990	664	881	942	1344	643	1161	738	634	532	962	966	528	956	1969	2102	683	1250	861	1192	420	771	835	1316	635	1282	814	854	488	385	548	304
W87858 [39885_at(631, 101) ]	7	2	14	-13	5	4	-1	6	3	12	-24	3	5	8	3	-4	11	16	-3	14	7	-15	3	3	0	-6	6	3	3	-18	-2	20	8	3	5	2	7	2	-9	13	6	10	-5	-1	0	-6	7	12	5
AC005525 [39899_at(634, 179) ]	15	-26	12	20	19	10	-20	-6	13	26	6	6	-11	4	-4	5	-6	1	18	-4	-20	6	-6	-13	-3	-13	20	11	17	-11	8	11	28	6	5	18	-19	0	20	18	13	6	26	4	-1	11	5	-8	-1
AB012955 [39903_at(614, 413) ]	-38	-31	-10	-16	-19	-12	-19	4	-20	-39	-12	0	7	-16	-3	-11	-29	-16	-34	-32	-9	-12	-17	-15	-8	-15	-23	7	1	-31	-5	-21	-27	-12	-48	-46	-41	-13	-15	-6	-12	-33	-40	-15	4	-16	9	-27	-13
AF055027 [40182_s_at(179, 269) ]	14	94	190	81	62	39	22	59	22	14	32	10	35	49	1	36	47	71	-15	40	51	13	0	24	1	81	24	11	39	-18	69	47	11	81	19	39	18	29	35	111	106	49	55	28	78	11	26	31	-12
AI796944 [40219_at(502, 439) ]	27	6	31	9	18	35	-2	18	9	13	26	7	-1	3	3	-1	22	14	-1	6	13	11	8	36	29	7	-5	17	-9	17	15	22	31	18	23	25	35	10	-4	36	12	1	21	28	22	-2	8	1	6
AI400011 [40257_at(368, 593) ]	-948	-1115	-1155	-1475	-991	-984	-508	-597	-750	-818	-712	-271	-505	-382	-241	-91	-51	-503	-650	-764	-837	-887	-258	-342	-470	-263	-239	-446	-672	-637	-725	-1109	-1857	-716	-1158	-347	-687	-147	-692	-227	-964	-502	-860	-670	-619	-246	-345	-347	-213
AI417038 [40533_at(393, 633) ]	-365	-444	-343	-403	-320	-239	-206	-184	-207	-376	-227	-233	-179	-124	-84	-35	-90	-39	-244	-252	-221	38	-126	-82	-171	-78	-164	-72	-138	-298	-317	-492	-566	-108	-412	-183	-202	-44	-209	-324	-599	-223	-283	-188	-310	-116	-106	-130	-72
AI793265 [40542_at(238, 451) ]	-672	-735	-702	-868	-598	-1005	-728	-409	-546	-719	-490	-289	-347	-182	-167	-133	-355	-406	-655	-582	-608	-562	-262	-343	-343	-155	-278	-328	-485	-508	-541	-1026	-1106	-628	-845	-410	-681	-69	-472	-739	-717	-457	-855	-574	-679	-135	-210	-371	-185
Y00371 [40637_at(530, 141) ]	10	21	50	83	10	21	10	23	4	36	-19	12	4	21	16	19	-4	17	-10	13	11	12	10	27	15	11	5	8	24	8	26	80	84	20	43	17	53	4	-5	10	26	15	24	-16	12	4	28	1	-1
U63541 [40974_at(452, 495) ]	18	36	29	106	15	46	-10	48	77	21	48	5	20	3	-15	-8	2	26	-7	4	16	35	16	5	19	16	55	37	12	-22	14	82	82	20	41	21	5	7	15	34	75	-45	24	16	20	20	3	1	-18
U63541 [40974_at(589, 575) ]	738	858	834	1073	490	841	450	438	524	568	464	242	330	185	124	29	273	287	479	478	516	482	274	192	308	240	574	339	428	370	469	959	1233	762	869	485	805	128	418	559	710	451	559	413	544	124	201	226	130
AI217362 [40999_at(560, 525) ]	564	541	570	668	273	500	258	286	355	512	371	62	273	202	106	32	166	106	281	273	312	322	188	182	218	233	213	134	227	234	423	769	1047	175	604	466	647	94	191	325	295	309	188	189	300	107	124	198	109
AL050172 [41264_at(275, 263) ]	69	280	161	255	56	116	39	124	66	40	62	28	-10	21	19	8	38	26	3	47	68	47	24	16	32	62	52	54	56	29	46	175	239	203	85	61	196	47	31	96	65	79	127	48	79	18	-2	30	6
U90917 [41324_g_at(360, 395) ]	1120	1962	1402	3222	1619	1400	671	727	757	963	908	499	333	414	237	143	305	468	494	763	709	604	500	206	1088	278	280	487	756	516	807	2709	4228	1184	1508	656	1476	327	584	731	844	430	872	513	1309	198	173	489	133
W27619 [41356_at(323, 527) ]	77	10	45	61	28	67	-12	65	36	46	53	35	32	26	11	5	0	21	69	53	42	34	-10	-19	34	3	34	55	55	20	42	72	88	65	143	57	28	1	-1	34	70	40	49	17	32	11	16	15	1
AB028944 [41491_s_at(624, 265) ]	514	1280	785	1260	338	511	683	214	583	546	343	103	589	447	85	82	120	173	1256	347	288	1204	219	295	200	136	118	443	526	1005	678	1340	1332	619	1295	1419	1620	88	274	628	428	633	530	431	554	140	81	206	103
AI700753 [41507_at(552, 157) ]	-105	-161	-74	-46	-20	-103	-38	-39	-50	-75	-73	-48	-6	-49	-28	-18	2	-28	-35	-20	-38	-55	6	0	-65	-29	9	-11	-51	-51	-72	-134	-126	-120	-104	-45	-103	-14	-31	-57	-46	-52	14	-22	-55	-12	-30	-10	-24
AI445461 [41531_at(291, 577) ]	473	1642	1250	3672	583	701	218	787	1400	717	1551	312	573	577	292	171	265	911	2072	183	1761	1367	263	283	293	735	540	652	622	552	1567	1295	3227	350	635	308	1095	202	527	2155	416	310	502	489	1025	720	525	358	75
AF091071 [41550_at(543, 165) ]	79	99	63	271	25	39	23	76	42	50	67	23	32	34	9	7	31	22	60	55	49	37	50	42	49	16	36	7	85	48	61	130	319	117	124	76	166	23	0	52	78	36	137	25	26	4	4	24	-10
AI467797 [41560_at(450, 575) ]	-37	-52	-24	-58	-36	-50	16	-12	-8	-8	-10	-19	-5	-14	-5	1	14	-25	-8	-36	-23	-10	-9	1	-24	-5	24	-5	-7	-35	-28	-37	-107	-11	-35	-31	-87	-3	-14	-22	-38	-6	-24	-6	-13	-15	-19	-10	-3
N32151 [41563_at(308, 403) ]	5	14	0	-15	11	-10	9	10	8	16	9	12	28	7	1	-5	5	2	-1	15	36	7	1	-2	-4	-21	7	22	-6	6	-12	17	-26	35	21	15	15	2	-11	-10	37	3	9	13	14	3	14	7	20
X00129 [32552_at(503, 177) ]	63	18	146	348	112	27	34	23	42	144	38	30	34	15	1	7	31	-5	33	62	32	14	19	33	39	28	27	32	40	65	37	80	206	127	40	38	271	37	35	60	67	16	36	22	13	6	20	21	8
M16038 [32616_at(298, 585) ]	208	247	215	336	28	193	5	1	187	40	181	29	39	110	-4	19	32	30	157	0	45	186	28	112	47	-1	55	229	185	98	18	433	294	194	198	54	74	15	14	2	-26	29	62	45	114	0	-2	37	12
AL031714 [33136_at(518, 493) ]	32	22	-9	13	29	34	27	18	12	3	-17	8	18	4	7	4	0	4	7	-12	5	5	-9	4	3	1	16	2	8	14	22	25	26	17	25	20	22	16	17	-1	20	13	25	5	30	15	7	9	7
M84472 [33141_at(594, 551) ]	-15	5	23	79	51	64	1	16	14	21	34	21	-21	-6	-1	3	7	11	4	8	23	29	16	4	6	2	-3	22	8	-3	27	26	46	27	8	-32	8	23	5	20	-37	26	-1	3	24	6	36	12	-5
X76079 [1987_at(149, 379) ]	-59	-34	-83	-42	-18	-32	-38	-37	-61	-59	-34	-10	-31	-8	-21	-5	-31	-8	-14	-33	2	-43	-11	-21	-36	-18	-17	-4	-31	-18	-40	-60	-57	-66	-51	-32	-61	5	-32	-35	-50	-11	-62	-67	-62	-7	-7	-9	-7
Z71929 [1970_s_at(442, 425) ]	-77	-126	39	12	-23	-101	-4	-7	-33	-58	-17	78	-59	-16	-10	-8	10	-39	-72	-33	5	149	60	6	-12	-20	-7	0	-5	-18	3	-154	-139	-26	-58	104	137	5	-23	-38	-53	-52	-52	24	-23	11	-24	-11	-8
M14745 [1910_s_at(583, 437) ]	337	338	294	336	291	338	207	294	346	318	257	145	151	184	95	58	205	189	338	347	200	311	198	192	179	142	208	187	266	231	290	481	452	342	395	197	287	58	204	280	458	483	386	264	313	99	150	169	63
X02910 [1852_at(434, 605) ]	-8	-26	31	175	11	-20	-22	8	8	-7	9	-10	10	5	1	-6	-3	-8	17	33	1	-1	1	17	-7	0	-5	-4	21	6	-4	15	31	-16	-11	-14	-4	7	10	0	-2	-4	2	2	-8	-1	0	-1	-15
D89667 [1817_at(416, 391) ]	307	336	563	1179	122	345	132	189	369	429	259	159	164	122	70	58	171	130	123	440	371	373	112	225	158	236	92	313	267	187	235	612	928	454	453	294	745	122	200	495	290	197	366	421	335	56	94	83	31
S75174 [1724_at(226, 495) ]	78	74	85	59	48	77	20	19	63	74	45	15	42	2	14	4	30	20	31	39	44	54	12	31	1	36	12	49	39	41	83	104	121	61	82	66	95	13	17	47	101	25	81	35	57	20	14	22	3
U43586 [1716_at(566, 271) ]	-174	-171	-164	-215	-138	-141	-90	-111	-151	-203	-108	-38	-148	-58	-44	-33	-57	-63	-116	-147	-123	-88	-45	-39	-72	-46	-36	-74	-96	-126	-121	-255	-340	-157	-245	-145	-192	-40	-72	-91	-211	-83	-166	-72	-121	-38	-36	-55	-33
U65410 [1721_g_at(614, 515) ]	-9	25	34	14	11	12	0	9	18	6	-5	10	3	10	-6	4	0	16	15	36	17	24	1	-1	2	-2	5	-3	-10	7	27	8	0	9	32	10	21	7	-12	16	21	0	-18	0	40	8	-3	2	-5
U09578 [1637_at(139, 619) ]	45	-31	9	109	-10	12	-12	3	-24	-45	-1	-4	-14	31	-27	6	-1	22	67	0	-2	-20	-11	-9	-39	-15	-5	2	83	24	43	-21	47	-46	-32	-14	46	-10	5	-38	-25	42	-6	19	57	-26	-19	24	3
J05448 [1594_at(533, 231) ]	264	199	194	402	117	289	178	121	290	203	187	72	228	79	61	47	119	116	192	232	364	217	84	125	112	109	126	190	146	261	403	422	463	386	413	166	269	42	123	244	284	261	246	253	231	65	82	75	38
U50534 [1530_g_at(389, 261) ]	-1	-7	-37	2	10	12	4	-7	8	5	0	4	15	-5	-1	1	10	2	-17	-2	2	4	-4	7	15	-3	3	14	-23	-8	25	-1	-7	13	-5	0	8	-4	-16	2	-3	21	-9	-3	-5	2	-18	-10	-13
M28130 [1369_s_at(552, 529) ]	-170	3310	148	-190	9	-277	-228	-95	-525	-234	-193	53	-249	-47	38	28	-71	21	-397	-354	-2	135	-12	-60	-106	-56	-30	530	29	-237	-376	-46	-269	-299	20	-91	-570	-54	-221	-127	-474	-331	-408	-478	-370	494	317	-116	-8
S81294 [1349_at(323, 559) ]	-5	7	0	-1	6	-13	6	-4	-2	21	-2	1	-7	-1	-10	-2	10	-8	-12	7	0	-5	-10	-9	6	6	19	15	1	17	8	13	14	-8	-2	10	8	0	-11	1	-1	3	-1	8	-2	0	2	10	7
D43767 [1183_at(540, 499) ]	12	7	17	15	19	26	2	2	23	21	4	0	7	-3	-11	-7	4	10	0	0	-1	1	5	-1	-3	4	-9	4	-2	12	24	35	39	20	33	1	22	8	8	2	0	3	-18	3	8	9	2	-6	15
L05424 [1126_s_at(386, 245) ]	177	133	230	299	193	117	76	92	60	164	73	103	2	117	110	46	84	234	27	87	177	58	99	90	124	65	45	89	180	72	100	178	393	206	135	122	240	23	89	64	180	52	198	78	144	18	28	97	9
M59911 [885_g_at(385, 473) ]	169	75	32	1782	32	-102	35	-68	256	920	889	391	723	373	-29	-20	120	30	202	-221	339	657	138	202	-64	120	334	305	701	33	-18	1564	1412	-223	282	393	248	120	-38	542	-152	-105	50	264	697	1	-53	454	31
U47742 [840_at(622, 195) ]	367	320	409	527	163	334	175	230	285	242	228	95	181	103	99	81	158	167	252	264	284	305	119	154	167	109	100	168	152	179	213	668	604	444	541	218	504	61	210	258	312	370	485	219	296	90	110	120	50
D85429 [752_s_at(417, 457) ]	52	162	89	205	29	13	3	31	39	56	42	7	16	36	28	19	17	11	12	36	96	47	-2	36	9	20	-3	42	51	29	42	94	238	29	51	45	118	1	4	45	53	31	43	52	81	4	-1	8	1
L39874 [630_at(566, 287) ]	156	376	241	863	123	344	28	132	175	129	83	31	3	-19	-5	12	40	148	100	90	82	162	68	121	77	59	55	26	81	110	192	458	989	265	447	133	513	44	49	82	102	94	-16	106	148	36	58	61	13
L39874 [631_g_at(480, 265) ]	44	135	71	410	35	247	8	81	82	16	32	25	19	9	11	4	6	49	93	75	129	49	40	28	18	57	14	51	87	76	54	110	280	108	139	42	176	5	-68	55	8	161	-14	43	80	26	41	34	3
L78833 [605_at(456, 601) ]	281	169	156	875	126	130	58	80	125	209	98	80	55	46	39	-3	64	82	57	12	158	105	42	80	82	88	70	83	194	53	81	714	770	99	156	48	160	71	59	110	137	32	75	34	142	27	17	35	11
M31210 [587_at(519, 351) ]	59	50	29	62	2	38	5	4	48	47	53	13	19	24	18	2	4	4	19	22	19	26	25	6	8	21	2	39	18	48	-11	38	34	18	70	22	57	8	34	33	25	38	56	22	29	11	9	13	-5
M65290 [563_at(487, 445) ]	-18	13	33	-12	-8	-7	-12	10	-18	-11	-25	-19	-14	-5	-4	2	1	7	6	-15	-4	-3	2	3	-3	-4	-14	3	-11	-28	-30	-3	-9	-5	-10	-17	-37	-15	-2	-6	3	-4	6	-4	-15	-10	-4	-9	-10
U01877 [551_at(618, 557) ]	193	42	129	162	65	146	47	58	13	57	105	59	-2	34	26	3	33	76	34	47	57	22	42	27	67	37	14	-11	28	46	50	221	227	139	95	110	149	-7	23	77	-20	68	97	66	62	36	39	34	8
U15590 [528_at(584, 229) ]	-46	-67	-31	-43	-17	-27	-3	-21	-22	-44	1	-31	-52	0	-11	-9	-11	1	-3	-36	0	-26	-35	-12	-1	-43	-4	-24	-13	-12	-76	-36	-92	-76	-47	-33	-23	-1	-35	-30	-43	-18	-38	5	-6	-6	-28	-35	-9
U15932 [529_at(514, 137) ]	37	103	89	115	24	90	49	34	54	30	67	24	12	41	6	-10	19	29	15	24	80	46	13	16	18	29	4	18	41	26	62	86	116	51	63	68	97	6	13	8	44	33	44	23	54	25	-31	18	10
U26712 [515_s_at(604, 155) ]	-7	-3	1	14	22	23	-10	33	15	31	-5	5	-17	-12	17	6	-8	7	32	-23	-26	24	6	4	11	10	-6	-7	-15	23	31	20	47	-19	-64	-45	32	10	-6	20	-24	9	-50	13	30	5	4	1	15
U66469 [449_at(432, 471) ]	39	32	70	46	-10	-2	34	50	23	-8	52	14	31	-3	2	7	17	31	24	47	36	54	16	12	-1	12	13	4	29	-4	38	57	-17	26	25	35	51	8	-7	-42	-14	31	25	25	10	15	0	2	-8
X03473 [435_g_at(195, 601) ]	127	328	231	421	148	237	79	168	158	175	295	67	18	70	21	13	93	67	161	95	58	92	60	38	26	36	107	82	50	77	144	306	313	224	215	77	196	35	79	133	189	104	27	100	122	40	20	27	16
X53587 [406_at(516, 437) ]	309	198	1095	1974	1348	649	258	525	268	988	347	1077	193	492	408	85	143	23	255	55	703	91	298	83	111	206	335	231	121	241	103	1206	1852	436	679	284	365	141	57	963	837	145	290	38	679	94	34	348	65
X65293 [417_at(474, 265) ]	0	-24	-18	-14	-27	-7	10	-6	-16	7	-2	-8	10	-4	-5	-28	-1	2	-5	2	25	-2	6	-4	-9	-12	-24	4	-4	-12	-9	-15	-30	-31	-36	-3	-10	-13	-2	27	-5	-21	-15	-9	9	1	-15	-2	-7
X69878 [403_s_at(322, 515) ]	-414	-381	-545	-444	-166	-333	-209	-197	-235	-351	-281	-114	-292	-130	-129	-44	-150	-181	-290	-370	-249	-263	-120	-200	-57	-139	-141	-138	-227	-184	-269	-562	-540	-442	-511	-318	-544	-18	-187	-303	-478	-196	-478	-299	-249	-94	-112	-108	-82
D10202 [341_at(591, 145) ]	-572	-964	-954	-242	-451	-681	-159	-342	-391	-515	-282	-141	-348	-206	-147	-65	-131	-211	-357	-495	-360	-306	-73	-141	-149	-178	-83	-111	-242	-279	-504	-596	-914	-909	-824	-490	-615	-114	-165	-432	-554	-367	-456	-328	-392	-99	-163	-141	-82
D12485 [343_s_at(279, 617) ]	10	3	2	56	100	90	-138	24	27	52	30	19	-23	13	-10	3	9	43	33	26	11	50	14	21	33	22	-5	37	9	37	16	47	109	51	564	-3	26	10	10	48	67	33	-5	32	39	2	4	31	2
L19779 [286_at(309, 449) ]	113	212	163	257	101	455	56	144	65	214	535	193	75	52	110	21	108	35	104	147	115	167	58	188	28	63	318	342	151	56	377	527	224	834	267	69	72	40	69	497	141	153	229	114	588	14	202	61	24
M14199 [256_s_at(560, 33) ]	1617	2293	3922	4663	1763	2889	1171	2640	1695	1597	1875	831	1119	876	1376	700	1103	869	1511	2405	1813	3142	957	1701	825	888	1261	1924	1633	931	927	3996	3504	2816	1934	2013	2245	1221	695	1414	2430	1666	1607	3092	1719	454	672	764	338
M63138 [239_at(448, 513) ]	2213	954	848	3893	818	967	550	701	1300	1978	799	412	179	528	371	68	425	404	847	359	692	433	541	866	931	258	634	477	1149	540	631	2808	4975	894	1918	508	1258	126	658	231	725	306	1040	483	793	423	152	530	315
M64231 [240_at(521, 313) ]	142	208	169	188	125	116	74	106	133	111	101	68	73	79	49	20	23	102	119	145	100	137	56	92	119	77	57	95	107	78	142	200	273	107	191	142	165	25	77	47	178	74	112	103	112	28	58	89	37
U65011 [157_at(459, 383) ]	178	113	142	142	200	111	137	141	215	215	183	66	192	64	66	34	105	95	253	139	173	193	85	103	85	98	79	95	114	232	196	153	148	121	129	178	126	23	131	243	196	96	184	141	155	56	73	82	47
X54938 [118_at(526, 517) ]	88	-10	34	26	23	-6	12	8	96	196	73	6	360	13	3	2	17	21	16	26	-14	347	13	30	22	33	49	69	202	4	23	171	122	76	70	6	49	-4	34	30	31	8	37	-7	165	10	306	34	-2
X54938 [118_at(567, 355) ]	220	250	174	215	152	190	94	133	185	201	124	68	165	85	88	21	70	85	113	129	93	295	69	94	125	66	132	157	200	81	160	274	356	161	240	118	218	17	90	128	141	137	196	138	161	41	78	91	31
X83928 [131_at(601, 441) ]	182	174	234	242	119	119	76	376	120	99	79	35	63	65	31	12	69	69	94	127	183	98	62	83	84	17	55	99	134	140	82	200	234	201	165	120	189	35	36	114	183	83	145	109	108	37	49	57	32
Z19585 [103_at(459, 309) ]	113	47	96	1071	49	11	22	28	80	27	77	25	26	52	32	20	35	16	48	79	64	22	17	34	33	26	17	32	67	79	42	208	868	103	180	81	266	13	20	109	110	88	251	57	44	14	-5	44	-13
[truncated: 141 more columns]
