# Supplementary material for: AffyMAPSDetector: a software tool to characterize Affymetrix GeneChip™ expression arrays with respect to SNPs
Source: BMC Bioinformatics. 2007 Jul 30;8:276. doi: 10.1186/1471-2105-8-276 (PMC1959249; doi:10.1186/1471-2105-8-276)
Supplement: Additional file 14 — Intensity distribution profiles' confirmation. The set of files in this archive contain data analysis experiment results on lung adenocarcinoma dataset to confirm repeatability of intensity distribution patterns differences between probes with SNPs and probes without SNPs. [file 1471-2105-8-276-S14.zip › 325_samples_no_snps_pmmm_matrix.3.xls]

UID	AD262T1_A339_6(CL2001031608AA)	ADA3T1_A385_7(CL2001031611AA)	ADA7T1_A388_7(CL2001031612AA)	AD260T1_A180_4(CL2001031613AA)	AD221T1_A148_4(CL2001031615AA)	AD253T1_A168_4(CL2001031616AA)	AD226T2_A151_4(CL2001031618AA)	AD131T1_A15_1(CL2001031622AA)	AD327T1_A276_10(CL2001031625AA)	AD258T2_A258_10(CL2001031627AA)	AD313T1_A268_10(CL2001031628AA)	AD341T1_A132_3(CL2001031629AA)	AD158T1_A247_10(CL2001031630AA)	AD383T1_A118_3(CL2001031631AA)	AD352T1_A128_3(CL2001031632AA)	AD340T1_A122_3(CL2001031634AA)	AD269T1_A94_3(CL2001031635AA)	AD287T1_A101_3(CL2001031636AA)	AD178T3_A254_10(CL2001032002AA)	AD301T1_A265_10(CL2001032005AA)	AD335T2_A281_10(CL2001032008AA)	AD268T2 _A262_10(CL2001032009AA)	AD346T1_A124_3(CL2001032011AA)	AD267T1_A91_3(CL2001032012AA)	AD266T1_A90_3(CL2001032013AA)	AD370T1_A112_3(CL2001032015AA)	AD276T1_A96_3(CL2001032016AA)	AD114T2_A10_1(CL2001032019AA)	AD118T1_A13_1(CL2001032020AA)	AD203T1_A140_4(CL2001032025AA)	AD207T1_A142_4(CL2001032026AA)	AD247T1_A164_4(CL2001032027AA)	AD260T1_A172_4(CL2001032028AA)	AD252T1_A167_4(CL2001032030AA)	AD250T1_A166_4(CL2001032031AA)	AD232T1_A154_4(CL2001032032AA)	AD356T1_A175_4(CL2001032034AA)	AD360T2_A406_7(CL2001032036AA)	AD311T2_A267_10(CL2001032103AA)	AD379T2_A287_10(CL2001032104AA)	AD384T2 _A288_10(CL2001032105AA)	AD115T2_A245_10(CL2001032107AA)	AD243T2_A257_10(CL2001032108AA)	AD317T1_A271_10(CL2001032109AA)	AD323T1_A273_10(CL2001032110AA)	AD350T1_A126_3(CL2001032111AA)	AD351T1_A127_3(CL2001032113AA)	AD294T1_A104_3(CL2001032114AA)	AD338T1_A121_3(CL2001032115AA)
U82306 [31325_at(1, 165) ]	501	354	459	352	237	343	261	251	281	820	202	150	378	202	123	46	93	88	323	314	250	244	121	137	170	108	91	181	305	171	324	373	497	971	739	378	356	58	243	167	348	391	461	283	280	157	139	167	110
AB002134 [31345_at(428, 453) ]	-52	18	-30	-4	-34	-2	2	2	-19	-23	-17	-12	-5	-8	-1	-12	5	-15	-23	19	28	-20	7	-19	13	4	-36	-14	0	-11	-26	-6	-46	-18	-22	7	-27	-8	-24	-19	-15	77	-44	-12	-16	8	-3	-6	-1
AF058075 [31347_at(195, 31) ]	36	125	35	100	6	487	28	69	200	93	70	2	2	38	46	9	880	17	36	128	96	13	111	21	30	126	86	39	173	35	13	341	107	600	47	41	139	-2	-19	52	112	767	15	57	205	10	5	35	7
W27871 [31366_at(196, 377) ]	-91	-102	-102	-144	-84	-89	-29	-63	-55	-104	-58	-42	-39	-41	-18	-26	-28	-62	-50	-73	-51	-64	-26	-17	-15	-32	-31	-63	-54	-78	25	-164	-222	-91	-109	-76	-90	-11	-17	-74	-138	-39	-69	-68	-51	-37	-26	-60	-17
W28191 [31370_at(350, 41) ]	-6	-13	-19	-20	-2	0	-3	13	18	3	-6	5	-8	0	-7	-4	-7	-2	-7	14	-5	-6	-3	-6	3	1	-13	1	-9	0	-9	-7	4	-3	18	2	5	5	-10	11	8	-3	-6	12	3	3	-4	-9	1
U03397 [31540_at(315, 127) ]	9	-6	-3	18	10	-15	-9	-7	-6	0	-2	-2	1	-4	6	-7	11	19	-10	-1	-11	-7	6	10	10	16	-6	-5	-15	-32	10	11	7	-15	-7	-1	-5	2	5	4	-2	-7	1	-2	-8	6	9	9	0
Z95118 [31633_g_at(316, 79) ]	8	22	30	82	20	18	11	26	21	10	20	11	3	32	0	-3	17	43	15	14	16	5	8	27	7	4	-3	9	13	-6	-7	14	40	52	9	4	22	0	-9	3	17	-11	-7	-5	-8	5	14	11	8
Y13436 [31640_r_at(472, 515) ]	1859	3093	3764	4816	1885	3514	985	3165	2945	2733	2498	1321	1682	2075	1095	417	1295	1544	2800	3093	1981	3515	1373	1570	1472	1023	1845	2806	2379	1801	1856	3728	4226	2586	1806	2092	4176	723	1179	3294	2767	2765	1807	2067	2137	1224	1342	1617	749
U35246 [31662_at(75, 199) ]	146	122	164	112	132	110	113	112	86	137	134	80	86	62	66	0	84	39	112	116	64	139	66	42	94	79	46	40	83	92	168	222	218	138	104	90	157	6	52	117	136	118	138	94	82	8	63	13	6
W28731 [31666_f_at(457, 549) ]	-16	-2	-9	5	-4	18	5	-4	2	-19	-1	-17	12	1	-2	-3	-2	10	-55	70	-11	11	-2	-2	-5	9	15	2	8	19	9	-25	28	33	19	-13	-34	-2	-5	11	-4	0	-59	-7	18	2	3	3	6
AI653069 [31766_s_at(599, 481) ]	5	29	15	24	23	16	-33	18	8	14	5	1	24	-3	18	-2	11	15	-14	15	7	21	11	9	3	-1	10	-5	-23	19	2	39	39	39	16	9	41	10	9	1	-19	16	-2	7	41	7	14	-2	1
W32483 [32004_s_at(50, 155) ]	20	51	59	160	56	39	9	84	57	114	-6	40	-38	-1	-42	19	31	23	-8	45	58	-26	33	37	20	39	68	1	2	6	17	58	182	9	-49	25	56	16	0	42	66	-8	-47	30	14	30	11	37	-11
L36150 [32420_at(226, 79) ]	41	30	40	28	-32	74	25	17	32	-14	10	19	41	18	6	25	16	4	46	19	37	48	27	14	6	-11	3	27	20	7	16	22	60	46	14	12	27	-2	34	-17	44	-2	47	25	70	11	28	3	2
U82672 [32426_f_at(343, 107) ]	0	3	-5	-1	1	-17	-7	-5	31	45	-5	-1	16	2	-3	-17	-20	6	11	-4	-11	-6	-27	-1	7	-5	2	-1	1	-7	-31	-11	6	-13	-28	13	-10	-5	12	-17	-16	8	-145	-13	4	-13	-8	-2	-4
X06700 [32488_at(268, 263) ]	168	751	168	1641	481	346	35	314	275	279	396	271	72	73	150	31	109	176	10	177	214	67	291	73	722	1005	55	449	401	73	78	837	1720	395	463	90	185	196	319	189	75	250	60	98	605	20	-10	364	-2
Z98744 [33071_at(94, 59) ]	212	153	174	297	153	161	121	98	170	153	211	11	131	44	76	47	152	52	128	178	128	110	66	23	119	48	76	108	76	149	145	194	319	444	283	122	214	11	92	161	201	137	217	58	184	46	40	108	32
U09411 [33597_at(263, 153) ]	95	72	74	134	60	80	6	47	75	83	29	22	15	36	3	9	30	16	69	67	45	28	15	41	31	5	13	37	21	29	84	132	184	67	69	42	108	20	47	-12	63	70	28	39	46	6	-1	30	23
AL080107 [33612_at(86, 203) ]	-1	14	2	-1	-13	2	36	10	25	14	-25	6	19	-5	13	4	0	1	5	25	2	4	13	-1	-3	-10	6	6	9	-10	1	11	22	10	17	29	28	-5	18	5	644	-2	-7	20	1	5	0	-17	13
L29385 [33624_at(391, 625) ]	28	90	87	83	60	62	58	112	53	76	55	7	31	19	12	1	41	29	41	97	80	14	8	108	12	0	16	-9	71	73	76	122	163	121	99	-21	32	12	18	27	84	36	33	10	143	-63	48	33	-47
L29385 [33625_g_at(369, 91) ]	-111	-243	-153	-181	-130	-172	-72	-59	-89	-134	-75	-32	-39	-28	-24	0	31	-39	-35	-64	-41	-50	10	-8	-55	-43	-21	-48	-46	-66	-78	-134	-261	-143	-194	-105	-139	6	-84	-96	-61	-53	-109	-66	-58	-13	-64	-50	-37
X61598 [33681_at(536, 167) ]	89	106	32	79	99	34	14	38	59	89	66	39	25	33	22	19	20	26	37	34	21	43	28	35	47	40	35	32	38	12	60	92	73	59	50	38	85	21	20	25	61	23	49	48	76	15	42	30	0
U95020 [34116_at(236, 183) ]	6	14	17	19	-2	-10	9	0	1	5	19	-2	-13	2	-6	15	-8	6	5	-28	-4	1	1	5	6	5	-8	-11	-3	-12	-15	7	-8	-7	2	10	18	7	1	8	3	7	6	5	-2	-3	3	-7	11
AF027807 [34122_at(313, 429) ]	104	185	161	209	90	55	15	58	95	67	36	34	55	32	26	17	51	32	88	27	90	53	40	37	35	12	23	46	10	28	90	195	222	113	117	72	189	17	21	16	82	65	128	97	51	23	23	5	2
D84111 [34163_g_at(47, 451) ]	19	11	16	46	-8	0	17	13	37	48	18	11	16	71	-4	1	15	8	21	9	-10	16	13	14	5	17	9	4	-2	28	32	45	38	28	70	74	43	2	10	15	4	6	40	8	29	2	1	-9	6
R42599 [34164_at(412, 365) ]	1334	2099	2624	2071	1216	1479	664	994	1114	1209	911	490	791	379	438	219	235	474	921	849	856	765	316	436	474	353	367	549	811	981	1295	2099	2883	1335	2162	1142	1826	273	624	1233	1256	789	1299	688	972	255	406	453	315
X82018 [34562_at(403, 83) ]	-118	-46	-68	-96	-82	-27	-37	7	-83	-77	-56	-33	-58	-37	-32	-10	-61	-105	-47	-49	-28	-81	4	-52	-32	-45	-44	-20	-25	-47	-84	-92	-126	-66	-85	-70	-86	-13	-44	-89	-86	-44	-76	-47	-46	-20	-2	-40	-19
U01824 [34582_at(128, 431) ]	-35	35	4	20	-32	-23	31	11	17	18	-10	9	-2	-6	6	3	0	-9	-11	-2	11	-4	5	-4	-4	-14	-16	-7	7	18	-5	13	30	4	-18	8	5	9	2	-23	12	-9	12	4	-26	6	5	-5	7
L05568 [34604_at(180, 167) ]	-190	-271	-123	-100	-133	-156	-130	-88	-122	-160	-227	-64	-93	-80	-30	-48	-20	-78	-67	-124	-104	-174	-12	-51	-86	-22	-46	-96	-102	-142	-157	-240	-231	-185	-176	-116	-122	-16	-92	-233	-215	-141	-203	-124	-117	-21	-58	-42	-76
M14219 [34649_at(14, 315) ]	256	271	349	341	108	34	70	158	112	15	-11	36	75	30	2	5	70	36	-33	127	182	44	40	54	98	65	11	115	90	5	41	255	182	338	27	84	152	8	-21	83	35	8	99	107	37	17	24	68	27
U77494 [35123_at(152, 167) ]	-2	21	-37	4	18	27	-25	17	4	1	-15	-4	-12	3	2	12	-8	3	-10	11	-5	6	-5	-6	-1	-11	7	5	4	-1	10	-1	-18	-4	-8	-5	-4	-2	-5	2	7	-11	4	97	-6	2	-4	8	11
W27076 [35499_at(241, 233) ]	2	-16	-16	-12	10	29	39	-8	-8	-9	3	-10	4	-6	-6	-5	8	-3	-19	7	1	-1	-6	2	-13	-1	9	13	-11	1	23	-1	-27	-9	0	2	18	1	-7	-2	4	1	-32	14	1	-4	-8	11	9
AJ001683 [35532_i_at(238, 305) ]	-4	-15	24	17	-8	-9	4	5	10	15	26	-2	16	0	5	7	10	2	-6	-1	8	-7	-5	-4	21	-11	8	24	15	18	-14	22	4	12	18	11	23	-6	-4	21	7	16	26	6	0	-3	2	1	-5
AL050257 [35538_at(418, 263) ]	100	50	48	20	2	6	27	30	18	52	49	10	19	28	6	11	7	3	4	72	9	28	-11	15	18	28	15	12	7	12	41	58	82	39	91	6	29	13	41	31	68	2	14	49	33	11	30	19	10
U80766 [35548_at(118, 265) ]	14	-3	-27	-3	4	25	5	11	-18	14	-6	-4	-1	-12	-5	0	-15	7	13	-6	-9	-17	-5	-13	15	5	2	13	-3	11	-13	-11	14	-10	-12	-5	13	1	4	-22	24	-2	-31	-25	-9	-15	8	0	-3
L35251 [36371_at(159, 85) ]	28	13	-37	-21	29	33	-20	12	17	26	9	4	0	4	23	-3	-4	7	5	35	14	30	-3	27	-24	12	14	7	-8	-48	-4	13	-9	44	4	10	29	-7	10	18	25	-11	-7	7	27	17	-19	8	-23
AJ011654 [36418_at(169, 71) ]	568	962	843	1147	487	649	376	620	506	627	565	211	317	290	187	199	273	306	452	439	535	318	178	263	304	213	294	214	469	465	462	1095	1324	805	734	431	712	168	299	510	595	400	638	391	544	110	89	278	194
W47047 [36423_at(306, 25) ]	155	71	163	768	149	110	52	103	30	244	78	22	2	43	154	41	55	46	39	34	182	92	75	183	74	56	42	73	49	166	181	185	567	20	91	39	338	75	83	61	413	49	80	237	120	47	-33	58	8
X16707 [32271_at(457, 65) ]	-305	-527	-470	-401	-186	-764	-132	-248	-209	-389	-163	-82	-161	-78	-79	-53	-101	8	-191	-221	-288	39	-40	-110	-100	-53	-53	-101	-202	-147	-223	-364	-578	-439	-421	-202	-439	-45	-135	-220	-191	-160	-272	-158	-199	-51	-61	-210	-27
AF012130 [32284_at(291, 449) ]	1375	2008	1947	2663	1160	1242	618	896	1131	1284	967	466	620	488	353	192	437	503	895	891	720	676	431	470	575	403	422	537	715	778	1006	2212	2724	1544	1493	891	1706	281	726	1067	1221	659	1183	712	1089	363	420	540	205
AL079281 [32354_at(24, 205) ]	-51	-27	-18	-6	-46	-10	-43	-13	-5	-44	-2	-20	-4	1	3	-6	-17	-8	-9	-33	-18	-40	-6	-14	-9	-6	-18	-22	-7	10	-25	-29	-50	-45	-85	-49	-35	5	-10	-32	-38	15	-223	0	-10	-8	1	-3	-10
D87012 [32361_s_at(53, 407) ]	-202	-198	-185	-216	-148	-269	-219	-98	-189	-171	-97	-55	-91	-78	-85	-66	-57	-127	-190	-144	-192	-157	-67	-65	-146	-86	-80	-104	-137	-158	-149	-222	-339	-115	-211	-85	-86	-11	-280	-162	-206	-144	-204	-110	-135	-53	-72	-85	-51
AA524802 [32877_i_at(398, 81) ]	1080	1265	1770	1695	703	960	517	927	1021	989	895	268	1037	310	249	366	338	382	802	1011	1132	929	248	352	308	358	432	657	679	520	799	1619	1716	1949	1327	471	1254	248	537	1380	984	874	961	848	688	260	424	359	131
Z45464 [32895_f_at(40, 83) ]	-523	-307	-358	-359	-522	-365	-288	-289	-463	-478	-335	-190	-430	-269	-200	-157	-102	-195	-290	-419	-398	-470	-160	-221	-190	-203	-235	-253	-324	-345	-450	-480	-460	-430	-481	-349	-334	-174	-372	-310	-409	-380	-491	-275	-395	-174	-197	-276	-132
M63962 [33521_at(209, 325) ]	-106	-162	-103	-165	-130	-94	-71	-41	-103	-142	-90	-42	-37	-43	-6	-29	-14	-16	-79	-57	-40	-94	-37	-44	0	-61	-44	-40	-52	-80	-98	-176	-233	-130	-120	-72	-123	-9	18	-130	-133	-33	-86	-24	-92	-10	-21	-31	-25
U82818 [34422_r_at(528, 475) ]	269	192	189	244	338	192	141	171	306	325	352	128	263	106	129	33	178	113	359	236	248	306	137	139	157	105	155	137	181	325	264	211	236	170	157	211	140	41	231	402	275	158	283	209	228	94	137	137	99
M13654 [34523_at(425, 27) ]	-16	-20	-34	-23	-41	17	-6	-31	-35	-26	-10	-12	21	-14	-24	19	-14	-14	-29	-30	-30	-20	1	-12	-9	-19	-32	-23	-17	-28	-19	-16	-29	-27	-13	-41	-13	-15	-15	-16	-26	-16	-48	-36	-6	-12	-27	-11	6
AB003062 [34925_at(476, 99) ]	10	1	33	51	21	4	29	23	59	9	-10	15	26	23	17	24	14	11	38	41	26	15	17	26	-2	-1	28	-10	6	10	28	0	-19	35	19	21	35	2	10	60	27	-7	26	13	10	16	-10	35	12
AB023157 [34931_at(427, 103) ]	31	39	68	84	22	39	27	32	33	15	31	28	24	5	2	-8	13	6	20	27	8	25	11	21	10	16	-1	17	8	7	26	57	108	-7	52	21	93	12	17	13	65	26	46	46	23	9	17	30	-5
T77051 [34956_at(133, 405) ]	125	71	68	125	19	116	88	58	116	185	112	40	58	96	23	71	27	26	40	73	67	107	129	64	25	49	43	57	44	81	127	125	242	80	348	325	267	41	-16	98	37	16	114	127	102	54	29	22	25
AF097358 [34975_at(134, 95) ]	-11	12	-9	-23	-9	-5	-6	9	-6	-3	28	-12	-29	-3	-3	1	-9	9	-5	-27	-33	-13	-4	-25	-14	-3	-8	-17	20	-30	-8	-14	-2	-13	-33	-21	-9	-1	-12	23	-14	1	-66	-10	9	2	16	-19	3
AI825097 [35386_at(303, 605) ]	-19	-18	-4	22	-16	-3	-1	-1	3	-18	-3	2	-9	11	1	-6	-4	6	-9	2	-9	11	8	7	-3	7	4	-5	-2	10	-15	-23	1	7	5	-8	-17	-11	3	-4	-24	-27	6	-4	3	7	11	10	-4
AC004030 [35444_at(462, 395) ]	-146	-210	-96	-264	76	-50	-70	-48	-170	-173	-135	6	-71	5	-71	-6	-78	-72	-62	-164	-87	-119	-45	-89	-67	-60	-50	-38	-20	-80	-197	-256	-275	-196	-145	-147	-179	-22	-119	-44	17	-96	-112	-146	-135	-58	-62	-36	-5
AF011573 [35456_r_at(123, 549) ]	10	2	-7	6	9	2	-21	12	-4	-17	2	2	-31	0	-9	2	6	17	-35	-7	-1	6	7	-1	-12	2	-4	15	5	-9	3	-8	-5	2	-12	-8	-5	-1	-8	-28	-20	2	-35	3	-6	-4	-9	5	1
AB007878 [35476_at(624, 55) ]	-27	15	16	6	8	-66	-33	-26	-8	-26	-30	-9	-37	-19	-16	4	-26	-18	5	-25	10	-10	-8	7	-13	7	-17	-27	-46	-14	63	-17	-94	-28	-2	-23	-16	-5	-26	-44	-33	-20	-38	-5	12	-13	-33	4	-16
AJ242015 [35479_at(40, 129) ]	88	58	23	208	2	130	22	34	90	28	25	21	35	35	1	17	56	23	61	85	71	19	21	30	10	40	63	53	36	12	19	202	183	170	114	6	35	-7	29	0	22	36	119	20	21	75	78	12	27
U06698 [35880_at(53, 161) ]	-1	1	1	25	7	-18	-19	-6	-4	-13	0	6	6	-1	-7	-8	-5	0	-8	-9	5	36	-11	11	2	0	2	2	2	14	19	-1	-14	-1	5	-8	1	0	17	26	-4	9	-26	3	16	3	-11	11	-3
U43415 [35895_at(319, 107) ]	46	29	57	82	54	54	4	27	60	98	50	20	40	25	15	7	11	33	50	36	58	46	10	18	9	17	2	23	31	49	50	82	93	52	61	30	52	18	18	52	49	39	29	43	28	25	5	2	25
AL034562 [35954_at(117, 459) ]	-911	-1838	-2231	-1565	-793	-1499	-537	-685	-893	-1144	-773	-314	-503	-354	-221	-195	-393	-368	-795	-793	-703	-705	-305	-350	-431	-375	-421	-419	-522	-650	-858	-1809	-1789	-1297	-1137	-649	-1438	-114	-605	-977	-1003	-683	-743	-626	-1017	-190	-347	-298	-199
AI624038 [36230_at(412, 151) ]	29	35	0	14	10	7	11	22	12	22	20	6	27	9	3	10	14	1	-35	29	13	-4	29	9	29	21	11	-3	20	2	-1	67	23	26	39	27	-5	2	60	0	0	12	20	-7	-19	27	7	9	0
AF091242 [36233_at(507, 69) ]	97	204	115	293	76	266	37	69	91	116	134	20	78	66	32	35	32	43	75	123	51	157	56	33	35	14	42	68	131	112	94	162	329	289	162	61	206	20	42	64	98	69	109	100	127	31	125	48	29
U43030 [36252_at(7, 41) ]	1087	855	946	1078	295	607	690	434	635	689	561	170	451	426	207	64	609	195	283	1057	656	284	372	124	300	311	493	333	537	282	720	951	1784	1481	1268	1047	1060	111	357	822	599	961	1669	519	675	109	181	250	108
AB028947 [36271_at(334, 353) ]	17	50	26	34	12	33	16	19	33	12	34	1	18	9	6	19	5	7	17	37	42	25	44	23	20	18	35	13	27	-18	34	37	66	26	37	16	67	-3	29	45	33	27	40	12	30	4	20	0	18
M96740 [36326_at(198, 99) ]	-5	-18	8	-32	9	8	3	5	-8	3	10	9	-18	2	-11	10	-14	-5	-12	7	5	4	3	19	-9	-16	-10	-6	-4	7	24	-1	-7	-1	24	-3	11	-7	9	-28	7	1	-5	2	-12	5	11	-29	12
M96740 [36326_at(91, 43) ]	-12	-22	-43	-63	-17	-22	4	-31	-18	-5	-12	-16	-14	-10	-1	5	-3	-3	10	-12	-4	-8	-12	3	-1	-24	-10	-7	28	-4	-4	-44	10	-14	-16	-24	-21	0	7	-14	-15	12	6	5	-11	5	-10	2	-14
AL035424 [36700_at(259, 163) ]	80	23	90	86	77	89	47	37	61	46	44	22	27	19	26	19	38	31	19	38	14	57	28	23	49	18	34	6	28	22	69	69	90	93	89	36	61	39	22	69	82	33	78	27	65	4	37	13	10
K03204 [36774_f_at(266, 27) ]	-12	6	-7	-30	0	20	51	-4	-24	-7	-1	0	3	-26	0	7	-7	-2	0	-4	-5	-19	-22	-11	2	-10	11	-2	-7	-5	-5	-6	-26	-7	6	-10	-28	-4	0	3	-21	0	-13	-3	8	-3	-10	-1	-12
AF087142 [36807_at(83, 233) ]	16	14	-1	13	-11	47	23	29	20	28	19	6	2	13	5	13	16	9	29	19	6	26	5	6	0	-8	18	11	12	15	30	35	14	37	39	15	29	0	1	14	24	9	15	28	8	14	51	8	10
AB023143 [37127_at(211, 109) ]	-1	-4	-1	28	-7	-1	-22	0	0	-14	-16	-1	-6	-6	3	6	7	-9	-5	-4	-1	8	-6	-7	15	4	-5	7	-13	-26	-7	12	5	8	16	-3	21	4	-5	2	-10	-5	-8	2	12	-8	-16	-7	-9
AF040628 [37139_at(157, 363) ]	39	-9	14	40	26	17	25	15	36	33	23	24	17	15	13	-5	2	14	47	33	7	12	5	-10	7	26	31	4	24	37	18	28	61	4	42	2	19	8	28	24	10	13	33	11	22	19	0	18	15
X56667 [37157_at(318, 161) ]	25	87	86	81	53	198	37	51	35	53	18	6	32	12	14	8	14	27	41	22	80	46	33	3	29	20	9	4	17	33	6	57	98	15	45	14	50	13	20	22	40	37	68	53	52	9	22	11	15
AB002388 [37169_at(157, 51) ]	-1	-6	-13	2	19	55	16	13	28	8	20	26	15	6	14	-4	-1	1	3	16	11	2	2	8	30	16	20	15	-3	3	28	24	22	5	10	9	0	7	13	-1	13	6	23	16	14	-2	20	-7	13
AB018258 [37415_at(486, 555) ]	46	87	138	58	48	40	27	9	41	32	41	6	10	45	6	6	14	12	58	33	50	5	8	16	22	18	14	-54	18	14	9	61	59	65	81	-2	65	14	11	37	148	9	19	4	18	4	8	15	9
Z35227 [37416_at(494, 259) ]	-34	-35	46	10	-39	12	-16	-35	8	-25	-52	-10	-15	-13	-6	-3	3	-1	-92	-14	-29	-18	-3	-3	1	-5	7	-9	2	33	-29	-89	-22	-35	-39	-23	-33	3	-26	0	-42	0	-29	-7	-48	-11	-21	-24	-8
AF077953 [37432_g_at(61, 219) ]	-8	9	-4	24	9	-18	-1	54	-11	-24	10	18	-7	-12	-8	-14	-5	9	0	-7	-11	-28	-1	-8	-8	14	4	7	24	-24	-17	15	28	8	1	-3	-10	1	-18	1	-12	-7	-2	-4	4	5	-7	2	10
M15881 [37452_at(226, 227) ]	-14	-6	4	11	-24	19	-4	-3	-8	-3	8	4	-6	14	4	1	-7	-11	-14	-18	-11	-6	-8	6	4	4	8	-10	-17	1	20	6	-18	13	-2	-7	-5	6	-40	-12	-19	-1	-26	6	-1	5	5	-4	-9
AA675900 [37508_f_at(255, 217) ]	17	0	-13	16	12	29	0	2	51	11	8	1	23	2	0	4	-6	2	7	10	13	6	-5	13	17	13	15	14	44	44	29	30	17	5	30	10	11	-13	14	40	24	-5	26	-5	-7	-1	-1	-5	-1
AL049227 [37784_at(442, 567) ]	87	98	52	61	85	58	59	32	177	59	175	33	158	38	39	-2	-5	28	45	52	177	131	36	12	63	5	0	85	42	36	55	179	72	98	163	22	27	18	109	235	115	157	-5	233	193	-4	22	46	21
AI857458 [37853_at(194, 411) ]	1271	1407	2149	2437	581	1721	566	765	606	1135	892	273	564	422	187	142	390	442	722	713	654	581	216	327	290	356	275	242	616	576	992	2208	2456	1544	1422	748	1886	119	564	878	916	448	943	695	868	176	204	295	97
M95767 [37855_at(488, 47) ]	121	165	122	183	23	158	97	54	78	141	96	11	39	30	41	18	99	67	74	148	52	93	56	41	59	49	81	94	118	39	96	164	229	303	153	128	125	-4	41	116	128	142	117	96	96	9	8	73	47
X63468 [37882_at(435, 207) ]	96	91	99	198	63	83	25	121	75	91	31	50	12	22	25	19	42	82	49	61	109	70	50	37	31	43	35	92	44	21	38	145	49	57	57	68	94	10	45	72	69	43	40	33	44	26	4	31	15
AB018326 [38195_at(2, 431) ]	-41	-26	7	-31	-19	-46	-34	13	-16	-2	6	1	-23	-11	-3	-17	0	-15	14	-9	5	-1	-2	3	-8	-6	-3	-21	-6	-16	-8	-37	-59	-17	-16	-21	-6	9	4	-22	-12	-19	-8	0	-90	13	-7	-12	-6
AF007893 [38222_at(168, 479) ]	36	11	-3	16	34	-4	23	18	20	28	-23	12	26	23	16	-2	14	2	30	24	22	-3	31	0	47	-1	23	48	16	10	38	20	15	32	39	26	69	-5	7	23	16	8	35	9	6	15	-6	10	-4
M27749 [38514_at(2, 377) ]	-748	-749	-678	-813	-369	-533	-281	-285	-588	-556	-470	-263	-427	-388	-292	-135	-179	-202	-449	-469	-524	-366	-167	-243	-293	-283	-265	-436	-371	-427	-484	-841	-1049	-831	-799	-453	-494	-133	-399	-460	-555	-530	-567	-417	-458	-147	-214	-232	-87
U02493 [38527_at(488, 489) ]	755	908	1640	1838	554	576	320	1383	467	463	511	407	288	373	350	89	249	414	326	631	936	845	299	455	444	396	352	630	618	481	568	1304	1515	673	844	439	919	409	287	494	1157	610	541	374	520	164	426	179	165
AB026436 [38555_at(163, 35) ]	419	370	515	622	247	362	241	258	292	321	303	92	203	70	94	140	126	120	295	281	192	276	162	184	165	200	140	195	179	211	333	575	782	573	466	291	499	95	276	496	398	257	323	274	295	103	94	139	109
U02683 [38569_at(299, 121) ]	-547	-605	-508	-680	-447	-606	-550	-311	-407	-535	-435	-138	-268	-205	-164	-140	-243	-253	-221	-340	-267	-320	-255	-299	-282	-278	-214	-274	-370	-388	-400	-956	-1088	-645	-669	-382	-540	-96	-341	-462	-566	-348	-665	-393	-522	-168	-230	-308	-115
U43083 [38580_at(527, 145) ]	86	47	71	142	67	91	25	41	12	48	21	33	-8	27	23	17	39	36	39	32	36	50	30	44	23	11	29	48	41	55	37	51	137	64	79	50	103	21	21	28	35	28	64	40	39	26	46	20	3
AF027204 [38607_at(193, 195) ]	685	1203	1183	1203	524	1129	445	530	656	816	803	219	473	265	192	148	447	331	637	1027	410	560	222	264	337	231	320	263	485	466	617	1481	1398	1461	1272	516	1090	107	444	544	772	741	727	563	562	158	204	234	136
U95044 [38872_at(390, 577) ]	19	13	11	0	4	-9	-8	4	14	8	-4	2	-5	-5	-1	-1	10	11	16	4	-6	33	0	14	4	11	-14	12	7	-4	-23	15	21	-2	19	5	-6	-3	11	-8	-6	11	8	13	15	17	7	-2	-4
D42046 [38885_at(128, 275) ]	5	2	9	8	-4	3	13	-12	9	5	15	8	4	2	-5	-15	3	0	-4	-8	6	-9	-4	-2	-5	0	-7	-16	23	-1	20	-8	12	11	-1	5	-11	8	-11	14	14	20	11	6	8	4	7	-1	2
AF007748 [38896_at(50, 571) ]	-10	-11	-8	-14	-9	6	7	23	-3	-12	8	-16	20	-11	-5	-2	-4	-2	-1	1	14	-2	7	-13	3	4	-10	-1	-10	7	19	2	11	11	-12	1	-2	7	-27	3	1	3	7	-9	-7	-12	-19	-25	-7
Y18423 [38954_at(70, 25) ]	-24	-27	-34	-44	-20	-38	-23	-24	-18	-30	-18	-13	-9	-12	-4	0	-6	-21	-8	-12	-4	26	-9	-10	-15	-7	-7	-6	-25	-19	-36	-59	-47	-28	-49	-25	-60	0	-29	-16	-2	-13	-7	-14	-13	-19	-4	-4	-14
AB002296 [38962_at(361, 457) ]	-104	-44	55	-99	-117	-72	-102	-54	-88	-73	-55	-48	-24	-50	-28	-25	-45	-100	-37	-13	-36	-116	-43	-44	-61	-49	-23	-21	-63	-84	-109	-80	-253	-56	-413	-28	-167	-9	71	-53	-88	51	-124	-52	-56	-11	-67	-20	-1
AF040705 [39238_at(101, 587) ]	46	37	57	38	35	8	19	5	18	37	32	-7	27	5	13	-6	15	6	52	33	31	13	12	17	27	28	13	29	19	54	11	40	79	19	45	29	56	-24	22	24	56	2	20	10	31	15	6	-4	14
D64109 [39286_at(483, 339) ]	283	212	244	395	150	194	64	49	277	180	190	89	105	79	60	52	74	106	162	87	145	174	67	89	120	93	82	112	107	141	186	427	473	150	270	130	292	44	97	370	138	187	185	264	188	55	37	60	18
M88714 [39309_at(58, 325) ]	-19	-59	-76	-42	-56	-28	-28	-43	-49	-73	-29	-11	5	0	-5	-4	-23	-15	-46	-74	-39	-35	-11	-38	12	-2	-24	-20	-36	-7	-57	-142	-55	-33	-14	-42	-56	-34	-4	-31	-28	-40	-62	-29	-43	6	-14	-47	-1
AL049699 [39595_at(108, 465) ]	16	24	17	6	-23	11	-12	13	-2	-18	13	-13	9	-7	8	8	6	-4	2	20	20	9	-10	-2	-1	8	1	3	12	1	6	24	-1	22	10	8	0	-5	-1	1	-9	3	-11	-12	-16	0	-4	14	-4
S60415 [39646_at(374, 109) ]	35	30	11	0	16	24	12	22	36	26	10	4	25	4	3	7	11	20	-4	23	-18	15	-3	10	30	37	8	29	31	19	12	5	-21	3	103	19	-9	-3	-25	108	27	-5	13	-4	24	-2	34	26	11
AL050034 [39670_at(221, 345) ]	225	286	310	449	111	211	108	206	100	208	214	90	52	91	90	26	64	144	111	170	103	139	52	199	79	65	46	160	114	144	178	264	511	263	233	246	380	45	109	83	128	128	206	150	56	58	73	93	28
L20826 [39951_at(68, 171) ]	-114	-32	648	123	168	-83	-69	-62	29	-155	62	51	44	94	-56	69	-108	-94	11	-91	122	-58	-71	64	-94	-40	-35	47	-18	31	-43	-132	32	14	-84	-118	25	-20	-92	283	272	-103	-160	-64	-90	63	31	-19	-25
X95463 [40011_s_at(417, 139) ]	27	23	-8	-8	19	5	-11	13	10	9	9	-11	-3	8	5	5	0	3	13	6	13	20	-2	-10	2	2	28	17	21	-19	-15	26	35	18	112	24	7	-3	-26	40	37	17	59	-1	-4	17	16	19	4
D86640 [40024_at(386, 387) ]	25	7	-30	-54	-13	-24	-9	0	-7	9	-16	5	-10	2	5	0	-12	-5	-26	1	-13	10	-11	1	-8	-4	2	2	-4	19	-9	-26	4	3	13	-5	-45	3	31	11	-15	-3	3	2	18	-5	-22	10	6
U57052 [40327_at(570, 491) ]	-28	-22	-17	26	4	43	-7	6	-20	-40	-14	6	-33	-13	-10	-6	-16	-13	-61	65	-26	-1	-10	-8	-7	0	-18	-2	18	-41	0	20	-44	18	36	-35	2	6	-7	-19	-3	9	-17	-31	17	15	-28	-6	-5
X99268 [40328_at(132, 547) ]	-7	-58	-29	33	-6	19	-14	5	-2	9	-11	2	11	17	-1	3	30	14	-7	9	2	-1	17	10	-1	8	7	7	9	17	1	22	32	35	-2	-20	8	8	18	0	38	16	-79	10	23	-1	1	12	20
U12767 [40659_at(596, 93) ]	49	136	47	71	9	73	18	5	70	-9	30	-3	12	-4	2	29	10	2	10	10	2	-20	31	-2	-17	61	11	6	-10	10	8	77	82	10	93	6	113	9	12	-1	20	9	39	13	54	46	-6	-6	15
AI985272 [40686_at(453, 407) ]	210	222	185	248	156	501	98	131	233	261	129	78	114	90	110	41	80	67	296	256	186	229	76	117	89	77	61	234	127	120	204	265	351	207	269	147	271	39	55	148	307	169	225	199	248	45	76	91	46
AL049274 [40716_at(6, 5) ]	-5	7	3	17	-6	-21	18	6	-41	-54	-6	9	-5	-9	0	-8	23	-3	0	-16	17	-23	10	-3	29	19	23	3	12	6	4	-16	13	-11	-10	15	-4	2	-10	-22	1	0	0	28	8	3	36	-3	-9
X83228 [40736_at(344, 205) ]	91	124	2457	78	531	243	83	27	91	53	56	47	113	34	25	174	56	42	35	99	114	241	52	31	33	42	26	66	69	87	318	142	219	93	162	66	137	11	68	84	820	120	125	63	72	18	42	18	-3
L40407 [41065_at(104, 395) ]	40	-66	-46	-48	-30	-30	-12	-37	-21	-43	-63	-40	-6	-20	-34	-28	-27	-27	-31	-61	-36	-167	-26	-18	2	-24	-52	-52	-7	-46	-69	-62	-46	-131	69	-23	-14	-15	26	-55	-23	-42	-67	-75	-85	-18	-63	-33	-13
AJ000342 [41382_at(519, 475) ]	554	362	952	853	348	621	393	252	397	954	496	173	529	165	90	88	203	162	282	513	272	497	667	426	194	127	77	383	944	244	1718	960	711	556	1197	1278	1630	88	157	175	396	344	722	534	790	188	150	221	101
AB019410 [41456_at(350, 431) ]	9	-22	-3	-4	10	-31	8	-4	3	-4	6	7	-23	6	4	5	9	10	20	4	22	-2	4	2	5	-7	-1	-11	36	24	28	10	5	7	11	31	16	-8	4	1	-18	-10	41	-14	-9	-2	9	4	-2
M30894 [41468_at(108, 347) ]	-15	-30	-11	-1	-83	-4	-21	-53	-83	-67	-13	-18	-41	-30	-5	2	44	9	67	-52	-44	-86	-12	-19	-13	-1	-62	-43	-10	-36	-70	25	-97	-5	-34	-30	30	-9	1	12	-92	-50	50	-20	-92	-17	-28	8	-29
AL035419 [41605_at(508, 379) ]	-1	18	-10	13	-42	-9	-16	-5	-4	6	9	-3	8	0	-2	-5	2	-7	16	23	2	5	9	-9	1	4	-7	-15	0	-5	2	-8	5	-3	-4	-1	1	-1	24	12	9	7	-6	-3	-7	-3	-1	-8	-1
AF001436 [41658_at(630, 319) ]	-32	-15	-2	-21	-23	-31	-10	-25	-7	-42	-6	-28	-19	-18	-27	-4	-16	-18	-34	-45	-23	-21	-11	-14	-16	10	55	-21	-12	-14	-11	-11	-31	-40	-58	-49	-24	1	-46	-10	-60	-49	-58	-15	-8	-3	-18	-8	3
M13666 [41854_at(22, 549) ]	17	6	-19	1	4	5	8	-10	-16	-19	-12	5	-31	-1	1	10	0	-1	11	-6	25	-20	-2	4	-3	0	-12	2	-3	-15	-15	8	10	9	1	-7	-3	-3	9	-22	-17	3	-4	-13	-3	7	6	9	-2
AF041259 [32034_at(71, 141) ]	115	68	146	423	76	100	42	122	61	71	120	11	60	43	30	0	6	48	-37	18	69	111	9	34	48	46	37	67	84	170	103	263	460	149	365	50	113	47	16	129	161	81	56	2	55	34	14	28	18
D89859 [32075_at(600, 23) ]	7	17	40	30	19	17	-4	-2	17	28	6	3	-19	-7	1	3	-4	2	41	22	1	17	2	-19	5	4	9	-26	-3	-8	-2	19	-8	-39	-9	-9	2	-2	4	7	-18	15	-40	5	14	6	0	1	3
J03060 [32631_at(204, 155) ]	-96	-105	-114	-130	-86	-126	-80	-79	-82	-104	-92	-14	-34	-37	-39	-42	-201	-28	-40	-102	-63	-54	-61	-26	-88	-88	-83	-49	-122	-49	-104	-146	-132	-257	-89	-67	-106	-6	-37	-41	-94	-220	-145	-47	-89	-33	-29	-58	-26
U26591 [32633_at(169, 219) ]	-6	225	21	-3	10	16	7	5	-5	-5	10	-10	-10	-4	3	5	-9	-1	-15	-6	12	2	19	0	-8	0	-4	-3	-7	7	-13	4	-10	2	-2	6	8	1	17	-3	-25	-3	0	-2	8	-3	-12	9	7
AW020536 [32654_g_at(248, 445) ]	57	80	112	235	53	59	36	59	89	50	50	20	12	11	44	15	12	41	52	46	60	60	43	42	66	49	31	20	20	-101	48	83	236	101	91	71	206	15	31	95	84	64	65	68	59	12	24	19	25
X59841 [32696_at(563, 187) ]	84	153	193	1181	-98	271	-30	155	599	-13	124	-76	59	49	-1	13	-3	370	144	53	89	326	69	86	126	275	168	268	86	88	-24	457	620	220	869	0	303	602	150	-39	-187	117	121	681	337	44	23	75	18
AF035315 [33267_at(61, 95) ]	435	567	660	1249	164	217	133	65	904	140	169	18	426	36	17	17	92	31	132	110	24	147	124	114	171	53	96	97	148	80	604	826	1259	422	655	277	1514	6	62	93	79	156	267	562	186	35	173	57	59
Z93241 [33332_at(237, 361) ]	-84	20	-19	-35	20	-18	-22	-37	-34	-45	-59	-12	-17	-26	-10	-9	-40	-19	-22	-23	-18	0	-22	-12	-8	1	12	-27	-32	-11	-51	47	-153	-72	-49	-37	-78	1	-36	-15	-115	-11	-51	-44	-65	-8	-1	-29	-23
M18667 [33699_at(22, 37) ]	2302	1363	1590	782	91	429	593	99	9628	373	147	53	202	60	50	41	185	60	7164	229	901	368	345	645	638	377	5645	157	751	354	7643	617	747	1872	9594	177	5474	21	3867	230	177	329	382	993	338	110	55	81	27
AJ130718 [33731_at(596, 629) ]	99	-115	115	507	42	65	14	73	-58	31	38	-26	-12	-1	52	8	61	73	-45	-17	46	38	38	89	100	38	88	51	146	27	-26	227	320	-59	69	-56	-1	45	154	59	21	201	-39	42	276	19	-40	51	-22
AL121073 [34195_at(86, 381) ]	142	176	205	263	63	224	16	75	74	90	71	13	1	29	-4	38	24	26	40	58	102	63	-22	27	59	22	46	113	95	110	44	214	294	223	206	100	339	51	29	105	105	46	80	45	112	8	19	-8	33
U12128 [34198_at(158, 479) ]	-57	2	-7	30	-9	-18	-20	7	8	-5	-11	-18	-41	-23	-35	5	12	2	14	-30	-15	64	9	29	16	-1	0	-25	-23	14	16	12	69	-17	-19	-87	68	0	-1	22	-41	-4	-45	24	14	-4	-5	-6	3
D38169 [34209_at(168, 515) ]	704	1085	898	2012	1300	900	309	449	663	662	699	351	218	194	105	94	157	275	440	285	443	432	302	170	649	361	213	283	486	573	419	1748	2644	686	891	369	984	212	287	529	542	176	493	273	708	83	135	469	145
AB028958 [34212_at(604, 187) ]	0	17	-27	-6	10	-20	16	22	2	-29	-25	-28	-47	26	-14	-10	15	-16	-15	2	7	-3	-5	4	-12	-9	24	1	-24	-10	5	8	17	5	34	-10	-60	6	48	28	3	-8	-9	19	-10	8	-11	-2	-15
AJ001531 [34248_at(43, 613) ]	-882	-1054	-1388	-1260	-777	-1102	-580	-534	-923	-966	-728	-303	-692	-376	-308	-101	-292	-390	-755	-929	-838	-672	-243	-284	-375	-280	-279	-362	-517	-753	-835	-1248	-1430	-1061	-1397	-540	-888	-141	-672	-695	-954	-560	-874	-667	-908	-244	-332	-324	-198
D83781 [34253_at(439, 255) ]	-2	29	61	145	7	13	58	16	51	50	57	17	18	33	-2	7	10	0	26	30	54	27	6	32	28	25	14	29	40	12	38	8	263	33	97	17	59	7	0	60	78	-1	106	7	28	5	5	12	-3
AL050125 [34283_at(315, 311) ]	-5	2	-1	13	-8	-2	-3	17	10	5	4	-2	-12	-7	-2	-1	-9	8	-17	11	4	-9	-12	-4	-12	-5	-4	9	18	-15	-31	-3	-6	7	-4	5	8	2	-7	14	12	51	0	-11	22	18	6	-6	4
AI816724 [34695_at(18, 127) ]	-598	171	1101	327	-309	-126	-17	52	-839	-356	175	-104	383	-114	-267	15	-146	-731	-684	231	-391	-377	-321	-592	-126	45	-559	-350	-553	-110	202	89	77	812	-303	170	227	31	-116	850	303	-156	475	82	-132	-68	61	-321	-209
AI670100 [34724_at(267, 415) ]	-26	-46	-41	-15	-43	-7	3	10	11	-36	-5	24	-15	-3	9	2	-11	-11	-23	-1	-3	-2	2	10	-19	-2	-21	5	-12	-27	-29	-14	-6	-30	-9	-2	-23	24	7	-28	-51	-16	-46	6	-22	-1	-21	-20	-13
L11931 [34738_at(318, 43) ]	191	423	514	509	127	138	-4	176	296	124	157	24	107	39	39	23	27	67	197	56	126	106	18	42	83	48	95	99	44	55	179	336	515	183	254	164	332	33	50	181	199	16	1	182	94	36	62	48	23
AF070570 [34745_at(34, 189) ]	257	271	368	456	134	343	106	215	234	134	130	58	106	103	36	46	102	130	159	119	188	255	72	106	81	126	75	105	179	120	216	512	655	420	388	225	624	30	82	196	203	212	192	178	162	68	49	119	23
AI970189 [34751_at(134, 161) ]	0	-10	15	27	-20	-5	0	1	-6	-3	4	-5	-4	3	4	-6	4	-3	-19	8	12	10	-6	2	12	5	21	-14	-4	-3	-11	-4	-1	-3	1	7	10	8	10	-3	-10	4	-17	2	4	2	5	7	10
AB007836 [35146_at(43, 265) ]	-25	38	-6	119	-9	39	-18	20	9	-54	20	-20	-45	-26	0	-4	-2	45	-23	-18	0	-17	2	-14	17	55	-15	-3	-21	-18	-14	2	69	9	-1	-31	77	9	-7	-21	-48	-11	-60	-12	29	-16	-16	-8	-26
AF084481 [35164_at(269, 573) ]	100	41	109	204	46	87	3	64	80	79	79	33	13	15	22	14	56	34	44	74	68	45	22	31	42	91	55	37	46	40	64	135	251	49	97	54	72	15	28	75	88	42	79	59	104	32	25	14	21
AL050280 [35205_at(579, 515) ]	498	721	484	1221	604	693	480	464	549	478	533	299	317	271	196	60	323	254	382	542	746	627	317	214	546	480	404	350	568	328	528	837	1350	1221	493	304	495	157	296	773	583	477	553	343	556	132	170	370	113
AF049105 [35206_at(241, 503) ]	-36	15	14	-19	-6	-45	28	33	14	9	4	-4	-7	-18	-1	3	-5	-7	-17	-27	25	-1	4	-13	-1	-24	4	1	19	-28	-3	-9	-32	21	-59	-15	-12	-13	-3	-35	8	-26	18	-15	-22	-23	-16	-7	-24
X86810 [35239_at(7, 495) ]	53	39	122	115	14	26	-9	37	61	42	28	16	34	30	15	7	25	23	-7	50	45	12	14	22	22	36	9	29	11	8	39	89	113	91	95	49	12	2	23	35	69	44	32	29	-8	-12	21	14	10
AJ237724 [35248_at(433, 193) ]	-277	-244	-309	-420	-183	-219	-117	-145	-144	-327	-202	-92	-104	-109	-65	-17	-88	-70	-122	-172	-61	-151	-74	-96	-88	-55	-47	-127	-166	-134	-138	-465	-575	-332	-293	-211	-301	-56	-111	-145	-237	-126	-225	-190	-117	-61	-58	-108	-31
U38276 [35666_at(220, 199) ]	295	572	417	436	182	368	195	252	229	451	244	166	155	88	110	76	69	148	187	218	231	241	124	127	153	189	130	246	150	233	330	408	605	360	290	189	308	71	253	351	397	308	196	206	270	86	94	77	-8
Z24459 [35686_s_at(560, 591) ]	91	105	124	168	70	112	41	86	108	136	59	19	67	39	13	2	27	60	73	80	47	53	31	46	47	39	51	26	53	34	95	134	187	99	83	35	123	12	54	37	122	-13	109	77	69	13	45	51	16
AF007160 [35989_at(626, 221) ]	225	184	200	184	114	110	122	90	73	178	138	34	61	32	29	34	70	58	107	92	127	191	36	75	33	35	25	49	98	153	168	343	326	158	166	114	133	23	62	198	119	80	191	133	80	24	52	9	26
J05500 [36037_g_at(437, 41) ]	131	75	121	115	110	127	41	86	108	132	146	20	32	76	58	20	62	79	124	66	39	82	78	42	50	-7	35	71	134	89	98	175	265	164	158	58	155	34	80	85	37	100	71	67	67	50	82	95	45
U51920 [36060_at(57, 313) ]	63	89	61	193	6	37	53	40	30	47	37	5	-5	24	4	-13	30	8	26	14	15	63	12	45	7	3	18	22	47	37	4	131	278	30	80	11	111	9	-19	18	24	137	1	10	118	9	4	8	9
AB000887 [36067_at(207, 133) ]	96	-31	15	43	-28	-27	-20	-9	-32	-49	-14	-10	1	-11	-15	-10	56	-19	-31	-31	2	-7	-7	1	10	-2	-20	15	-3	-18	-20	102	-16	17	-9	12	2	-6	-9	-5	-40	-5	109	7	-49	-4	-16	14	-27
U11791 [36086_at(132, 511) ]	293	496	436	332	216	544	194	215	201	275	156	76	126	110	78	20	69	87	259	175	104	159	121	101	144	83	115	86	165	188	248	559	549	320	366	212	535	37	182	147	237	147	263	182	231	35	70	94	77
U37283 [36513_at(326, 191) ]	15	7	-13	20	14	-31	1	4	-11	30	6	0	6	10	8	2	6	14	14	-4	8	-9	6	-9	8	-3	-3	-4	5	-2	12	23	14	-4	-5	-6	0	13	-2	12	16	-10	25	-6	7	8	-8	2	8
AF070621 [36534_at(80, 283) ]	2	-26	-12	-10	0	-18	-4	3	-12	17	-8	-27	16	-10	-9	5	-17	3	-3	1	-6	-11	11	-1	-4	-6	-13	7	7	14	-6	-20	-2	0	-4	-1	-10	8	28	1	-15	5	-7	-26	-4	0	-14	-15	-4
M92303 [36557_at(303, 299) ]	116	101	138	429	64	111	41	39	129	114	121	22	76	26	23	25	34	32	72	23	43	55	33	73	77	45	35	47	53	155	225	387	415	135	189	115	467	0	74	34	13	18	54	182	106	43	13	47	41
U63743 [36837_at(167, 451) ]	-5	44	64	55	1	33	3	114	4	-18	31	10	27	31	37	-16	18	50	-38	99	114	-5	-5	1	-11	-11	38	38	2	-33	-2	39	22	43	-44	-20	-31	-10	-24	76	-2	45	-68	-29	-28	2	-21	29	-15
AB002376 [36842_at(378, 503) ]	12	10	-315	-12	3	10	6	-2	17	-2	19	3	10	-32	0	2	-4	4	-10	28	-2	6	17	5	-5	2	3	11	29	23	25	29	55	21	29	4	-26	3	0	5	4	17	-1	4	14	-6	-21	3	3
AB018347 [36870_at(257, 231) ]	-10	19	102	377	15	65	23	53	-26	28	-33	29	8	-11	-1	1	17	4	-17	-32	26	9	16	36	10	25	34	59	6	49	-36	24	104	-23	-33	-56	52	0	32	37	-5	0	-35	62	61	9	-21	21	12
U52426 [36900_at(63, 137) ]	64	143	141	371	60	101	19	70	137	33	71	38	27	27	21	-7	25	17	74	56	84	74	29	25	66	68	40	61	65	66	43	161	248	96	155	30	-101	24	32	57	67	42	58	37	83	32	50	29	18
U19878 [37258_at(188, 67) ]	5	13	5	-4	-3	32	-1	9	11	-13	-2	-6	-4	1	2	-1	-7	9	-8	13	6	2	-7	-5	0	26	-3	7	1	25	-2	6	5	-12	1	0	-2	12	5	12	-2	1	13	-10	13	-9	0	3	-12
X07696 [37582_at(50, 115) ]	18	44	26	78	12	17	3	89	4	23	38	296	28	10	9	13	9	-2	14	12	8	20	38	16	19	47	11	26	14	-7	31	190	94	37	31	-1	19	6	8	8	23	28	14	20	56	77	7	11	13
Z37976 [37906_at(12, 527) ]	710	611	504	1547	235	597	248	176	203	322	292	154	113	61	88	50	100	103	177	46	318	109	95	67	272	257	63	232	178	423	713	701	1522	346	1260	592	431	108	155	274	175	129	230	107	435	59	48	211	18
Y12490 [37932_at(206, 173) ]	8	-101	-77	-26	-12	-45	-42	-17	-5	-28	-36	3	13	-23	-32	2	-2	-31	-46	-27	-12	-47	-6	-15	1	30	-11	-8	-6	-49	-51	-2	-40	-28	-16	-27	-38	-5	-43	-19	-39	-12	-110	-30	-48	-8	-22	-19	-19
X73113 [37941_at(560, 471) ]	-997	-1044	-1028	-1132	-733	-1075	-797	-519	-797	-1192	-649	-444	-706	-372	-251	-118	-473	-486	-570	-907	-742	-849	-635	-913	-569	-347	-390	-529	-893	-592	-709	-1198	-1593	-1056	-1337	-1210	-1277	-134	-691	-848	-1045	-898	-1062	-845	-940	-274	-325	-278	-264
AL034397 [37976_at(333, 597) ]	97	63	113	567	14	135	29	62	31	44	60	-3	49	-48	29	-2	90	84	3	5	-5	39	17	114	59	-2	83	33	193	28	13	129	464	48	134	7	160	22	32	-8	36	36	19	18	154	23	-9	88	9
AF093264 [38292_at(290, 27) ]	77	69	64	157	29	105	25	42	61	85	65	5	45	14	8	15	15	28	51	45	43	35	31	51	44	25	11	25	40	29	103	160	181	73	89	53	185	9	47	36	41	21	58	84	49	16	4	21	28
AB015228 [38315_at(118, 465) ]	107	105	157	118	46	93	38	88	35	73	50	32	38	16	13	0	20	22	43	57	41	36	32	30	55	38	10	3	36	52	74	109	133	45	117	47	139	21	23	31	52	44	45	38	82	40	28	39	40
AF005392 [38350_f_at(243, 495) ]	10	4	23	25	29	28	3	10	11	19	89	13	-11	18	12	3	-6	19	20	18	19	49	13	19	14	-3	9	5	10	8	7	8	35	13	17	23	17	6	15	-18	22	7	10	-9	-1	15	15	29	4
L11245 [38367_s_at(88, 33) ]	75	172	129	460	72	54	64	32	54	80	86	29	42	15	-25	20	51	7	52	51	91	65	28	4	19	13	31	43	9	34	97	150	450	139	158	109	171	9	33	92	51	40	31	22	85	40	-5	63	12
AC002073 [38618_at(6, 331) ]	32	181	79	201	59	141	43	82	104	141	112	58	24	173	65	27	22	128	21	68	483	81	14	36	58	29	93	100	175	19	41	247	277	129	101	3	60	26	68	53	102	55	12	0	83	29	34	38	23
M95585 [38627_at(287, 275) ]	-217	-343	-205	-319	-191	-768	-103	-182	-274	-135	-162	-44	-68	-34	-40	6	-240	16	-150	-160	-132	-64	-109	-29	-62	-58	-126	-80	-189	-161	-169	-348	-415	-670	-439	-62	-46	-11	-159	-230	-164	-351	-104	-109	-164	-26	-56	-104	-29
AL021937 [38689_at(567, 359) ]	66	18	34	124	52	54	-2	60	37	36	73	21	14	10	-6	9	3	13	30	15	33	3	16	24	14	17	12	3	-8	29	9	41	117	26	32	15	48	2	34	50	70	21	18	19	36	-1	21	11	13
AF070640 [38702_at(204, 213) ]	-174	-247	12	24	-185	-74	-161	162	-236	-227	-129	-8	-167	-27	-38	-21	-64	-38	-135	-155	271	52	-56	-36	-34	-10	-49	16	-37	-165	-180	-239	-168	-215	-282	-109	-267	38	-169	-203	-357	-128	-236	-124	-199	-63	-45	-43	-36
AF052169 [38972_at(31, 91) ]	126	115	98	387	43	68	55	53	34	65	63	-1	39	63	19	21	24	51	17	47	17	37	36	72	79	133	16	59	54	35	26	396	385	171	147	67	152	28	37	24	25	97	125	88	73	32	42	33	5
AB020880 [39047_at(185, 31) ]	52	186	161	225	40	141	22	104	66	43	44	14	-5	35	30	10	34	76	51	54	98	61	19	30	24	45	35	26	65	2	26	171	263	110	101	59	145	9	17	69	37	72	66	35	79	14	22	19	20
M32886 [39055_at(368, 269) ]	87	97	173	162	93	68	63	27	51	88	43	10	40	8	12	23	5	11	35	75	25	47	31	33	36	37	14	57	37	30	146	124	134	63	162	75	115	4	28	112	62	30	98	57	57	33	42	0	10
U79241 [39074_at(85, 595) ]	14	-13	15	25	15	10	-22	-3	20	3	18	-5	21	-22	-3	4	26	19	10	12	28	6	22	10	20	-6	21	7	10	31	-14	-10	0	-16	-4	15	8	14	-10	32	2	1	39	4	-27	-1	3	3	6
M37984 [39085_at(267, 239) ]	-962	-1185	-982	-1648	-698	-1218	-610	-562	-797	-806	-619	-313	-470	-376	-213	-204	-401	-389	-915	-432	-542	-647	-367	-410	-483	-354	-485	-437	-681	-680	-832	-1479	-2076	-838	-1279	-684	-1129	-162	-491	-769	-1115	-437	-1270	-648	-907	-260	-385	-536	-243
M37583 [39337_at(631, 85) ]	83	100	158	197	44	81	36	151	90	50	82	28	68	35	43	52	50	150	62	48	242	185	21	54	41	34	54	85	67	27	66	214	266	100	112	41	92	32	22	48	97	79	52	52	59	35	29	57	9
U53209 [39344_at(232, 253) ]	53	74	63	141	37	29	-8	11	44	83	27	19	23	32	18	15	34	31	17	41	23	54	34	53	71	49	11	26	14	13	49	125	160	47	102	33	84	12	28	74	39	63	69	24	36	18	23	22	14
S70585 [39352_at(98, 481) ]	-173	-207	-214	-258	-85	-163	-69	-118	-149	-154	-109	-49	-87	-68	-31	-9	-18	-47	-95	58	-105	-93	-46	-55	-63	-94	-49	-73	-90	-113	-126	-321	-296	-262	-276	-125	-221	-13	-56	-124	-126	-112	-135	-69	-112	-36	-12	-84	-28
D87455 [39405_at(123, 107) ]	-126	-118	-88	-136	-90	-138	-30	-15	-96	-85	-58	-30	-32	-47	-20	-25	-30	-55	-131	-82	-105	-99	-43	-54	-63	-44	-64	-34	-73	-63	-100	-135	-241	-96	-86	-14	-120	-52	-58	-128	-101	-48	-52	-96	-79	-53	-62	-70	-85
U52427 [39747_at(306, 297) ]	105	105	77	161	19	42	20	43	68	72	59	32	7	39	16	9	21	22	31	85	105	38	30	27	28	53	28	45	45	18	47	254	199	70	84	16	108	9	26	19	80	56	51	46	41	12	10	10	9
W28944 [40133_s_at(85, 297) ]	452	658	591	1098	431	461	205	542	276	447	385	160	153	163	131	98	168	345	216	195	806	265	144	288	172	219	322	197	353	250	279	1079	1132	658	607	383	652	80	170	315	591	242	322	347	423	70	82	209	85
X85116 [40419_at(521, 103) ]	516	688	756	1889	149	813	148	180	675	458	236	152	193	80	69	86	123	160	316	168	178	250	185	369	236	234	168	343	598	233	167	1172	1833	727	1154	375	892	71	183	483	182	237	527	289	630	107	42	163	72
AA284298 [40772_at(198, 543) ]	388	372	389	627	166	185	146	287	374	425	558	176	189	72	159	52	122	105	294	246	334	235	192	184	283	261	169	166	283	278	414	427	723	154	196	301	519	73	353	308	173	369	666	400	342	170	98	184	82
L03785 [40773_at(576, 131) ]	66	44	87	161	-1	30	12	33	52	24	37	18	13	7	10	5	13	25	33	8	27	30	0	-3	8	1	9	30	6	-5	5	52	116	70	53	50	67	-3	-1	37	32	14	30	22	18	1	29	0	8
U04953 [40827_at(343, 401) ]	60	69	63	71	34	99	12	64	37	41	14	12	13	22	17	9	40	32	49	19	43	59	15	35	9	5	14	27	81	44	26	127	99	83	74	5	42	14	42	-7	41	25	25	19	45	6	3	11	8
U88528 [40849_s_at(579, 259) ]	-34	56	15	57	14	36	14	21	-6	15	13	-16	-30	15	-12	12	17	8	-6	2	72	2	15	1	0	20	15	20	34	7	16	21	86	51	28	0	27	-1	-39	14	17	5	1	11	-2	-7	13	-1	21
U03100 [41155_at(376, 337) ]	625	1522	1448	1893	324	1073	221	496	707	570	731	240	375	372	144	117	132	164	827	226	443	563	217	318	254	289	169	283	504	700	302	983	1689	844	786	453	1965	170	199	827	459	496	631	379	525	175	212	313	121
AF029750 [41168_at(447, 145) ]	560	323	652	1309	216	1064	260	710	464	215	362	336	238	221	126	263	460	386	671	329	1227	383	321	331	302	363	255	546	540	241	485	781	1198	598	403	301	454	122	496	1862	613	667	748	569	438	149	252	296	65
L05092 [41178_at(472, 39) ]	4558	3135	4457	9621	4358	4287	3169	4116	3835	3859	3047	1514	1459	1535	1832	1318	2022	2229	1639	2470	3956	4117	1974	2887	2100	1650	2286	2365	3597	2795	3261	5652	8529	5150	4818	3737	5178	1232	1270	2420	4673	1672	4512	4355	2963	865	1383	1676	842
AF000152 [41202_s_at(36, 237) ]	1425	1745	2145	2808	1122	1727	701	975	1072	1001	1170	520	530	697	397	361	362	464	790	833	2216	928	480	399	709	1139	695	1218	1134	1078	758	2688	3470	1547	1872	1091	1973	306	591	998	1120	855	1033	716	767	889	201	487	216
M15856 [41209_at(151, 257) ]	25	458	131	888	-65	-9	-26	119	5	19	-6	-26	32	4	-30	11	31	3	326	12	-31	-13	84	-7	25	7	4	-3	22	48	-107	-42	745	133	61	7	562	-5	-6	-18	-39	173	-14	31	161	14	-4	17	1
AL049417 [41225_at(232, 403) ]	26	47	69	72	25	-3	22	19	57	35	24	29	4	16	12	14	8	15	43	22	13	17	19	8	35	29	47	18	30	15	250	78	79	33	39	13	72	7	23	21	35	8	-6	26	36	10	-27	23	4
AA658877 [41721_at(266, 47) ]	-38	-33	-15	-19	9	3	-35	-14	-10	-10	4	-19	-37	-54	-54	-6	-10	0	6	-67	-33	-1	-7	-13	8	-25	8	-30	-29	-12	-11	-54	-46	-38	-43	-83	-18	4	-26	-20	-21	-9	-60	-5	11	-9	6	0	2
AA978033 [41760_at(137, 319) ]	275	1189	1798	1640	534	1160	188	744	915	704	515	264	318	126	126	159	96	396	845	902	1338	1181	146	253	185	296	152	777	261	626	675	1178	1113	1188	963	170	1092	175	124	489	1097	284	422	769	618	136	250	63	15
AB002363 [32223_at(567, 19) ]	85	323	345	471	117	201	54	218	33	108	66	65	80	59	54	37	87	97	69	164	126	104	73	44	119	89	47	158	154	114	96	269	404	212	145	102	236	44	98	166	67	164	87	103	167	61	26	81	60
X17042 [32227_at(339, 509) ]	666	1242	669	1053	156	1391	242	202	310	366	272	66	101	89	193	63	287	662	96	268	147	410	220	211	242	165	129	545	449	126	190	983	941	597	424	207	461	36	398	357	221	312	510	227	893	182	95	222	22
AA058762 [32782_r_at(429, 299) ]	-14	-35	-21	-4	-22	-11	-8	-4	-7	-31	-44	-11	17	1	-7	-10	-15	2	-16	-35	-8	-9	-5	-8	-1	-6	10	46	-7	-17	-32	-25	-40	-14	-15	-13	-26	-8	-1	-11	-3	-24	-10	-10	7	-7	1	4	-4
AB002315 [32801_at(489, 89) ]	104	215	132	266	49	116	-3	83	58	55	70	23	64	23	16	5	19	28	47	20	36	46	25	17	24	41	24	94	47	24	-9	143	86	147	91	11	118	-1	6	65	61	66	52	35	57	27	-2	21	11
AL096881 [32817_at(562, 435) ]	389	467	450	475	337	329	267	197	317	266	243	137	213	128	112	39	114	166	218	475	368	222	115	179	246	129	140	158	249	272	310	464	468	438	411	267	342	36	224	350	379	216	361	172	343	114	145	134	77
AF020736 [32848_at(24, 431) ]	847	960	1177	1633	521	1065	354	590	779	1402	723	531	736	665	267	144	471	526	441	1286	1893	848	302	335	313	423	376	445	863	568	554	1779	1633	1038	996	549	478	249	303	838	1077	590	853	447	722	170	226	285	110
AB014596 [32854_at(437, 385) ]	44	29	45	91	2	17	10	3	14	55	20	5	36	-6	6	4	10	7	23	19	22	41	15	10	7	34	12	27	26	33	42	67	114	46	76	4	73	6	31	4	5	20	39	47	30	3	7	25	1
AB002387 [33375_at(309, 539) ]	-34	25	-50	-90	-9	-11	-15	-10	-12	-35	-37	-12	-9	3	-6	-6	-20	-12	-28	-8	-21	-35	-11	-9	-24	-22	-24	-16	-22	-13	-29	-45	-35	-24	-20	-8	-26	-9	-15	-18	-28	-13	-25	-6	-21	-11	-5	-6	-14
S66213 [33411_g_at(405, 181) ]	-14	-47	264	8	69	33	-24	96	-13	-40	-31	8	-25	6	1	16	9	-4	4	12	-1	-31	28	-7	7	12	18	6	-20	10	-28	-44	33	-37	19	-44	109	14	21	-9	87	-17	-28	41	13	-7	7	-8	-4
AF051160 [33413_at(283, 417) ]	247	2077	1567	2085	-171	1634	192	377	999	275	709	90	1070	31	202	373	487	178	1647	560	1048	885	637	715	590	871	1078	1181	234	501	1650	1889	1422	1287	2042	402	1604	68	382	4485	975	827	797	1111	1127	599	684	-35	-37
U02020 [33849_at(424, 243) ]	142	710	431	437	64	401	26	39	105	198	220	53	109	242	15	63	39	316	43	65	131	283	93	31	16	44	60	272	571	25	122	186	381	340	196	63	551	7	63	20	182	211	109	24	183	104	22	39	9
X04366 [33908_at(563, 483) ]	911	2230	1949	3486	1108	1177	736	897	1018	1415	808	1036	687	479	142	150	226	365	829	503	1341	678	414	630	387	552	593	910	1301	1152	606	2378	2972	1477	1940	658	1469	271	449	1456	1644	754	1169	681	1186	403	152	602	246
Y00486 [34310_at(514, 109) ]	823	577	1145	1990	609	1176	395	619	1077	981	1200	439	552	372	288	154	378	429	754	700	984	753	381	461	296	297	595	482	693	565	654	1681	1877	1285	1749	413	724	239	243	884	959	398	710	752	631	195	393	429	176
AA173896 [34340_at(60, 595) ]	-315	-241	-111	-84	-155	146	-171	-67	-195	9	-134	-17	-100	-35	-60	-30	212	-69	-134	19	82	-50	-18	-25	-246	-123	28	-50	-30	-166	-141	-233	-446	336	-289	-128	-134	-23	-279	57	139	179	-71	-86	-73	-51	-90	-83	-63
AF052124 [34342_s_at(269, 435) ]	1294	2104	1556	7460	4391	1623	820	1756	370	4845	2303	393	856	590	3549	414	1827	3670	709	697	5806	3427	1902	1384	3537	525	2430	2272	838	2489	6741	1723	8689	1883	1534	162	1056	264	6237	276	1465	389	825	226	4073	1119	177	2236	191
U17280 [34343_at(635, 171) ]	33	0	22	31	37	-4	24	-7	30	30	9	-14	19	8	1	12	10	11	0	6	0	-6	11	0	-2	13	2	2	-13	6	2	2	2	3	14	15	11	0	-5	12	14	-8	12	-8	-1	8	5	-9	11
AA631698 [34352_at(19, 413) ]	328	358	517	392	252	305	132	164	171	174	174	61	253	105	36	37	68	37	244	217	250	178	60	69	41	97	43	128	144	107	131	531	423	466	508	199	377	46	127	313	324	199	331	232	213	49	103	43	34
AF042386 [34366_g_at(365, 151) ]	129	158	182	362	72	119	51	129	153	87	94	43	44	60	40	21	75	68	97	365	158	58	45	33	38	28	44	45	86	146	167	208	324	88	63	81	116	16	52	41	41	48	117	70	69	37	49	49	37
M55542 [35735_at(387, 415) ]	36	51	26	38	22	31	46	22	26	99	43	17	61	14	8	8	0	26	31	21	33	46	10	9	9	22	20	11	13	31	30	33	47	12	16	54	14	5	27	68	27	19	53	29	16	22	38	20	17
X60489 [35748_at(41, 399) ]	1783	2085	3501	4400	1546	2445	999	1595	2227	1865	1296	938	1631	999	751	814	956	1121	945	1790	2699	1987	904	1281	875	1612	1111	1916	1675	724	979	3731	5135	3714	3366	1460	1385	695	943	2591	2655	1463	1856	1791	1887	506	909	656	431
AF038961 [35791_at(356, 263) ]	59	68	9	18	7	82	-17	86	10	14	27	20	49	11	22	20	0	30	41	64	49	28	36	9	38	11	23	19	22	5	43	-21	37	34	29	22	0	0	7	76	10	56	-3	33	41	16	0	4	-4
X74104 [36147_at(565, 9) ]	1620	2349	2023	2795	920	1455	1026	1131	1250	1508	1303	439	970	438	322	295	443	361	1090	1298	1309	1409	415	709	564	526	547	889	1024	972	1214	2047	2844	2402	1824	1348	2291	391	752	1459	1493	982	1127	1198	1167	327	396	452	270
D78014 [36149_at(234, 93) ]	32	218	44	502	64	139	10	128	53	28	76	62	6	83	3	13	35	83	34	131	51	17	31	11	55	158	11	81	55	42	49	125	411	113	100	25	59	28	45	59	29	125	59	9	108	26	153	67	7
D83198 [36170_at(615, 77) ]	256	512	1046	706	500	503	132	229	191	390	375	172	158	177	83	125	130	105	158	163	165	190	130	129	147	114	129	158	237	198	174	462	590	144	186	210	269	79	114	444	605	125	272	232	321	67	118	154	43
X75346 [36180_s_at(578, 197) ]	23	46	113	215	-4	49	-1	36	31	5	32	3	4	5	2	4	-2	-3	6	27	19	54	2	18	-3	-7	48	84	67	-10	29	149	197	63	67	-26	144	-7	16	18	-11	-4	-28	15	9	0	-7	24	-8
D87470 [36612_at(547, 547) ]	2	17	35	18	14	0	6	-3	-5	18	2	2	-14	-6	0	-10	6	-1	2	-7	-1	-1	-27	-13	-7	5	30	-2	5	-24	10	36	16	3	14	-9	-8	0	-4	15	-11	-2	-1	-2	12	17	-4	6	-3
D13639 [36650_at(304, 521) ]	-1106	-1854	-1284	-1574	-1487	-1712	-869	-852	-1276	-1593	-932	-395	-854	-441	-487	-201	-484	-802	-1368	-1004	-952	-985	-469	-499	-641	-361	-456	-368	-664	-1066	-1342	-1947	-1976	-1408	-1590	-858	-1211	-202	-1183	-1001	-1575	-1172	-1285	-1130	-1485	-483	-498	-676	-234
AI557272 [37035_at(94, 357) ]	251	647	565	945	193	331	73	278	204	297	178	85	144	109	67	63	128	111	223	163	293	223	81	190	85	129	148	166	157	106	462	674	988	523	474	222	690	43	138	245	219	186	210	289	275	122	21	91	53
U80017 [37313_at(119, 427) ]	20	32	44	36	24	11	23	-15	11	54	10	27	-19	12	13	6	14	14	14	17	26	14	8	10	3	4	5	42	20	-12	33	58	67	27	39	9	48	8	2	19	30	46	54	22	21	9	1	4	0
M35878 [37319_at(490, 53) ]	541	1243	494	1185	449	996	228	343	465	601	541	4345	353	188	182	111	211	234	322	485	1083	1136	213	161	217	451	244	601	393	506	1000	639	1193	1146	842	280	557	73	267	1680	371	409	383	367	869	167	372	211	80
X12451 [37391_at(457, 381) ]	23	33	17	83	17	204	-15	46	24	36	53	21	3	34	31	6	21	266	21	25	35	39	20	57	59	20	12	73	47	-18	-1	47	90	34	10	12	52	8	7	29	13	9	31	11	30	3	20	12	-4
M28526 [37397_at(254, 623) ]	-16	-18	-31	3	-40	-19	-14	-1	10	-52	-20	-23	-20	-18	-3	-1	30	-14	-7	-43	-38	-16	7	6	32	9	-16	-18	11	-6	-24	-22	-7	-14	-19	-2	-17	-3	-34	-27	-58	-21	-44	-18	44	-4	-2	3	-8
M81118 [37707_i_at(313, 209) ]	6	-35	-6	-2	9	-1	-11	4	8	0	12	-3	8	-10	-6	7	1	0	8	11	1	-1	8	-7	10	16	-4	-5	-7	-13	-13	15	-2	-10	-13	-10	1	1	10	8	14	8	7	6	7	5	-10	1	-9
AL031228 [37763_at(339, 327) ]	2610	3949	3998	4846	2593	2949	1815	2138	2322	2595	2358	1179	1598	842	714	710	957	1229	2653	2697	2235	2433	935	1103	1272	1202	1032	1837	1961	2315	2034	4220	5166	2685	3214	1824	3755	497	1612	3795	2666	1786	3056	2063	2571	778	854	1135	775
AL096842 [38013_at(628, 151) ]	-8	-7	20	51	7	-61	4	9	16	8	14	3	-18	-17	-3	-15	4	1	3	-1	-14	-5	-27	5	-29	-9	9	-36	33	29	2	19	37	6	29	10	60	11	-16	25	-1	4	24	12	-2	9	-7	8	1
U02019 [38015_at(584, 261) ]	-17	-68	-20	-17	-27	-68	-46	-18	-19	-19	-23	-31	3	-5	-16	-15	-12	-21	-88	-36	-48	-36	11	-20	14	-6	-17	-23	-14	-47	-51	-39	-6	-43	-52	-25	-52	-8	15	-47	-24	-35	-180	-9	-11	-7	-11	-24	0
U05259 [38018_g_at(623, 295) ]	-152	-247	-249	-321	-120	-112	-103	-112	-172	-200	-156	-73	-156	-89	-72	-47	114	-109	-98	-79	-100	-155	26	-87	-111	-63	-24	-49	-76	-108	-139	-201	-400	62	-277	-129	-66	-51	-157	-84	-259	-44	-73	-145	-158	-94	-55	-77	-47
AF107463 [38040_at(377, 555) ]	62	47	57	98	39	83	-7	43	32	16	43	22	25	15	13	5	11	33	18	40	43	51	12	18	18	26	-1	14	19	26	40	82	90	54	85	20	84	4	12	23	31	54	31	25	37	13	4	25	12
AF035283 [38044_at(590, 225) ]	629	341	436	786	298	673	386	386	562	559	399	199	229	216	186	124	1084	197	219	551	343	343	466	271	386	497	814	329	461	440	476	675	862	1292	782	637	610	76	277	647	551	495	1083	602	325	171	82	220	95
AF029890 [38054_at(153, 601) ]	116	323	407	725	97	258	38	119	210	240	106	37	77	64	25	15	47	62	170	162	141	156	42	95	38	28	66	63	82	64	157	382	638	326	265	80	298	27	39	110	158	67	84	90	143	8	-9	32	9
AB018339 [38113_at(187, 633) ]	-284	-395	-396	-410	-411	-513	-227	-234	-434	-433	-360	-90	-202	-184	-82	-26	-70	-119	-166	-207	-350	-168	-59	-104	-130	-76	-209	-163	-203	-273	-307	-565	-797	-375	-143	-71	-230	-62	-228	-260	-285	-156	-163	-91	-281	-71	-120	-176	-50
U08438 [38447_at(605, 165) ]	739	896	982	919	439	648	658	525	432	425	387	91	472	197	134	173	261	367	181	728	484	478	158	201	171	115	92	196	474	366	559	819	1311	765	907	451	939	130	490	525	529	369	661	359	571	208	148	199	64
Y07969 [38479_at(421, 159) ]	420	416	655	1220	626	741	178	894	367	464	352	398	215	333	296	155	346	376	509	378	961	746	272	399	170	193	289	436	542	198	245	746	980	1104	635	345	498	245	146	243	504	377	537	270	463	60	220	203	160
AA628946 [38828_s_at(401, 595) ]	285	509	630	770	224	249	150	298	128	245	107	85	79	113	78	16	75	157	75	190	205	237	85	131	85	159	111	117	233	127	192	568	777	266	282	122	154	68	90	142	343	81	208	124	147	43	56	69	27
AF001450 [39187_at(185, 195) ]	545	367	678	741	641	520	191	401	-81	107	519	251	116	249	187	146	146	231	-217	541	421	341	14	70	299	262	213	286	42	449	567	550	893	457	115	-252	252	163	378	639	821	455	322	206	269	91	293	96	-337
M64676 [39189_at(410, 301) ]	-100	-86	-153	-107	-45	-69	-59	-51	-45	-53	-41	-18	-72	-10	-16	8	-32	14	-32	-51	-72	-66	1	-26	-23	-17	-16	-53	-40	-40	-18	-63	-77	-100	-134	-81	-104	-20	-18	-48	-118	-24	-87	-52	-29	24	-5	-5	38
AC002126 [39190_s_at(447, 169) ]	-828	-1576	-1210	-1212	-933	-675	-479	-681	-889	-574	-759	-349	-506	-289	-141	-252	-151	-236	-669	-785	-769	-700	-205	-327	-257	-261	-198	-651	-496	-799	-860	-1783	-1619	-849	-1117	-452	-957	-99	-434	-1223	-912	-541	-931	-397	-785	-164	-393	-194	-333
AF038897 [39523_at(579, 573) ]	63	93	89	126	55	81	42	201	39	41	29	32	6	21	12	1	19	24	42	38	37	9	27	31	22	0	8	35	78	40	165	73	122	82	74	57	96	30	35	35	68	22	67	49	20	22	25	24	6
U25147 [39825_at(612, 19) ]	99	69	228	190	57	69	9	57	50	18	91	33	38	18	2	11	22	92	128	39	33	192	4	16	29	12	61	39	132	66	12	69	198	98	104	13	43	11	-5	14	28	41	87	24	34	13	-10	19	-2
X56958 [39850_at(378, 517) ]	10	6	28	20	-6	-2	-4	17	-9	12	-1	-8	10	-7	-9	5	-9	0	18	22	18	11	-8	2	-9	-4	-1	-27	-10	-40	-22	-9	-6	12	-44	-10	11	-3	-5	35	-11	-2	-4	-11	23	-6	18	8	1
AI526089 [39921_at(436, 573) ]	164	195	411	950	106	282	68	247	219	90	100	61	71	59	39	25	71	256	54	469	374	201	60	107	3	109	100	53	157	52	67	659	943	597	300	30	134	63	2	303	373	36	79	153	99	24	24	15	-3
AI660225 [40183_at(414, 495) ]	174	272	200	646	127	292	78	117	127	89	207	123	116	240	66	25	96	126	82	147	252	185	96	111	181	219	132	95	144	155	204	367	673	173	154	125	220	25	77	269	168	207	113	102	214	87	79	77	50
AI796944 [40219_at(262, 321) ]	63	3	26	15	5	-2	-22	-28	29	196	20	14	-29	-33	10	18	8	-5	16	7	78	24	14	34	23	15	-1	46	18	16	-4	2	32	3	-9	53	27	-11	-12	54	33	-31	65	49	-11	29	-55	-8	0
D88435 [40225_at(285, 117) ]	78	116	107	189	36	139	55	45	54	64	40	7	52	10	21	8	35	43	69	34	45	51	26	19	29	52	45	27	32	18	65	156	229	133	111	34	129	0	26	47	45	120	46	36	28	15	10	13	24
AI246894 [40551_at(476, 487) ]	9	-38	-34	-40	8	4	-19	4	-20	-16	-16	6	18	-3	-9	8	-5	-11	-2	-30	-15	19	37	-9	-13	5	-23	2	-11	-19	-27	-29	-40	-11	117	-3	-16	-5	3	25	6	34	-20	3	66	4	-3	-14	8
W27026 [40941_at(312, 345) ]	190	230	376	336	125	63	282	82	182	197	124	100	120	35	39	27	47	78	51	100	92	69	22	126	110	92	20	47	76	67	149	322	349	261	163	189	392	147	86	100	203	80	442	145	112	36	8	54	9
AI693289 [40958_at(466, 239) ]	-295	-384	-204	-366	-180	-263	-149	-170	-151	-232	-195	-104	-71	-115	-65	-53	-106	-100	-158	-183	-119	-159	-110	-76	-86	-54	-85	-167	-178	-132	-203	-472	-593	-300	-431	-193	-444	-24	-128	-191	-288	-122	-194	-69	-190	-60	-79	-125	-52
AI813651 [40967_at(606, 339) ]	50	29	59	116	60	47	34	31	68	30	45	17	26	10	4	5	23	31	13	33	18	46	18	32	41	33	9	27	61	38	44	67	158	71	87	54	66	1	62	13	32	37	35	34	34	2	10	17	3
AL050258 [40975_s_at(580, 213) ]	31	29	-1	7	14	1	-129	13	7	-3	5	9	11	4	-6	-3	-1	1	11	9	20	6	-13	11	-9	9	0	17	2	-6	-14	12	6	7	1	-1	1	8	3	13	10	-12	-23	-8	5	-11	7	5	-16
AI823772 [41336_at(8, 359) ]	170	114	185	236	127	93	111	30	84	18	46	39	81	34	30	34	40	45	75	92	84	108	24	56	71	44	27	65	99	44	35	187	296	201	194	92	102	28	84	76	114	26	134	49	66	44	42	42	4
U04241 [41337_at(58, 289) ]	328	100	111	834	147	232	181	332	264	199	131	225	62	328	92	131	147	84	232	379	327	366	126	334	80	119	202	140	177	17	241	714	800	695	155	336	400	36	82	79	277	160	60	351	205	176	210	80	47
AA885106 [41351_at(382, 183) ]	2161	2166	2439	3160	1571	2474	1044	1402	1450	1815	1669	694	824	959	699	569	783	1005	793	1667	1425	1290	570	589	1083	645	766	1064	1245	1506	1652	2520	3958	2282	2317	1204	2048	396	1260	1879	2345	1186	2100	1253	2023	926	745	612	315
AB020718 [41498_at(166, 293) ]	119	185	257	722	78	125	36	116	90	41	125	79	5	70	20	21	64	75	10	91	140	47	89	11	67	116	75	35	82	75	106	328	606	131	144	34	237	23	52	56	67	54	84	76	105	16	11	41	4
AL031230 [41790_at(480, 493) ]	-20	43	12	-18	-8	-10	-16	-16	-19	-35	-34	-7	-22	-7	-6	-7	-2	-4	-27	-1	-27	-25	-10	-4	-14	-3	-17	-2	-6	-21	-19	8	-45	-9	9	-4	16	-4	-36	-38	-17	-5	0	0	-22	-9	-60	14	0
Y11525 [32550_r_at(395, 555) ]	1159	1873	1836	1426	1131	1544	1191	1161	1252	1531	877	306	495	582	364	138	658	649	1422	942	1070	860	475	617	577	1935	439	873	1362	1374	1539	1812	2129	1163	1671	1436	2295	599	893	1014	1279	1175	939	984	1025	605	394	823	455
AL049332 [32568_at(563, 371) ]	15	-25	-53	7	-23	43	-15	4	-10	4	5	-4	-13	-4	-12	3	0	9	16	20	7	50	5	-8	-7	21	-10	4	5	-60	-4	-11	-12	-7	-16	8	32	5	-16	19	15	9	21	-5	-2	2	-3	1	-3
AI494623 [32591_at(483, 557) ]	324	269	168	410	75	133	30	184	160	121	176	27	70	38	50	8	93	78	146	230	202	164	89	59	89	120	129	97	138	251	156	318	378	231	240	115	305	32	101	263	163	162	124	132	143	64	43	56	38
W27118 [32603_at(537, 345) ]	-18	-9	31	-10	2	-16	-16	11	1	4	-1	-24	-21	-18	2	5	0	-11	-1	-14	-34	0	7	9	16	10	7	17	-13	12	-11	-2	-29	-16	-51	0	-25	1	-10	-7	-24	-35	-71	11	-3	18	9	8	21
X04412 [32612_at(390, 113) ]	1133	802	1279	2714	774	1099	432	830	612	421	393	236	181	406	184	147	400	181	395	233	450	278	417	494	356	493	279	548	764	649	376	1569	2264	844	1298	511	1972	71	278	265	441	268	848	566	966	172	108	432	214
L07335 [33108_i_at(257, 607) ]	-18	29	-9	-3	-9	13	-2	7	-11	-12	10	-12	11	-24	14	8	5	-11	6	15	-1	-21	-4	-17	1	13	-5	23	31	-19	11	16	1	73	-40	3	-9	8	15	-21	14	22	2	-24	-19	29	-3	-3	8
AW001001 [33130_at(156, 315) ]	-8	-8	17	437	-24	19	40	-7	-21	-3	10	5	61	12	-5	0	-3	-6	-58	-3	-4	13	8	77	-2	2	-2	-8	18	5	126	67	302	-20	15	207	227	-10	-4	-19	-26	39	17	8	25	0	-19	-3	12
T75292 [33173_g_at(18, 553) ]	80	80	146	212	46	58	-2	96	16	11	83	37	35	9	25	28	22	14	-33	94	129	42	33	11	112	165	52	52	58	43	55	158	245	103	70	21	32	31	66	70	10	86	6	-12	148	45	29	62	14
AA206524 [33198_at(544, 511) ]	64	-151	62	865	-102	-110	-305	41	82	-75	68	4	-70	11	-31	-22	-61	34	20	-32	147	43	-21	46	-70	59	25	99	113	21	90	165	347	-22	-19	-30	138	55	-145	250	-243	-184	-205	-121	9	-5	3	-2	-22
D21254 [2087_s_at(340, 609) ]	221	352	348	788	270	282	89	145	185	157	433	109	114	88	41	7	60	75	46	97	143	55	100	25	289	469	50	173	310	197	102	473	656	163	372	51	245	154	86	234	36	81	112	28	366	84	5	229	52
X94216 [1934_s_at(624, 543) ]	-124	-92	-183	-126	-71	-53	-66	-66	-28	-91	-79	-35	-105	-28	-36	-9	-12	230	-99	-86	-80	-59	-11	-58	-36	-30	-44	-84	-62	-114	-124	-169	-202	-123	-230	-160	-185	-11	-65	-108	-247	-57	-106	-44	-92	-36	-47	-7	-7
AD000092 [1751_g_at(523, 177) ]	-59	-132	50	78	-41	-60	-25	60	-48	-81	9	11	-19	0	-25	13	-62	-5	-21	49	7	32	-17	5	19	-2	-47	22	-10	-30	-44	-82	-101	5	-125	-46	-18	11	-13	-65	3	-36	-104	-74	-32	6	-4	-25	-16
L07868 [1727_at(174, 351) ]	132	118	97	146	105	60	67	97	60	145	85	42	33	29	39	21	54	54	68	98	70	91	57	91	51	62	22	39	54	40	77	185	203	75	102	123	172	13	42	30	92	52	148	94	87	16	17	55	22
D83004 [1660_at(483, 281) ]	65	136	187	165	72	107	12	141	110	82	52	54	61	56	40	28	61	107	71	137	132	109	31	63	18	23	88	82	98	31	42	131	145	134	118	31	135	40	41	90	102	174	77	59	75	30	38	25	0
M65062 [1677_at(341, 25) ]	315	443	344	435	308	296	105	175	201	360	219	143	184	115	73	57	97	123	162	186	202	166	129	103	173	80	75	119	161	180	304	444	485	374	447	253	380	80	168	179	200	137	277	209	251	134	118	135	72
D21205 [1617_at(596, 197) ]	286	318	237	298	119	226	132	157	155	188	210	102	119	139	86	69	51	112	85	229	181	163	92	106	122	53	91	135	196	153	182	345	485	342	374	234	301	50	117	184	302	125	247	163	168	14	75	61	32
L06139 [1595_at(335, 403) ]	140	196	223	248	122	139	65	51	71	149	90	30	16	28	29	8	69	30	71	69	59	102	57	44	60	44	22	36	122	89	62	234	317	208	229	112	326	27	63	150	125	79	136	57	124	48	15	19	9
X02956 [1540_f_at(87, 615) ]	-154	-235	-250	-286	-94	-306	-110	-150	-218	-249	-108	-126	-85	-116	-41	-21	-52	-106	-189	-152	-165	-122	-89	-109	-137	-98	-96	-92	-107	-117	-143	-295	-425	-258	78	-142	-279	-44	-150	-112	-183	-242	-218	-192	-161	-51	-91	-104	-68
D25303 [1508_at(506, 311) ]	-108	-144	-136	-100	-120	-66	-91	-80	-57	-131	-42	-41	-69	-97	-29	-8	-69	-28	-58	-129	-121	-74	-40	-56	-39	13	-19	-40	-56	-104	-107	-100	-138	-150	-133	-81	-259	11	-35	-54	-98	-50	-135	-102	-20	-43	-17	-31	-20
U21090 [1470_at(509, 327) ]	52	133	155	180	55	92	32	58	45	54	110	55	15	40	33	12	35	47	95	104	48	133	23	39	14	50	50	69	88	49	11	133	190	98	63	31	42	17	27	80	81	35	46	53	37	23	195	15	19
L27560 [1396_at(614, 75) ]	939	948	753	1593	783	1260	216	481	593	567	408	797	864	251	316	219	135	247	216	691	1808	391	613	106	354	1092	135	597	278	554	1076	573	1296	1152	554	571	794	489	116	1204	388	247	290	411	1057	525	323	613	21
D84110 [1276_g_at(206, 275) ]	268	481	502	772	131	196	109	119	235	259	152	130	517	257	40	44	58	60	178	116	129	140	108	145	132	126	93	151	168	185	190	395	647	337	528	621	886	52	125	375	122	201	292	284	309	140	84	35	72
X07109 [1217_g_at(27, 589) ]	107	21	3	66	1	53	6	17	30	7	9	0	17	4	2	1	7	2	-3	12	-18	14	-5	6	8	-4	4	-1	5	-4	-11	27	37	55	241	36	38	-5	3	6	2	74	39	11	12	2	0	6	10
M73239 [1095_s_at(196, 523) ]	-3	-3	18	21	-4	-8	7	-15	-1	3	5	-2	-31	-6	-1	1	3	17	4	-6	47	-10	2	-7	-7	-4	-4	9	7	-17	0	4	1	0	10	5	-1	-2	2	6	12	0	-23	-5	-4	0	-2	1	-10
U02680 [1064_at(596, 315) ]	17	83	93	85	33	108	18	50	50	46	12	21	1	30	22	10	20	92	50	63	72	70	32	27	43	-14	16	45	84	24	30	151	202	37	122	-29	42	-4	7	74	68	59	34	-79	52	26	14	7	2
U31556 [1044_s_at(521, 413) ]	-4	7	82	-10	-16	-38	11	11	-18	-6	22	-9	-10	-7	0	0	-10	12	85	28	7	41	3	10	-9	2	13	33	15	17	6	18	-37	24	23	-4	-44	-3	25	7	8	12	23	2	-50	-7	15	1	-13
X02612 [1024_at(571, 551) ]	-51	-64	-72	-77	-95	-73	-14	-4	-36	-90	-41	-2	-21	-10	-30	-1	-21	-18	7	-24	-20	-84	-1	-9	-23	-7	-5	81	1	-24	-40	-45	-92	-32	-14	0	-67	-20	-44	-64	-52	-4	27	-30	-72	-12	-35	-18	-25
D50063 [945_at(441, 305) ]	132	306	330	287	118	391	44	196	199	174	116	91	108	72	72	45	58	138	255	251	261	157	44	36	41	84	67	195	64	110	195	290	311	227	284	85	137	30	107	276	225	233	150	98	140	40	44	61	21
D55716 [947_at(636, 297) ]	551	1427	1971	1165	557	1235	322	788	182	307	313	169	447	295	285	139	144	748	622	848	1923	627	114	132	208	177	152	407	246	167	91	965	1136	1033	633	510	830	373	248	817	623	664	309	101	249	109	310	156	73
L11702 [934_at(601, 291) ]	44	-85	55	84	49	65	41	7	53	58	33	5	43	17	3	18	21	33	70	37	15	54	21	13	16	15	6	26	-4	37	47	60	49	21	69	40	61	12	20	54	27	12	38	42	38	18	11	19	15
S70348 [852_at(506, 327) ]	-12	-5	-30	-60	-21	-53	2	4	-17	-35	-9	-11	-22	-9	-9	16	-3	2	-22	4	-17	-14	-16	-7	-24	-7	-3	-13	-13	-9	-3	-30	-61	-19	-22	-33	-37	-3	30	-14	-1	-5	-20	0	-2	-1	-8	1	-3
U03911 [861_g_at(563, 293) ]	-13	-12	11	13	-5	-28	-6	21	-3	-35	-24	5	5	-10	-8	0	1	7	-25	6	15	-10	-14	-9	-18	-8	7	-10	-2	-4	-21	-12	33	4	-8	-20	-5	6	-17	-24	-16	4	-14	0	5	-3	-8	0	-5
U57093 [808_at(636, 389) ]	-14	-6	9	-19	5	12	-1	2	22	-20	-10	-4	-3	5	3	-3	-6	-4	-6	14	0	-11	-3	-8	-25	-12	9	6	13	-6	-3	0	1	8	-18	3	4	-4	-15	-16	-13	0	-6	12	-8	-2	9	-20	3
D10667 [773_at(258, 427) ]	82	8	31	25	11	9	18	7	5	-10	-1	16	30	-2	-2	6	14	-2	18	3	22	-11	0	16	6	42	-10	-9	1	-3	18	8	23	5	32	5	41	-5	25	-8	-5	-5	-5	10	25	16	-14	-11	0
D49742 [742_at(352, 599) ]	-47	-5	-49	86	-70	-9	225	-29	-14	-63	-39	-6	11	-7	-6	-8	13	-30	-36	-26	26	-33	-38	-24	-43	1	-12	-18	3	-16	1	-81	39	-39	-37	42	285	8	-59	-30	-58	-9	54	-71	-12	-2	-18	-18	-11
L05072 [669_s_at(536, 399) ]	237	321	292	477	205	521	110	210	223	265	160	94	101	114	111	64	125	236	154	199	228	153	118	171	89	71	105	116	327	191	209	528	502	365	330	161	317	65	126	205	266	208	312	126	139	58	40	182	62
L29218 [646_s_at(493, 81) ]	22	35	45	73	1	66	-21	30	35	18	14	32	25	14	1	11	26	26	49	15	59	17	14	-18	19	14	18	2	4	-1	29	70	45	78	-13	31	27	-2	6	40	27	47	-64	-23	18	-2	10	8	-8
L37112 [648_at(455, 277) ]	728	239	1496	2012	639	731	-433	-737	801	1071	786	250	201	349	265	185	248	315	534	586	76	695	295	520	417	379	175	197	423	309	763	1388	2469	769	756	734	1911	213	339	717	742	214	683	693	528	204	177	387	101
L39874 [631_g_at(563, 323) ]	51	70	40	69	36	40	35	38	47	48	-6	7	1	4	10	6	3	27	91	11	44	33	19	13	32	18	7	32	-2	18	50	53	182	49	73	25	71	14	-1	20	34	31	62	29	35	9	12	22	-1
M15169 [610_at(614, 309) ]	0	-21	19	13	-8	-31	5	-11	0	-9	3	-15	-16	3	2	1	-5	-14	1	10	-16	-2	15	-1	-29	4	15	-9	-7	7	-26	5	1	-5	-38	-5	13	-7	-5	6	-11	13	24	5	-8	4	-10	-30	8
M28211 [621_at(149, 633) ]	-83	-4	-116	-85	-79	-276	-66	44	-71	-100	-6	-17	-69	-74	-48	0	-37	-61	-3	-103	34	47	-35	-40	-56	-50	1	8	-18	-29	-141	-180	-269	26	-53	-114	-247	41	-53	-44	-79	-2	-84	-189	-129	-16	-27	-45	-11
M29960 [603_at(534, 131) ]	0	21	-13	11	-2	-23	4	-3	15	15	15	-5	-4	12	-6	3	1	5	12	-11	-3	7	-8	5	-6	-2	-1	4	13	19	-20	-9	31	-14	1	0	7	6	-11	2	-3	-11	-13	-2	12	4	-1	-2	3
M30938 [584_s_at(97, 619) ]	216	435	627	1390	251	1007	37	1187	269	522	284	313	53	229	228	6	117	244	-2	310	959	111	114	166	76	285	181	169	363	-27	112	755	1091	768	122	303	482	421	-3	-289	-34	52	4	28	344	65	-31	92	-198
M87507 [574_s_at(286, 483) ]	11	-16	5	15	-2	-15	7	-22	5	5	-5	2	2	0	6	1	-5	-3	19	1	9	10	-17	12	-1	4	-12	-12	6	-8	-16	7	46	-1	3	-11	5	1	-1	4	140	9	18	-1	4	11	-9	-5	1
U66469 [449_at(452, 311) ]	-2	31	-9	7	-7	-4	-1	6	13	-3	1	18	12	3	-6	-6	-2	-8	-13	9	0	-12	4	8	-11	6	-1	0	11	-3	-3	1	-14	-20	11	-4	-3	5	-11	-5	2	2	46	11	-10	2	0	0	-1
X03473 [435_g_at(404, 431) ]	-405	5	40	-8	-14	-31	-14	-2	-17	-23	17	12	-25	-6	-7	1	-5	-22	-39	-22	-37	-12	-9	-19	-1	-2	16	-22	7	-7	9	-8	7	-12	-37	-30	-28	-10	-14	-42	-15	-29	-16	-7	-22	-9	7	6	-6
X52425 [404_at(474, 545) ]	57	72	106	221	23	130	-18	34	46	7	56	48	16	23	10	3	47	76	27	-17	68	49	40	18	21	11	8	39	140	28	62	117	121	36	15	31	88	-4	19	90	37	34	113	10	72	15	5	25	3
X59372 [413_at(570, 339) ]	58	37	43	49	29	128	20	42	40	44	19	33	28	15	13	7	13	31	36	57	45	20	22	9	16	51	25	33	5	61	50	52	77	51	72	33	52	13	21	13	9	21	66	20	43	24	14	18	14
X70218 [382_at(603, 263) ]	650	773	975	1239	344	970	427	520	589	524	444	232	317	332	131	88	352	374	181	621	675	449	217	233	146	101	160	261	871	436	434	921	1039	1021	812	414	785	122	266	607	727	333	587	258	407	95	191	173	56
Z29083 [368_at(150, 563) ]	20	0	28	69	11	46	4	33	-6	56	46	73	9	33	2	-7	9	16	-7	8	-45	15	19	14	4	19	2	46	8	15	-6	-8	96	6	29	-4	32	5	-30	-9	30	-10	32	18	48	43	13	10	22
AB017430 [356_at(624, 207) ]	-123	-314	31	-76	-291	-192	-181	56	-121	-64	-117	-20	-221	-35	-20	-143	-64	10	-117	128	-31	-81	-42	-4	-102	-56	-128	-53	-60	-152	-84	-192	-268	-9	-192	-99	-117	-19	-104	-70	-237	-78	-10	-218	-196	-82	-2	-76	-17
AJ001047 [340_at(565, 457) ]	-42	-66	-53	-43	-22	-65	-33	-39	-41	-77	-69	-26	-51	-11	-40	-8	-21	-27	-47	-60	-37	-62	-18	-52	-35	-27	-51	-31	-58	24	-58	-78	-103	-99	-104	-63	-84	-3	-29	-25	-73	10	-104	-34	-35	-13	-57	-10	-17
K02054 [273_g_at(214, 587) ]	49	8	7	33	64	28	78	-8	25	62	35	19	4	14	2	7	-2	10	-31	303	11	-10	10	13	-4	0	13	10	16	3	6	35	75	7	25	0	8	5	11	12	18	2	31	2	21	2	29	1	-5
L13740 [280_g_at(366, 329) ]	1182	2299	2719	1634	457	1589	817	258	1859	919	584	191	323	223	132	1260	119	132	1054	1151	720	871	736	187	338	551	171	453	204	335	1512	1669	1630	452	3951	2701	3515	88	947	670	610	460	1043	1443	2091	420	84	166	23
L33930 [266_s_at(430, 631) ]	72	201	1203	1047	278	43	134	330	151	-25	35	97	19	16	117	54	48	11	-7	398	428	15	59	35	117	72	62	285	-6	83	171	440	1134	260	155	38	498	13	88	273	1064	157	226	-26	67	162	86	36	3
M84424 [206_at(395, 605) ]	5	9	4	32	18	13	10	-14	-18	5	6	7	1	25	2	-9	-5	2	28	7	13	-3	-3	-9	-3	-10	-19	-13	1	11	-4	42	88	8	44	-1	16	-10	-2	10	-6	-3	-2	9	1	7	-12	-12	16
U59325 [173_at(217, 503) ]	-2	-6	-65	-24	77	13	49	15	-1	37	-4	23	8	7	21	-4	14	0	-80	-14	-12	-8	-20	-43	-23	-11	-5	12	55	-18	-35	-1	18	-6	1	-35	-57	-10	-34	-21	31	4	77	1	-21	28	-27	4	-11
Y08200 [111_at(335, 521) ]	34	31	34	113	45	63	74	33	20	23	26	14	13	14	6	1	9	13	32	28	14	27	0	11	17	17	7	9	11	27	40	77	95	31	40	7	125	-5	21	19	25	-1	11	32	14	0	1	24	-3
X03663 [160022_at(22, 409) ]	204	166	149	375	81	161	68	67	82	182	148	34	96	64	46	28	14	63	102	125	88	81	57	78	98	58	31	85	80	69	110	337	413	188	169	116	114	29	97	102	120	139	180	147	146	23	13	99	40
[truncated: 141 more columns]
