# Supplementary material for: AffyMAPSDetector: a software tool to characterize Affymetrix GeneChip™ expression arrays with respect to SNPs
Source: BMC Bioinformatics. 2007 Jul 30;8:276. doi: 10.1186/1471-2105-8-276 (PMC1959249; doi:10.1186/1471-2105-8-276)
Supplement: Additional file 14 — Intensity distribution profiles' confirmation. The set of files in this archive contain data analysis experiment results on lung adenocarcinoma dataset to confirm repeatability of intensity distribution patterns differences between probes with SNPs and probes without SNPs. [file 1471-2105-8-276-S14.zip › 325_samples_snps_not_at_13_pmmm_matrix.1.xls]

UID	AD262T1_A339_6(CL2001031608AA)	ADA3T1_A385_7(CL2001031611AA)	ADA7T1_A388_7(CL2001031612AA)	AD260T1_A180_4(CL2001031613AA)	AD221T1_A148_4(CL2001031615AA)	AD253T1_A168_4(CL2001031616AA)	AD226T2_A151_4(CL2001031618AA)	AD131T1_A15_1(CL2001031622AA)	AD327T1_A276_10(CL2001031625AA)	AD258T2_A258_10(CL2001031627AA)	AD313T1_A268_10(CL2001031628AA)	AD341T1_A132_3(CL2001031629AA)	AD158T1_A247_10(CL2001031630AA)	AD383T1_A118_3(CL2001031631AA)	AD352T1_A128_3(CL2001031632AA)	AD340T1_A122_3(CL2001031634AA)	AD269T1_A94_3(CL2001031635AA)	AD287T1_A101_3(CL2001031636AA)	AD178T3_A254_10(CL2001032002AA)	AD301T1_A265_10(CL2001032005AA)	AD335T2_A281_10(CL2001032008AA)	AD268T2 _A262_10(CL2001032009AA)	AD346T1_A124_3(CL2001032011AA)	AD267T1_A91_3(CL2001032012AA)	AD266T1_A90_3(CL2001032013AA)	AD370T1_A112_3(CL2001032015AA)	AD276T1_A96_3(CL2001032016AA)	AD114T2_A10_1(CL2001032019AA)	AD118T1_A13_1(CL2001032020AA)	AD203T1_A140_4(CL2001032025AA)	AD207T1_A142_4(CL2001032026AA)	AD247T1_A164_4(CL2001032027AA)	AD260T1_A172_4(CL2001032028AA)	AD252T1_A167_4(CL2001032030AA)	AD250T1_A166_4(CL2001032031AA)	AD232T1_A154_4(CL2001032032AA)	AD356T1_A175_4(CL2001032034AA)	AD360T2_A406_7(CL2001032036AA)	AD311T2_A267_10(CL2001032103AA)	AD379T2_A287_10(CL2001032104AA)	AD384T2 _A288_10(CL2001032105AA)	AD115T2_A245_10(CL2001032107AA)	AD243T2_A257_10(CL2001032108AA)	AD317T1_A271_10(CL2001032109AA)	AD323T1_A273_10(CL2001032110AA)	AD350T1_A126_3(CL2001032111AA)	AD351T1_A127_3(CL2001032113AA)	AD294T1_A104_3(CL2001032114AA)	AD338T1_A121_3(CL2001032115AA)
M33197 [AFFX-HUMGAPDH/M33197_5_at(23, 349) ]	753.0	1028.0	1547.0	1736.0	1297.0	2038.0	58.0	888.0	1176.0	4022.0	1410.0	1080.0	400.0	1706.0	667.0	198.0	287.0	887.0	592.0	1760.0	1175.0	1407.0	301.0	749.0	183.0	103.0	406.0	706.0	1052.0	570.0	1180.0	1442.0	1315.0	1871.0	1008.0	364.0	583.0	331.0	214.0	649.0	1266.0	564.0	505.0	889.0	581.0	138.0	242.0	526.0	95.0
M33197 [AFFX-HUMGAPDH/M33197_3_at(293, 275) ]	1616.0	1699.0	2031.0	2828.0	1568.0	1335.0	382.0	1329.0	1500.0	3087.0	1786.0	1431.0	672.0	1426.0	1205.0	638.0	763.0	1623.0	836.0	1739.0	1367.0	1684.0	746.0	1352.0	861.0	948.0	874.0	1283.0	1433.0	919.0	2451.0	2891.0	3369.0	1890.0	1948.0	754.0	1330.0	752.0	860.0	1779.0	1934.0	1038.0	1205.0	1460.0	1307.0	341.0	450.0	792.0	234.0
M33197 [AFFX-HUMGAPDH/M33197_3_at(92, 221) ]	1534.0	1740.0	2291.0	2886.0	1923.0	2274.0	470.0	1564.0	2266.0	4226.0	1879.0	1536.0	796.0	1806.0	1355.0	753.0	941.0	1899.0	771.0	2175.0	1768.0	2031.0	721.0	1389.0	936.0	849.0	1216.0	1317.0	1786.0	1016.0	2612.0	3368.0	3499.0	2605.0	2345.0	646.0	1080.0	1085.0	963.0	1631.0	1919.0	1385.0	1053.0	1691.0	1552.0	403.0	753.0	1028.0	333.0
L13258 [31328_at(297, 79) ]	10.0	132.0	97.0	119.0	61.0	103.0	39.0	116.0	66.0	113.0	27.0	2.0	12.0	50.0	5.0	21.0	1.0	38.0	44.0	-28.0	30.0	90.0	48.0	42.0	70.0	24.0	17.0	14.0	44.0	32.0	60.0	111.0	220.0	23.0	62.0	23.0	107.0	6.0	53.0	45.0	33.0	8.0	54.0	36.0	139.0	21.0	10.0	23.0	53.0
AF055989 [31341_at(69, 65) ]	-104.0	-252.0	-151.0	-330.0	-111.0	-473.0	-228.0	-81.0	-159.0	-255.0	-151.0	-57.0	13.0	-48.0	-10.0	21.0	-238.0	-36.0	-48.0	-267.0	-252.0	-43.0	-100.0	-17.0	-122.0	-167.0	-176.0	-91.0	-130.0	-139.0	-122.0	-489.0	-363.0	-804.0	-395.0	-287.0	-301.0	14.0	-60.0	-310.0	-256.0	-219.0	-357.0	-174.0	-286.0	-82.0	-75.0	-10.0	-90.0
M99063 [31458_at(269, 239) ]	-17.0	1.0	-19.0	24.0	2.0	6.0	11.0	-16.0	0.0	19.0	-16.0	-6.0	16.0	10.0	-52.0	10.0	3.0	16.0	31.0	12.0	2.0	-4.0	1.0	6.0	10.0	-3.0	9.0	10.0	9.0	5.0	19.0	49.0	5.0	7.0	-32.0	-12.0	2.0	2.0	22.0	57.0	18.0	12.0	-6.0	4.0	-4.0	3.0	13.0	-14.0	13.0
X64707 [31509_at(160, 383) ]	1611.0	877.0	2174.0	2995.0	1588.0	1122.0	731.0	1366.0	1691.0	2731.0	1919.0	1570.0	1519.0	1300.0	1902.0	814.0	1117.0	1174.0	1074.0	1560.0	1862.0	1940.0	1300.0	1882.0	1979.0	2448.0	1536.0	2149.0	1066.0	835.0	2409.0	2322.0	2846.0	1729.0	1739.0	1036.0	1078.0	833.0	2409.0	2463.0	2164.0	1480.0	1648.0	2169.0	1506.0	651.0	1106.0	994.0	504.0
U14971 [31511_at(166, 297) ]	755.0	1402.0	2539.0	2770.0	490.0	1279.0	396.0	525.0	880.0	683.0	673.0	188.0	454.0	123.0	184.0	151.0	285.0	258.0	488.0	752.0	634.0	863.0	173.0	393.0	195.0	310.0	276.0	480.0	414.0	405.0	658.0	1875.0	2250.0	1585.0	1293.0	694.0	1765.0	137.0	391.0	755.0	989.0	418.0	802.0	989.0	864.0	98.0	152.0	247.0	72.0
X17206 [31527_at(265, 131) ]	1917.0	2173.0	3645.0	5083.0	1825.0	2892.0	1151.0	1920.0	2052.0	2160.0	1847.0	1189.0	1119.0	1768.0	941.0	620.0	844.0	1083.0	743.0	1475.0	1639.0	2684.0	837.0	1450.0	744.0	724.0	1057.0	1720.0	1785.0	1226.0	1226.0	3294.0	4956.0	3723.0	2638.0	1545.0	2661.0	887.0	651.0	1159.0	2822.0	1142.0	2129.0	1843.0	1524.0	436.0	1094.0	703.0	331.0
X17206 [31527_at(347, 289) ]	1778.0	2179.0	3016.0	4165.0	1941.0	2771.0	1023.0	1948.0	1729.0	2276.0	1585.0	1159.0	937.0	1687.0	958.0	536.0	848.0	884.0	870.0	1327.0	1406.0	2224.0	862.0	1498.0	616.0	599.0	951.0	1460.0	1711.0	1282.0	981.0	2843.0	4262.0	3434.0	2759.0	1423.0	2571.0	798.0	541.0	1003.0	2477.0	1424.0	1847.0	1510.0	1232.0	388.0	1033.0	692.0	426.0
AB020693 [31536_at(17, 55) ]	530.0	838.0	1012.0	1709.0	517.0	566.0	163.0	379.0	398.0	550.0	301.0	279.0	162.0	662.0	448.0	82.0	212.0	536.0	194.0	347.0	575.0	390.0	219.0	379.0	306.0	380.0	197.0	249.0	370.0	142.0	68.0	1306.0	1984.0	1016.0	1104.0	365.0	898.0	228.0	158.0	158.0	441.0	247.0	539.0	482.0	588.0	209.0	190.0	360.0	94.0
X16666 [31555_at(193, 365) ]	-38.0	-165.0	-83.0	-133.0	-64.0	-91.0	-26.0	-22.0	-104.0	-88.0	-28.0	-35.0	39.0	-55.0	-14.0	-11.0	-25.0	-35.0	-109.0	-23.0	-11.0	-86.0	-8.0	-29.0	3.0	-10.0	3.0	-6.0	53.0	-44.0	-95.0	-175.0	-160.0	19.0	61.0	-56.0	-95.0	-14.0	50.0	-79.0	-45.0	-68.0	44.0	-17.0	-19.0	-32.0	-73.0	-80.0	5.0
U14972 [31568_at(49, 185) ]	2719.0	2019.0	3698.0	3913.0	3304.0	3256.0	2049.0	4353.0	2595.0	3839.0	1881.0	782.0	2373.0	1316.0	852.0	567.0	1377.0	1486.0	1574.0	3142.0	4216.0	4310.0	1118.0	1805.0	969.0	970.0	1072.0	3108.0	3743.0	1342.0	1238.0	4468.0	3314.0	3354.0	3424.0	2224.0	2845.0	1045.0	697.0	1247.0	5239.0	1962.0	3109.0	2747.0	1999.0	478.0	1327.0	1125.0	380.0
X67247 [31583_at(280, 81) ]	2343.0	2526.0	3961.0	5459.0	2067.0	2544.0	1440.0	1975.0	2845.0	2068.0	1651.0	1016.0	1409.0	987.0	1178.0	892.0	1148.0	1448.0	1173.0	2156.0	2592.0	2179.0	1019.0	1211.0	1374.0	1703.0	1487.0	1687.0	1680.0	1084.0	1860.0	3852.0	5337.0	3318.0	3216.0	1653.0	2825.0	826.0	1517.0	1904.0	2387.0	1614.0	2508.0	2322.0	2258.0	749.0	1007.0	1211.0	567.0
U09210 [31636_s_at(422, 55) ]	518.0	741.0	1011.0	1248.0	324.0	459.0	436.0	286.0	451.0	735.0	528.0	152.0	274.0	206.0	137.0	91.0	237.0	237.0	399.0	352.0	439.0	385.0	242.0	224.0	150.0	134.0	119.0	215.0	418.0	164.0	528.0	1053.0	1315.0	1290.0	809.0	414.0	1414.0	104.0	183.0	365.0	478.0	464.0	763.0	572.0	438.0	130.0	68.0	113.0	73.0
Y08976 [31685_at(527, 149) ]	986.0	1835.0	1724.0	1887.0	1261.0	891.0	395.0	799.0	868.0	909.0	725.0	524.0	620.0	394.0	229.0	275.0	-568.0	610.0	1003.0	296.0	924.0	877.0	-8.0	548.0	493.0	328.0	9.0	473.0	-277.0	579.0	796.0	1255.0	2393.0	-674.0	1190.0	372.0	1922.0	264.0	801.0	817.0	980.0	196.0	485.0	697.0	785.0	317.0	489.0	441.0	270.0
M25079 [31687_f_at(138, 317) ]	3735.0	627.0	1381.0	1282.0	991.0	588.0	2519.0	154.0	404.0	1306.0	506.0	193.0	139.0	176.0	134.0	354.0	226.0	248.0	1974.0	297.0	1323.0	686.0	865.0	967.0	240.0	754.0	249.0	217.0	424.0	799.0	264.0	1060.0	1117.0	994.0	508.0	451.0	2937.0	37.0	224.0	1758.0	330.0	250.0	2074.0	414.0	815.0	879.0	227.0	1037.0	95.0
AJ000041 [31734_at(202, 75) ]	-5.0	118.0	42.0	62.0	24.0	52.0	-4.0	-6.0	47.0	105.0	64.0	2.0	23.0	5.0	-38.0	-11.0	-10.0	-1.0	56.0	32.0	22.0	-2.0	-13.0	23.0	-22.0	16.0	22.0	4.0	107.0	34.0	62.0	184.0	86.0	53.0	-160.0	7.0	-45.0	9.0	55.0	64.0	54.0	35.0	-2.0	46.0	20.0	16.0	46.0	14.0	8.0
D89479 [31744_at(318, 273) ]	-7.0	0.0	1.0	-3.0	-10.0	-16.0	17.0	11.0	-10.0	-8.0	24.0	4.0	0.0	-12.0	-4.0	-12.0	-4.0	-16.0	8.0	-14.0	-7.0	-5.0	1.0	0.0	10.0	3.0	4.0	-12.0	6.0	8.0	-10.0	-4.0	-20.0	1.0	10.0	-11.0	-1.0	-5.0	-15.0	-17.0	-21.0	-2.0	8.0	0.0	-20.0	-5.0	0.0	-5.0	9.0
X69391 [31952_at(529, 597) ]	760.0	1028.0	1782.0	2021.0	766.0	1611.0	290.0	1447.0	1002.0	743.0	686.0	647.0	511.0	391.0	365.0	76.0	544.0	748.0	478.0	867.0	1722.0	1012.0	585.0	767.0	684.0	789.0	755.0	1232.0	855.0	445.0	491.0	1434.0	1599.0	1087.0	1225.0	307.0	1103.0	480.0	631.0	676.0	1285.0	770.0	655.0	1415.0	929.0	270.0	559.0	374.0	114.0
L06499 [31962_at(238, 31) ]	4549.0	5524.0	8927.0	14415.0	8049.0	7000.0	3839.0	7581.0	7618.0	7683.0	6238.0	3600.0	4457.0	2006.0	4476.0	2619.0	3014.0	5061.0	4440.0	4205.0	7312.0	8492.0	2786.0	4578.0	3502.0	4924.0	4675.0	7001.0	5313.0	3376.0	4939.0	8590.0	13096.0	7746.0	7492.0	4031.0	6901.0	2311.0	3474.0	6185.0	7279.0	4184.0	6612.0	8041.0	5887.0	1986.0	4625.0	2793.0	1652.0
L06499 [31962_at(84, 217) ]	2431.0	3241.0	4611.0	5466.0	4721.0	3151.0	1443.0	3832.0	3222.0	4682.0	2184.0	2357.0	2855.0	1363.0	2071.0	1263.0	2086.0	2596.0	3060.0	2675.0	3385.0	3411.0	1848.0	2794.0	1364.0	2395.0	2031.0	2848.0	2450.0	1311.0	2958.0	4162.0	5676.0	5572.0	3534.0	2261.0	3279.0	1133.0	2083.0	2380.0	2992.0	3257.0	3730.0	3565.0	3676.0	1446.0	1478.0	2098.0	1430.0
U92971 [31972_at(199, 51) ]	2.0	27.0	10.0	31.0	15.0	9.0	-5.0	-4.0	-38.0	0.0	8.0	-2.0	-4.0	4.0	-5.0	10.0	6.0	-8.0	-7.0	1.0	-2.0	-6.0	3.0	-9.0	-12.0	6.0	0.0	7.0	-11.0	7.0	1.0	7.0	5.0	1.0	17.0	3.0	-3.0	-7.0	6.0	6.0	-8.0	1.0	11.0	13.0	8.0	-4.0	8.0	0.0	5.0
U14968 [32436_at(14, 53) ]	2722.0	1966.0	3880.0	5847.0	2880.0	1975.0	1564.0	2277.0	2750.0	3365.0	1438.0	1531.0	1585.0	2294.0	1826.0	1062.0	1198.0	1364.0	1067.0	2756.0	2669.0	1997.0	1071.0	1873.0	1923.0	2142.0	2014.0	2592.0	2190.0	1250.0	1858.0	3738.0	5302.0	4758.0	3120.0	2305.0	2404.0	1017.0	943.0	2001.0	3059.0	1985.0	2994.0	2552.0	1887.0	778.0	1098.0	1573.0	678.0
AF025529 [32475_at(226, 261) ]	8.0	-13.0	-6.0	3.0	-27.0	1.0	-12.0	2.0	3.0	-20.0	-7.0	-2.0	-5.0	1.0	1.0	4.0	4.0	1.0	9.0	-3.0	3.0	-2.0	-1.0	-2.0	14.0	10.0	8.0	1.0	38.0	4.0	-9.0	-12.0	20.0	16.0	14.0	6.0	-1.0	0.0	-9.0	-13.0	4.0	4.0	-5.0	-6.0	7.0	-3.0	25.0	17.0	3.0
M67439 [33050_at(434, 59) ]	-291.0	-349.0	-477.0	-575.0	-285.0	-307.0	-221.0	-178.0	-277.0	-319.0	-275.0	-61.0	-86.0	-65.0	-99.0	-67.0	-128.0	-160.0	-247.0	-211.0	-155.0	-216.0	-89.0	-130.0	-113.0	-106.0	-147.0	-118.0	-135.0	-198.0	-302.0	-535.0	-641.0	-417.0	-434.0	-208.0	-406.0	-69.0	-150.0	-270.0	-356.0	-168.0	-318.0	-246.0	-175.0	-119.0	-60.0	-154.0	-95.0
AF080577 [33595_r_at(574, 595) ]	-298.0	-793.0	-345.0	-244.0	-268.0	-206.0	-161.0	-224.0	-153.0	-164.0	-170.0	-93.0	-238.0	-115.0	-81.0	-24.0	-52.0	-94.0	-174.0	-267.0	-284.0	-146.0	-59.0	-133.0	-118.0	-75.0	-35.0	-511.0	-131.0	-133.0	-162.0	-382.0	-428.0	-388.0	-692.0	-244.0	-329.0	-16.0	-98.0	-103.0	-256.0	-170.0	-286.0	-157.0	-181.0	-62.0	-66.0	-42.0	-56.0
X95404 [33659_at(380, 125) ]	2837.0	5413.0	5640.0	6575.0	2312.0	5083.0	1113.0	2932.0	2852.0	3098.0	2594.0	1335.0	2400.0	2282.0	1104.0	906.0	1083.0	2089.0	2400.0	2892.0	4008.0	3041.0	980.0	1289.0	1142.0	1239.0	1423.0	2404.0	2876.0	1967.0	2286.0	6159.0	7331.0	3427.0	4182.0	1431.0	4622.0	1071.0	1959.0	3964.0	4380.0	2148.0	3054.0	1974.0	3270.0	782.0	952.0	1444.0	299.0
M16342 [33666_at(7, 337) ]	-13.0	7.0	11.0	58.0	-9.0	8.0	-20.0	22.0	8.0	-7.0	-19.0	8.0	-4.0	24.0	-3.0	4.0	-8.0	19.0	23.0	-22.0	-9.0	22.0	-7.0	8.0	1.0	5.0	13.0	7.0	16.0	-9.0	2.0	13.0	50.0	20.0	10.0	3.0	7.0	5.0	-3.0	-2.0	-15.0	-1.0	-7.0	-6.0	7.0	0.0	-3.0	8.0	3.0
X15940 [33676_at(607, 281) ]	1985.0	2226.0	3934.0	5515.0	2622.0	2058.0	1606.0	2125.0	2429.0	2800.0	1937.0	849.0	1784.0	1028.0	981.0	666.0	1236.0	1426.0	985.0	2119.0	2447.0	3134.0	1004.0	1902.0	1122.0	1416.0	1274.0	2548.0	2408.0	941.0	871.0	3584.0	5440.0	4430.0	2927.0	1946.0	2710.0	739.0	755.0	1698.0	3983.0	1304.0	2921.0	3181.0	2204.0	602.0	1069.0	911.0	513.0
X15940 [33676_at(634, 145) ]	227.0	272.0	373.0	766.0	297.0	275.0	161.0	507.0	426.0	325.0	150.0	108.0	137.0	161.0	209.0	101.0	113.0	258.0	168.0	219.0	246.0	553.0	169.0	211.0	141.0	155.0	198.0	494.0	300.0	123.0	71.0	405.0	877.0	592.0	428.0	149.0	316.0	65.0	85.0	87.0	522.0	406.0	441.0	391.0	312.0	117.0	174.0	170.0	45.0
L36069 [34537_at(248, 275) ]	101.0	66.0	172.0	263.0	58.0	61.0	100.0	38.0	143.0	122.0	95.0	-50.0	53.0	40.0	-79.0	-35.0	-19.0	16.0	33.0	-50.0	-89.0	101.0	12.0	-9.0	-69.0	-82.0	-3.0	-41.0	14.0	80.0	162.0	190.0	475.0	221.0	93.0	81.0	259.0	42.0	-41.0	-45.0	110.0	-17.0	143.0	-8.0	12.0	-18.0	12.0	-33.0	12.0
Z18954 [34560_at(167, 587) ]	6.0	-13.0	15.0	-24.0	-43.0	-53.0	10.0	5.0	-19.0	-18.0	-36.0	-2.0	-11.0	-29.0	-1.0	1.0	-6.0	-10.0	-14.0	-1.0	-13.0	-27.0	-14.0	3.0	-5.0	17.0	-39.0	-8.0	17.0	-57.0	18.0	-16.0	-19.0	-13.0	-19.0	5.0	-11.0	3.0	-26.0	13.0	16.0	-11.0	-25.0	-8.0	-30.0	-12.0	17.0	-6.0	-15.0
M58525 [34651_at(246, 85) ]	163.0	-81.0	274.0	233.0	83.0	89.0	26.0	-4.0	96.0	50.0	290.0	76.0	37.0	17.0	6.0	-6.0	49.0	79.0	43.0	78.0	81.0	56.0	36.0	27.0	35.0	19.0	46.0	12.0	125.0	29.0	76.0	130.0	110.0	194.0	94.0	70.0	143.0	36.0	-26.0	95.0	43.0	-74.0	17.0	55.0	107.0	26.0	6.0	7.0	25.0
X97868 [35056_at(471, 395) ]	74.0	92.0	42.0	57.0	57.0	53.0	14.0	74.0	38.0	55.0	73.0	16.0	40.0	38.0	4.0	24.0	10.0	65.0	100.0	35.0	69.0	53.0	36.0	45.0	18.0	27.0	57.0	26.0	34.0	87.0	62.0	107.0	115.0	68.0	54.0	57.0	110.0	26.0	24.0	62.0	28.0	38.0	93.0	48.0	73.0	11.0	17.0	28.0	14.0
AF030514 [35061_at(27, 253) ]	8.0	25.0	26.0	2.0	-22.0	4.0	5.0	0.0	4.0	5.0	-10.0	6.0	7.0	7.0	-1.0	2.0	9.0	4.0	20.0	9.0	13.0	9.0	48.0	8.0	0.0	9.0	14.0	9.0	4.0	-5.0	16.0	23.0	-10.0	16.0	-8.0	11.0	12.0	6.0	-2.0	21.0	59.0	-5.0	14.0	12.0	32.0	-5.0	-15.0	54.0	3.0
AF030514 [35061_at(71, 303) ]	10.0	-29.0	-16.0	-24.0	-32.0	-38.0	-6.0	3.0	-1.0	2.0	0.0	11.0	-8.0	12.0	0.0	4.0	-3.0	-1.0	17.0	-11.0	20.0	-5.0	8.0	-2.0	-26.0	-21.0	-12.0	-13.0	7.0	-17.0	-25.0	1.0	-30.0	-1.0	7.0	-11.0	-21.0	-10.0	-7.0	-3.0	-40.0	8.0	11.0	21.0	-4.0	8.0	2.0	45.0	-6.0
M55683 [35610_at(306, 465) ]	-22.0	-11.0	11.0	-12.0	-17.0	45.0	-48.0	2.0	-3.0	-21.0	13.0	-7.0	14.0	4.0	8.0	1.0	-11.0	4.0	9.0	-20.0	-11.0	-1.0	-16.0	-4.0	26.0	5.0	-4.0	-7.0	-7.0	-3.0	7.0	17.0	1.0	20.0	42.0	-1.0	-40.0	1.0	23.0	1.0	11.0	4.0	11.0	2.0	-23.0	5.0	-3.0	0.0	-11.0
U62434 [36397_at(365, 487) ]	-11.0	-22.0	-9.0	-11.0	-17.0	14.0	-5.0	15.0	-8.0	-11.0	-15.0	5.0	3.0	-12.0	-1.0	1.0	-4.0	6.0	-4.0	-10.0	8.0	-18.0	0.0	4.0	12.0	2.0	1.0	-1.0	1.0	12.0	8.0	-13.0	33.0	2.0	-15.0	-8.0	0.0	-3.0	-15.0	4.0	-4.0	-2.0	-9.0	-17.0	-5.0	-13.0	-9.0	9.0	10.0
X57346 [32324_at(488, 173) ]	452.0	819.0	1570.0	1308.0	302.0	765.0	267.0	326.0	444.0	450.0	337.0	253.0	285.0	104.0	113.0	155.0	262.0	255.0	191.0	412.0	566.0	410.0	212.0	159.0	229.0	236.0	202.0	277.0	321.0	346.0	209.0	1375.0	1401.0	867.0	569.0	355.0	840.0	116.0	219.0	606.0	909.0	419.0	391.0	403.0	390.0	84.0	168.0	164.0	33.0
M65214 [32874_at(399, 211) ]	120.0	306.0	215.0	352.0	165.0	176.0	63.0	144.0	105.0	133.0	87.0	63.0	80.0	97.0	44.0	36.0	45.0	106.0	57.0	114.0	167.0	69.0	19.0	45.0	66.0	65.0	57.0	62.0	137.0	57.0	118.0	329.0	318.0	263.0	175.0	95.0	197.0	43.0	96.0	85.0	145.0	96.0	94.0	32.0	98.0	52.0	39.0	44.0	11.0
D23660 [33485_at(301, 109) ]	101.0	70.0	204.0	245.0	64.0	86.0	38.0	124.0	69.0	133.0	49.0	51.0	16.0	36.0	80.0	29.0	60.0	23.0	33.0	35.0	76.0	162.0	54.0	121.0	80.0	136.0	56.0	108.0	72.0	15.0	46.0	171.0	290.0	90.0	98.0	83.0	112.0	46.0	39.0	34.0	128.0	92.0	131.0	90.0	61.0	23.0	36.0	6.0	20.0
U90545 [34436_at(324, 203) ]	130.0	249.0	271.0	217.0	47.0	124.0	56.0	102.0	81.0	108.0	90.0	51.0	67.0	34.0	61.0	11.0	35.0	48.0	54.0	87.0	57.0	159.0	87.0	54.0	71.0	20.0	52.0	72.0	56.0	42.0	113.0	250.0	266.0	144.0	245.0	94.0	228.0	34.0	85.0	99.0	185.0	122.0	94.0	169.0	95.0	24.0	54.0	29.0	11.0
AJ012582 [34520_at(2, 123) ]	19.0	-216.0	-7.0	89.0	28.0	-348.0	-11.0	-79.0	-54.0	-37.0	46.0	5.0	-52.0	-24.0	0.0	-2.0	-28.0	-1.0	-95.0	22.0	-45.0	-52.0	-1.0	-59.0	15.0	34.0	29.0	-58.0	-68.0	-81.0	-4.0	-54.0	-5.0	-47.0	-85.0	28.0	-108.0	144.0	-42.0	-15.0	-65.0	-156.0	17.0	-65.0	-9.0	-9.0	-28.0	24.0	-33.0
AJ001699 [34966_at(149, 157) ]	135.0	111.0	168.0	151.0	80.0	94.0	58.0	68.0	100.0	103.0	95.0	26.0	100.0	41.0	31.0	27.0	7.0	62.0	52.0	91.0	107.0	82.0	27.0	28.0	62.0	10.0	-3.0	79.0	115.0	38.0	101.0	144.0	349.0	100.0	105.0	68.0	123.0	11.0	52.0	58.0	75.0	57.0	43.0	46.0	29.0	18.0	-8.0	38.0	11.0
AF023466 [36228_at(573, 151) ]	-1.0	-11.0	7.0	-23.0	-1.0	0.0	1.0	8.0	-22.0	-20.0	3.0	-4.0	-9.0	-7.0	4.0	-7.0	-1.0	-11.0	-21.0	-8.0	1.0	4.0	-8.0	-12.0	15.0	5.0	-11.0	4.0	-8.0	-20.0	11.0	1.0	36.0	-10.0	2.0	-20.0	-1.0	-1.0	-17.0	-2.0	-4.0	-9.0	3.0	-4.0	7.0	2.0	3.0	4.0	4.0
AB002364 [36269_at(17, 493) ]	-5.0	6.0	-5.0	0.0	-21.0	15.0	-6.0	-15.0	-5.0	-8.0	10.0	7.0	-5.0	-12.0	5.0	8.0	-4.0	-11.0	22.0	-19.0	8.0	16.0	8.0	-15.0	12.0	20.0	5.0	-1.0	0.0	13.0	9.0	-39.0	-21.0	-30.0	-25.0	-27.0	10.0	-6.0	-27.0	12.0	-13.0	-5.0	1.0	-2.0	-7.0	12.0	-11.0	0.0	2.0
D12614 [36296_at(13, 73) ]	13.0	5.0	0.0	2.0	26.0	24.0	27.0	6.0	12.0	2.0	-4.0	1.0	-8.0	14.0	16.0	14.0	1.0	2.0	4.0	11.0	-3.0	-2.0	-2.0	2.0	3.0	-2.0	0.0	4.0	4.0	4.0	16.0	6.0	14.0	3.0	13.0	14.0	-9.0	-3.0	18.0	-13.0	-1.0	2.0	20.0	1.0	2.0	2.0	7.0	16.0	12.0
M76446 [36728_at(19, 225) ]	283.0	241.0	207.0	126.0	125.0	190.0	167.0	148.0	169.0	179.0	127.0	87.0	101.0	105.0	79.0	44.0	72.0	112.0	135.0	208.0	180.0	156.0	61.0	87.0	76.0	77.0	107.0	84.0	121.0	89.0	120.0	249.0	366.0	239.0	225.0	146.0	189.0	41.0	99.0	121.0	169.0	121.0	235.0	152.0	218.0	60.0	63.0	85.0	68.0
M21302 [36734_at(472, 79) ]	568.0	752.0	1281.0	957.0	525.0	571.0	283.0	392.0	394.0	378.0	343.0	116.0	305.0	233.0	61.0	116.0	163.0	227.0	305.0	262.0	262.0	274.0	193.0	153.0	174.0	178.0	131.0	150.0	326.0	332.0	332.0	690.0	1187.0	820.0	739.0	246.0	676.0	120.0	240.0	331.0	449.0	198.0	510.0	319.0	774.0	108.0	164.0	259.0	71.0
X01683 [36781_at(187, 189) ]	476.0	360.0	448.0	1548.0	137.0	1256.0	65.0	53.0	369.0	278.0	325.0	24.0	75.0	206.0	28.0	88.0	17.0	14.0	305.0	667.0	599.0	134.0	190.0	260.0	78.0	141.0	176.0	547.0	295.0	63.0	341.0	363.0	1344.0	75.0	533.0	65.0	1109.0	12.0	24.0	39.0	160.0	83.0	190.0	179.0	357.0	33.0	68.0	242.0	249.0
Z24727 [36792_at(529, 51) ]	12.0	83.0	86.0	117.0	51.0	22.0	7.0	33.0	37.0	-6.0	5.0	13.0	-5.0	12.0	5.0	6.0	-8.0	21.0	-5.0	-2.0	28.0	3.0	9.0	6.0	29.0	40.0	-1.0	14.0	6.0	11.0	0.0	35.0	209.0	32.0	71.0	0.0	80.0	13.0	12.0	34.0	36.0	35.0	26.0	10.0	62.0	19.0	4.0	3.0	0.0
M99564 [36800_at(253, 93) ]	2.0	17.0	-16.0	20.0	22.0	7.0	-3.0	8.0	-3.0	1.0	-1.0	-6.0	13.0	-8.0	6.0	-9.0	-3.0	0.0	52.0	17.0	3.0	18.0	3.0	-6.0	13.0	11.0	19.0	-7.0	23.0	21.0	17.0	1.0	-9.0	26.0	26.0	2.0	18.0	11.0	24.0	18.0	17.0	15.0	4.0	20.0	11.0	5.0	4.0	25.0	18.0
AF035586 [37094_at(161, 263) ]	0.0	2.0	-6.0	19.0	-1.0	-7.0	-6.0	-5.0	12.0	-7.0	4.0	-14.0	15.0	6.0	-9.0	-3.0	12.0	-7.0	-23.0	2.0	11.0	11.0	-17.0	-2.0	-6.0	-22.0	7.0	-8.0	-2.0	10.0	16.0	7.0	0.0	6.0	2.0	-7.0	-2.0	-2.0	3.0	6.0	8.0	-11.0	-18.0	0.0	0.0	13.0	1.0	2.0	2.0
M62800 [37126_at(198, 83) ]	327.0	555.0	832.0	833.0	372.0	411.0	250.0	261.0	359.0	434.0	302.0	154.0	208.0	165.0	86.0	84.0	-151.0	238.0	265.0	316.0	325.0	157.0	129.0	172.0	99.0	-99.0	-96.0	105.0	245.0	351.0	360.0	682.0	836.0	432.0	576.0	275.0	576.0	98.0	168.0	184.0	369.0	144.0	331.0	204.0	357.0	109.0	148.0	113.0	63.0
AF002672 [38151_at(247, 79) ]	18.0	14.0	3.0	29.0	4.0	17.0	-6.0	13.0	-3.0	-32.0	3.0	10.0	-23.0	19.0	10.0	-1.0	4.0	3.0	-5.0	-1.0	-2.0	17.0	4.0	1.0	-7.0	11.0	-9.0	-7.0	24.0	10.0	-11.0	-6.0	70.0	25.0	11.0	9.0	13.0	8.0	-4.0	23.0	-19.0	4.0	20.0	0.0	1.0	3.0	16.0	13.0	1.0
X17610 [38180_f_at(406, 157) ]	49.0	32.0	30.0	18.0	33.0	27.0	20.0	3.0	0.0	37.0	7.0	-14.0	-12.0	27.0	22.0	6.0	5.0	19.0	5.0	10.0	2.0	38.0	10.0	1.0	12.0	20.0	23.0	4.0	2.0	0.0	22.0	32.0	53.0	9.0	44.0	25.0	28.0	1.0	8.0	20.0	10.0	13.0	35.0	5.0	9.0	7.0	9.0	6.0	-5.0
Y00796 [38547_at(239, 87) ]	48.0	20.0	35.0	53.0	19.0	81.0	-15.0	10.0	76.0	42.0	46.0	17.0	-5.0	-6.0	19.0	26.0	11.0	22.0	33.0	29.0	0.0	7.0	26.0	13.0	12.0	31.0	58.0	15.0	-13.0	-13.0	38.0	25.0	43.0	67.0	60.0	5.0	35.0	2.0	-11.0	-1.0	56.0	-21.0	31.0	33.0	-13.0	36.0	27.0	25.0	24.0
AB011135 [38915_at(96, 35) ]	67.0	53.0	189.0	258.0	43.0	14.0	-7.0	83.0	101.0	21.0	0.0	8.0	13.0	0.0	-11.0	-13.0	10.0	15.0	105.0	86.0	4.0	22.0	20.0	1.0	-22.0	-9.0	44.0	-11.0	-3.0	-45.0	12.0	242.0	270.0	162.0	235.0	116.0	101.0	7.0	-39.0	18.0	85.0	-9.0	68.0	103.0	78.0	4.0	-97.0	-5.0	26.0
Y18206 [38948_at(533, 385) ]	1894.0	1903.0	2317.0	3213.0	1510.0	2249.0	1129.0	1071.0	1519.0	1692.0	1726.0	732.0	1130.0	842.0	574.0	364.0	840.0	974.0	1591.0	1482.0	1714.0	1565.0	621.0	911.0	748.0	782.0	770.0	1065.0	1440.0	1501.0	1628.0	2841.0	3758.0	2197.0	2461.0	1121.0	1920.0	320.0	1216.0	1915.0	2198.0	1472.0	2234.0	1325.0	1655.0	465.0	462.0	829.0	318.0
U20759 [38959_s_at(15, 245) ]	-10.0	-33.0	1.0	-32.0	4.0	-18.0	-27.0	-42.0	-8.0	-19.0	-30.0	-14.0	-71.0	-6.0	2.0	-12.0	-16.0	-3.0	-1.0	-21.0	-29.0	-37.0	-1.0	-22.0	-18.0	-17.0	-6.0	-12.0	-41.0	4.0	-21.0	-27.0	-35.0	-58.0	-57.0	-11.0	-4.0	0.0	-12.0	-50.0	-38.0	-25.0	-76.0	-9.0	-15.0	-11.0	-9.0	-10.0	-9.0
M87434 [39263_at(125, 493) ]	278.0	246.0	186.0	313.0	200.0	305.0	85.0	145.0	118.0	151.0	90.0	52.0	77.0	51.0	39.0	11.0	68.0	145.0	89.0	106.0	80.0	89.0	61.0	41.0	44.0	11.0	49.0	51.0	225.0	75.0	83.0	430.0	406.0	342.0	241.0	138.0	230.0	20.0	74.0	96.0	164.0	79.0	170.0	74.0	123.0	47.0	44.0	105.0	36.0
U20158 [39319_at(547, 515) ]	5.0	204.0	48.0	124.0	29.0	79.0	-9.0	26.0	16.0	27.0	6.0	2.0	11.0	8.0	26.0	4.0	74.0	-81.0	23.0	34.0	6.0	22.0	58.0	42.0	63.0	21.0	8.0	18.0	17.0	8.0	4.0	251.0	145.0	23.0	17.0	7.0	69.0	16.0	5.0	15.0	-8.0	48.0	25.0	11.0	19.0	6.0	-9.0	29.0	7.0
U16126 [39573_at(103, 467) ]	10.0	-17.0	-40.0	0.0	-5.0	16.0	3.0	-11.0	0.0	-22.0	-9.0	-3.0	-21.0	-5.0	-11.0	19.0	7.0	-3.0	-7.0	-13.0	8.0	-6.0	-12.0	-3.0	0.0	-6.0	2.0	1.0	2.0	-4.0	-3.0	-4.0	-14.0	-16.0	-12.0	-8.0	-16.0	-7.0	-18.0	-4.0	4.0	4.0	8.0	3.0	-6.0	5.0	-15.0	-12.0	-2.0
AL050024 [39577_at(384, 177) ]	40.0	43.0	131.0	43.0	77.0	53.0	26.0	65.0	20.0	67.0	-1.0	18.0	22.0	23.0	108.0	26.0	4.0	19.0	59.0	14.0	27.0	25.0	18.0	16.0	13.0	4.0	8.0	20.0	43.0	13.0	47.0	54.0	44.0	31.0	60.0	31.0	47.0	8.0	28.0	23.0	82.0	47.0	29.0	667.0	20.0	24.0	8.0	15.0	8.0
AF035013 [39585_at(399, 311) ]	-15.0	13.0	-3.0	97.0	11.0	-8.0	1.0	20.0	-4.0	20.0	-9.0	-1.0	-23.0	1.0	-4.0	9.0	-6.0	14.0	11.0	11.0	25.0	1.0	8.0	5.0	-10.0	4.0	10.0	17.0	-15.0	-10.0	-10.0	17.0	18.0	25.0	-8.0	-5.0	2.0	5.0	-16.0	-6.0	22.0	-2.0	5.0	5.0	-11.0	-7.0	2.0	-5.0	12.0
S73885 [39638_at(455, 71) ]	515.0	460.0	378.0	469.0	459.0	555.0	302.0	406.0	475.0	484.0	424.0	175.0	340.0	225.0	196.0	169.0	314.0	309.0	380.0	379.0	368.0	489.0	241.0	182.0	197.0	161.0	250.0	235.0	393.0	291.0	433.0	446.0	664.0	581.0	396.0	246.0	326.0	131.0	354.0	412.0	538.0	423.0	481.0	345.0	353.0	176.0	219.0	235.0	134.0
AB023061 [39934_at(453, 213) ]	-22.0	21.0	23.0	30.0	-6.0	14.0	4.0	8.0	-11.0	14.0	17.0	6.0	-1.0	5.0	-6.0	-6.0	0.0	4.0	-2.0	0.0	-2.0	7.0	11.0	12.0	12.0	11.0	5.0	-3.0	5.0	-16.0	16.0	2.0	1.0	19.0	6.0	-9.0	23.0	-1.0	4.0	11.0	-9.0	1.0	30.0	-2.0	11.0	-2.0	0.0	-2.0	-2.0
U57352 [40317_at(2, 55) ]	-102.0	-68.0	-77.0	-153.0	-60.0	-120.0	-87.0	-61.0	-67.0	-97.0	-58.0	-32.0	-81.0	-21.0	-20.0	-29.0	-76.0	-23.0	-113.0	-75.0	-52.0	-65.0	-49.0	-19.0	-45.0	-32.0	-28.0	-33.0	-84.0	-63.0	-101.0	-244.0	-151.0	-357.0	-202.0	-144.0	-80.0	-93.0	-66.0	-74.0	-133.0	-71.0	-129.0	-51.0	-88.0	-28.0	-28.0	-32.0	-24.0
AF109134 [40332_at(542, 53) ]	-74.0	-52.0	428.0	340.0	105.0	-24.0	-25.0	273.0	-34.0	-112.0	247.0	174.0	24.0	52.0	13.0	61.0	59.0	143.0	-78.0	-38.0	154.0	72.0	10.0	61.0	127.0	38.0	-17.0	1.0	252.0	-17.0	216.0	98.0	-46.0	75.0	-157.0	101.0	114.0	104.0	28.0	127.0	102.0	-66.0	-31.0	-12.0	-75.0	10.0	-37.0	9.0	-64.0
AF109134 [40332_at(378, 225) ]	55.0	20.0	62.0	72.0	34.0	30.0	5.0	41.0	6.0	46.0	-1.0	4.0	89.0	22.0	7.0	20.0	14.0	30.0	4.0	27.0	61.0	8.0	16.0	13.0	22.0	-1.0	-4.0	18.0	47.0	23.0	65.0	91.0	101.0	35.0	36.0	14.0	28.0	8.0	24.0	18.0	60.0	68.0	38.0	19.0	28.0	3.0	4.0	14.0	2.0
AB011146 [40346_at(561, 197) ]	98.0	109.0	120.0	193.0	88.0	133.0	64.0	46.0	91.0	114.0	49.0	48.0	50.0	56.0	35.0	28.0	36.0	64.0	40.0	83.0	42.0	88.0	40.0	54.0	66.0	21.0	51.0	61.0	77.0	89.0	91.0	149.0	185.0	68.0	132.0	63.0	107.0	24.0	52.0	76.0	103.0	60.0	115.0	51.0	73.0	27.0	51.0	52.0	27.0
U12767 [40659_at(70, 569) ]	103.0	390.0	103.0	150.0	34.0	170.0	39.0	18.0	148.0	6.0	60.0	21.0	26.0	35.0	15.0	52.0	104.0	17.0	61.0	43.0	41.0	50.0	64.0	24.0	31.0	156.0	32.0	36.0	60.0	73.0	76.0	250.0	183.0	46.0	234.0	58.0	222.0	11.0	117.0	26.0	81.0	59.0	123.0	52.0	112.0	75.0	20.0	49.0	8.0
X96719 [40698_at(390, 615) ]	52.0	72.0	60.0	191.0	65.0	84.0	57.0	12.0	18.0	32.0	82.0	59.0	13.0	48.0	47.0	4.0	9.0	87.0	9.0	18.0	36.0	72.0	21.0	47.0	56.0	65.0	8.0	15.0	40.0	18.0	7.0	133.0	189.0	21.0	1.0	1.0	29.0	14.0	110.0	38.0	4.0	21.0	64.0	25.0	49.0	26.0	7.0	76.0	18.0
X95808 [41046_s_at(347, 217) ]	2186.0	2647.0	3712.0	3854.0	1664.0	2257.0	1209.0	1993.0	1518.0	2119.0	2015.0	885.0	1487.0	1145.0	838.0	631.0	932.0	1058.0	1546.0	1017.0	1987.0	1879.0	952.0	1138.0	1145.0	900.0	824.0	1334.0	1153.0	1163.0	2139.0	2862.0	1744.0	1839.0	1853.0	1737.0	3486.0	577.0	1347.0	1426.0	2216.0	1244.0	1326.0	2051.0	1602.0	498.0	498.0	980.0	68.0
AB023172 [41100_at(175, 541) ]	23.0	23.0	15.0	65.0	3.0	0.0	8.0	16.0	25.0	38.0	16.0	-3.0	24.0	1.0	-5.0	-3.0	7.0	5.0	19.0	6.0	28.0	3.0	26.0	11.0	15.0	13.0	5.0	-3.0	-3.0	28.0	13.0	77.0	19.0	16.0	27.0	13.0	29.0	-3.0	22.0	-10.0	-7.0	11.0	22.0	10.0	17.0	0.0	-11.0	5.0	-7.0
AB002344 [41386_i_at(358, 105) ]	-19.0	44.0	-72.0	18.0	-6.0	-5.0	-19.0	-4.0	0.0	-20.0	5.0	3.0	-24.0	-4.0	-14.0	23.0	-1.0	-7.0	-29.0	1.0	-17.0	-14.0	-3.0	-1.0	-1.0	14.0	-12.0	8.0	1.0	33.0	31.0	-9.0	9.0	-4.0	9.0	-4.0	-9.0	10.0	9.0	10.0	-18.0	3.0	-22.0	2.0	7.0	26.0	-3.0	-2.0	-9.0
AB011113 [41430_at(494, 515) ]	60.0	-13.0	34.0	131.0	-8.0	24.0	4.0	73.0	20.0	5.0	-15.0	-8.0	-19.0	-4.0	-32.0	-1.0	13.0	5.0	14.0	30.0	8.0	2.0	22.0	15.0	17.0	-1.0	24.0	21.0	30.0	1.0	11.0	62.0	112.0	-19.0	15.0	-3.0	31.0	3.0	13.0	-8.0	-5.0	-1.0	24.0	-3.0	-12.0	-3.0	17.0	7.0	1.0
AF027208 [41470_at(446, 89) ]	-30.0	8.0	145.0	-40.0	51.0	23.0	50.0	598.0	-38.0	-38.0	-10.0	-6.0	-15.0	-11.0	11.0	95.0	15.0	-10.0	-7.0	255.0	870.0	-25.0	7.0	-11.0	27.0	33.0	-11.0	97.0	-13.0	-15.0	52.0	6.0	-38.0	624.0	-11.0	-2.0	-6.0	-1.0	-15.0	15.0	175.0	183.0	6.0	3.0	-15.0	76.0	60.0	-13.0	1.0
AF073308 [41872_at(322, 511) ]	151.0	77.0	97.0	441.0	43.0	72.0	41.0	61.0	31.0	118.0	61.0	31.0	26.0	17.0	37.0	8.0	15.0	75.0	41.0	62.0	142.0	44.0	20.0	23.0	52.0	26.0	15.0	48.0	66.0	103.0	106.0	176.0	425.0	97.0	170.0	-1.0	79.0	7.0	43.0	41.0	67.0	4.0	33.0	-18.0	80.0	21.0	1.0	21.0	3.0
X78283 [31804_f_at(216, 289) ]	730.0	539.0	672.0	1164.0	520.0	1277.0	529.0	450.0	684.0	750.0	241.0	230.0	379.0	259.0	108.0	157.0	456.0	308.0	784.0	522.0	893.0	601.0	295.0	343.0	406.0	352.0	451.0	337.0	474.0	613.0	724.0	898.0	1271.0	1136.0	1355.0	424.0	1444.0	175.0	533.0	845.0	561.0	520.0	1068.0	975.0	578.0	172.0	241.0	283.0	230.0
AB023185 [31813_at(548, 405) ]	-21.0	-28.0	-40.0	-31.0	-6.0	-2.0	9.0	-9.0	-30.0	-15.0	-17.0	7.0	-10.0	-9.0	-1.0	0.0	-15.0	-8.0	-2.0	-14.0	-13.0	17.0	-26.0	-20.0	1.0	-10.0	-1.0	-21.0	17.0	9.0	15.0	-16.0	-24.0	-41.0	-43.0	-11.0	-27.0	-5.0	-3.0	6.0	-19.0	-2.0	105.0	-6.0	-11.0	-6.0	-13.0	-5.0	-10.0
D50924 [31857_r_at(427, 339) ]	50.0	11.0	71.0	37.0	15.0	11.0	35.0	-23.0	59.0	40.0	59.0	21.0	93.0	-4.0	35.0	0.0	-8.0	-4.0	37.0	37.0	25.0	38.0	4.0	-4.0	9.0	9.0	-2.0	33.0	40.0	31.0	21.0	57.0	49.0	19.0	51.0	9.0	-3.0	-3.0	44.0	24.0	50.0	-1.0	69.0	28.0	24.0	14.0	-3.0	10.0	6.0
J05070 [31859_at(191, 459) ]	887.0	55.0	122.0	331.0	133.0	243.0	50.0	77.0	774.0	151.0	103.0	45.0	29.0	17.0	131.0	23.0	359.0	74.0	7.0	119.0	70.0	80.0	105.0	55.0	219.0	132.0	18.0	83.0	222.0	129.0	74.0	446.0	169.0	315.0	119.0	48.0	72.0	33.0	172.0	43.0	217.0	93.0	258.0	11.0	138.0	78.0	1.0	79.0	-2.0
J05070 [31859_at(133, 605) ]	653.0	-133.0	33.0	81.0	-86.0	-62.0	-178.0	-97.0	882.0	-395.0	-182.0	-4.0	-104.0	-82.0	2.0	-28.0	149.0	-114.0	-245.0	-46.0	-250.0	-144.0	-67.0	-223.0	34.0	32.0	-179.0	-154.0	18.0	-86.0	-173.0	350.0	-465.0	247.0	-274.0	-78.0	-285.0	-44.0	-132.0	-110.0	-62.0	-168.0	96.0	-214.0	-204.0	-38.0	-134.0	-64.0	-66.0
D80001 [31863_at(131, 587) ]	159.0	352.0	559.0	583.0	135.0	270.0	51.0	298.0	157.0	140.0	123.0	40.0	62.0	50.0	66.0	21.0	58.0	99.0	112.0	131.0	277.0	76.0	49.0	42.0	66.0	99.0	97.0	129.0	144.0	106.0	129.0	513.0	555.0	264.0	291.0	81.0	268.0	64.0	73.0	337.0	168.0	98.0	135.0	84.0	105.0	41.0	52.0	70.0	32.0
Y11306 [32025_at(581, 471) ]	-303.0	-563.0	28.0	-187.0	-82.0	-401.0	-105.0	-221.0	-162.0	-289.0	-210.0	-68.0	-148.0	-76.0	-104.0	7.0	-20.0	-178.0	-175.0	-317.0	-37.0	-344.0	-61.0	-81.0	-163.0	-15.0	-73.0	-219.0	-38.0	-125.0	-114.0	-373.0	-353.0	-185.0	-375.0	56.0	-117.0	18.0	-246.0	-33.0	29.0	-134.0	-143.0	-220.0	-309.0	-50.0	-70.0	-139.0	-24.0
AB007913 [32093_at(171, 355) ]	-35.0	-51.0	-32.0	-58.0	-31.0	-21.0	-26.0	-46.0	-44.0	-116.0	-41.0	-9.0	-35.0	-15.0	-18.0	-8.0	-4.0	1.0	-24.0	-42.0	-41.0	-36.0	-1.0	-43.0	-10.0	-16.0	7.0	-19.0	-7.0	-29.0	-55.0	-56.0	-85.0	-67.0	-92.0	-47.0	-57.0	0.0	-14.0	-13.0	-67.0	-16.0	-38.0	-38.0	-55.0	-6.0	-2.0	-15.0	-5.0
AB017915 [32094_at(588, 573) ]	58.0	-126.0	93.0	158.0	68.0	140.0	9.0	52.0	84.0	71.0	112.0	27.0	54.0	29.0	13.0	6.0	61.0	30.0	65.0	83.0	29.0	117.0	32.0	58.0	45.0	70.0	92.0	41.0	2.0	10.0	45.0	147.0	142.0	86.0	51.0	36.0	107.0	24.0	25.0	58.0	116.0	-15.0	55.0	69.0	83.0	-3.0	12.0	65.0	4.0
Y13710 [32128_at(118, 557) ]	245.0	470.0	1043.0	1333.0	118.0	379.0	73.0	201.0	139.0	1662.0	155.0	14.0	65.0	18.0	379.0	27.0	129.0	116.0	112.0	281.0	55.0	55.0	276.0	496.0	57.0	58.0	-1.0	276.0	562.0	65.0	-4.0	906.0	1241.0	556.0	131.0	50.0	293.0	5.0	303.0	101.0	27.0	265.0	83.0	145.0	530.0	73.0	5.0	134.0	-5.0
AL050162 [32134_at(127, 469) ]	53.0	93.0	86.0	222.0	54.0	196.0	9.0	3.0	52.0	148.0	18.0	1.0	30.0	51.0	15.0	7.0	24.0	32.0	23.0	29.0	11.0	10.0	22.0	15.0	35.0	1.0	33.0	24.0	9.0	-27.0	28.0	265.0	241.0	53.0	109.0	13.0	107.0	8.0	48.0	21.0	75.0	16.0	14.0	29.0	69.0	16.0	10.0	9.0	3.0
X59871 [32649_at(635, 253) ]	354.0	140.0	504.0	165.0	94.0	117.0	43.0	21.0	64.0	97.0	62.0	6.0	31.0	4.0	11.0	39.0	49.0	41.0	47.0	41.0	70.0	28.0	23.0	31.0	16.0	47.0	19.0	73.0	37.0	32.0	14.0	263.0	140.0	95.0	204.0	83.0	119.0	26.0	32.0	100.0	299.0	31.0	181.0	37.0	53.0	17.0	8.0	65.0	12.0
AB002349 [32685_at(12, 415) ]	-22.0	2.0	-21.0	-23.0	4.0	12.0	0.0	-13.0	-14.0	-28.0	5.0	-8.0	-8.0	-21.0	-8.0	-1.0	-9.0	-18.0	2.0	-20.0	-30.0	-5.0	-8.0	-1.0	-13.0	-7.0	-30.0	-7.0	6.0	13.0	57.0	-4.0	-19.0	-50.0	-34.0	-35.0	-246.0	-2.0	-14.0	-15.0	-26.0	-13.0	-79.0	1.0	-42.0	-3.0	10.0	-23.0	8.0
AB029029 [32712_at(37, 47) ]	2.0	20.0	12.0	8.0	30.0	15.0	-10.0	0.0	34.0	-4.0	-15.0	-2.0	2.0	-5.0	-2.0	8.0	6.0	-6.0	8.0	-4.0	21.0	-6.0	-6.0	-6.0	6.0	-15.0	-7.0	-20.0	-4.0	9.0	5.0	-15.0	1.0	-6.0	0.0	3.0	0.0	4.0	-9.0	1.0	19.0	-16.0	-3.0	11.0	5.0	-1.0	-5.0	13.0	10.0
M33494 [33321_r_at(451, 61) ]	303.0	157.0	199.0	317.0	157.0	302.0	236.0	161.0	234.0	258.0	156.0	113.0	113.0	119.0	75.0	60.0	114.0	140.0	160.0	262.0	209.0	236.0	198.0	281.0	210.0	180.0	153.0	157.0	325.0	149.0	158.0	286.0	450.0	240.0	374.0	347.0	507.0	26.0	111.0	233.0	253.0	67.0	584.0	335.0	246.0	87.0	95.0	143.0	41.0
M31606 [33745_at(307, 325) ]	124.0	172.0	147.0	223.0	114.0	85.0	74.0	81.0	142.0	143.0	157.0	37.0	84.0	80.0	37.0	29.0	62.0	70.0	194.0	157.0	191.0	117.0	38.0	266.0	25.0	45.0	43.0	64.0	42.0	86.0	177.0	172.0	227.0	177.0	210.0	83.0	187.0	18.0	93.0	139.0	125.0	81.0	204.0	61.0	141.0	48.0	17.0	81.0	3.0
AL050102 [34269_at(360, 63) ]	13.0	180.0	161.0	235.0	11.0	61.0	-22.0	111.0	68.0	12.0	0.0	13.0	7.0	29.0	11.0	-1.0	22.0	2.0	22.0	-2.0	28.0	61.0	12.0	14.0	47.0	39.0	44.0	32.0	21.0	15.0	2.0	229.0	204.0	163.0	118.0	-3.0	95.0	17.0	25.0	34.0	-20.0	56.0	-25.0	17.0	20.0	17.0	37.0	41.0	1.0
AB023227 [34712_at(627, 187) ]	137.0	73.0	77.0	91.0	147.0	143.0	68.0	171.0	116.0	50.0	52.0	24.0	117.0	86.0	18.0	70.0	23.0	85.0	110.0	65.0	53.0	78.0	51.0	44.0	33.0	23.0	111.0	95.0	89.0	30.0	140.0	196.0	169.0	97.0	197.0	88.0	156.0	19.0	22.0	52.0	68.0	275.0	105.0	91.0	142.0	19.0	67.0	74.0	22.0
AB028954 [35144_at(215, 209) ]	1.0	-1.0	15.0	17.0	-3.0	20.0	7.0	-7.0	17.0	22.0	7.0	-10.0	5.0	3.0	9.0	1.0	12.0	-2.0	15.0	22.0	9.0	-12.0	11.0	-17.0	9.0	6.0	-2.0	-1.0	-5.0	11.0	13.0	25.0	29.0	16.0	8.0	-29.0	-2.0	0.0	22.0	3.0	56.0	18.0	-5.0	10.0	13.0	-9.0	7.0	9.0	10.0
L12468 [35220_at(123, 201) ]	14.0	49.0	24.0	3.0	7.0	14.0	3.0	20.0	13.0	-1.0	-24.0	-4.0	19.0	-3.0	4.0	1.0	12.0	0.0	6.0	2.0	14.0	-2.0	12.0	-13.0	27.0	27.0	15.0	6.0	-19.0	34.0	-16.0	26.0	2.0	14.0	10.0	2.0	-8.0	6.0	16.0	-1.0	2.0	16.0	21.0	-4.0	2.0	-2.0	5.0	14.0	-2.0
U29725 [35617_at(130, 131) ]	-61.0	-24.0	-51.0	-30.0	-34.0	-5.0	-28.0	-4.0	-51.0	-84.0	-83.0	-11.0	-40.0	-35.0	-13.0	-16.0	-19.0	-9.0	-51.0	-44.0	-119.0	-48.0	-22.0	-18.0	-19.0	-35.0	-16.0	-29.0	-36.0	-29.0	-30.0	-92.0	-107.0	-67.0	-79.0	-64.0	-16.0	-20.0	-41.0	-43.0	-50.0	-34.0	-127.0	-12.0	-27.0	-9.0	-7.0	-14.0	-5.0
U40571 [35627_at(613, 625) ]	208.0	389.0	147.0	495.0	124.0	210.0	113.0	124.0	179.0	306.0	83.0	41.0	91.0	68.0	78.0	-3.0	65.0	92.0	160.0	154.0	170.0	122.0	82.0	72.0	138.0	55.0	129.0	140.0	117.0	143.0	156.0	386.0	512.0	169.0	270.0	104.0	244.0	34.0	147.0	131.0	191.0	96.0	176.0	75.0	226.0	53.0	39.0	61.0	16.0
U28963 [35653_at(408, 263) ]	719.0	1243.0	562.0	1591.0	343.0	950.0	238.0	1123.0	456.0	485.0	460.0	140.0	256.0	137.0	184.0	67.0	245.0	268.0	646.0	1247.0	574.0	663.0	258.0	246.0	327.0	351.0	290.0	429.0	429.0	460.0	616.0	1196.0	1168.0	968.0	878.0	474.0	911.0	126.0	368.0	1244.0	525.0	845.0	428.0	504.0	539.0	200.0	191.0	195.0	73.0
U40380 [35658_at(118, 37) ]	239.0	351.0	349.0	563.0	130.0	362.0	93.0	184.0	142.0	153.0	201.0	86.0	48.0	97.0	53.0	45.0	82.0	96.0	123.0	83.0	116.0	90.0	53.0	43.0	99.0	62.0	85.0	90.0	167.0	136.0	111.0	333.0	578.0	285.0	315.0	114.0	452.0	23.0	64.0	98.0	124.0	74.0	173.0	64.0	133.0	46.0	51.0	88.0	48.0
U38276 [35666_at(293, 283) ]	-1552.0	-4474.0	-2814.0	-2925.0	-2917.0	-3966.0	-1097.0	-2368.0	-1213.0	-1812.0	-1311.0	-950.0	-1058.0	-858.0	-423.0	-565.0	-633.0	-1136.0	-2304.0	-1070.0	-1429.0	-1099.0	-1071.0	-795.0	-1341.0	-414.0	-402.0	-554.0	-1025.0	-2169.0	-1464.0	-3053.0	-3640.0	-1052.0	-2223.0	-1039.0	-2483.0	-568.0	-1726.0	-1761.0	-1436.0	-1306.0	-1115.0	-1223.0	-1989.0	-729.0	-1087.0	-1639.0	-738.0
AB014533 [35669_at(421, 97) ]	-188.0	-176.0	-142.0	-138.0	-123.0	-127.0	-42.0	-74.0	-132.0	-114.0	-63.0	-60.0	-78.0	-14.0	-33.0	-18.0	-45.0	-70.0	-60.0	-79.0	-70.0	-100.0	-43.0	-38.0	-72.0	-21.0	-23.0	-23.0	-44.0	-17.0	-148.0	-170.0	-231.0	-168.0	-162.0	-111.0	-93.0	-23.0	-71.0	-51.0	-101.0	-61.0	-109.0	-55.0	-97.0	-44.0	-67.0	-50.0	-20.0
D16581 [35723_at(184, 543) ]	-114.0	-16.0	66.0	107.0	-145.0	-4.0	-83.0	2.0	-74.0	-59.0	70.0	1.0	-35.0	-59.0	-24.0	-29.0	-42.0	52.0	-103.0	-195.0	-105.0	-97.0	-121.0	-75.0	-23.0	-50.0	-64.0	-36.0	-45.0	-19.0	-106.0	-94.0	-108.0	-26.0	-175.0	-117.0	-91.0	28.0	-51.0	-54.0	-105.0	-43.0	-424.0	-47.0	-139.0	-30.0	-19.0	-80.0	-69.0
U65092 [35976_at(539, 563) ]	-156.0	-146.0	-60.0	-117.0	-70.0	-82.0	-37.0	-69.0	-18.0	-67.0	-29.0	-40.0	-65.0	-28.0	-40.0	-1.0	-2.0	-17.0	-52.0	-82.0	52.0	-54.0	-9.0	-35.0	41.0	-37.0	-48.0	-72.0	-105.0	-25.0	11.0	-98.0	-111.0	-113.0	-134.0	-47.0	-56.0	-6.0	-37.0	6.0	-20.0	-66.0	-182.0	-33.0	-25.0	-29.0	-7.0	-4.0	-23.0
AF041381 [35984_at(574, 15) ]	-21.0	30.0	-58.0	50.0	-2.0	41.0	-13.0	4.0	-38.0	-1.0	-3.0	-13.0	-27.0	33.0	16.0	14.0	-1.0	-25.0	-27.0	-4.0	-9.0	-136.0	43.0	-27.0	6.0	20.0	-19.0	-3.0	12.0	28.0	-9.0	-12.0	4.0	-27.0	-42.0	26.0	-32.0	11.0	-12.0	2.0	1.0	0.0	-48.0	-12.0	10.0	9.0	-11.0	1.0	-15.0
J05500 [36036_at(513, 61) ]	-225.0	-229.0	-309.0	-302.0	-184.0	-171.0	-117.0	-158.0	-152.0	-177.0	6.0	-86.0	2.0	-100.0	-94.0	-57.0	-78.0	-79.0	-99.0	-193.0	-115.0	-105.0	-61.0	-71.0	-62.0	-95.0	-31.0	-2.0	138.0	-138.0	-174.0	-312.0	-555.0	-276.0	-442.0	-195.0	-297.0	-56.0	-71.0	-150.0	-330.0	-118.0	-222.0	-166.0	-106.0	-49.0	-91.0	-42.0	-39.0
J05500 [36036_at(371, 229) ]	-108.0	-223.0	-123.0	-291.0	-120.0	-211.0	-68.0	-111.0	-191.0	-230.0	-100.0	-40.0	-91.0	-44.0	-17.0	-28.0	38.0	-5.0	-200.0	15.0	-102.0	-96.0	-12.0	-76.0	-51.0	-39.0	-57.0	-51.0	15.0	-48.0	-138.0	-347.0	-489.0	-93.0	-380.0	23.0	-247.0	-12.0	-91.0	-123.0	-135.0	15.0	-70.0	-125.0	-35.0	-61.0	-75.0	-65.0	-67.0
AL080162 [36090_at(377, 301) ]	20.0	65.0	48.0	5.0	-4.0	42.0	15.0	15.0	4.0	27.0	4.0	10.0	20.0	31.0	1.0	14.0	10.0	14.0	-10.0	10.0	45.0	50.0	3.0	23.0	30.0	4.0	25.0	8.0	13.0	-5.0	8.0	74.0	69.0	98.0	22.0	14.0	56.0	-10.0	-4.0	13.0	46.0	28.0	18.0	0.0	19.0	4.0	-7.0	5.0	5.0
AB018254 [36453_at(250, 123) ]	10.0	13.0	15.0	27.0	-15.0	39.0	1.0	0.0	-1.0	4.0	9.0	-1.0	-19.0	6.0	12.0	9.0	-13.0	23.0	-9.0	36.0	17.0	17.0	2.0	-7.0	14.0	10.0	-4.0	7.0	21.0	4.0	-33.0	33.0	6.0	-17.0	16.0	-6.0	-4.0	8.0	30.0	22.0	18.0	24.0	20.0	-7.0	-2.0	7.0	4.0	-10.0	24.0
AB018254 [36453_at(90, 99) ]	-33.0	-8.0	48.0	13.0	6.0	-8.0	-16.0	-3.0	-28.0	-30.0	-19.0	9.0	-61.0	-32.0	-31.0	-4.0	-17.0	33.0	3.0	-113.0	-73.0	39.0	-32.0	12.0	5.0	-8.0	-22.0	-52.0	-19.0	7.0	13.0	-8.0	-36.0	-107.0	-63.0	-74.0	19.0	24.0	-19.0	11.0	-47.0	-54.0	-241.0	-2.0	-26.0	6.0	15.0	-14.0	-11.0
L41162 [36455_at(326, 29) ]	4.0	-40.0	119.0	-19.0	-33.0	-31.0	-36.0	155.0	-26.0	-43.0	-23.0	-3.0	-12.0	-24.0	18.0	26.0	-4.0	-9.0	-8.0	-45.0	-14.0	-19.0	6.0	-19.0	-13.0	-27.0	-20.0	-35.0	-14.0	0.0	-7.0	-36.0	-73.0	-37.0	-43.0	0.0	-35.0	121.0	-23.0	60.0	54.0	-28.0	-9.0	-30.0	-21.0	0.0	-29.0	-55.0	-7.0
L41162 [36455_at(1, 107) ]	34.0	-4.0	154.0	4.0	16.0	12.0	13.0	96.0	12.0	7.0	36.0	-20.0	24.0	8.0	18.0	14.0	4.0	12.0	25.0	35.0	33.0	23.0	14.0	-2.0	9.0	13.0	24.0	-9.0	6.0	-2.0	26.0	-8.0	21.0	29.0	27.0	-3.0	20.0	144.0	8.0	59.0	72.0	18.0	-2.0	1.0	-1.0	-6.0	10.0	-3.0	8.0
U32849 [36472_at(489, 163) ]	42.0	43.0	88.0	141.0	30.0	142.0	13.0	67.0	10.0	63.0	11.0	26.0	3.0	35.0	23.0	9.0	16.0	71.0	8.0	-12.0	51.0	26.0	19.0	33.0	15.0	26.0	27.0	15.0	54.0	23.0	44.0	124.0	175.0	65.0	84.0	15.0	47.0	7.0	16.0	26.0	47.0	23.0	74.0	23.0	35.0	19.0	3.0	25.0	9.0
U15555 [36518_at(622, 157) ]	-313.0	-234.0	-260.0	-385.0	-154.0	-293.0	-103.0	-126.0	-269.0	-155.0	-166.0	-112.0	-180.0	-79.0	-97.0	-47.0	-95.0	-109.0	-184.0	-169.0	-147.0	-175.0	-96.0	-97.0	-124.0	-124.0	-89.0	-156.0	-152.0	-166.0	-149.0	-355.0	-607.0	-384.0	-381.0	-96.0	-257.0	-38.0	-142.0	-221.0	-235.0	-219.0	-271.0	-272.0	-161.0	-49.0	-54.0	-108.0	-51.0
X74331 [36898_r_at(275, 45) ]	9.0	16.0	24.0	8.0	17.0	-19.0	-3.0	51.0	24.0	2.0	12.0	3.0	-4.0	14.0	7.0	6.0	-3.0	17.0	-4.0	39.0	10.0	-6.0	-7.0	13.0	8.0	12.0	7.0	-3.0	10.0	12.0	-19.0	46.0	-1.0	18.0	16.0	-7.0	4.0	16.0	-6.0	9.0	8.0	7.0	66.0	118.0	-9.0	4.0	7.0	-1.0	10.0
X61587 [36902_at(27, 361) ]	-86.0	-161.0	-117.0	-84.0	-63.0	-240.0	-601.0	-64.0	-133.0	-178.0	-97.0	-54.0	-62.0	-47.0	-1.0	-153.0	-32.0	-70.0	-250.0	-157.0	-54.0	-197.0	-74.0	-114.0	-69.0	-56.0	-24.0	-53.0	-165.0	-260.0	-195.0	-129.0	-191.0	-136.0	-179.0	-242.0	-170.0	3.0	-167.0	-81.0	-254.0	-121.0	-401.0	-62.0	-148.0	-60.0	-61.0	-55.0	-120.0
M25756 [36924_r_at(383, 355) ]	-2.0	22.0	3.0	-26.0	-13.0	-2.0	-20.0	185.0	4.0	-1.0	-9.0	2.0	22.0	1.0	-2.0	7.0	-8.0	-5.0	2.0	-2.0	-2.0	0.0	-3.0	-3.0	-1.0	-9.0	0.0	2.0	3.0	-19.0	8.0	-15.0	15.0	20.0	19.0	5.0	-16.0	1.0	-8.0	-14.0	2.0	-2.0	11.0	-17.0	1.0	2.0	-10.0	-4.0	-4.0
D14660 [37174_at(64, 393) ]	-5.0	39.0	46.0	-9.0	8.0	43.0	12.0	55.0	26.0	34.0	5.0	32.0	47.0	36.0	9.0	15.0	10.0	29.0	24.0	24.0	60.0	-8.0	6.0	25.0	-18.0	31.0	18.0	70.0	19.0	-17.0	5.0	35.0	3.0	113.0	21.0	-9.0	-8.0	20.0	14.0	48.0	23.0	41.0	-13.0	15.0	14.0	5.0	37.0	19.0	6.0
L07765 [37203_at(131, 543) ]	55.0	33.0	40.0	94.0	29.0	14.0	23.0	22.0	17.0	79.0	23.0	11.0	21.0	0.0	7.0	5.0	16.0	-9.0	246.0	7.0	387.0	4.0	50.0	38.0	37.0	49.0	-8.0	70.0	5.0	24.0	104.0	28.0	110.0	16.0	13.0	4.0	144.0	2.0	78.0	9.0	4.0	25.0	11.0	46.0	35.0	9.0	-6.0	7.0	23.0
U36601 [37255_at(529, 407) ]	-163.0	-291.0	-142.0	-156.0	-133.0	-133.0	-58.0	-102.0	-141.0	-89.0	-93.0	-43.0	-107.0	-50.0	-2.0	-20.0	-50.0	-62.0	-106.0	-62.0	-30.0	-102.0	-30.0	-28.0	-66.0	-37.0	-33.0	-65.0	-89.0	-134.0	-86.0	-221.0	-320.0	-56.0	-38.0	-85.0	-197.0	-35.0	-99.0	-28.0	-35.0	-91.0	-4.0	-49.0	-71.0	-37.0	-46.0	-67.0	-27.0
J05401 [37592_at(151, 599) ]	41.0	-6.0	140.0	45.0	31.0	15.0	11.0	0.0	19.0	23.0	10.0	6.0	25.0	15.0	12.0	4.0	11.0	13.0	-7.0	4.0	4.0	5.0	6.0	-3.0	9.0	13.0	-11.0	2.0	9.0	-2.0	45.0	0.0	4.0	18.0	13.0	-10.0	15.0	-4.0	25.0	1.0	53.0	8.0	20.0	73.0	3.0	12.0	20.0	5.0	0.0
U68186 [37600_at(223, 411) ]	-517.0	-745.0	-308.0	-314.0	-445.0	-865.0	-342.0	-222.0	-856.0	-648.0	-1306.0	-238.0	-365.0	-266.0	-153.0	-257.0	-242.0	-424.0	-216.0	-419.0	-533.0	-498.0	-201.0	-104.0	-666.0	-205.0	-290.0	-517.0	-542.0	-346.0	-379.0	-658.0	-569.0	-440.0	-395.0	-266.0	-308.0	-75.0	-535.0	-1188.0	-723.0	-628.0	-229.0	-647.0	-138.0	-144.0	-197.0	-308.0	-520.0
X05299 [37931_at(56, 187) ]	977.0	958.0	1402.0	999.0	364.0	695.0	498.0	650.0	456.0	654.0	621.0	337.0	513.0	267.0	208.0	197.0	330.0	299.0	524.0	781.0	841.0	732.0	260.0	283.0	411.0	399.0	523.0	504.0	493.0	600.0	608.0	1407.0	1507.0	1325.0	1248.0	835.0	971.0	175.0	285.0	1004.0	1245.0	480.0	1235.0	788.0	541.0	669.0	265.0	327.0	628.0
X16662 [37954_at(110, 511) ]	51.0	126.0	211.0	208.0	130.0	110.0	16.0	162.0	20.0	140.0	66.0	698.0	45.0	24.0	15.0	13.0	11.0	19.0	35.0	62.0	60.0	25.0	303.0	44.0	3.0	68.0	26.0	19.0	23.0	72.0	97.0	177.0	206.0	70.0	56.0	66.0	272.0	113.0	20.0	462.0	65.0	33.0	33.0	35.0	51.0	27.0	27.0	71.0	18.0
S77410 [37983_at(318, 127) ]	-49.0	-118.0	-31.0	-27.0	-21.0	-76.0	-20.0	-30.0	-17.0	-7.0	-36.0	-27.0	-17.0	-22.0	-3.0	-5.0	-25.0	-12.0	-41.0	-16.0	-40.0	11.0	-18.0	-2.0	-7.0	-1.0	-20.0	-21.0	-48.0	-36.0	-40.0	-69.0	-66.0	-44.0	-65.0	-16.0	-28.0	-10.0	-9.0	-23.0	-57.0	-28.0	-31.0	-22.0	-47.0	-5.0	11.0	-4.0	7.0
L11353 [38007_at(81, 273) ]	-157.0	-98.0	-116.0	-190.0	-49.0	-88.0	-34.0	-57.0	-111.0	-179.0	-92.0	-34.0	-47.0	-64.0	-29.0	-50.0	-55.0	-55.0	-79.0	6.0	-19.0	-69.0	-41.0	-64.0	-47.0	-44.0	-44.0	-66.0	-92.0	-56.0	-115.0	-212.0	-299.0	-141.0	-164.0	-85.0	-116.0	-8.0	-42.0	-59.0	-98.0	-64.0	-146.0	-65.0	-113.0	-42.0	-31.0	-44.0	-14.0
AF026292 [38720_at(496, 251) ]	659.0	1862.0	2315.0	2230.0	697.0	1368.0	297.0	752.0	760.0	974.0	837.0	206.0	779.0	328.0	265.0	197.0	326.0	550.0	749.0	269.0	1348.0	989.0	225.0	409.0	293.0	449.0	459.0	454.0	602.0	479.0	1173.0	2192.0	2143.0	1479.0	1618.0	804.0	1335.0	404.0	335.0	1442.0	945.0	580.0	949.0	953.0	953.0	65.0	323.0	303.0	129.0
AF026977 [39018_at(196, 575) ]	-16.0	345.0	375.0	412.0	108.0	276.0	-20.0	31.0	230.0	-6.0	-21.0	-178.0	38.0	-18.0	-1.0	-1.0	27.0	65.0	1.0	78.0	129.0	48.0	33.0	31.0	21.0	-8.0	41.0	119.0	116.0	44.0	44.0	228.0	143.0	384.0	3.0	-26.0	183.0	22.0	-18.0	134.0	28.0	43.0	-65.0	93.0	57.0	-16.0	-27.0	10.0	-39.0
D83327 [39065_s_at(345, 187) ]	92.0	145.0	292.0	417.0	72.0	115.0	17.0	177.0	83.0	49.0	87.0	10.0	30.0	28.0	26.0	10.0	47.0	18.0	67.0	57.0	123.0	23.0	43.0	49.0	96.0	38.0	31.0	51.0	87.0	32.0	56.0	192.0	347.0	131.0	151.0	69.0	175.0	30.0	19.0	76.0	49.0	38.0	60.0	71.0	75.0	44.0	28.0	66.0	36.0
AF038662 [39432_at(203, 439) ]	-58.0	-69.0	73.0	32.0	5.0	-179.0	-136.0	-13.0	-53.0	-97.0	-1.0	-15.0	-61.0	-35.0	-46.0	-13.0	-171.0	-34.0	-58.0	-105.0	-23.0	-86.0	-34.0	-31.0	-13.0	-28.0	-70.0	-28.0	-108.0	-1.0	-12.0	-125.0	-52.0	-172.0	-139.0	-55.0	-43.0	0.0	-34.0	59.0	-71.0	-99.0	-72.0	-49.0	-94.0	-33.0	-18.0	-10.0	-36.0
Z23064 [39731_at(75, 285) ]	37.0	59.0	252.0	262.0	26.0	-17.0	-3.0	101.0	52.0	41.0	51.0	7.0	13.0	39.0	10.0	-8.0	10.0	24.0	-25.0	29.0	60.0	39.0	13.0	42.0	3.0	29.0	15.0	41.0	17.0	-5.0	28.0	59.0	171.0	142.0	79.0	54.0	107.0	24.0	12.0	-18.0	38.0	34.0	2.0	36.0	10.0	2.0	-10.0	21.0	-3.0
D14695 [39733_at(461, 1) ]	42.0	230.0	83.0	359.0	-2.0	404.0	-34.0	62.0	57.0	37.0	13.0	18.0	-9.0	7.0	22.0	3.0	76.0	42.0	21.0	38.0	17.0	2.0	48.0	31.0	49.0	37.0	39.0	31.0	66.0	40.0	29.0	225.0	335.0	119.0	165.0	22.0	150.0	2.0	22.0	35.0	28.0	224.0	30.0	55.0	95.0	18.0	14.0	26.0	-2.0
J04182 [39758_f_at(211, 491) ]	4936.0	4537.0	7444.0	9602.0	4009.0	4618.0	1586.0	3822.0	2956.0	3855.0	2920.0	1243.0	1704.0	1208.0	1505.0	754.0	1430.0	1907.0	5407.0	2069.0	3512.0	1731.0	1446.0	1369.0	2352.0	2937.0	1752.0	2851.0	2466.0	3325.0	4843.0	6853.0	7712.0	3862.0	3959.0	2759.0	5490.0	910.0	3195.0	3858.0	3125.0	2101.0	2207.0	2966.0	3664.0	1292.0	799.0	1612.0	856.0
D63475 [39795_at(52, 627) ]	69.0	94.0	125.0	228.0	83.0	221.0	6.0	106.0	26.0	72.0	51.0	76.0	5.0	78.0	15.0	3.0	41.0	41.0	46.0	46.0	67.0	41.0	42.0	35.0	43.0	63.0	48.0	42.0	66.0	16.0	69.0	187.0	251.0	116.0	126.0	46.0	115.0	29.0	14.0	37.0	61.0	27.0	36.0	32.0	102.0	19.0	16.0	43.0	18.0
D13630 [40108_at(209, 335) ]	64.0	166.0	160.0	328.0	19.0	116.0	32.0	47.0	78.0	152.0	34.0	71.0	15.0	26.0	28.0	7.0	40.0	45.0	24.0	54.0	53.0	49.0	14.0	28.0	32.0	24.0	62.0	87.0	63.0	5.0	54.0	228.0	409.0	132.0	137.0	18.0	94.0	21.0	27.0	61.0	67.0	40.0	56.0	29.0	77.0	13.0	24.0	8.0	21.0
D13630 [40108_at(151, 571) ]	99.0	210.0	221.0	415.0	86.0	217.0	38.0	116.0	176.0	254.0	94.0	106.0	102.0	80.0	42.0	10.0	54.0	87.0	71.0	104.0	190.0	116.0	54.0	46.0	50.0	128.0	67.0	139.0	85.0	86.0	110.0	409.0	601.0	266.0	223.0	32.0	122.0	26.0	65.0	148.0	99.0	84.0	82.0	48.0	192.0	66.0	40.0	36.0	34.0
X14813 [40415_at(6, 413) ]	161.0	35.0	218.0	340.0	72.0	148.0	18.0	119.0	122.0	104.0	167.0	117.0	50.0	107.0	52.0	49.0	35.0	39.0	207.0	141.0	117.0	116.0	49.0	176.0	97.0	71.0	107.0	109.0	151.0	52.0	235.0	221.0	324.0	113.0	170.0	170.0	114.0	44.0	43.0	179.0	114.0	103.0	83.0	161.0	132.0	15.0	48.0	62.0	15.0
AB015718 [40420_at(469, 573) ]	57.0	10.0	27.0	64.0	22.0	82.0	18.0	8.0	20.0	7.0	-8.0	-3.0	5.0	10.0	15.0	4.0	3.0	9.0	-10.0	28.0	13.0	-6.0	18.0	17.0	13.0	20.0	5.0	7.0	32.0	1.0	9.0	28.0	50.0	14.0	31.0	33.0	24.0	17.0	13.0	9.0	19.0	24.0	24.0	-1.0	15.0	6.0	-6.0	24.0	13.0
D87436 [40447_at(66, 223) ]	201.0	473.0	195.0	480.0	104.0	186.0	234.0	176.0	386.0	181.0	104.0	28.0	203.0	61.0	139.0	23.0	95.0	80.0	430.0	135.0	154.0	232.0	79.0	129.0	51.0	103.0	94.0	129.0	159.0	113.0	202.0	490.0	672.0	492.0	367.0	202.0	326.0	41.0	148.0	268.0	111.0	342.0	309.0	93.0	170.0	44.0	59.0	114.0	47.0
U83246 [40452_at(218, 285) ]	-1045.0	-1250.0	99.0	-1014.0	-382.0	-1006.0	-549.0	-278.0	-721.0	-654.0	-472.0	-131.0	-449.0	-354.0	-194.0	-166.0	-377.0	-233.0	29.0	-589.0	176.0	185.0	-324.0	-256.0	-246.0	-125.0	-277.0	-211.0	-522.0	-438.0	-636.0	-1193.0	-2065.0	-1516.0	-1213.0	-391.0	-1173.0	-50.0	-588.0	-264.0	-642.0	-415.0	-1079.0	-640.0	-845.0	-136.0	-259.0	-281.0	-158.0
U72395 [40464_g_at(545, 457) ]	491.0	427.0	559.0	786.0	210.0	524.0	86.0	275.0	431.0	263.0	255.0	88.0	112.0	65.0	85.0	37.0	128.0	127.0	214.0	220.0	130.0	229.0	82.0	109.0	112.0	114.0	192.0	258.0	331.0	173.0	149.0	806.0	839.0	577.0	590.0	233.0	461.0	138.0	161.0	231.0	177.0	176.0	285.0	280.0	237.0	49.0	73.0	110.0	34.0
X59834 [40522_at(106, 223) ]	785.0	1237.0	1560.0	3467.0	427.0	1512.0	332.0	1017.0	2106.0	1093.0	927.0	297.0	296.0	8.0	374.0	271.0	296.0	429.0	697.0	356.0	659.0	271.0	299.0	672.0	308.0	624.0	252.0	1217.0	1111.0	569.0	817.0	1424.0	3692.0	2449.0	955.0	229.0	1887.0	223.0	1267.0	2306.0	444.0	475.0	715.0	731.0	947.0	815.0	228.0	699.0	222.0
X59834 [40522_at(500, 33) ]	647.0	494.0	568.0	1732.0	212.0	426.0	251.0	587.0	719.0	576.0	479.0	167.0	149.0	105.0	318.0	118.0	273.0	334.0	260.0	248.0	298.0	266.0	256.0	405.0	310.0	335.0	213.0	633.0	544.0	289.0	539.0	955.0	1612.0	945.0	499.0	158.0	632.0	75.0	453.0	783.0	300.0	340.0	490.0	359.0	430.0	384.0	174.0	277.0	108.0
AF016507 [40780_at(117, 339) ]	33.0	93.0	98.0	144.0	47.0	56.0	18.0	44.0	66.0	90.0	41.0	37.0	20.0	34.0	2.0	2.0	14.0	33.0	48.0	9.0	20.0	34.0	17.0	22.0	27.0	42.0	28.0	29.0	26.0	28.0	46.0	215.0	193.0	83.0	61.0	41.0	71.0	10.0	21.0	33.0	50.0	63.0	31.0	17.0	19.0	20.0	18.0	7.0	3.0
X05332 [40794_at(562, 159) ]	-14.0	23.0	2.0	-26.0	-1.0	-36.0	6.0	1.0	8.0	10.0	-11.0	4.0	-18.0	-3.0	-2.0	11.0	2.0	-19.0	8.0	-23.0	9.0	3.0	2.0	-10.0	6.0	-5.0	0.0	-8.0	18.0	-12.0	-3.0	6.0	20.0	10.0	4.0	-3.0	1.0	7.0	-1.0	-14.0	-4.0	-2.0	0.0	2.0	7.0	-2.0	-23.0	-21.0	-4.0
M61832 [40821_at(419, 247) ]	96.0	269.0	773.0	507.0	227.0	376.0	46.0	352.0	188.0	181.0	79.0	87.0	160.0	28.0	122.0	56.0	48.0	170.0	104.0	637.0	569.0	535.0	51.0	85.0	78.0	105.0	47.0	118.0	189.0	114.0	193.0	380.0	402.0	333.0	242.0	-9.0	247.0	97.0	89.0	479.0	556.0	159.0	141.0	74.0	132.0	42.0	57.0	46.0	29.0
M26665 [41148_at(631, 457) ]	-9.0	-1.0	-15.0	-2.0	6.0	18.0	-21.0	-4.0	4.0	1.0	-1.0	6.0	-7.0	5.0	3.0	2.0	-6.0	5.0	-6.0	11.0	-16.0	-18.0	13.0	-4.0	4.0	-8.0	-14.0	-4.0	-12.0	22.0	10.0	8.0	25.0	12.0	9.0	17.0	-25.0	-9.0	-1.0	1.0	-1.0	8.0	7.0	10.0	7.0	-1.0	-4.0	-12.0	4.0
M26665 [41148_at(460, 241) ]	-4.0	-5.0	-18.0	7.0	13.0	21.0	-2.0	-11.0	4.0	7.0	6.0	-1.0	10.0	0.0	-12.0	5.0	-17.0	-5.0	13.0	-4.0	2.0	-7.0	-2.0	3.0	7.0	-2.0	2.0	21.0	9.0	-9.0	2.0	-3.0	2.0	7.0	4.0	-10.0	-16.0	-4.0	0.0	14.0	16.0	5.0	-5.0	5.0	14.0	6.0	-5.0	-6.0	-4.0
M26665 [41148_at(350, 373) ]	2.0	-3.0	-23.0	-12.0	7.0	21.0	-9.0	15.0	12.0	10.0	-7.0	-7.0	-18.0	-6.0	4.0	-1.0	-18.0	-4.0	-8.0	6.0	-1.0	2.0	4.0	0.0	1.0	-14.0	6.0	10.0	4.0	-8.0	-6.0	-9.0	-1.0	0.0	-2.0	-10.0	-6.0	-3.0	-2.0	-6.0	-16.0	-1.0	4.0	5.0	-4.0	-7.0	2.0	-10.0	-9.0
L05092 [41178_at(449, 5) ]	5267.0	4584.0	6945.0	12656.0	5822.0	4985.0	3605.0	4727.0	4228.0	4479.0	3885.0	1160.0	1729.0	1697.0	2051.0	1537.0	1804.0	2163.0	1961.0	2765.0	5423.0	4121.0	1833.0	3375.0	2351.0	2158.0	2297.0	2965.0	3939.0	3326.0	3996.0	8139.0	11690.0	5574.0	5849.0	4386.0	7059.0	1576.0	1527.0	3442.0	6320.0	1634.0	5447.0	5529.0	3509.0	1176.0	1592.0	1917.0	1184.0
L49380 [41203_at(501, 613) ]	-978.0	-889.0	-803.0	-1102.0	-400.0	-547.0	-344.0	-290.0	-345.0	-621.0	-319.0	-134.0	-229.0	-171.0	-137.0	-13.0	-113.0	-129.0	-319.0	-307.0	-199.0	-225.0	-170.0	-188.0	-265.0	-89.0	-137.0	-163.0	-175.0	-217.0	-268.0	-912.0	-1410.0	-631.0	-684.0	-210.0	-1003.0	-43.0	-247.0	-359.0	-394.0	-205.0	-224.0	-284.0	-477.0	-172.0	-169.0	-233.0	-99.0
J04173 [41221_at(209, 339) ]	616.0	1652.0	1331.0	1881.0	376.0	927.0	131.0	552.0	686.0	887.0	602.0	500.0	573.0	567.0	306.0	210.0	276.0	795.0	432.0	427.0	849.0	783.0	383.0	397.0	344.0	561.0	469.0	525.0	430.0	224.0	527.0	1348.0	1660.0	1082.0	862.0	238.0	866.0	251.0	389.0	633.0	462.0	664.0	377.0	523.0	906.0	205.0	281.0	355.0	149.0
U53003 [41749_at(487, 349) ]	106.0	93.0	113.0	310.0	39.0	41.0	41.0	88.0	141.0	37.0	88.0	50.0	1.0	19.0	49.0	35.0	50.0	21.0	35.0	171.0	284.0	79.0	42.0	63.0	69.0	68.0	67.0	103.0	40.0	50.0	152.0	99.0	230.0	81.0	188.0	52.0	93.0	58.0	131.0	194.0	88.0	72.0	83.0	132.0	83.0	-9.0	35.0	45.0	-13.0
U48734 [41753_at(334, 443) ]	1601.0	3748.0	4606.0	4881.0	2063.0	2993.0	871.0	1488.0	1408.0	2173.0	1413.0	819.0	1008.0	940.0	435.0	266.0	680.0	1318.0	1558.0	1136.0	2352.0	1188.0	550.0	598.0	677.0	763.0	456.0	446.0	1214.0	1419.0	1500.0	3697.0	5200.0	1855.0	3196.0	1255.0	3524.0	589.0	899.0	2156.0	2164.0	770.0	1330.0	1512.0	1608.0	269.0	368.0	605.0	329.0
U58048 [41773_at(609, 471) ]	194.0	299.0	368.0	806.0	176.0	430.0	63.0	352.0	248.0	164.0	134.0	195.0	97.0	102.0	142.0	21.0	84.0	119.0	175.0	225.0	433.0	179.0	79.0	115.0	79.0	105.0	158.0	236.0	122.0	146.0	149.0	546.0	719.0	383.0	301.0	104.0	275.0	55.0	134.0	231.0	299.0	231.0	176.0	154.0	178.0	67.0	95.0	130.0	36.0
U58048 [41773_at(279, 273) ]	100.0	179.0	187.0	237.0	84.0	132.0	-17.0	83.0	64.0	140.0	74.0	59.0	42.0	49.0	57.0	14.0	35.0	54.0	65.0	61.0	111.0	49.0	53.0	34.0	38.0	63.0	41.0	70.0	54.0	59.0	112.0	448.0	306.0	159.0	162.0	49.0	126.0	25.0	70.0	111.0	125.0	98.0	72.0	52.0	88.0	27.0	15.0	46.0	25.0
M24902 [32200_at(20, 81) ]	-23.0	-2.0	26.0	-7.0	5.0	13.0	-4.0	-2.0	-8.0	1.0	-15.0	-23.0	-7.0	-13.0	-9.0	-6.0	2.0	-10.0	-31.0	-23.0	-42.0	3.0	-3.0	-20.0	-10.0	-5.0	-1.0	-6.0	1.0	0.0	-11.0	1.0	14.0	7.0	0.0	-7.0	-11.0	-4.0	-27.0	-26.0	-11.0	-5.0	-3.0	9.0	-5.0	1.0	2.0	3.0	-2.0
AF072860 [32205_at(154, 71) ]	322.0	1226.0	773.0	1291.0	278.0	636.0	129.0	456.0	454.0	386.0	197.0	72.0	94.0	97.0	85.0	61.0	146.0	200.0	269.0	276.0	427.0	246.0	100.0	146.0	131.0	176.0	155.0	181.0	208.0	249.0	372.0	853.0	1443.0	937.0	662.0	232.0	861.0	103.0	160.0	353.0	291.0	228.0	284.0	238.0	328.0	97.0	102.0	115.0	101.0
X17042 [32227_at(337, 319) ]	634.0	1257.0	747.0	1425.0	107.0	872.0	124.0	237.0	230.0	466.0	236.0	52.0	55.0	152.0	221.0	69.0	281.0	706.0	33.0	319.0	170.0	323.0	177.0	319.0	251.0	134.0	142.0	501.0	419.0	97.0	136.0	1226.0	1632.0	664.0	584.0	230.0	999.0	34.0	352.0	174.0	225.0	385.0	411.0	278.0	675.0	124.0	-14.0	178.0	-6.0
X17042 [32227_at(310, 349) ]	181.0	379.0	211.0	409.0	28.0	164.0	29.0	36.0	35.0	160.0	58.0	28.0	26.0	42.0	54.0	7.0	61.0	165.0	1.0	80.0	50.0	66.0	34.0	114.0	37.0	25.0	22.0	152.0	55.0	4.0	46.0	375.0	499.0	160.0	121.0	49.0	287.0	5.0	67.0	29.0	64.0	104.0	118.0	71.0	189.0	29.0	17.0	65.0	-1.0
AF007872 [32233_at(402, 307) ]	0.0	-7.0	70.0	18.0	16.0	-31.0	-13.0	18.0	-4.0	9.0	8.0	9.0	4.0	-5.0	-2.0	3.0	-5.0	9.0	1.0	-9.0	-22.0	-3.0	-6.0	-4.0	-7.0	-9.0	-8.0	-9.0	3.0	21.0	9.0	-8.0	30.0	-12.0	13.0	-34.0	0.0	3.0	-14.0	3.0	-22.0	-5.0	-32.0	-22.0	4.0	3.0	-4.0	-13.0	16.0
AF007872 [32233_at(352, 387) ]	-5.0	-13.0	-28.0	7.0	-2.0	-22.0	8.0	30.0	30.0	18.0	10.0	12.0	13.0	18.0	11.0	1.0	10.0	1.0	-11.0	3.0	3.0	6.0	-1.0	21.0	1.0	6.0	7.0	3.0	28.0	32.0	2.0	19.0	100.0	17.0	20.0	17.0	28.0	8.0	7.0	4.0	6.0	20.0	9.0	4.0	10.0	-14.0	-4.0	-8.0	1.0
X53416 [32750_r_at(369, 629) ]	275.0	86.0	92.0	329.0	92.0	159.0	37.0	116.0	62.0	124.0	84.0	35.0	44.0	145.0	67.0	5.0	72.0	171.0	10.0	81.0	55.0	78.0	103.0	110.0	104.0	81.0	67.0	62.0	174.0	72.0	80.0	182.0	351.0	76.0	116.0	65.0	101.0	26.0	53.0	87.0	82.0	49.0	161.0	66.0	134.0	18.0	43.0	90.0	18.0
X53416 [32750_r_at(558, 381) ]	242.0	121.0	89.0	445.0	121.0	82.0	35.0	142.0	40.0	137.0	32.0	30.0	25.0	187.0	60.0	22.0	82.0	185.0	36.0	33.0	91.0	104.0	84.0	123.0	52.0	70.0	54.0	38.0	145.0	55.0	56.0	165.0	376.0	105.0	77.0	85.0	211.0	36.0	24.0	-11.0	64.0	58.0	96.0	9.0	108.0	46.0	1.0	98.0	16.0
AF084928 [32832_at(438, 577) ]	214.0	146.0	303.0	623.0	33.0	374.0	61.0	272.0	204.0	133.0	284.0	124.0	188.0	41.0	42.0	28.0	96.0	180.0	213.0	309.0	479.0	249.0	86.0	70.0	155.0	166.0	147.0	268.0	206.0	127.0	190.0	433.0	484.0	167.0	271.0	55.0	262.0	105.0	172.0	579.0	141.0	219.0	175.0	161.0	217.0	107.0	46.0	92.0	23.0
AB014509 [33357_at(176, 193) ]	24.0	93.0	109.0	295.0	20.0	72.0	12.0	49.0	66.0	24.0	16.0	26.0	27.0	26.0	9.0	11.0	12.0	39.0	22.0	53.0	53.0	36.0	34.0	31.0	23.0	20.0	28.0	37.0	28.0	31.0	24.0	113.0	253.0	81.0	117.0	23.0	64.0	31.0	35.0	98.0	65.0	27.0	50.0	19.0	49.0	19.0	-2.0	28.0	8.0
X97548 [33425_at(148, 541) ]	321.0	405.0	455.0	613.0	278.0	526.0	121.0	367.0	285.0	228.0	286.0	201.0	180.0	149.0	121.0	84.0	165.0	166.0	210.0	420.0	705.0	272.0	123.0	98.0	175.0	177.0	148.0	117.0	268.0	245.0	241.0	589.0	607.0	316.0	379.0	234.0	332.0	86.0	273.0	497.0	390.0	278.0	193.0	210.0	232.0	94.0	174.0	130.0	40.0
X02747 [33455_at(194, 379) ]	-263.0	-627.0	-430.0	-588.0	-337.0	-691.0	-141.0	-8.0	-243.0	-433.0	-216.0	-25.0	-130.0	-145.0	-40.0	-16.0	-215.0	-109.0	-403.0	-237.0	-129.0	-64.0	-92.0	-72.0	-171.0	-104.0	-138.0	-117.0	-293.0	-343.0	-325.0	-608.0	-637.0	-555.0	-274.0	-145.0	-570.0	-33.0	-315.0	-313.0	-211.0	-334.0	-94.0	-236.0	-206.0	-89.0	-92.0	-156.0	-120.0
M34482 [33824_at(612, 153) ]	1069.0	1148.0	2600.0	1711.0	2928.0	2629.0	555.0	1520.0	1940.0	2643.0	1130.0	1068.0	1021.0	1195.0	255.0	1187.0	819.0	241.0	1234.0	1724.0	4085.0	1079.0	242.0	487.0	659.0	968.0	915.0	1774.0	3922.0	2009.0	1437.0	2025.0	1659.0	1016.0	1462.0	430.0	922.0	517.0	484.0	3863.0	3034.0	2008.0	1573.0	433.0	974.0	407.0	732.0	479.0	292.0
Y13374 [33856_at(447, 335) ]	505.0	1421.0	712.0	2618.0	189.0	791.0	188.0	486.0	405.0	427.0	456.0	152.0	280.0	163.0	123.0	34.0	156.0	416.0	270.0	304.0	728.0	342.0	122.0	156.0	238.0	355.0	186.0	250.0	307.0	266.0	449.0	1624.0	2717.0	888.0	898.0	240.0	992.0	225.0	182.0	398.0	276.0	233.0	522.0	366.0	580.0	61.0	104.0	166.0	61.0
AB007618 [34330_at(141, 459) ]	-13.0	228.0	244.0	500.0	93.0	106.0	-14.0	92.0	103.0	83.0	43.0	-23.0	93.0	2.0	7.0	13.0	23.0	41.0	71.0	114.0	247.0	72.0	8.0	14.0	-20.0	52.0	63.0	69.0	0.0	23.0	-18.0	289.0	231.0	260.0	136.0	-26.0	113.0	32.0	47.0	130.0	99.0	103.0	37.0	46.0	116.0	17.0	87.0	22.0	26.0
L32977 [34401_at(286, 145) ]	309.0	1088.0	986.0	1123.0	320.0	622.0	278.0	419.0	483.0	767.0	232.0	260.0	117.0	137.0	31.0	132.0	189.0	272.0	172.0	1221.0	814.0	375.0	167.0	312.0	120.0	166.0	129.0	312.0	574.0	241.0	143.0	901.0	838.0	709.0	757.0	225.0	872.0	183.0	105.0	219.0	682.0	187.0	372.0	399.0	345.0	92.0	164.0	149.0	52.0
U77594 [34407_at(312, 201) ]	76.0	21.0	32.0	363.0	189.0	183.0	58.0	199.0	53.0	193.0	269.0	27.0	50.0	14.0	44.0	61.0	137.0	320.0	26.0	75.0	251.0	18.0	110.0	0.0	225.0	272.0	38.0	143.0	156.0	57.0	-44.0	192.0	212.0	112.0	106.0	31.0	93.0	47.0	125.0	89.0	47.0	70.0	151.0	242.0	336.0	-1.0	-27.0	79.0	3.0
U09813 [34811_at(118, 567) ]	218.0	234.0	233.0	365.0	109.0	95.0	26.0	104.0	123.0	146.0	42.0	61.0	73.0	114.0	105.0	25.0	52.0	146.0	62.0	150.0	144.0	79.0	54.0	134.0	65.0	96.0	58.0	93.0	63.0	63.0	177.0	325.0	471.0	226.0	165.0	2.0	112.0	20.0	93.0	138.0	157.0	113.0	54.0	133.0	149.0	38.0	29.0	64.0	4.0
L21936 [34826_at(619, 181) ]	-22.0	101.0	-53.0	319.0	-8.0	-93.0	-94.0	270.0	-5.0	-78.0	-4.0	59.0	129.0	-8.0	-23.0	7.0	-252.0	35.0	80.0	-36.0	47.0	174.0	-114.0	33.0	-41.0	-102.0	-60.0	-48.0	-8.0	57.0	296.0	306.0	181.0	-262.0	-3.0	-4.0	10.0	35.0	114.0	24.0	-47.0	-326.0	-104.0	-18.0	-25.0	9.0	-2.0	40.0	29.0
AB000712 [35276_at(325, 9) ]	337.0	861.0	2106.0	1484.0	898.0	449.0	272.0	183.0	176.0	663.0	544.0	276.0	680.0	367.0	79.0	753.0	130.0	27.0	350.0	140.0	650.0	463.0	128.0	323.0	319.0	190.0	451.0	745.0	556.0	367.0	627.0	2046.0	2371.0	1130.0	1025.0	436.0	1113.0	-2.0	164.0	964.0	1448.0	675.0	1192.0	237.0	210.0	312.0	299.0	186.0	82.0
U54558 [35298_at(212, 565) ]	1425.0	1470.0	2013.0	2599.0	1080.0	1329.0	526.0	966.0	765.0	1405.0	1587.0	462.0	486.0	354.0	383.0	106.0	437.0	710.0	593.0	810.0	1059.0	896.0	380.0	458.0	433.0	636.0	423.0	820.0	750.0	618.0	909.0	2476.0	2541.0	1170.0	1769.0	961.0	1612.0	174.0	581.0	1536.0	1443.0	588.0	1049.0	1030.0	912.0	292.0	331.0	415.0	194.0
AF093119 [35347_at(580, 409) ]	-7.0	15.0	0.0	-10.0	-8.0	6.0	-3.0	-12.0	-12.0	-25.0	-4.0	11.0	-11.0	-3.0	-7.0	1.0	2.0	4.0	26.0	3.0	-4.0	-9.0	-1.0	-13.0	7.0	10.0	-10.0	0.0	-10.0	-4.0	4.0	26.0	10.0	17.0	0.0	14.0	4.0	-10.0	-14.0	6.0	-14.0	-12.0	0.0	-1.0	18.0	-4.0	-6.0	8.0	2.0
AB023154 [35369_at(498, 631) ]	-39.0	-19.0	41.0	24.0	-38.0	12.0	-13.0	-6.0	8.0	-8.0	-18.0	16.0	24.0	15.0	-12.0	0.0	-14.0	22.0	-2.0	11.0	-30.0	-25.0	-30.0	14.0	-30.0	-4.0	12.0	8.0	-10.0	-7.0	2.0	3.0	-31.0	8.0	9.0	22.0	26.0	5.0	-46.0	-12.0	-35.0	-10.0	8.0	19.0	-15.0	-18.0	-11.0	-19.0	19.0
AB023154 [35369_at(426, 197) ]	7.0	201.0	157.0	395.0	58.0	57.0	71.0	88.0	27.0	47.0	43.0	24.0	39.0	-5.0	8.0	3.0	13.0	-1.0	51.0	21.0	55.0	22.0	40.0	90.0	29.0	31.0	11.0	72.0	70.0	93.0	76.0	409.0	143.0	99.0	99.0	61.0	250.0	11.0	16.0	110.0	120.0	32.0	75.0	57.0	73.0	43.0	12.0	43.0	-6.0
AF035287 [35747_at(146, 167) ]	1227.0	2036.0	3304.0	4780.0	953.0	3251.0	427.0	1184.0	1233.0	1240.0	1429.0	693.0	726.0	561.0	265.0	287.0	648.0	739.0	991.0	1263.0	1355.0	830.0	577.0	513.0	652.0	1266.0	775.0	1297.0	1135.0	711.0	859.0	3495.0	4532.0	1885.0	2470.0	709.0	2799.0	443.0	873.0	1754.0	793.0	1103.0	1098.0	1066.0	1818.0	784.0	261.0	827.0	201.0
Y00764 [36104_at(544, 393) ]	136.0	524.0	1411.0	1604.0	385.0	261.0	99.0	370.0	1311.0	358.0	271.0	115.0	148.0	184.0	161.0	79.0	187.0	322.0	-51.0	627.0	1478.0	518.0	132.0	315.0	78.0	208.0	179.0	362.0	243.0	117.0	30.0	641.0	998.0	591.0	284.0	-93.0	716.0	168.0	148.0	249.0	526.0	156.0	7.0	363.0	269.0	18.0	82.0	103.0	-71.0
AF035301 [36134_at(638, 381) ]	-14.0	7.0	14.0	41.0	-12.0	-26.0	-24.0	-4.0	11.0	-10.0	-7.0	-1.0	-12.0	-7.0	-12.0	1.0	5.0	-13.0	-16.0	-16.0	8.0	6.0	2.0	1.0	-6.0	16.0	-1.0	5.0	13.0	1.0	41.0	-12.0	28.0	-7.0	6.0	-10.0	35.0	2.0	1.0	-15.0	-2.0	5.0	-15.0	5.0	2.0	-7.0	-2.0	-3.0	8.0
J03827 [36140_at(315, 535) ]	1940.0	2982.0	5432.0	5659.0	2072.0	2333.0	753.0	2298.0	2722.0	2414.0	1363.0	1143.0	1467.0	803.0	1058.0	448.0	803.0	1734.0	850.0	4510.0	3567.0	1875.0	1025.0	1263.0	904.0	1117.0	808.0	1680.0	1881.0	1001.0	1611.0	3530.0	4672.0	1881.0	2031.0	909.0	2619.0	662.0	2129.0	2905.0	2329.0	1185.0	1490.0	1417.0	2227.0	850.0	397.0	1005.0	198.0
U82328 [36164_at(352, 455) ]	428.0	1024.0	1349.0	1656.0	217.0	905.0	232.0	399.0	638.0	624.0	324.0	207.0	345.0	191.0	185.0	89.0	152.0	347.0	707.0	579.0	2464.0	552.0	143.0	146.0	172.0	269.0	239.0	209.0	264.0	354.0	476.0	1053.0	1369.0	1072.0	936.0	298.0	909.0	90.0	434.0	1013.0	756.0	382.0	391.0	454.0	523.0	153.0	79.0	198.0	73.0
X70326 [36174_at(492, 315) ]	889.0	1989.0	2715.0	1524.0	944.0	922.0	365.0	2115.0	826.0	722.0	1559.0	406.0	894.0	359.0	550.0	239.0	263.0	354.0	486.0	1286.0	2193.0	511.0	292.0	301.0	337.0	434.0	223.0	959.0	879.0	1061.0	871.0	1898.0	1198.0	1403.0	938.0	427.0	1376.0	249.0	573.0	1398.0	1807.0	628.0	576.0	416.0	813.0	352.0	293.0	317.0	104.0
L37368 [36186_at(149, 329) ]	681.0	1060.0	1409.0	1919.0	477.0	930.0	278.0	1152.0	527.0	571.0	532.0	286.0	221.0	326.0	247.0	173.0	87.0	354.0	551.0	600.0	861.0	713.0	200.0	238.0	237.0	185.0	219.0	409.0	471.0	616.0	489.0	1010.0	1543.0	667.0	708.0	317.0	1192.0	252.0	270.0	477.0	666.0	360.0	535.0	269.0	374.0	122.0	302.0	202.0	108.0
D55654 [36608_at(569, 37) ]	115.0	172.0	161.0	265.0	26.0	187.0	24.0	128.0	58.0	63.0	32.0	8.0	50.0	15.0	15.0	6.0	19.0	80.0	18.0	81.0	83.0	63.0	29.0	36.0	35.0	28.0	54.0	79.0	56.0	63.0	47.0	324.0	349.0	178.0	180.0	21.0	141.0	24.0	24.0	30.0	57.0	38.0	86.0	68.0	110.0	23.0	64.0	10.0	13.0
X06882 [36661_s_at(385, 511) ]	1658.0	2198.0	1195.0	4649.0	1481.0	2258.0	657.0	948.0	974.0	1485.0	1311.0	453.0	478.0	411.0	542.0	132.0	673.0	701.0	685.0	951.0	849.0	1106.0	751.0	861.0	1089.0	730.0	578.0	1131.0	1389.0	812.0	925.0	2930.0	4663.0	1483.0	1730.0	784.0	1416.0	420.0	1112.0	1116.0	926.0	778.0	1401.0	1173.0	1634.0	365.0	304.0	946.0	213.0
J04130 [36674_at(315, 83) ]	152.0	95.0	131.0	427.0	63.0	318.0	92.0	135.0	66.0	156.0	63.0	7.0	4.0	29.0	52.0	48.0	107.0	165.0	21.0	125.0	62.0	31.0	27.0	54.0	59.0	24.0	75.0	71.0	279.0	20.0	62.0	303.0	310.0	310.0	116.0	101.0	165.0	55.0	37.0	92.0	65.0	53.0	115.0	82.0	98.0	20.0	11.0	115.0	8.0
M33882 [37014_at(637, 203) ]	178.0	-435.0	-145.0	29.0	-105.0	134.0	-75.0	263.0	-236.0	-88.0	-36.0	-38.0	-64.0	15.0	-264.0	-32.0	14.0	671.0	-296.0	-311.0	129.0	-85.0	-27.0	42.0	96.0	-101.0	-125.0	-111.0	394.0	7.0	-239.0	20.0	-289.0	-27.0	-289.0	-103.0	325.0	59.0	-346.0	-238.0	195.0	-191.0	-147.0	-332.0	-161.0	-56.0	-102.0	47.0	-35.0
M22430 [37017_at(505, 431) ]	33.0	47.0	9.0	26.0	7.0	-7.0	10.0	16.0	-30.0	-27.0	-26.0	-21.0	-13.0	1.0	-28.0	8.0	-3.0	-13.0	5.0	-8.0	-46.0	-29.0	16.0	8.0	-2.0	83.0	24.0	24.0	-4.0	3.0	-14.0	-6.0	-31.0	11.0	11.0	-16.0	6.0	-4.0	-9.0	14.0	-40.0	-15.0	-38.0	33.0	8.0	-15.0	14.0	26.0	-11.0
X83218 [37029_at(2, 539) ]	361.0	489.0	799.0	1007.0	311.0	454.0	119.0	415.0	288.0	410.0	260.0	106.0	119.0	245.0	126.0	42.0	91.0	132.0	238.0	508.0	525.0	201.0	101.0	241.0	123.0	117.0	68.0	289.0	338.0	182.0	263.0	558.0	900.0	533.0	554.0	297.0	281.0	81.0	58.0	305.0	537.0	315.0	433.0	333.0	281.0	75.0	75.0	139.0	34.0
D49490 [37044_at(423, 147) ]	10.0	31.0	34.0	33.0	27.0	50.0	13.0	27.0	32.0	47.0	14.0	16.0	3.0	22.0	16.0	-10.0	27.0	33.0	28.0	25.0	17.0	42.0	16.0	16.0	37.0	31.0	35.0	14.0	8.0	12.0	52.0	51.0	91.0	31.0	11.0	11.0	65.0	5.0	25.0	45.0	31.0	32.0	22.0	87.0	45.0	1.0	-16.0	6.0	13.0
D14697 [37325_at(182, 457) ]	145.0	159.0	249.0	363.0	150.0	216.0	79.0	408.0	130.0	359.0	145.0	81.0	120.0	67.0	93.0	31.0	56.0	170.0	172.0	155.0	206.0	262.0	97.0	142.0	109.0	153.0	127.0	203.0	171.0	144.0	279.0	480.0	321.0	169.0	133.0	84.0	233.0	67.0	85.0	162.0	161.0	280.0	180.0	102.0	186.0	25.0	77.0	80.0	41.0
D14697 [37325_at(494, 211) ]	213.0	237.0	460.0	657.0	132.0	292.0	79.0	350.0	167.0	376.0	203.0	86.0	125.0	110.0	87.0	36.0	98.0	166.0	168.0	185.0	182.0	222.0	62.0	124.0	106.0	111.0	111.0	172.0	220.0	117.0	241.0	841.0	738.0	500.0	281.0	166.0	424.0	68.0	111.0	246.0	182.0	293.0	183.0	111.0	159.0	55.0	69.0	35.0	14.0
M20867 [37341_at(232, 527) ]	200.0	302.0	398.0	435.0	158.0	271.0	116.0	164.0	253.0	244.0	124.0	65.0	129.0	81.0	47.0	23.0	71.0	82.0	182.0	197.0	189.0	144.0	43.0	74.0	66.0	89.0	41.0	85.0	146.0	120.0	215.0	499.0	540.0	311.0	396.0	151.0	359.0	51.0	129.0	210.0	249.0	110.0	90.0	137.0	185.0	48.0	24.0	66.0	18.0
M20867 [37341_at(615, 209) ]	104.0	122.0	234.0	378.0	53.0	161.0	31.0	137.0	127.0	67.0	77.0	37.0	47.0	55.0	24.0	26.0	52.0	40.0	100.0	44.0	75.0	39.0	25.0	25.0	26.0	35.0	54.0	72.0	109.0	84.0	43.0	225.0	309.0	202.0	175.0	81.0	166.0	46.0	35.0	91.0	65.0	53.0	79.0	64.0	66.0	28.0	21.0	40.0	24.0
D00723 [37357_at(240, 351) ]	29.0	11.0	57.0	67.0	-28.0	8.0	-5.0	46.0	45.0	73.0	-6.0	31.0	11.0	21.0	8.0	13.0	1.0	27.0	17.0	22.0	48.0	37.0	7.0	11.0	-1.0	12.0	0.0	34.0	19.0	15.0	15.0	45.0	95.0	7.0	37.0	2.0	1.0	1.0	22.0	31.0	13.0	25.0	21.0	25.0	61.0	0.0	-1.0	11.0	3.0
M13452 [37378_r_at(583, 597) ]	-2911.0	-6095.0	-4938.0	-5527.0	-3408.0	-6291.0	-2308.0	-3698.0	-3455.0	-3374.0	-3002.0	-1175.0	-3183.0	-891.0	-327.0	-103.0	-1605.0	-1210.0	-4339.0	-1641.0	-3573.0	-3218.0	-1287.0	-935.0	-1474.0	-802.0	-1419.0	-2693.0	-3327.0	-3034.0	-2639.0	-4906.0	-6413.0	-4186.0	-4164.0	-2134.0	-5200.0	-262.0	-3670.0	-3183.0	-2924.0	-4165.0	-3512.0	-3261.0	-3853.0	-908.0	-1456.0	-1518.0	-830.0
X80754 [37664_at(55, 71) ]	2744.0	3257.0	4217.0	6556.0	2506.0	2359.0	1103.0	1354.0	1704.0	2081.0	2261.0	971.0	1386.0	789.0	579.0	427.0	675.0	782.0	901.0	1564.0	1608.0	1217.0	593.0	522.0	1475.0	1269.0	788.0	786.0	1202.0	1109.0	1759.0	4633.0	6541.0	3615.0	2892.0	1726.0	3448.0	687.0	1057.0	2245.0	2028.0	880.0	2112.0	994.0	1800.0	454.0	463.0	1265.0	299.0
D87685 [37694_at(533, 549) ]	31.0	10.0	47.0	85.0	57.0	42.0	-11.0	25.0	24.0	18.0	31.0	2.0	17.0	33.0	6.0	-6.0	8.0	35.0	35.0	-11.0	-60.0	10.0	25.0	12.0	9.0	22.0	21.0	16.0	-10.0	2.0	-15.0	43.0	124.0	29.0	67.0	3.0	55.0	14.0	6.0	16.0	69.0	1.0	22.0	4.0	12.0	9.0	12.0	-3.0	14.0
M22382 [37720_at(596, 335) ]	1306.0	5285.0	5569.0	4932.0	2607.0	4519.0	740.0	3002.0	2317.0	2305.0	1581.0	1288.0	1120.0	916.0	851.0	563.0	649.0	1835.0	1982.0	3997.0	3683.0	2885.0	567.0	924.0	554.0	673.0	1075.0	1307.0	1669.0	1550.0	1504.0	3637.0	4783.0	4611.0	2435.0	1212.0	2811.0	1022.0	863.0	2131.0	3230.0	1850.0	1428.0	989.0	1520.0	343.0	774.0	622.0	407.0
U31383 [37735_at(630, 359) ]	-17.0	-27.0	6.0	-3.0	-29.0	4.0	0.0	5.0	12.0	12.0	-30.0	-21.0	-1.0	-3.0	-1.0	-6.0	-5.0	6.0	-17.0	-12.0	9.0	-1.0	4.0	5.0	4.0	6.0	12.0	2.0	12.0	1.0	9.0	-20.0	-27.0	-1.0	-17.0	-14.0	-13.0	3.0	6.0	-12.0	-15.0	-12.0	-4.0	5.0	-10.0	-2.0	-3.0	-9.0	0.0
U15131 [37746_r_at(218, 55) ]	-2893.0	-2799.0	-1402.0	-840.0	-2205.0	-4222.0	-2929.0	-1843.0	-1758.0	-2761.0	-1654.0	-526.0	-1970.0	-1241.0	-1055.0	-1207.0	-994.0	-1532.0	-3657.0	-4316.0	-1692.0	-2368.0	-1434.0	-1095.0	-1300.0	-760.0	-680.0	-1282.0	-2125.0	-2141.0	-2015.0	-1330.0	-1882.0	-1878.0	-1336.0	-773.0	-1824.0	-1348.0	-4353.0	-3581.0	-2041.0	-2784.0	-3735.0	-1337.0	-2294.0	-1274.0	-1771.0	-1724.0	-1445.0
L13210 [37754_at(407, 595) ]	332.0	463.0	407.0	1506.0	198.0	453.0	192.0	311.0	621.0	178.0	270.0	226.0	334.0	123.0	128.0	21.0	127.0	353.0	218.0	289.0	361.0	399.0	117.0	179.0	423.0	261.0	193.0	168.0	276.0	197.0	409.0	267.0	1549.0	983.0	691.0	97.0	285.0	122.0	214.0	153.0	408.0	358.0	398.0	532.0	364.0	150.0	129.0	163.0	59.0
L13210 [37754_at(484, 533) ]	387.0	592.0	453.0	1538.0	134.0	484.0	220.0	394.0	801.0	124.0	303.0	236.0	459.0	142.0	148.0	39.0	173.0	395.0	330.0	284.0	396.0	384.0	114.0	176.0	442.0	289.0	194.0	176.0	315.0	284.0	454.0	267.0	1403.0	988.0	683.0	164.0	629.0	119.0	316.0	176.0	266.0	520.0	423.0	581.0	377.0	167.0	171.0	239.0	124.0
U51240 [37759_at(201, 335) ]	4608.0	4089.0	3990.0	9142.0	2712.0	5903.0	1577.0	1663.0	1798.0	4092.0	2940.0	501.0	1086.0	571.0	1179.0	670.0	2275.0	1742.0	1154.0	2047.0	2634.0	1661.0	1371.0	2076.0	2027.0	1280.0	1291.0	1986.0	2676.0	1630.0	1776.0	7845.0	8125.0	4282.0	2497.0	1579.0	3527.0	521.0	5414.0	3338.0	1910.0	2125.0	3644.0	2891.0	4773.0	890.0	298.0	2019.0	456.0
X12496 [38119_at(456, 169) ]	-302.0	-959.0	-512.0	-986.0	-610.0	-612.0	-382.0	-390.0	-438.0	-513.0	-426.0	-255.0	-159.0	-249.0	-80.0	-94.0	-223.0	-195.0	-475.0	-216.0	-79.0	-444.0	-254.0	-240.0	-362.0	-139.0	-233.0	-178.0	-329.0	-372.0	-367.0	-950.0	-1604.0	-550.0	-740.0	-414.0	-759.0	-111.0	-227.0	-431.0	-206.0	-300.0	-439.0	-354.0	-528.0	-220.0	-141.0	-290.0	-205.0
X15606 [38453_at(609, 171) ]	154.0	177.0	131.0	400.0	89.0	186.0	30.0	42.0	99.0	146.0	92.0	9.0	41.0	6.0	18.0	30.0	82.0	22.0	121.0	86.0	27.0	68.0	47.0	37.0	54.0	49.0	63.0	60.0	71.0	45.0	65.0	224.0	399.0	219.0	355.0	94.0	241.0	13.0	62.0	85.0	84.0	109.0	171.0	99.0	143.0	25.0	5.0	30.0	20.0
X83957 [38461_at(414, 421) ]	-18.0	-72.0	-75.0	32.0	-45.0	-45.0	-20.0	-60.0	-52.0	68.0	34.0	-8.0	-23.0	25.0	-20.0	-14.0	-53.0	-46.0	-147.0	20.0	-44.0	-6.0	13.0	-16.0	-57.0	-17.0	-49.0	17.0	-63.0	-64.0	-67.0	-150.0	-146.0	-34.0	47.0	-33.0	-43.0	-9.0	-9.0	106.0	-95.0	24.0	-47.0	-26.0	-10.0	-8.0	-13.0	-19.0	-6.0
U50733 [38475_at(36, 637) ]	16.0	93.0	65.0	170.0	26.0	64.0	-10.0	53.0	41.0	79.0	25.0	-1.0	-5.0	-21.0	-62.0	9.0	18.0	19.0	49.0	14.0	39.0	46.0	26.0	20.0	7.0	16.0	34.0	-6.0	26.0	39.0	97.0	149.0	138.0	12.0	57.0	-61.0	30.0	-4.0	10.0	18.0	31.0	15.0	-200.0	37.0	47.0	-26.0	29.0	13.0	-50.0
AJ011916 [38483_at(607, 197) ]	107.0	122.0	118.0	313.0	35.0	189.0	23.0	249.0	87.0	42.0	93.0	44.0	51.0	46.0	55.0	7.0	64.0	70.0	41.0	153.0	134.0	101.0	72.0	42.0	86.0	70.0	83.0	160.0	169.0	43.0	78.0	196.0	263.0	144.0	158.0	62.0	107.0	34.0	80.0	132.0	68.0	128.0	57.0	151.0	74.0	24.0	39.0	41.0	-3.0
AB011085 [38735_at(577, 367) ]	261.0	184.0	222.0	429.0	20.0	212.0	54.0	90.0	164.0	127.0	85.0	78.0	113.0	55.0	23.0	14.0	109.0	35.0	143.0	94.0	106.0	87.0	53.0	84.0	62.0	24.0	171.0	135.0	137.0	142.0	-41.0	317.0	410.0	207.0	251.0	85.0	254.0	29.0	60.0	214.0	65.0	44.0	136.0	102.0	106.0	17.0	62.0	58.0	13.0
U76421 [38748_at(287, 191) ]	17.0	12.0	70.0	62.0	-2.0	73.0	2.0	25.0	24.0	-7.0	14.0	10.0	16.0	-3.0	1.0	-2.0	-3.0	3.0	-5.0	-3.0	18.0	-6.0	-8.0	5.0	26.0	31.0	5.0	21.0	22.0	-4.0	31.0	14.0	78.0	11.0	57.0	14.0	112.0	3.0	16.0	10.0	14.0	17.0	44.0	-14.0	11.0	-9.0	-2.0	10.0	7.0
Y11307 [38772_at(325, 377) ]	91.0	71.0	105.0	309.0	46.0	73.0	45.0	19.0	88.0	90.0	72.0	17.0	27.0	40.0	45.0	32.0	25.0	83.0	-8.0	32.0	54.0	4.0	91.0	25.0	131.0	98.0	36.0	45.0	10.0	18.0	69.0	142.0	320.0	61.0	162.0	101.0	178.0	16.0	75.0	29.0	18.0	32.0	31.0	46.0	179.0	18.0	-8.0	66.0	5.0
U33286 [38804_at(92, 597) ]	-4.0	41.0	63.0	96.0	53.0	71.0	3.0	88.0	35.0	51.0	13.0	27.0	14.0	5.0	9.0	7.0	18.0	37.0	9.0	54.0	71.0	74.0	21.0	8.0	25.0	39.0	7.0	-1.0	7.0	32.0	16.0	118.0	34.0	36.0	39.0	2.0	50.0	9.0	5.0	27.0	57.0	75.0	-6.0	22.0	29.0	13.0	6.0	13.0	-11.0
X00457 [38833_at(529, 25) ]	2800.0	1121.0	1604.0	6048.0	587.0	2566.0	1265.0	893.0	546.0	1391.0	883.0	85.0	173.0	415.0	295.0	259.0	782.0	403.0	273.0	325.0	74.0	516.0	539.0	1805.0	740.0	316.0	265.0	671.0	1109.0	1446.0	1303.0	3913.0	5244.0	960.0	1901.0	972.0	4288.0	398.0	517.0	361.0	322.0	332.0	2956.0	2067.0	1525.0	359.0	-21.0	1883.0	545.0
L10678 [38840_s_at(587, 115) ]	150.0	541.0	293.0	321.0	83.0	494.0	78.0	241.0	203.0	191.0	183.0	120.0	80.0	31.0	128.0	42.0	50.0	351.0	238.0	163.0	519.0	315.0	32.0	10.0	37.0	123.0	181.0	172.0	58.0	108.0	186.0	354.0	315.0	11.0	223.0	48.0	110.0	125.0	91.0	49.0	146.0	126.0	51.0	133.0	150.0	42.0	76.0	76.0	26.0
L10678 [38840_s_at(117, 579) ]	187.0	925.0	392.0	329.0	39.0	670.0	47.0	305.0	263.0	430.0	292.0	391.0	200.0	9.0	219.0	10.0	101.0	495.0	337.0	366.0	874.0	426.0	139.0	30.0	78.0	331.0	279.0	328.0	58.0	81.0	338.0	725.0	283.0	135.0	288.0	27.0	107.0	382.0	164.0	67.0	259.0	118.0	56.0	63.0	254.0	70.0	79.0	43.0	14.0
AF068195 [38841_at(338, 629) ]	17.0	18.0	74.0	82.0	18.0	35.0	-17.0	85.0	5.0	42.0	16.0	-5.0	31.0	18.0	1.0	-1.0	10.0	43.0	15.0	46.0	80.0	26.0	10.0	25.0	7.0	26.0	24.0	69.0	7.0	29.0	33.0	85.0	128.0	59.0	3.0	2.0	19.0	9.0	31.0	8.0	27.0	45.0	26.0	40.0	21.0	18.0	-3.0	26.0	-9.0
M58018 [39095_at(564, 289) ]	-97.0	-89.0	-88.0	-84.0	-68.0	-65.0	-52.0	-33.0	-48.0	-40.0	-17.0	-33.0	-54.0	-35.0	-30.0	-18.0	-14.0	11.0	8.0	-49.0	-37.0	-30.0	-12.0	-5.0	-27.0	4.0	17.0	-9.0	-41.0	-47.0	-74.0	-90.0	-154.0	-83.0	-159.0	-32.0	-84.0	-8.0	-29.0	-23.0	-59.0	-45.0	-93.0	-17.0	-35.0	-21.0	-6.0	-34.0	-15.0
D25328 [39175_at(623, 595) ]	-1.0	34.0	19.0	21.0	13.0	35.0	15.0	12.0	-8.0	2.0	39.0	9.0	-24.0	22.0	5.0	-1.0	20.0	38.0	50.0	5.0	10.0	29.0	-4.0	15.0	0.0	8.0	57.0	15.0	40.0	0.0	-4.0	-15.0	65.0	59.0	33.0	5.0	33.0	10.0	25.0	58.0	17.0	18.0	4.0	-13.0	29.0	4.0	15.0	13.0	-14.0
AF050145 [39450_s_at(101, 599) ]	212.0	179.0	153.0	193.0	10.0	119.0	105.0	117.0	81.0	132.0	46.0	42.0	95.0	73.0	42.0	10.0	51.0	62.0	82.0	109.0	107.0	59.0	53.0	64.0	84.0	49.0	49.0	65.0	68.0	142.0	128.0	199.0	226.0	164.0	349.0	128.0	212.0	40.0	95.0	110.0	61.0	66.0	170.0	88.0	135.0	41.0	24.0	86.0	25.0
AF050145 [39451_i_at(536, 433) ]	-411.0	-590.0	-584.0	-618.0	-409.0	-535.0	-222.0	-218.0	-280.0	-454.0	-307.0	-147.0	-284.0	-88.0	-112.0	-40.0	-143.0	-253.0	-405.0	-358.0	-306.0	-342.0	-68.0	-113.0	-203.0	-130.0	-63.0	-128.0	-259.0	-253.0	-384.0	-727.0	-947.0	-573.0	-628.0	-337.0	-571.0	-60.0	-420.0	-358.0	-430.0	-279.0	-436.0	-335.0	-470.0	-97.0	-114.0	-130.0	-90.0
AF050145 [39451_i_at(583, 399) ]	307.0	337.0	329.0	364.0	223.0	241.0	148.0	125.0	228.0	333.0	193.0	63.0	133.0	100.0	107.0	15.0	133.0	95.0	314.0	290.0	197.0	209.0	88.0	76.0	121.0	98.0	93.0	99.0	151.0	201.0	235.0	350.0	454.0	378.0	439.0	218.0	358.0	51.0	152.0	241.0	211.0	220.0	386.0	167.0	169.0	58.0	68.0	93.0	40.0
AB011182 [39852_at(254, 567) ]	-18.0	-11.0	-1.0	9.0	7.0	-26.0	-2.0	4.0	5.0	-34.0	-21.0	-20.0	11.0	9.0	6.0	-4.0	2.0	5.0	-3.0	-10.0	6.0	-6.0	8.0	-6.0	19.0	2.0	15.0	-5.0	-1.0	-6.0	-9.0	-59.0	-28.0	-23.0	40.0	-13.0	-30.0	-7.0	11.0	-3.0	-28.0	-11.0	-18.0	-29.0	-13.0	-8.0	-13.0	18.0	9.0
AF071504 [39859_r_at(568, 637) ]	92.0	215.0	347.0	198.0	32.0	97.0	-77.0	68.0	77.0	50.0	112.0	11.0	-53.0	-67.0	-64.0	4.0	36.0	25.0	12.0	14.0	-91.0	32.0	22.0	54.0	28.0	30.0	30.0	8.0	-16.0	-6.0	91.0	245.0	224.0	246.0	84.0	10.0	223.0	9.0	56.0	-2.0	31.0	36.0	-67.0	-595.0	0.0	32.0	-5.0	53.0	-4.0
AB004550 [39888_at(538, 227) ]	-399.0	-632.0	-529.0	-768.0	-364.0	-466.0	-168.0	-289.0	-292.0	-417.0	-243.0	-107.0	-177.0	-169.0	-31.0	-89.0	-133.0	-151.0	-272.0	-227.0	-221.0	-228.0	-117.0	-158.0	-206.0	-120.0	-151.0	-115.0	-217.0	-366.0	-376.0	-784.0	-1115.0	-368.0	-569.0	-175.0	-613.0	-73.0	-200.0	-198.0	-359.0	-206.0	-419.0	-283.0	-327.0	-65.0	-119.0	-228.0	-53.0
AL050007 [40563_at(557, 529) ]	69.0	80.0	52.0	53.0	40.0	71.0	56.0	20.0	54.0	69.0	65.0	20.0	25.0	34.0	23.0	-3.0	12.0	43.0	45.0	24.0	32.0	42.0	13.0	19.0	40.0	10.0	32.0	32.0	40.0	43.0	93.0	49.0	71.0	58.0	71.0	28.0	52.0	15.0	47.0	40.0	116.0	46.0	77.0	59.0	41.0	16.0	18.0	40.0	19.0
L35249 [40568_at(475, 417) ]	1024.0	848.0	661.0	2141.0	290.0	953.0	151.0	414.0	299.0	526.0	346.0	119.0	124.0	131.0	187.0	32.0	176.0	349.0	277.0	487.0	334.0	231.0	186.0	247.0	311.0	185.0	161.0	295.0	517.0	357.0	412.0	1472.0	2280.0	689.0	775.0	294.0	895.0	88.0	305.0	376.0	217.0	409.0	451.0	247.0	660.0	116.0	126.0	173.0	78.0
D89678 [40576_f_at(54, 393) ]	25.0	17.0	10.0	21.0	1.0	-40.0	5.0	24.0	-18.0	3.0	41.0	9.0	17.0	-1.0	5.0	7.0	10.0	12.0	6.0	-11.0	12.0	9.0	0.0	-8.0	16.0	3.0	7.0	3.0	15.0	21.0	38.0	18.0	46.0	-4.0	4.0	8.0	8.0	2.0	0.0	12.0	-9.0	12.0	32.0	11.0	9.0	-3.0	10.0	9.0	1.0
X66975 [40593_at(548, 437) ]	2063.0	4115.0	5386.0	5866.0	1788.0	3240.0	1192.0	2755.0	1615.0	1819.0	2364.0	1033.0	1633.0	1015.0	721.0	357.0	850.0	1107.0	1801.0	2338.0	3845.0	2102.0	522.0	638.0	922.0	1148.0	1042.0	1620.0	1904.0	1772.0	1931.0	4450.0	5109.0	3865.0	2701.0	1365.0	3649.0	517.0	1397.0	3908.0	2745.0	2076.0	1867.0	1493.0	2010.0	498.0	807.0	751.0	247.0
M29548 [40886_at(634, 369) ]	4701.0	3570.0	4145.0	6188.0	4016.0	3477.0	1904.0	3772.0	3660.0	3307.0	2547.0	1902.0	1781.0	1866.0	2351.0	867.0	2163.0	2636.0	2282.0	2951.0	2944.0	3788.0	2340.0	2907.0	3131.0	3161.0	1777.0	2973.0	3297.0	1953.0	3011.0	3771.0	7351.0	3279.0	3006.0	3186.0	4113.0	2555.0	2196.0	2702.0	3510.0	2577.0	4539.0	3526.0	2940.0	1715.0	1071.0	1872.0	1039.0
X92896 [40891_f_at(607, 167) ]	1086.0	1450.0	1735.0	2069.0	796.0	1327.0	793.0	770.0	859.0	812.0	961.0	327.0	832.0	310.0	233.0	234.0	378.0	712.0	937.0	1082.0	1193.0	1202.0	303.0	250.0	378.0	272.0	435.0	444.0	575.0	527.0	702.0	1657.0	2094.0	1523.0	1269.0	755.0	1529.0	202.0	752.0	1095.0	1423.0	1066.0	744.0	765.0	936.0	294.0	260.0	335.0	109.0
AF035812 [40949_at(620, 393) ]	-7.0	17.0	33.0	15.0	10.0	-6.0	-11.0	10.0	-5.0	27.0	-4.0	8.0	6.0	-6.0	-4.0	-2.0	-2.0	-12.0	17.0	10.0	-2.0	16.0	-11.0	10.0	7.0	6.0	130.0	5.0	16.0	14.0	8.0	54.0	24.0	4.0	8.0	-12.0	18.0	1.0	4.0	40.0	-12.0	7.0	4.0	0.0	25.0	17.0	-2.0	11.0	0.0
S80562 [40953_at(231, 549) ]	428.0	523.0	396.0	779.0	156.0	219.0	79.0	260.0	161.0	244.0	319.0	90.0	84.0	152.0	56.0	32.0	75.0	140.0	69.0	130.0	139.0	134.0	77.0	150.0	183.0	191.0	87.0	136.0	180.0	127.0	264.0	663.0	1114.0	150.0	527.0	177.0	412.0	74.0	144.0	87.0	279.0	179.0	234.0	204.0	358.0	67.0	-1.0	137.0	22.0
AF007134 [41279_f_at(439, 235) ]	1067.0	1433.0	1294.0	2090.0	608.0	1004.0	596.0	586.0	574.0	950.0	684.0	285.0	456.0	312.0	378.0	246.0	426.0	540.0	732.0	965.0	594.0	570.0	310.0	341.0	480.0	404.0	515.0	510.0	534.0	711.0	755.0	1694.0	2461.0	1164.0	1714.0	903.0	1173.0	179.0	630.0	772.0	957.0	582.0	1312.0	733.0	765.0	738.0	307.0	340.0	709.0
AF007134 [41280_r_at(619, 581) ]	5726.0	6689.0	7306.0	7917.0	4853.0	6276.0	3588.0	3881.0	4484.0	4571.0	3946.0	2073.0	3706.0	2118.0	1559.0	314.0	2268.0	2515.0	4710.0	7217.0	4825.0	4101.0	1999.0	2300.0	2433.0	1989.0	2066.0	3125.0	4492.0	3851.0	4376.0	5683.0	8880.0	6656.0	3855.0	4082.0	6134.0	1153.0	4136.0	6611.0	4633.0	4002.0	4602.0	3734.0	4096.0	1781.0	1949.0	2543.0	1339.0
U37408 [41308_at(354, 207) ]	673.0	519.0	1023.0	1365.0	301.0	617.0	170.0	715.0	286.0	435.0	264.0	335.0	200.0	109.0	144.0	114.0	237.0	146.0	312.0	454.0	402.0	310.0	178.0	156.0	189.0	172.0	141.0	92.0	449.0	338.0	465.0	792.0	1066.0	654.0	515.0	226.0	892.0	80.0	134.0	546.0	250.0	120.0	426.0	97.0	375.0	91.0	113.0	202.0	43.0
U25997 [41354_at(576, 355) ]	19.0	89.0	43.0	19.0	39.0	18.0	17.0	11.0	0.0	1.0	52.0	1.0	9.0	0.0	6.0	4.0	11.0	27.0	-1.0	12.0	13.0	102.0	15.0	5.0	12.0	-1.0	-8.0	10.0	-3.0	0.0	42.0	53.0	24.0	19.0	31.0	12.0	15.0	7.0	14.0	3.0	19.0	15.0	12.0	-11.0	30.0	9.0	-5.0	10.0	-2.0
U82396 [41486_at(540, 215) ]	9.0	-14.0	17.0	0.0	8.0	-3.0	11.0	0.0	-1.0	5.0	-1.0	-17.0	-19.0	3.0	1.0	-12.0	3.0	1.0	6.0	-3.0	17.0	4.0	1.0	1.0	-8.0	8.0	9.0	-12.0	-7.0	16.0	7.0	3.0	1.0	-11.0	-8.0	-5.0	5.0	3.0	-4.0	-3.0	0.0	1.0	-14.0	11.0	6.0	-11.0	-20.0	-7.0	0.0
AF019386 [41556_s_at(514, 207) ]	27.0	33.0	28.0	36.0	22.0	80.0	31.0	19.0	24.0	-1.0	11.0	23.0	4.0	14.0	13.0	3.0	-1.0	6.0	20.0	16.0	11.0	15.0	12.0	5.0	14.0	6.0	14.0	19.0	24.0	25.0	21.0	55.0	60.0	33.0	59.0	23.0	14.0	16.0	9.0	28.0	67.0	4.0	22.0	15.0	18.0	14.0	23.0	29.0	6.0
AB018274 [41829_at(276, 551) ]	533.0	712.0	947.0	989.0	382.0	702.0	227.0	225.0	426.0	281.0	291.0	219.0	309.0	157.0	240.0	71.0	239.0	335.0	259.0	441.0	612.0	576.0	249.0	232.0	271.0	330.0	220.0	157.0	268.0	352.0	531.0	706.0	931.0	641.0	526.0	309.0	550.0	222.0	326.0	569.0	543.0	702.0	417.0	332.0	470.0	92.0	258.0	217.0	91.0
L20046 [2063_at(303, 457) ]	0.0	36.0	95.0	76.0	5.0	6.0	21.0	53.0	-3.0	27.0	-10.0	10.0	-8.0	9.0	6.0	-7.0	-14.0	5.0	9.0	9.0	-1.0	3.0	12.0	14.0	10.0	-5.0	1.0	13.0	-7.0	-5.0	10.0	65.0	111.0	20.0	40.0	-16.0	36.0	1.0	5.0	37.0	-3.0	1.0	-7.0	4.0	14.0	12.0	-7.0	9.0	-5.0
M23410 [2047_s_at(528, 41) ]	2112.0	3880.0	3630.0	4624.0	2496.0	3172.0	1291.0	1951.0	2593.0	2343.0	2067.0	1364.0	1715.0	1255.0	539.0	612.0	1095.0	759.0	2267.0	2180.0	2669.0	2012.0	906.0	716.0	1257.0	1111.0	1264.0	1415.0	1634.0	1914.0	1865.0	4134.0	5151.0	3265.0	3727.0	1358.0	2883.0	477.0	1101.0	3712.0	3047.0	2098.0	2248.0	1532.0	2207.0	651.0	799.0	1090.0	418.0
M31767 [2052_g_at(601, 213) ]	1.0	14.0	-20.0	62.0	-7.0	73.0	-14.0	23.0	8.0	37.0	10.0	13.0	32.0	15.0	-2.0	8.0	42.0	10.0	58.0	38.0	19.0	28.0	18.0	0.0	21.0	10.0	18.0	24.0	30.0	-33.0	34.0	31.0	74.0	63.0	71.0	-13.0	52.0	2.0	0.0	43.0	0.0	39.0	55.0	34.0	-10.0	-8.0	-18.0	19.0	-1.0
U03106 [2031_s_at(226, 459) ]	348.0	534.0	731.0	956.0	184.0	620.0	54.0	104.0	337.0	239.0	298.0	44.0	99.0	105.0	38.0	90.0	85.0	80.0	217.0	122.0	407.0	115.0	159.0	66.0	132.0	124.0	57.0	99.0	361.0	134.0	274.0	696.0	796.0	276.0	411.0	178.0	898.0	34.0	67.0	167.0	166.0	96.0	229.0	206.0	1013.0	58.0	88.0	69.0	26.0
U14658 [2015_s_at(457, 61) ]	4.0	55.0	28.0	23.0	21.0	14.0	26.0	16.0	40.0	21.0	28.0	5.0	52.0	-13.0	-4.0	14.0	-17.0	-10.0	34.0	-5.0	7.0	-348.0	11.0	8.0	13.0	19.0	16.0	2.0	4.0	20.0	20.0	23.0	74.0	-16.0	21.0	-4.0	21.0	4.0	2.0	9.0	-10.0	27.0	-17.0	14.0	15.0	-5.0	0.0	4.0	22.0
U26455 [2000_at(577, 149) ]	314.0	460.0	328.0	849.0	154.0	325.0	174.0	248.0	230.0	201.0	158.0	81.0	120.0	165.0	89.0	44.0	96.0	100.0	162.0	178.0	142.0	118.0	56.0	79.0	1.0	41.0	63.0	106.0	205.0	188.0	184.0	453.0	797.0	332.0	399.0	234.0	488.0	78.0	94.0	166.0	101.0	188.0	240.0	240.0	206.0	71.0	31.0	111.0	34.0
X58965 [1980_s_at(25, 411) ]	818.0	1410.0	1671.0	2709.0	1449.0	1509.0	864.0	1017.0	1234.0	1425.0	1106.0	608.0	850.0	879.0	509.0	330.0	404.0	704.0	605.0	1476.0	1527.0	2599.0	403.0	596.0	428.0	343.0	533.0	1051.0	1124.0	613.0	575.0	2262.0	2317.0	956.0	1541.0	765.0	784.0	502.0	365.0	713.0	2050.0	843.0	780.0	362.0	1005.0	253.0	356.0	447.0	211.0
U83661 [1933_g_at(283, 185) ]	61.0	117.0	79.0	360.0	33.0	99.0	27.0	49.0	34.0	30.0	26.0	52.0	10.0	35.0	13.0	19.0	40.0	35.0	3.0	35.0	65.0	17.0	30.0	20.0	61.0	66.0	36.0	22.0	31.0	42.0	41.0	92.0	332.0	23.0	-9.0	35.0	59.0	34.0	50.0	46.0	31.0	62.0	25.0	30.0	38.0	12.0	19.0	19.0	19.0
M14745 [1909_at(205, 575) ]	-319.0	-609.0	-624.0	-526.0	-368.0	-502.0	-312.0	-30.0	-240.0	-454.0	-174.0	-178.0	-237.0	-106.0	-90.0	-73.0	38.0	-110.0	-708.0	-229.0	-369.0	-413.0	-95.0	-142.0	-156.0	95.0	-126.0	-124.0	-377.0	-316.0	-360.0	-623.0	-1011.0	-338.0	-937.0	-198.0	-543.0	-3.0	-289.0	-340.0	-354.0	-161.0	-492.0	-214.0	-330.0	-127.0	-173.0	-194.0	-148.0
D21090 [1874_at(582, 463) ]	164.0	237.0	348.0	258.0	93.0	285.0	102.0	399.0	144.0	124.0	93.0	74.0	77.0	132.0	49.0	13.0	26.0	173.0	84.0	142.0	270.0	166.0	98.0	148.0	73.0	98.0	74.0	117.0	233.0	107.0	92.0	389.0	349.0	180.0	350.0	126.0	306.0	74.0	72.0	109.0	332.0	89.0	198.0	125.0	189.0	40.0	65.0	52.0	29.0
D38498 [1875_f_at(499, 253) ]	640.0	81.0	601.0	1016.0	34.0	153.0	-52.0	386.0	219.0	-24.0	360.0	141.0	201.0	72.0	123.0	123.0	21.0	186.0	61.0	122.0	402.0	297.0	187.0	186.0	405.0	158.0	131.0	329.0	170.0	404.0	115.0	-45.0	511.0	274.0	171.0	164.0	196.0	315.0	406.0	765.0	-74.0	-8.0	78.0	523.0	32.0	132.0	303.0	63.0	129.0
M68520 [1833_at(408, 363) ]	46.0	121.0	31.0	67.0	57.0	160.0	14.0	116.0	24.0	75.0	44.0	72.0	23.0	48.0	25.0	13.0	14.0	18.0	51.0	51.0	166.0	44.0	26.0	15.0	13.0	30.0	17.0	9.0	44.0	38.0	50.0	144.0	42.0	105.0	92.0	47.0	150.0	45.0	44.0	86.0	51.0	52.0	38.0	25.0	35.0	9.0	18.0	14.0	2.0
M92287 [1794_at(450, 619) ]	765.0	376.0	554.0	902.0	214.0	448.0	342.0	392.0	556.0	502.0	261.0	126.0	189.0	101.0	83.0	19.0	217.0	197.0	421.0	299.0	878.0	229.0	141.0	315.0	166.0	105.0	570.0	200.0	357.0	297.0	330.0	913.0	761.0	373.0	487.0	380.0	803.0	133.0	145.0	861.0	266.0	196.0	424.0	313.0	265.0	99.0	102.0	186.0	59.0
U64315 [1800_g_at(478, 199) ]	10.0	-12.0	-3.0	6.0	-3.0	10.0	-10.0	10.0	6.0	-2.0	12.0	-2.0	-16.0	1.0	7.0	4.0	-3.0	-2.0	-10.0	21.0	-25.0	-6.0	-5.0	1.0	5.0	13.0	-5.0	6.0	3.0	10.0	-21.0	27.0	-18.0	21.0	9.0	-8.0	-1.0	-1.0	8.0	15.0	-9.0	9.0	-5.0	10.0	8.0	13.0	10.0	-15.0	16.0
L24559 [1775_at(280, 519) ]	793.0	1312.0	1222.0	1355.0	627.0	1025.0	398.0	608.0	508.0	855.0	611.0	248.0	274.0	296.0	150.0	59.0	214.0	254.0	440.0	554.0	529.0	410.0	215.0	284.0	373.0	222.0	204.0	204.0	481.0	503.0	636.0	1464.0	1783.0	984.0	1014.0	573.0	1211.0	136.0	367.0	397.0	605.0	355.0	642.0	398.0	516.0	169.0	201.0	252.0	153.0
L36463 [1777_at(308, 219) ]	-299.0	-196.0	-136.0	-298.0	-145.0	-252.0	-142.0	-292.0	-346.0	-223.0	-215.0	-157.0	-146.0	-165.0	-180.0	-118.0	-184.0	-244.0	-167.0	-214.0	-200.0	-181.0	-213.0	-188.0	-308.0	-174.0	-255.0	-226.0	-227.0	-186.0	-222.0	-360.0	-400.0	-202.0	-202.0	-155.0	-139.0	-20.0	-190.0	-166.0	-144.0	-327.0	-210.0	-447.0	-210.0	-158.0	-230.0	-187.0	-119.0
M60315 [1733_at(454, 65) ]	-1059.0	-1061.0	-1358.0	-1468.0	-551.0	-836.0	-526.0	-391.0	-614.0	-513.0	-512.0	-189.0	-523.0	-242.0	-244.0	-162.0	-265.0	-254.0	-139.0	-629.0	-630.0	-500.0	-154.0	-175.0	-239.0	-255.0	-244.0	-241.0	-479.0	-436.0	-560.0	-984.0	-1994.0	-1335.0	-1191.0	-647.0	-1210.0	-117.0	-457.0	-597.0	-1039.0	-627.0	-1021.0	-631.0	-487.0	-163.0	-115.0	-244.0	-114.0
M65062 [1678_g_at(498, 553) ]	57.0	46.0	9.0	39.0	53.0	37.0	-1.0	19.0	9.0	42.0	-12.0	28.0	55.0	15.0	-21.0	-6.0	-18.0	8.0	8.0	14.0	53.0	24.0	32.0	19.0	5.0	35.0	8.0	22.0	-15.0	-14.0	72.0	-6.0	66.0	30.0	29.0	16.0	7.0	7.0	-18.0	19.0	-93.0	-7.0	18.0	7.0	47.0	40.0	11.0	17.0	1.0
U43527 [1645_at(508, 555) ]	18.0	-13.0	110.0	64.0	8.0	-32.0	81.0	6.0	-26.0	28.0	2.0	74.0	-39.0	0.0	29.0	14.0	35.0	34.0	-28.0	-8.0	56.0	-41.0	4.0	41.0	-20.0	36.0	-29.0	152.0	45.0	12.0	29.0	141.0	-7.0	85.0	38.0	82.0	36.0	21.0	-13.0	21.0	-56.0	38.0	-5.0	16.0	-74.0	9.0	9.0	21.0	2.0
M27318 [1580_f_at(162, 371) ]	5.0	-23.0	-1.0	8.0	-43.0	13.0	-14.0	7.0	7.0	12.0	-8.0	-7.0	9.0	-9.0	0.0	7.0	-5.0	-6.0	-13.0	5.0	-4.0	-10.0	3.0	3.0	-6.0	5.0	5.0	-18.0	14.0	10.0	1.0	-1.0	2.0	-22.0	-4.0	4.0	-3.0	-7.0	-31.0	-5.0	3.0	3.0	-55.0	9.0	-1.0	-1.0	0.0	8.0	3.0
U09607 [1547_at(494, 335) ]	-471.0	-657.0	-674.0	-825.0	-442.0	-448.0	-200.0	-307.0	-334.0	-476.0	-516.0	-141.0	-213.0	-138.0	-177.0	-89.0	-111.0	-197.0	-210.0	-314.0	-237.0	-268.0	-74.0	-158.0	-132.0	-220.0	-141.0	-186.0	-255.0	-331.0	-336.0	-890.0	-998.0	-567.0	-727.0	-296.0	-692.0	-94.0	-233.0	-166.0	-460.0	-192.0	-533.0	-298.0	-352.0	-154.0	-141.0	-226.0	-49.0
U09607 [1547_at(256, 491) ]	1103.0	1460.0	1688.0	1976.0	1089.0	1226.0	589.0	845.0	987.0	1156.0	899.0	416.0	557.0	442.0	347.0	167.0	358.0	466.0	732.0	902.0	1044.0	827.0	338.0	431.0	602.0	499.0	388.0	498.0	773.0	763.0	1086.0	2078.0	2266.0	1323.0	1369.0	803.0	1521.0	238.0	596.0	1105.0	1228.0	583.0	1137.0	708.0	1013.0	245.0	365.0	481.0	230.0
U19796 [1551_g_at(547, 169) ]	892.0	894.0	847.0	1042.0	578.0	788.0	462.0	579.0	604.0	774.0	518.0	238.0	438.0	308.0	203.0	144.0	254.0	336.0	496.0	625.0	715.0	582.0	206.0	258.0	289.0	233.0	169.0	391.0	495.0	499.0	568.0	1164.0	1203.0	881.0	1268.0	556.0	787.0	135.0	455.0	617.0	581.0	588.0	827.0	469.0	537.0	152.0	281.0	281.0	114.0
U22028 [1553_r_at(613, 237) ]	-23.0	-16.0	17.0	-17.0	-30.0	-21.0	5.0	1.0	3.0	-11.0	-37.0	-11.0	10.0	5.0	8.0	12.0	-19.0	-1.0	11.0	-4.0	38.0	11.0	9.0	2.0	38.0	0.0	-1.0	-11.0	1.0	-41.0	47.0	3.0	-13.0	9.0	-23.0	30.0	-13.0	1.0	-11.0	13.0	2.0	6.0	20.0	-20.0	-41.0	-13.0	-36.0	0.0	-6.0
U22029 [1555_f_at(573, 609) ]	-611.0	-1466.0	-948.0	-962.0	-515.0	-1871.0	-363.0	-471.0	-175.0	-745.0	-260.0	-97.0	-264.0	-50.0	-120.0	-18.0	-636.0	-246.0	-882.0	-1064.0	-664.0	-403.0	-262.0	-27.0	-238.0	-162.0	-392.0	-132.0	-99.0	-554.0	-431.0	-1652.0	-1004.0	-1787.0	-543.0	-271.0	-736.0	-94.0	-597.0	-228.0	-611.0	-1055.0	-823.0	-412.0	-673.0	-130.0	-146.0	-162.0	-178.0
X57025 [1501_at(619, 43) ]	13.0	136.0	-7.0	43.0	7.0	85.0	-13.0	-14.0	-16.0	-9.0	24.0	-4.0	-1.0	2.0	-7.0	-12.0	-7.0	6.0	-45.0	-7.0	-12.0	-22.0	5.0	-3.0	17.0	64.0	-10.0	45.0	3.0	-7.0	3.0	0.0	-17.0	11.0	-5.0	-16.0	-18.0	12.0	-16.0	-102.0	-24.0	0.0	14.0	11.0	4.0	-20.0	-8.0	15.0	-17.0
M33318 [1493_r_at(328, 539) ]	-7.0	-5.0	3.0	15.0	-10.0	-45.0	-1.0	-29.0	-34.0	13.0	-38.0	14.0	9.0	13.0	5.0	0.0	-9.0	3.0	-40.0	-16.0	-15.0	7.0	-2.0	17.0	2.0	6.0	-1.0	14.0	-9.0	-24.0	-40.0	-1.0	-19.0	19.0	29.0	17.0	35.0	4.0	26.0	-1.0	24.0	-2.0	20.0	41.0	-5.0	5.0	2.0	-15.0	6.0
M63838 [1456_s_at(330, 509) ]	272.0	287.0	184.0	829.0	119.0	275.0	78.0	275.0	107.0	258.0	173.0	203.0	97.0	305.0	84.0	34.0	109.0	466.0	94.0	67.0	434.0	108.0	152.0	96.0	163.0	222.0	49.0	203.0	222.0	76.0	107.0	358.0	606.0	516.0	243.0	110.0	299.0	45.0	208.0	144.0	138.0	112.0	257.0	83.0	221.0	105.0	-3.0	144.0	43.0
X75208 [1438_at(363, 299) ]	-346.0	-597.0	-304.0	-590.0	-367.0	-414.0	-175.0	-193.0	-319.0	-617.0	-283.0	-144.0	-240.0	-141.0	-126.0	-45.0	-90.0	-156.0	-231.0	-272.0	-176.0	-97.0	-118.0	-153.0	-129.0	-129.0	-91.0	-187.0	-231.0	-231.0	-414.0	-795.0	-887.0	-484.0	-556.0	-270.0	-554.0	-41.0	-202.0	-273.0	-172.0	-243.0	-296.0	-264.0	-325.0	-86.0	-100.0	-160.0	-101.0
D00763 [1449_at(231, 543) ]	238.0	402.0	402.0	583.0	150.0	595.0	124.0	232.0	328.0	167.0	166.0	101.0	130.0	105.0	93.0	42.0	117.0	197.0	287.0	313.0	406.0	229.0	84.0	167.0	108.0	154.0	114.0	170.0	164.0	104.0	171.0	469.0	553.0	302.0	326.0	129.0	319.0	70.0	125.0	282.0	328.0	211.0	236.0	232.0	209.0	56.0	27.0	107.0	52.0
D00763 [1449_at(503, 283) ]	-29.0	-57.0	-41.0	-14.0	-58.0	34.0	-43.0	9.0	-38.0	-47.0	-32.0	-28.0	-23.0	-2.0	-4.0	-35.0	-12.0	-4.0	-2.0	-13.0	-5.0	-47.0	6.0	-48.0	-31.0	-21.0	-10.0	-50.0	-28.0	5.0	-63.0	-99.0	-58.0	-7.0	-4.0	-41.0	-29.0	-7.0	-14.0	-95.0	-133.0	-20.0	-97.0	-13.0	-47.0	-10.0	-16.0	-4.0	-48.0
M26880 [1367_f_at(394, 613) ]	6177.0	5292.0	7457.0	12011.0	6020.0	7177.0	4063.0	4320.0	7282.0	6447.0	6492.0	3616.0	4916.0	4103.0	1353.0	723.0	3192.0	3039.0	7718.0	5348.0	6918.0	6601.0	3098.0	3662.0	2099.0	1839.0	3791.0	4243.0	6719.0	4418.0	3977.0	7568.0	10757.0	7235.0	5852.0	3479.0	4545.0	2310.0	2423.0	5144.0	6229.0	2529.0	6417.0	4903.0	6256.0	1945.0	1362.0	3419.0	1398.0
U40622 [1360_at(501, 447) ]	10.0	3.0	14.0	0.0	-13.0	-26.0	-5.0	7.0	18.0	-15.0	3.0	-7.0	11.0	13.0	3.0	-5.0	4.0	3.0	-36.0	8.0	-11.0	-9.0	-7.0	-1.0	0.0	6.0	14.0	-6.0	4.0	12.0	7.0	26.0	14.0	1.0	-2.0	5.0	24.0	-1.0	3.0	13.0	13.0	-4.0	26.0	8.0	9.0	-9.0	2.0	0.0	-7.0
U74382 [1329_s_at(330, 287) ]	22.0	23.0	23.0	15.0	25.0	-10.0	8.0	10.0	7.0	9.0	-1.0	2.0	1.0	-5.0	4.0	2.0	22.0	14.0	11.0	7.0	6.0	20.0	-2.0	1.0	21.0	6.0	30.0	22.0	2.0	23.0	12.0	32.0	56.0	17.0	25.0	3.0	11.0	-16.0	0.0	4.0	10.0	5.0	33.0	16.0	22.0	5.0	20.0	-4.0	13.0
X02596 [1333_f_at(361, 531) ]	-283.0	-234.0	-227.0	-292.0	-258.0	-327.0	-159.0	-187.0	-335.0	-296.0	-223.0	-132.0	-151.0	-146.0	-89.0	-41.0	-89.0	-256.0	-310.0	-244.0	-419.0	-253.0	-61.0	-96.0	-147.0	-96.0	-229.0	-185.0	-160.0	-131.0	-258.0	-421.0	-467.0	-328.0	-323.0	-153.0	-243.0	-36.0	-167.0	-236.0	-421.0	-210.0	-230.0	-129.0	-236.0	-53.0	-96.0	-105.0	-60.0
D14533 [1308_g_at(611, 193) ]	-90.0	-67.0	-57.0	-44.0	-44.0	-78.0	-41.0	-32.0	-18.0	-89.0	-34.0	-10.0	-27.0	-26.0	-17.0	-15.0	-5.0	3.0	-42.0	-40.0	-30.0	-58.0	-19.0	-2.0	-25.0	-7.0	-17.0	-41.0	-25.0	-37.0	-49.0	-85.0	-116.0	-39.0	-48.0	-50.0	-142.0	-8.0	-22.0	-39.0	-9.0	-52.0	-27.0	-40.0	-52.0	-10.0	10.0	-24.0	-2.0
M16594 [1260_s_at(562, 549) ]	15.0	23.0	-21.0	8.0	29.0	12.0	17.0	-3.0	2.0	-16.0	14.0	6.0	20.0	5.0	3.0	1.0	-6.0	14.0	20.0	4.0	3.0	17.0	2.0	-8.0	2.0	2.0	0.0	8.0	-9.0	-16.0	-25.0	9.0	-71.0	22.0	24.0	-13.0	3.0	-6.0	7.0	-18.0	-11.0	19.0	0.0	-5.0	-4.0	13.0	7.0	-6.0	-2.0
X84740 [1187_at(550, 535) ]	6.0	-21.0	8.0	33.0	-15.0	38.0	0.0	4.0	-16.0	-1.0	-3.0	-4.0	-2.0	-3.0	-3.0	3.0	4.0	13.0	-127.0	-5.0	1.0	-9.0	-3.0	-6.0	0.0	-6.0	8.0	-1.0	13.0	7.0	-87.0	5.0	32.0	33.0	-11.0	-2.0	4.0	-5.0	-4.0	18.0	-4.0	28.0	-4.0	-3.0	12.0	-1.0	1.0	7.0	-3.0
L25851 [1140_at(184, 459) ]	-57.0	0.0	-12.0	35.0	15.0	17.0	-14.0	-17.0	-30.0	-4.0	-26.0	-21.0	-19.0	-10.0	-13.0	11.0	-12.0	5.0	-3.0	-17.0	-8.0	-8.0	-12.0	-8.0	8.0	2.0	5.0	-7.0	-13.0	-1.0	-19.0	-13.0	1.0	-7.0	-4.0	-17.0	17.0	7.0	-27.0	16.0	-13.0	12.0	-20.0	-29.0	-1.0	-4.0	-10.0	-3.0	-12.0
M87338 [1053_at(314, 637) ]	-87.0	-31.0	-16.0	5.0	-10.0	-19.0	-93.0	10.0	-9.0	-18.0	-8.0	-31.0	-62.0	-62.0	-53.0	-7.0	-19.0	-13.0	-2.0	-49.0	-24.0	2.0	-22.0	-16.0	-26.0	-19.0	-4.0	-55.0	-16.0	-61.0	-15.0	-2.0	-12.0	-48.0	-133.0	-79.0	1.0	-5.0	-19.0	-14.0	-13.0	4.0	-103.0	-16.0	-28.0	-18.0	-24.0	-50.0	-19.0
U19180 [1037_at(327, 381) ]	15.0	-2.0	10.0	32.0	30.0	35.0	-1.0	8.0	-6.0	28.0	10.0	11.0	21.0	6.0	3.0	3.0	3.0	2.0	2.0	16.0	-2.0	18.0	-1.0	0.0	0.0	10.0	0.0	16.0	3.0	4.0	-34.0	6.0	57.0	21.0	8.0	-4.0	16.0	-7.0	9.0	-10.0	6.0	3.0	1.0	8.0	13.0	-8.0	-16.0	10.0	-2.0
U85611 [1020_s_at(421, 407) ]	153.0	192.0	252.0	428.0	104.0	435.0	40.0	59.0	83.0	149.0	183.0	100.0	139.0	157.0	18.0	13.0	48.0	69.0	93.0	87.0	216.0	338.0	69.0	87.0	49.0	59.0	136.0	141.0	306.0	76.0	134.0	310.0	363.0	139.0	188.0	101.0	209.0	26.0	54.0	235.0	153.0	84.0	226.0	123.0	108.0	61.0	18.0	64.0	29.0
Y10032 [973_at(90, 567) ]	-145.0	-57.0	-67.0	-29.0	-90.0	-88.0	-60.0	-67.0	-49.0	-134.0	-93.0	-37.0	-71.0	-91.0	-47.0	-13.0	-36.0	-42.0	-59.0	-98.0	-62.0	-55.0	-42.0	-82.0	-32.0	-32.0	-46.0	-48.0	-86.0	-44.0	-83.0	-81.0	-116.0	-180.0	-118.0	-121.0	-53.0	-16.0	-44.0	-68.0	-78.0	-85.0	-141.0	-66.0	-70.0	-19.0	-50.0	-45.0	-21.0
D55716 [947_at(318, 541) ]	19.0	33.0	71.0	55.0	13.0	106.0	8.0	137.0	20.0	-8.0	38.0	31.0	33.0	60.0	60.0	3.0	18.0	105.0	31.0	93.0	92.0	107.0	18.0	5.0	34.0	4.0	32.0	85.0	30.0	14.0	16.0	40.0	48.0	53.0	-8.0	-24.0	2.0	12.0	19.0	55.0	50.0	155.0	-24.0	28.0	22.0	13.0	42.0	20.0	1.0
L02932 [929_at(616, 103) ]	-451.0	-516.0	-675.0	-767.0	-391.0	-487.0	-417.0	-219.0	-505.0	-475.0	-285.0	-165.0	-358.0	-102.0	-88.0	-135.0	-136.0	-239.0	-520.0	-516.0	-379.0	-399.0	-195.0	-172.0	-248.0	-166.0	-183.0	-197.0	-243.0	-351.0	-408.0	-654.0	-919.0	-689.0	-701.0	-243.0	-504.0	-75.0	-360.0	-512.0	-665.0	-282.0	-470.0	-446.0	-496.0	-127.0	-132.0	-167.0	-49.0
L02932 [929_at(582, 281) ]	-393.0	-536.0	-324.0	-507.0	-213.0	-495.0	-230.0	-186.0	-206.0	-207.0	-275.0	-53.0	2.0	-41.0	-65.0	-44.0	-66.0	-80.0	-198.0	-141.0	-253.0	-228.0	-93.0	-91.0	-132.0	-75.0	-120.0	-167.0	-206.0	-222.0	-299.0	-514.0	-845.0	-338.0	-562.0	-167.0	-372.0	-8.0	-358.0	-321.0	-396.0	-113.0	-500.0	-209.0	-223.0	-70.0	-98.0	-115.0	-40.0
M59911 [884_at(449, 217) ]	196.0	400.0	302.0	775.0	152.0	188.0	168.0	114.0	329.0	594.0	516.0	225.0	411.0	266.0	50.0	42.0	191.0	130.0	321.0	184.0	298.0	437.0	140.0	154.0	64.0	104.0	197.0	188.0	382.0	200.0	233.0	879.0	148.0	283.0	388.0	241.0	335.0	55.0	155.0	374.0	196.0	226.0	355.0	195.0	551.0	41.0	72.0	252.0	62.0
U16811 [846_s_at(633, 23) ]	-14.0	-165.0	67.0	46.0	-9.0	-77.0	-4.0	25.0	-79.0	-46.0	-99.0	-27.0	-113.0	82.0	-22.0	-1.0	-18.0	14.0	-149.0	36.0	235.0	-13.0	-22.0	-21.0	-59.0	-42.0	-33.0	-39.0	17.0	5.0	-108.0	-64.0	-60.0	-44.0	-24.0	-9.0	-64.0	-14.0	-37.0	26.0	108.0	-56.0	17.0	-47.0	-91.0	-27.0	-31.0	-19.0	14.0
U17969 [847_at(387, 293) ]	-15.0	-10.0	9.0	-15.0	-8.0	-6.0	-7.0	-4.0	5.0	-10.0	-1.0	-7.0	-4.0	-1.0	-1.0	13.0	-8.0	-2.0	0.0	10.0	-12.0	5.0	7.0	-10.0	-13.0	-10.0	-19.0	-11.0	-18.0	0.0	14.0	-16.0	-51.0	-10.0	-12.0	4.0	2.0	13.0	-2.0	2.0	-6.0	-11.0	-14.0	-10.0	0.0	1.0	-17.0	12.0	7.0
U45328 [838_s_at(589, 591) ]	2069.0	2910.0	3332.0	3977.0	1409.0	2644.0	815.0	2341.0	1278.0	1586.0	1405.0	831.0	925.0	773.0	592.0	54.0	582.0	798.0	1270.0	1590.0	3052.0	1499.0	569.0	590.0	534.0	494.0	535.0	940.0	1345.0	1560.0	1184.0	2438.0	3827.0	2677.0	2271.0	1022.0	2899.0	688.0	742.0	1297.0	2090.0	989.0	2049.0	872.0	1296.0	289.0	599.0	636.0	255.0
U47742 [840_at(316, 531) ]	15.0	16.0	62.0	70.0	-22.0	24.0	-3.0	19.0	41.0	-12.0	-19.0	5.0	6.0	3.0	3.0	1.0	-5.0	13.0	10.0	-34.0	15.0	15.0	1.0	16.0	-21.0	3.0	8.0	4.0	21.0	-11.0	-11.0	24.0	-10.0	10.0	15.0	-9.0	21.0	8.0	15.0	-5.0	-15.0	-3.0	12.0	7.0	5.0	-5.0	10.0	5.0	-7.0
U47742 [840_at(564, 313) ]	-15.0	-26.0	18.0	3.0	28.0	-6.0	7.0	40.0	18.0	-29.0	12.0	1.0	1.0	1.0	-2.0	-6.0	-9.0	4.0	7.0	-14.0	-21.0	8.0	-3.0	0.0	-13.0	2.0	-7.0	6.0	-9.0	23.0	-14.0	15.0	-4.0	8.0	11.0	-16.0	18.0	2.0	-16.0	16.0	-22.0	-14.0	19.0	-4.0	-1.0	-13.0	-9.0	23.0	15.0
U96113 [784_g_at(491, 553) ]	-36.0	-171.0	160.0	-9.0	-165.0	4.0	-100.0	-108.0	-36.0	-125.0	-10.0	13.0	-44.0	-25.0	-33.0	-18.0	-68.0	-112.0	15.0	-107.0	-53.0	-68.0	-78.0	-40.0	-103.0	-32.0	-50.0	64.0	-16.0	45.0	-69.0	-214.0	-339.0	-112.0	-97.0	-3.0	-33.0	-3.0	-91.0	-41.0	-34.0	-68.0	-131.0	-9.0	-147.0	-54.0	-39.0	-70.0	-53.0
D16827 [778_s_at(377, 311) ]	96.0	70.0	100.0	59.0	94.0	77.0	70.0	43.0	83.0	117.0	56.0	46.0	36.0	30.0	30.0	38.0	20.0	46.0	86.0	83.0	52.0	71.0	32.0	31.0	65.0	21.0	35.0	63.0	41.0	81.0	75.0	131.0	157.0	106.0	128.0	69.0	115.0	11.0	66.0	60.0	106.0	42.0	107.0	46.0	52.0	24.0	31.0	34.0	16.0
D49394 [740_at(257, 525) ]	-19.0	-20.0	-24.0	-7.0	-24.0	-24.0	-4.0	-8.0	-5.0	-39.0	-45.0	-12.0	-11.0	10.0	-38.0	-6.0	-4.0	-19.0	-11.0	-17.0	-26.0	-19.0	-2.0	-3.0	-2.0	-12.0	38.0	75.0	-7.0	-6.0	-45.0	-56.0	-11.0	-55.0	-25.0	-41.0	-69.0	-2.0	-4.0	-19.0	-23.0	30.0	7.0	-14.0	-23.0	-11.0	-8.0	-1.0	-1.0
D87258 [718_at(563, 263) ]	552.0	742.0	468.0	2591.0	704.0	641.0	184.0	359.0	538.0	639.0	617.0	293.0	374.0	380.0	125.0	50.0	197.0	207.0	168.0	277.0	519.0	1594.0	247.0	125.0	755.0	1140.0	175.0	255.0	283.0	372.0	506.0	1091.0	2573.0	417.0	798.0	321.0	574.0	214.0	316.0	263.0	271.0	274.0	377.0	424.0	955.0	64.0	215.0	521.0	33.0
J02947 [692_s_at(614, 125) ]	109.0	45.0	189.0	263.0	51.0	57.0	46.0	40.0	118.0	44.0	22.0	34.0	65.0	7.0	11.0	20.0	27.0	-28.0	72.0	31.0	48.0	35.0	18.0	40.0	55.0	66.0	40.0	61.0	2.0	23.0	33.0	154.0	213.0	142.0	131.0	107.0	136.0	-1.0	64.0	51.0	70.0	-13.0	74.0	34.0	61.0	15.0	-16.0	40.0	-2.0
L12350 [658_at(633, 379) ]	105.0	226.0	69.0	758.0	-9.0	151.0	8.0	329.0	232.0	50.0	193.0	1.0	64.0	40.0	3.0	7.0	47.0	148.0	2.0	94.0	500.0	42.0	2.0	17.0	271.0	538.0	65.0	313.0	106.0	156.0	216.0	139.0	702.0	5.0	94.0	-6.0	47.0	7.0	215.0	186.0	57.0	247.0	57.0	-2.0	440.0	36.0	-21.0	235.0	-11.0
M19650 [612_s_at(560, 17) ]	130.0	288.0	234.0	325.0	142.0	142.0	78.0	184.0	150.0	211.0	84.0	67.0	81.0	122.0	47.0	37.0	63.0	93.0	46.0	81.0	155.0	124.0	58.0	78.0	70.0	55.0	99.0	60.0	96.0	104.0	124.0	411.0	416.0	288.0	218.0	127.0	191.0	59.0	45.0	134.0	188.0	43.0	66.0	98.0	91.0	18.0	40.0	69.0	-21.0
M80335 [568_at(563, 467) ]	38.0	-177.0	-345.0	-206.0	-9.0	-130.0	-62.0	-150.0	82.0	-35.0	90.0	16.0	91.0	-33.0	4.0	-5.0	4.0	-10.0	-37.0	-66.0	13.0	37.0	87.0	16.0	27.0	17.0	-50.0	72.0	-42.0	32.0	-50.0	-224.0	-331.0	-191.0	-192.0	93.0	-8.0	-15.0	2.0	-12.0	-70.0	-56.0	-21.0	77.0	-11.0	3.0	22.0	28.0	9.0
M98776 [558_at(634, 327) ]	15.0	22.0	45.0	-11.0	8.0	4.0	-2.0	-15.0	18.0	20.0	-28.0	16.0	-10.0	-27.0	3.0	8.0	6.0	-38.0	7.0	2.0	-48.0	-2.0	-15.0	5.0	23.0	4.0	21.0	-9.0	-21.0	-1.0	16.0	6.0	31.0	7.0	-10.0	34.0	42.0	1.0	22.0	-2.0	-13.0	3.0	25.0	20.0	0.0	-8.0	-1.0	-5.0	-5.0
U31628 [495_at(421, 423) ]	43.0	50.0	88.0	110.0	43.0	59.0	-2.0	50.0	28.0	76.0	37.0	13.0	20.0	27.0	31.0	4.0	28.0	10.0	-48.0	31.0	58.0	45.0	19.0	27.0	1.0	4.0	0.0	20.0	89.0	14.0	26.0	9.0	66.0	111.0	12.0	11.0	45.0	7.0	-4.0	31.0	47.0	14.0	55.0	-6.0	33.0	1.0	7.0	30.0	9.0
U32680 [497_at(386, 495) ]	427.0	267.0	559.0	703.0	171.0	369.0	203.0	190.0	251.0	219.0	246.0	79.0	185.0	123.0	78.0	27.0	151.0	191.0	181.0	184.0	304.0	242.0	121.0	124.0	131.0	108.0	151.0	140.0	274.0	241.0	274.0	470.0	715.0	344.0	414.0	204.0	459.0	46.0	140.0	326.0	518.0	137.0	400.0	243.0	236.0	77.0	75.0	118.0	44.0
U43923 [508_at(247, 339) ]	82.0	239.0	287.0	330.0	86.0	89.0	50.0	147.0	57.0	153.0	42.0	31.0	31.0	28.0	14.0	4.0	24.0	41.0	68.0	89.0	69.0	103.0	38.0	29.0	37.0	30.0	17.0	69.0	77.0	41.0	93.0	220.0	351.0	170.0	170.0	76.0	209.0	17.0	30.0	53.0	88.0	76.0	82.0	96.0	104.0	14.0	14.0	42.0	14.0
U59302 [484_at(473, 471) ]	150.0	172.0	362.0	637.0	39.0	129.0	64.0	76.0	85.0	67.0	60.0	7.0	150.0	2.0	38.0	42.0	75.0	78.0	96.0	102.0	272.0	1.0	30.0	48.0	94.0	156.0	61.0	159.0	95.0	37.0	105.0	324.0	139.0	373.0	235.0	73.0	286.0	65.0	193.0	676.0	72.0	216.0	175.0	292.0	105.0	83.0	49.0	73.0	18.0
U70063 [461_at(196, 383) ]	22.0	52.0	-8.0	-7.0	6.0	-9.0	19.0	5.0	10.0	4.0	5.0	-1.0	14.0	11.0	3.0	-3.0	0.0	3.0	2.0	4.0	3.0	-12.0	0.0	3.0	1.0	0.0	-13.0	11.0	4.0	-23.0	-11.0	-14.0	17.0	12.0	9.0	1.0	-7.0	-1.0	4.0	-1.0	-3.0	-12.0	-3.0	0.0	10.0	4.0	-8.0	-8.0	1.0
X53587 [406_at(548, 561) ]	153.0	434.0	223.0	326.0	126.0	275.0	175.0	97.0	324.0	341.0	179.0	97.0	198.0	89.0	58.0	17.0	164.0	61.0	337.0	240.0	178.0	213.0	132.0	183.0	116.0	88.0	142.0	84.0	238.0	108.0	161.0	332.0	345.0	358.0	368.0	247.0	320.0	41.0	91.0	225.0	188.0	245.0	281.0	176.0	191.0	44.0	63.0	153.0	133.0
D13814 [346_s_at(426, 391) ]	-1632.0	-2314.0	-2194.0	-1867.0	-1329.0	-1516.0	-909.0	-893.0	-1275.0	-1189.0	-1031.0	-487.0	-901.0	-423.0	-469.0	-230.0	-309.0	-492.0	-1209.0	-1127.0	-1126.0	-947.0	-364.0	-534.0	-687.0	-414.0	-348.0	-561.0	-757.0	-1214.0	-1633.0	-2012.0	-2508.0	-1582.0	-2096.0	-1131.0	-1797.0	-201.0	-1435.0	-1314.0	-1455.0	-876.0	-1345.0	-1152.0	-1346.0	-322.0	-400.0	-514.0	-267.0
D28118 [350_at(376, 513) ]	35.0	20.0	36.0	52.0	21.0	40.0	17.0	44.0	-18.0	17.0	6.0	9.0	-5.0	4.0	6.0	0.0	26.0	9.0	11.0	19.0	13.0	31.0	-2.0	1.0	8.0	4.0	12.0	-5.0	7.0	15.0	27.0	119.0	95.0	27.0	57.0	7.0	53.0	3.0	10.0	-7.0	20.0	25.0	46.0	34.0	30.0	10.0	-7.0	4.0	8.0
D30036 [352_at(291, 507) ]	-88.0	-109.0	-72.0	-90.0	-85.0	-45.0	-14.0	52.0	-16.0	-82.0	-33.0	-1.0	-20.0	-20.0	-13.0	1.0	-31.0	-36.0	-37.0	-32.0	-56.0	-51.0	13.0	-8.0	-28.0	-34.0	-15.0	-42.0	-43.0	-28.0	-78.0	-132.0	-223.0	-94.0	-6.0	0.0	-87.0	-19.0	-55.0	-92.0	-109.0	-62.0	-4.0	-31.0	-31.0	6.0	-11.0	-6.0	-13.0
K02054 [273_g_at(400, 329) ]	11.0	-22.0	1.0	27.0	30.0	-2.0	19.0	-15.0	10.0	-2.0	-9.0	2.0	26.0	9.0	-3.0	6.0	8.0	-1.0	-1.0	134.0	2.0	-12.0	6.0	2.0	4.0	2.0	-4.0	7.0	-5.0	-10.0	22.0	11.0	34.0	-7.0	8.0	5.0	10.0	-3.0	-2.0	-10.0	-7.0	-2.0	-6.0	9.0	6.0	-8.0	-41.0	-2.0	-3.0
L33930 [266_s_at(487, 459) ]	45.0	88.0	416.0	401.0	88.0	32.0	0.0	50.0	34.0	20.0	17.0	46.0	35.0	5.0	24.0	26.0	22.0	0.0	28.0	140.0	119.0	15.0	21.0	20.0	31.0	42.0	26.0	86.0	20.0	28.0	58.0	258.0	222.0	119.0	92.0	36.0	348.0	-6.0	22.0	106.0	319.0	76.0	59.0	34.0	40.0	51.0	37.0	-3.0	3.0
M14648 [257_at(249, 229) ]	-4.0	8.0	-15.0	-5.0	11.0	-25.0	14.0	-5.0	17.0	11.0	10.0	-2.0	-1.0	1.0	3.0	-1.0	1.0	-3.0	11.0	19.0	18.0	11.0	-9.0	7.0	-5.0	-8.0	-1.0	13.0	-6.0	8.0	-12.0	15.0	16.0	1.0	-2.0	-4.0	16.0	2.0	-5.0	6.0	-1.0	-3.0	-4.0	7.0	-2.0	-11.0	-4.0	-19.0	-31.0
M63138 [239_at(613, 173) ]	7778.0	6351.0	7768.0	15792.0	4608.0	7372.0	3173.0	4108.0	7736.0	7827.0	5466.0	2500.0	4285.0	2628.0	1925.0	1674.0	2753.0	2977.0	7005.0	4208.0	6552.0	4367.0	2574.0	3562.0	4216.0	2364.0	3289.0	4511.0	5407.0	3532.0	4424.0	10645.0	15372.0	6172.0	8035.0	4159.0	8406.0	1303.0	7006.0	4882.0	4614.0	4513.0	5754.0	5113.0	5782.0	2329.0	717.0	2914.0	1411.0
M65217 [202_at(634, 353) ]	216.0	375.0	434.0	764.0	119.0	306.0	116.0	557.0	238.0	118.0	84.0	36.0	94.0	65.0	60.0	37.0	82.0	209.0	230.0	215.0	368.0	317.0	80.0	71.0	120.0	179.0	86.0	185.0	125.0	84.0	176.0	337.0	648.0	332.0	350.0	137.0	505.0	61.0	142.0	159.0	214.0	246.0	225.0	235.0	209.0	93.0	75.0	86.0	46.0
U33053 [175_s_at(462, 505) ]	4.0	151.0	54.0	387.0	54.0	90.0	31.0	107.0	59.0	84.0	69.0	-3.0	-21.0	19.0	6.0	1.0	54.0	96.0	41.0	-15.0	61.0	109.0	50.0	48.0	72.0	32.0	116.0	51.0	113.0	55.0	27.0	282.0	330.0	47.0	53.0	31.0	162.0	25.0	17.0	40.0	20.0	22.0	-13.0	47.0	70.0	21.0	41.0	61.0	4.0
U82130 [147_at(534, 529) ]	14.0	-10.0	18.0	21.0	-8.0	-6.0	-14.0	17.0	-6.0	-4.0	7.0	22.0	-12.0	11.0	7.0	-3.0	3.0	15.0	-8.0	25.0	31.0	-6.0	13.0	20.0	23.0	14.0	20.0	17.0	-1.0	1.0	-6.0	-3.0	67.0	16.0	36.0	0.0	22.0	-13.0	-12.0	-7.0	37.0	15.0	0.0	25.0	5.0	3.0	15.0	20.0	7.0
[truncated: 141 more columns]
