# Supplementary material for: AffyMAPSDetector: a software tool to characterize Affymetrix GeneChip™ expression arrays with respect to SNPs
Source: BMC Bioinformatics. 2007 Jul 30;8:276. doi: 10.1186/1471-2105-8-276 (PMC1959249; doi:10.1186/1471-2105-8-276)
Supplement: Additional file 14 — Intensity distribution profiles' confirmation. The set of files in this archive contain data analysis experiment results on lung adenocarcinoma dataset to confirm repeatability of intensity distribution patterns differences between probes with SNPs and probes without SNPs. [file 1471-2105-8-276-S14.zip › 325_samples_snps_not_at_13_pmmm_matrix.2.xls]

UID	AD262T1_A339_6(CL2001031608AA)	ADA3T1_A385_7(CL2001031611AA)	ADA7T1_A388_7(CL2001031612AA)	AD260T1_A180_4(CL2001031613AA)	AD221T1_A148_4(CL2001031615AA)	AD253T1_A168_4(CL2001031616AA)	AD226T2_A151_4(CL2001031618AA)	AD131T1_A15_1(CL2001031622AA)	AD327T1_A276_10(CL2001031625AA)	AD258T2_A258_10(CL2001031627AA)	AD313T1_A268_10(CL2001031628AA)	AD341T1_A132_3(CL2001031629AA)	AD158T1_A247_10(CL2001031630AA)	AD383T1_A118_3(CL2001031631AA)	AD352T1_A128_3(CL2001031632AA)	AD340T1_A122_3(CL2001031634AA)	AD269T1_A94_3(CL2001031635AA)	AD287T1_A101_3(CL2001031636AA)	AD178T3_A254_10(CL2001032002AA)	AD301T1_A265_10(CL2001032005AA)	AD335T2_A281_10(CL2001032008AA)	AD268T2 _A262_10(CL2001032009AA)	AD346T1_A124_3(CL2001032011AA)	AD267T1_A91_3(CL2001032012AA)	AD266T1_A90_3(CL2001032013AA)	AD370T1_A112_3(CL2001032015AA)	AD276T1_A96_3(CL2001032016AA)	AD114T2_A10_1(CL2001032019AA)	AD118T1_A13_1(CL2001032020AA)	AD203T1_A140_4(CL2001032025AA)	AD207T1_A142_4(CL2001032026AA)	AD247T1_A164_4(CL2001032027AA)	AD260T1_A172_4(CL2001032028AA)	AD252T1_A167_4(CL2001032030AA)	AD250T1_A166_4(CL2001032031AA)	AD232T1_A154_4(CL2001032032AA)	AD356T1_A175_4(CL2001032034AA)	AD360T2_A406_7(CL2001032036AA)	AD311T2_A267_10(CL2001032103AA)	AD379T2_A287_10(CL2001032104AA)	AD384T2 _A288_10(CL2001032105AA)	AD115T2_A245_10(CL2001032107AA)	AD243T2_A257_10(CL2001032108AA)	AD317T1_A271_10(CL2001032109AA)	AD323T1_A273_10(CL2001032110AA)	AD350T1_A126_3(CL2001032111AA)	AD351T1_A127_3(CL2001032113AA)	AD294T1_A104_3(CL2001032114AA)	AD338T1_A121_3(CL2001032115AA)
M33197 [AFFX-HUMGAPDH/M33197_3_at(158, 335) ]	592.0	590.0	661.0	1051.0	906.0	1380.0	204.0	575.0	994.0	2332.0	1082.0	790.0	404.0	900.0	899.0	442.0	433.0	1029.0	752.0	971.0	1028.0	1096.0	369.0	525.0	403.0	565.0	489.0	609.0	655.0	560.0	1514.0	1206.0	1048.0	987.0	825.0	243.0	342.0	331.0	455.0	1019.0	1127.0	849.0	556.0	855.0	890.0	160.0	316.0	511.0	172.0
M16653 [31478_at(107, 409) ]	85.0	61.0	71.0	110.0	42.0	70.0	5.0	54.0	44.0	98.0	34.0	21.0	23.0	31.0	34.0	24.0	37.0	27.0	32.0	35.0	43.0	41.0	17.0	22.0	26.0	12.0	14.0	33.0	37.0	-6.0	74.0	104.0	125.0	65.0	78.0	43.0	110.0	12.0	13.0	39.0	73.0	37.0	54.0	10.0	43.0	12.0	6.0	47.0	23.0
D63789 [31496_g_at(408, 151) ]	28.0	-12.0	0.0	1.0	2.0	-24.0	5.0	31.0	7.0	21.0	-4.0	2.0	-2.0	-1.0	-1.0	-1.0	14.0	30.0	-16.0	45.0	9.0	26.0	12.0	5.0	8.0	12.0	-10.0	7.0	-21.0	0.0	2.0	66.0	8.0	10.0	11.0	7.0	-2.0	3.0	-11.0	19.0	1.0	45.0	0.0	-7.0	-16.0	-6.0	17.0	27.0	6.0
X99141 [31529_at(310, 135) ]	14.0	-5.0	-7.0	-9.0	-42.0	16.0	19.0	-2.0	38.0	16.0	-39.0	4.0	-6.0	26.0	-19.0	7.0	12.0	13.0	-5.0	31.0	25.0	6.0	20.0	0.0	8.0	26.0	23.0	14.0	-34.0	26.0	38.0	12.0	10.0	36.0	15.0	-13.0	14.0	0.0	-2.0	51.0	6.0	11.0	5.0	-2.0	18.0	-8.0	17.0	12.0	-6.0
M17885 [31538_at(433, 77) ]	551.0	1073.0	2837.0	1992.0	489.0	1100.0	252.0	560.0	740.0	538.0	372.0	197.0	408.0	215.0	172.0	171.0	213.0	254.0	228.0	632.0	1013.0	1224.0	210.0	310.0	192.0	205.0	358.0	579.0	628.0	181.0	187.0	1396.0	1773.0	1398.0	1531.0	556.0	1125.0	262.0	153.0	320.0	957.0	494.0	425.0	679.0	437.0	100.0	206.0	171.0	66.0
U03397 [31540_at(61, 61) ]	-2.0	8.0	-4.0	11.0	-9.0	27.0	-1.0	-2.0	7.0	-4.0	25.0	5.0	-3.0	-4.0	-7.0	8.0	-12.0	3.0	-8.0	-9.0	-7.0	9.0	-14.0	4.0	-5.0	-4.0	5.0	14.0	16.0	7.0	0.0	6.0	9.0	10.0	-1.0	-8.0	-6.0	-1.0	-15.0	2.0	-8.0	2.0	8.0	-7.0	4.0	-1.0	6.0	-5.0	-5.0
J03019 [31550_at(325, 211) ]	257.0	517.0	602.0	555.0	266.0	323.0	300.0	210.0	309.0	431.0	210.0	89.0	175.0	154.0	142.0	78.0	69.0	171.0	310.0	362.0	238.0	301.0	133.0	152.0	187.0	169.0	151.0	154.0	253.0	193.0	378.0	714.0	617.0	399.0	488.0	308.0	595.0	58.0	133.0	152.0	358.0	218.0	431.0	238.0	399.0	111.0	105.0	134.0	99.0
M64716 [31573_at(176, 37) ]	4619.0	3126.0	5681.0	8408.0	5167.0	5601.0	2617.0	4543.0	5329.0	5399.0	4326.0	1494.0	1812.0	1824.0	1378.0	1213.0	2446.0	2350.0	3448.0	3793.0	3921.0	5364.0	2115.0	2814.0	2082.0	2268.0	2587.0	3605.0	3625.0	2881.0	3142.0	5788.0	8222.0	5410.0	5116.0	3838.0	5051.0	2056.0	1102.0	3057.0	4802.0	2167.0	4647.0	4245.0	3890.0	1343.0	1601.0	2677.0	1919.0
X67247 [31583_at(280, 81) ]	2343.0	2526.0	3961.0	5459.0	2067.0	2544.0	1440.0	1975.0	2845.0	2068.0	1651.0	1016.0	1409.0	987.0	1178.0	892.0	1148.0	1448.0	1173.0	2156.0	2592.0	2179.0	1019.0	1211.0	1374.0	1703.0	1487.0	1687.0	1680.0	1084.0	1860.0	3852.0	5337.0	3318.0	3216.0	1653.0	2825.0	826.0	1517.0	1904.0	2387.0	1614.0	2508.0	2322.0	2258.0	749.0	1007.0	1211.0	567.0
L05095 [31708_at(574, 493) ]	1964.0	1989.0	3834.0	3354.0	2160.0	2481.0	1345.0	1914.0	1744.0	1765.0	2671.0	1026.0	1797.0	1000.0	1484.0	232.0	715.0	1310.0	1200.0	2242.0	1716.0	4133.0	793.0	1595.0	713.0	692.0	957.0	3902.0	2309.0	1904.0	1428.0	2796.0	2986.0	1546.0	2176.0	1285.0	2649.0	963.0	632.0	1526.0	3205.0	1182.0	2118.0	1765.0	1804.0	633.0	940.0	765.0	273.0
AF068754 [31906_at(307, 129) ]	-10.0	28.0	51.0	41.0	3.0	12.0	6.0	26.0	5.0	28.0	7.0	0.0	-7.0	10.0	18.0	-9.0	3.0	15.0	31.0	32.0	4.0	7.0	10.0	-1.0	13.0	0.0	-6.0	24.0	8.0	14.0	6.0	33.0	41.0	14.0	10.0	-8.0	14.0	-5.0	12.0	5.0	-3.0	27.0	-48.0	17.0	22.0	9.0	19.0	8.0	-11.0
L06499 [31962_at(453, 615) ]	1494.0	1291.0	2235.0	4211.0	2290.0	1432.0	691.0	2603.0	1585.0	2363.0	1305.0	1030.0	810.0	318.0	1223.0	124.0	883.0	1083.0	875.0	1426.0	1372.0	2728.0	863.0	2016.0	739.0	850.0	1211.0	3174.0	1222.0	639.0	1249.0	2243.0	3762.0	2718.0	2072.0	995.0	1671.0	386.0	734.0	1121.0	2571.0	1484.0	1792.0	1269.0	1640.0	431.0	737.0	509.0	230.0
L06499 [31962_at(528, 405) ]	5711.0	6305.0	7573.0	10111.0	6686.0	6737.0	4019.0	5196.0	6670.0	6627.0	6284.0	3286.0	4231.0	2039.0	3690.0	1601.0	2837.0	4346.0	4849.0	4165.0	6223.0	6583.0	2884.0	3856.0	3493.0	4506.0	4159.0	5095.0	4564.0	4597.0	5951.0	8538.0	11319.0	5918.0	8045.0	3753.0	6559.0	3144.0	4086.0	7729.0	6469.0	3135.0	4892.0	6358.0	5339.0	1882.0	2893.0	2712.0	1859.0
AB017494 [32387_at(598, 185) ]	197.0	174.0	138.0	256.0	121.0	197.0	120.0	88.0	87.0	132.0	55.0	48.0	100.0	50.0	39.0	22.0	50.0	45.0	105.0	121.0	156.0	66.0	59.0	42.0	44.0	46.0	49.0	34.0	103.0	76.0	60.0	152.0	164.0	187.0	128.0	110.0	155.0	11.0	68.0	35.0	116.0	48.0	-594.0	52.0	114.0	28.0	32.0	79.0	2.0
Y10931 [32402_s_at(60, 205) ]	-4.0	23.0	31.0	20.0	23.0	15.0	-36.0	31.0	60.0	53.0	18.0	9.0	-4.0	-2.0	-16.0	22.0	12.0	17.0	23.0	5.0	43.0	23.0	23.0	10.0	43.0	33.0	23.0	-58.0	-35.0	-25.0	14.0	64.0	112.0	21.0	-12.0	-75.0	37.0	24.0	50.0	-3.0	-37.0	-11.0	-214.0	34.0	11.0	12.0	12.0	33.0	-2.0
U14968 [32436_at(13, 53) ]	4130.0	2825.0	5027.0	7820.0	3701.0	2972.0	2240.0	3089.0	4090.0	3994.0	2385.0	2258.0	2456.0	2744.0	2265.0	1579.0	1717.0	2013.0	1780.0	3580.0	4221.0	3244.0	1488.0	2570.0	2989.0	3002.0	3192.0	3980.0	3447.0	1844.0	2531.0	4972.0	7534.0	6456.0	4326.0	2956.0	2964.0	1602.0	1433.0	3177.0	4605.0	2585.0	4222.0	4074.0	2719.0	963.0	1649.0	2161.0	908.0
X53777 [32440_at(415, 213) ]	1591.0	2086.0	2125.0	3625.0	1331.0	1864.0	909.0	2932.0	1805.0	2056.0	1272.0	997.0	1798.0	1007.0	1783.0	777.0	1178.0	1347.0	1303.0	1351.0	1633.0	1691.0	1207.0	1764.0	1293.0	1627.0	1631.0	2004.0	1678.0	934.0	1640.0	2652.0	2236.0	2751.0	2460.0	1649.0	1953.0	789.0	1553.0	1795.0	1946.0	1995.0	1999.0	2266.0	2117.0	786.0	1750.0	967.0	459.0
Z12962 [32466_at(325, 271) ]	6714.0	7800.0	9695.0	11967.0	8122.0	9336.0	4298.0	5832.0	6446.0	9185.0	6544.0	4263.0	4066.0	3365.0	3360.0	2035.0	3651.0	4124.0	4466.0	6264.0	6206.0	8866.0	3838.0	4585.0	3782.0	4734.0	4684.0	6666.0	5784.0	5031.0	4016.0	10623.0	11070.0	8214.0	7465.0	5566.0	8133.0	2930.0	3315.0	4978.0	8081.0	4185.0	7111.0	7753.0	5878.0	1915.0	3525.0	2718.0	1506.0
U88963 [32489_at(194, 101) ]	-2.0	31.0	-11.0	-1.0	-4.0	0.0	-1.0	4.0	-14.0	-7.0	-4.0	-1.0	-3.0	-1.0	6.0	-2.0	-22.0	-3.0	14.0	3.0	18.0	-6.0	-3.0	-5.0	0.0	-10.0	-16.0	-4.0	-17.0	-4.0	2.0	7.0	-36.0	1.0	1.0	-4.0	-15.0	2.0	1.0	3.0	-14.0	-8.0	-3.0	-4.0	-15.0	-6.0	-14.0	6.0	-6.0
U27330 [33099_at(127, 231) ]	-13.0	-3.0	4.0	-14.0	6.0	32.0	-9.0	15.0	10.0	-17.0	3.0	-1.0	10.0	-1.0	0.0	-7.0	-6.0	2.0	25.0	2.0	-4.0	10.0	-1.0	-14.0	-11.0	8.0	-14.0	-14.0	-4.0	-7.0	-9.0	-7.0	-12.0	0.0	12.0	-3.0	-5.0	1.0	-8.0	21.0	4.0	8.0	-106.0	5.0	1.0	-6.0	13.0	1.0	1.0
U82169 [33578_at(493, 39) ]	-418.0	-817.0	-461.0	-555.0	-380.0	-600.0	-300.0	-268.0	-298.0	-386.0	-289.0	-137.0	-250.0	-160.0	-111.0	-52.0	-180.0	-178.0	-498.0	-495.0	-367.0	-291.0	-146.0	-154.0	-196.0	-123.0	-135.0	-151.0	-272.0	-283.0	-296.0	-639.0	-664.0	-659.0	-649.0	-244.0	-603.0	-68.0	-350.0	-325.0	-433.0	-513.0	-495.0	-256.0	-520.0	-108.0	-164.0	-198.0	-121.0
D23661 [33656_at(37, 349) ]	2548.0	2769.0	2829.0	3838.0	3458.0	2280.0	1862.0	2884.0	2223.0	3322.0	1702.0	1752.0	1840.0	1805.0	2103.0	903.0	1156.0	1826.0	1807.0	2058.0	2227.0	2506.0	1658.0	1887.0	1782.0	1400.0	1332.0	2440.0	2448.0	1535.0	2711.0	4189.0	4611.0	2727.0	2862.0	1930.0	2055.0	868.0	2289.0	2558.0	2590.0	1748.0	3551.0	1551.0	2321.0	1133.0	1365.0	1478.0	910.0
U14966 [33660_at(138, 331) ]	2330.0	2176.0	3733.0	5547.0	2584.0	2066.0	1346.0	2035.0	1705.0	1991.0	1493.0	838.0	1291.0	523.0	1091.0	748.0	1110.0	1258.0	1041.0	2131.0	1978.0	1517.0	1063.0	1406.0	1030.0	1885.0	1502.0	1634.0	1324.0	855.0	2227.0	3452.0	5246.0	2583.0	2804.0	1766.0	2534.0	693.0	1290.0	2556.0	2496.0	1674.0	2036.0	2968.0	2124.0	498.0	831.0	994.0	416.0
X15940 [33676_at(79, 421) ]	1128.0	1033.0	2122.0	3324.0	1267.0	839.0	560.0	1111.0	1057.0	1595.0	946.0	482.0	662.0	513.0	414.0	263.0	426.0	492.0	401.0	1060.0	1115.0	1414.0	494.0	987.0	439.0	662.0	487.0	1274.0	1071.0	338.0	482.0	2168.0	3132.0	2097.0	1745.0	968.0	1281.0	352.0	316.0	645.0	1718.0	484.0	1402.0	1385.0	1025.0	237.0	393.0	347.0	223.0
AL080179 [33691_at(85, 497) ]	-86.0	-131.0	-26.0	-67.0	-80.0	-32.0	-34.0	-30.0	41.0	-66.0	-51.0	-13.0	-3.0	-15.0	9.0	13.0	9.0	-60.0	-32.0	-4.0	-49.0	-47.0	10.0	-5.0	-16.0	-13.0	-21.0	-21.0	9.0	-69.0	-41.0	-32.0	-212.0	-87.0	-51.0	-29.0	-81.0	-8.0	54.0	-78.0	-27.0	-6.0	38.0	-26.0	-26.0	12.0	-19.0	-19.0	26.0
U18991 [34113_at(234, 243) ]	-15.0	13.0	-16.0	1.0	-5.0	-25.0	8.0	-14.0	10.0	-1.0	0.0	9.0	-1.0	-2.0	9.0	-7.0	-18.0	1.0	-12.0	6.0	9.0	-2.0	4.0	-2.0	-8.0	-11.0	14.0	-8.0	1.0	-8.0	-5.0	-24.0	-11.0	26.0	7.0	3.0	2.0	12.0	-3.0	-5.0	4.0	-5.0	-12.0	6.0	-7.0	-16.0	-28.0	6.0	-6.0
AJ131581 [34174_s_at(65, 269) ]	-268.0	-164.0	-65.0	-329.0	-279.0	-365.0	-160.0	-126.0	-139.0	-215.0	-202.0	-4.0	-113.0	-106.0	-37.0	-22.0	-108.0	-133.0	-126.0	-200.0	-125.0	-146.0	-94.0	-57.0	-64.0	-48.0	-72.0	-76.0	-126.0	-99.0	-220.0	-515.0	-645.0	-410.0	-390.0	-196.0	-236.0	-39.0	-86.0	-143.0	-284.0	-143.0	-222.0	-100.0	-130.0	-22.0	-57.0	-98.0	-34.0
M13932 [34592_at(577, 517) ]	5710.0	4392.0	7565.0	10045.0	6709.0	7372.0	3902.0	6878.0	4674.0	6940.0	4626.0	3312.0	4013.0	2396.0	2922.0	533.0	3319.0	3107.0	4483.0	4671.0	7676.0	8481.0	3475.0	4945.0	2757.0	3491.0	3851.0	6958.0	6874.0	2522.0	3384.0	7335.0	8925.0	5775.0	6522.0	4867.0	5530.0	2647.0	2487.0	5985.0	9029.0	3781.0	6519.0	6937.0	5176.0	1800.0	2152.0	1989.0	980.0
M13932 [34592_at(561, 35) ]	1291.0	1944.0	2687.0	4482.0	1454.0	2726.0	958.0	1986.0	1168.0	1163.0	875.0	703.0	523.0	452.0	673.0	348.0	943.0	872.0	872.0	755.0	1689.0	2429.0	835.0	1114.0	634.0	909.0	1211.0	1870.0	1853.0	504.0	570.0	2463.0	3677.0	2069.0	2476.0	1037.0	1706.0	621.0	442.0	1022.0	2570.0	648.0	1725.0	2071.0	1333.0	385.0	727.0	440.0	222.0
U79302 [34629_at(23, 49) ]	-3.0	3.0	13.0	22.0	16.0	36.0	6.0	-5.0	-8.0	16.0	-6.0	-5.0	-15.0	-2.0	6.0	0.0	7.0	7.0	0.0	-15.0	19.0	-15.0	9.0	3.0	13.0	2.0	-1.0	7.0	18.0	-10.0	12.0	-6.0	15.0	9.0	31.0	11.0	-4.0	-6.0	8.0	-17.0	17.0	5.0	2.0	-7.0	-11.0	10.0	-5.0	12.0	6.0
U28964 [34642_at(623, 559) ]	1783.0	2218.0	2668.0	2304.0	1733.0	2099.0	966.0	1283.0	1249.0	1307.0	2101.0	1158.0	1008.0	1067.0	484.0	87.0	409.0	589.0	751.0	2288.0	2245.0	2438.0	535.0	457.0	466.0	336.0	398.0	984.0	1947.0	1701.0	1148.0	1920.0	2295.0	1888.0	1781.0	1101.0	2169.0	468.0	936.0	1156.0	2696.0	586.0	1616.0	736.0	1134.0	411.0	432.0	578.0	147.0
U94333 [35036_at(416, 21) ]	14.0	32.0	9.0	43.0	25.0	17.0	29.0	-5.0	22.0	22.0	3.0	-4.0	-19.0	-4.0	-6.0	7.0	-1.0	7.0	9.0	28.0	-4.0	15.0	19.0	-3.0	12.0	-6.0	4.0	20.0	14.0	34.0	15.0	25.0	57.0	37.0	19.0	22.0	32.0	-1.0	6.0	1.0	18.0	1.0	4.0	24.0	17.0	12.0	-17.0	16.0	3.0
AF030514 [35061_at(225, 31) ]	1.0	-10.0	91.0	-22.0	-30.0	-1.0	-18.0	52.0	-12.0	-9.0	-20.0	7.0	-33.0	-11.0	11.0	33.0	-12.0	26.0	-17.0	-33.0	4.0	-7.0	76.0	12.0	-25.0	-19.0	-9.0	-2.0	3.0	-16.0	-6.0	4.0	-4.0	65.0	-27.0	-30.0	-26.0	-3.0	0.0	-25.0	21.0	0.0	-10.0	-15.0	12.0	2.0	-17.0	124.0	0.0
AF025527 [35095_r_at(581, 347) ]	-432.0	-901.0	-908.0	-756.0	-436.0	-698.0	-279.0	-369.0	-610.0	-472.0	-572.0	-161.0	-308.0	-191.0	-159.0	-77.0	-154.0	-244.0	-261.0	-472.0	-552.0	-408.0	-131.0	-154.0	-279.0	-148.0	-164.0	-307.0	-393.0	-373.0	-467.0	-748.0	-867.0	-759.0	-837.0	-322.0	-631.0	-63.0	-337.0	-793.0	-554.0	-414.0	-513.0	-432.0	-528.0	-165.0	-148.0	-207.0	-157.0
AF084645 [35114_at(505, 465) ]	20.0	-5.0	55.0	25.0	29.0	30.0	14.0	-6.0	20.0	29.0	-10.0	18.0	-11.0	1.0	11.0	10.0	12.0	5.0	64.0	46.0	25.0	11.0	6.0	9.0	28.0	9.0	11.0	21.0	21.0	34.0	28.0	80.0	30.0	9.0	25.0	2.0	16.0	7.0	2.0	29.0	51.0	5.0	3.0	0.0	16.0	20.0	18.0	0.0	13.0
X56932 [35119_at(354, 223) ]	2741.0	3140.0	3957.0	5168.0	2997.0	3065.0	1631.0	2559.0	3451.0	2870.0	2029.0	1911.0	1903.0	1992.0	2274.0	1268.0	1841.0	1680.0	1231.0	3045.0	3082.0	3029.0	1647.0	2293.0	2205.0	2896.0	1648.0	2017.0	2107.0	1583.0	1525.0	5217.0	5332.0	4071.0	4216.0	2079.0	3061.0	576.0	1690.0	1985.0	4203.0	2630.0	2929.0	3758.0	2898.0	1167.0	1470.0	1754.0	797.0
AB014524 [35579_at(181, 57) ]	-60.0	182.0	66.0	287.0	-29.0	-47.0	2.0	59.0	2.0	-20.0	40.0	-2.0	7.0	3.0	-11.0	2.0	6.0	-21.0	87.0	-19.0	115.0	43.0	2.0	21.0	22.0	11.0	-18.0	18.0	29.0	152.0	50.0	236.0	380.0	2.0	119.0	136.0	110.0	-21.0	-43.0	-39.0	-17.0	59.0	80.0	75.0	-26.0	6.0	-15.0	-10.0	20.0
X57959 [36333_at(391, 117) ]	2500.0	1961.0	2985.0	3187.0	1951.0	1714.0	1184.0	1607.0	1926.0	2186.0	2847.0	1726.0	2349.0	974.0	1047.0	1282.0	1255.0	1578.0	1445.0	2209.0	2659.0	3730.0	985.0	1529.0	1113.0	1831.0	1280.0	3104.0	2255.0	1336.0	2483.0	3186.0	3200.0	2450.0	2376.0	1743.0	1824.0	873.0	1363.0	2316.0	3671.0	1754.0	2309.0	2714.0	2255.0	580.0	858.0	1017.0	338.0
U79526 [36390_at(510, 25) ]	210.0	571.0	403.0	534.0	289.0	378.0	205.0	281.0	229.0	331.0	236.0	84.0	140.0	147.0	124.0	74.0	129.0	157.0	132.0	221.0	143.0	213.0	80.0	130.0	218.0	104.0	129.0	109.0	241.0	153.0	242.0	466.0	687.0	382.0	329.0	218.0	486.0	85.0	123.0	152.0	261.0	202.0	243.0	147.0	276.0	78.0	114.0	173.0	100.0
D13897 [36450_at(578, 301) ]	-1680.0	-1957.0	-1706.0	-1893.0	-1111.0	-1652.0	-1276.0	-781.0	-1547.0	-1686.0	-922.0	-527.0	-715.0	-455.0	-345.0	-346.0	-573.0	-592.0	-1309.0	-1267.0	-781.0	-1389.0	-679.0	-654.0	-520.0	-452.0	-415.0	-611.0	-938.0	-1035.0	-1363.0	-2036.0	-2110.0	-1608.0	-3304.0	-1587.0	-1879.0	-235.0	-984.0	-1132.0	-1396.0	-1038.0	-1967.0	-1069.0	-1687.0	-475.0	-446.0	-470.0	-247.0
X95289 [32295_at(54, 139) ]	-98.0	-117.0	-103.0	-12.0	-89.0	-109.0	-131.0	-31.0	-97.0	-74.0	-60.0	-15.0	-62.0	-25.0	-22.0	-36.0	-1.0	3.0	-60.0	-151.0	-69.0	-28.0	-2.0	-2.0	-52.0	-28.0	0.0	-70.0	-25.0	-113.0	-57.0	-55.0	-59.0	-158.0	-130.0	-68.0	-228.0	-11.0	-87.0	-134.0	-252.0	-99.0	-189.0	-15.0	-101.0	-8.0	-24.0	-23.0	7.0
X95289 [32295_at(68, 247) ]	-194.0	-316.0	-223.0	-444.0	-202.0	-278.0	-161.0	-111.0	-183.0	-117.0	-145.0	-2.0	-82.0	-74.0	-39.0	-48.0	-101.0	-65.0	-158.0	-137.0	-111.0	-81.0	-88.0	-49.0	-92.0	-159.0	-54.0	-103.0	-153.0	-182.0	-143.0	-326.0	-531.0	-374.0	-284.0	-145.0	-137.0	-43.0	-156.0	-128.0	-159.0	-181.0	-107.0	-90.0	-148.0	-43.0	-117.0	-104.0	-62.0
X95289 [32295_at(73, 151) ]	62.0	47.0	59.0	80.0	69.0	72.0	59.0	34.0	93.0	59.0	62.0	22.0	32.0	28.0	20.0	23.0	31.0	37.0	70.0	57.0	63.0	28.0	21.0	31.0	35.0	32.0	30.0	45.0	37.0	50.0	38.0	116.0	131.0	107.0	92.0	58.0	58.0	19.0	49.0	65.0	84.0	35.0	73.0	75.0	44.0	13.0	39.0	25.0	6.0
V00503 [32307_s_at(322, 51) ]	315.0	382.0	90.0	1390.0	918.0	542.0	114.0	366.0	587.0	348.0	611.0	447.0	141.0	353.0	190.0	124.0	218.0	391.0	58.0	169.0	357.0	248.0	507.0	84.0	2092.0	2535.0	254.0	354.0	463.0	203.0	243.0	585.0	1867.0	255.0	292.0	88.0	123.0	480.0	376.0	191.0	140.0	575.0	164.0	140.0	1049.0	51.0	75.0	982.0	-7.0
M75165 [32313_at(393, 195) ]	-773.0	-841.0	-856.0	-702.0	-479.0	-621.0	-538.0	-433.0	-627.0	-780.0	-563.0	-280.0	-292.0	-483.0	-262.0	-99.0	-318.0	-212.0	-382.0	-769.0	85.0	-742.0	-371.0	-357.0	-268.0	92.0	-240.0	-152.0	-616.0	-641.0	-510.0	-1452.0	-1088.0	-1086.0	-1092.0	-774.0	-629.0	-114.0	-310.0	-331.0	-853.0	-397.0	-863.0	-599.0	-80.0	-250.0	-68.0	-329.0	-157.0
M75165 [32313_at(360, 263) ]	-555.0	-766.0	-631.0	-365.0	-235.0	-305.0	-475.0	-238.0	-633.0	-613.0	-255.0	-80.0	-344.0	-247.0	-182.0	-63.0	-162.0	28.0	-523.0	-420.0	153.0	-591.0	-197.0	-312.0	-226.0	181.0	-193.0	-225.0	-393.0	-404.0	-310.0	-886.0	-914.0	-537.0	-900.0	-414.0	-432.0	-61.0	-388.0	-382.0	-559.0	-442.0	-525.0	-596.0	16.0	-147.0	-131.0	-164.0	-206.0
X83300 [32921_at(453, 481) ]	4.0	12.0	9.0	69.0	6.0	35.0	-29.0	30.0	23.0	7.0	2.0	11.0	17.0	11.0	3.0	6.0	11.0	-3.0	14.0	18.0	25.0	3.0	3.0	0.0	-2.0	-3.0	0.0	9.0	-15.0	19.0	24.0	33.0	60.0	29.0	48.0	6.0	30.0	0.0	-2.0	34.0	-3.0	5.0	19.0	9.0	21.0	11.0	20.0	12.0	13.0
D23660 [33485_at(45, 235) ]	84.0	55.0	87.0	147.0	51.0	70.0	17.0	114.0	57.0	119.0	48.0	82.0	33.0	39.0	84.0	-1.0	56.0	47.0	0.0	66.0	55.0	100.0	67.0	123.0	56.0	119.0	67.0	122.0	67.0	16.0	42.0	165.0	311.0	77.0	140.0	72.0	76.0	14.0	45.0	29.0	114.0	63.0	104.0	118.0	38.0	25.0	18.0	32.0	-3.0
M13232 [33520_at(174, 503) ]	139.0	202.0	161.0	255.0	115.0	155.0	51.0	91.0	94.0	141.0	99.0	62.0	103.0	58.0	45.0	61.0	47.0	69.0	131.0	132.0	86.0	104.0	46.0	65.0	98.0	61.0	52.0	59.0	83.0	132.0	139.0	245.0	282.0	150.0	205.0	102.0	184.0	58.0	102.0	118.0	187.0	112.0	178.0	91.0	117.0	43.0	48.0	59.0	13.0
L20941 [33943_at(222, 93) ]	7575.0	5570.0	6900.0	13324.0	6632.0	7491.0	3296.0	3657.0	11064.0	6918.0	5885.0	2840.0	2533.0	2625.0	3161.0	2649.0	3317.0	5270.0	7246.0	3986.0	9017.0	6644.0	2708.0	5556.0	4015.0	4295.0	5974.0	6450.0	6180.0	4209.0	6560.0	9434.0	11289.0	5227.0	7164.0	3260.0	5885.0	2297.0	6286.0	5366.0	6591.0	3103.0	4447.0	4586.0	6318.0	2165.0	824.0	3717.0	1507.0
M31525 [33967_at(57, 249) ]	82.0	64.0	41.0	220.0	45.0	80.0	40.0	61.0	39.0	60.0	28.0	2.0	22.0	18.0	27.0	6.0	26.0	21.0	51.0	56.0	38.0	25.0	31.0	81.0	22.0	23.0	0.0	27.0	39.0	8.0	69.0	105.0	219.0	63.0	65.0	90.0	108.0	8.0	32.0	33.0	25.0	30.0	96.0	83.0	52.0	13.0	16.0	46.0	3.0
X59244 [33982_f_at(54, 65) ]	40.0	14.0	35.0	47.0	2.0	44.0	13.0	16.0	6.0	-19.0	0.0	12.0	-7.0	8.0	4.0	10.0	4.0	4.0	-72.0	13.0	-10.0	8.0	10.0	19.0	11.0	4.0	4.0	22.0	21.0	18.0	12.0	45.0	35.0	20.0	18.0	11.0	28.0	-4.0	7.0	7.0	19.0	-21.0	15.0	15.0	18.0	5.0	-2.0	12.0	-10.0
AF055002 [33987_at(439, 459) ]	91.0	199.0	153.0	250.0	40.0	137.0	55.0	83.0	110.0	73.0	81.0	40.0	69.0	5.0	46.0	-4.0	33.0	53.0	66.0	59.0	53.0	122.0	29.0	76.0	68.0	63.0	93.0	125.0	75.0	35.0	100.0	273.0	329.0	157.0	231.0	62.0	216.0	32.0	38.0	73.0	71.0	85.0	70.0	64.0	149.0	20.0	32.0	28.0	12.0
U90545 [34436_at(324, 203) ]	130.0	249.0	271.0	217.0	47.0	124.0	56.0	102.0	81.0	108.0	90.0	51.0	67.0	34.0	61.0	11.0	35.0	48.0	54.0	87.0	57.0	159.0	87.0	54.0	71.0	20.0	52.0	72.0	56.0	42.0	113.0	250.0	266.0	144.0	245.0	94.0	228.0	34.0	85.0	99.0	185.0	122.0	94.0	169.0	95.0	24.0	54.0	29.0	11.0
M36769 [34471_at(488, 145) ]	13.0	24.0	29.0	29.0	-10.0	5.0	58.0	6.0	36.0	26.0	25.0	10.0	3.0	1.0	12.0	0.0	2.0	9.0	18.0	-7.0	12.0	14.0	12.0	9.0	13.0	11.0	-21.0	17.0	-1.0	18.0	3.0	33.0	42.0	20.0	26.0	15.0	42.0	-5.0	11.0	18.0	14.0	11.0	33.0	8.0	8.0	6.0	-8.0	-1.0	-9.0
AJ001699 [34966_at(27, 353) ]	-104.0	-36.0	-9.0	-20.0	-18.0	-73.0	-40.0	-27.0	-18.0	-13.0	-15.0	-49.0	-98.0	-25.0	-34.0	-9.0	-6.0	-3.0	-139.0	-98.0	-43.0	-43.0	16.0	-8.0	-7.0	-20.0	-16.0	-59.0	-51.0	-26.0	-1.0	-21.0	-16.0	-114.0	-95.0	-163.0	-8.0	-12.0	-18.0	-7.0	-43.0	-79.0	-502.0	-12.0	-8.0	9.0	-1.0	2.0	-8.0
D13705 [35412_at(581, 401) ]	-125.0	-248.0	-226.0	-131.0	-116.0	-62.0	-79.0	-93.0	-92.0	-133.0	-86.0	-26.0	-69.0	-41.0	-60.0	-10.0	-28.0	-54.0	-162.0	-101.0	-37.0	-57.0	-37.0	-66.0	-62.0	-24.0	-10.0	-41.0	-84.0	-72.0	-146.0	-223.0	-285.0	-144.0	-151.0	-105.0	-210.0	-17.0	-69.0	-75.0	-86.0	-68.0	-147.0	-77.0	-96.0	-44.0	-33.0	-47.0	-25.0
D28539 [35424_g_at(75, 351) ]	0.0	0.0	-4.0	-54.0	-19.0	-29.0	3.0	-13.0	-12.0	24.0	-9.0	-15.0	23.0	-6.0	5.0	15.0	-3.0	-9.0	-25.0	-5.0	-14.0	2.0	2.0	-12.0	-4.0	-16.0	2.0	-13.0	-12.0	15.0	-8.0	-5.0	-16.0	10.0	-16.0	5.0	-11.0	15.0	-22.0	-8.0	-21.0	4.0	-16.0	-6.0	-21.0	12.0	3.0	6.0	-19.0
AF040639 [35925_at(34, 219) ]	15.0	13.0	-2.0	-1.0	-9.0	-16.0	3.0	-10.0	-26.0	-11.0	2.0	-14.0	3.0	9.0	2.0	5.0	-9.0	1.0	22.0	32.0	-16.0	19.0	-6.0	0.0	-21.0	-12.0	14.0	3.0	-10.0	10.0	-5.0	32.0	-11.0	5.0	35.0	-37.0	-19.0	-7.0	5.0	27.0	10.0	82.0	-23.0	1.0	-12.0	7.0	-4.0	9.0	5.0
M21302 [36734_at(472, 79) ]	568.0	752.0	1281.0	957.0	525.0	571.0	283.0	392.0	394.0	378.0	343.0	116.0	305.0	233.0	61.0	116.0	163.0	227.0	305.0	262.0	262.0	274.0	193.0	153.0	174.0	178.0	131.0	150.0	326.0	332.0	332.0	690.0	1187.0	820.0	739.0	246.0	676.0	120.0	240.0	331.0	449.0	198.0	510.0	319.0	774.0	108.0	164.0	259.0	71.0
M21302 [36734_at(305, 103) ]	997.0	1452.0	1902.0	2654.0	972.0	1114.0	683.0	750.0	839.0	790.0	750.0	288.0	399.0	369.0	245.0	181.0	398.0	449.0	450.0	617.0	497.0	628.0	423.0	376.0	570.0	377.0	531.0	500.0	708.0	587.0	808.0	1938.0	2848.0	1313.0	1520.0	725.0	1419.0	334.0	438.0	756.0	1075.0	389.0	921.0	748.0	1208.0	236.0	322.0	378.0	160.0
M21302 [36734_at(55, 43) ]	0.0	3.0	-7.0	78.0	3.0	0.0	2117.0	18.0	-38.0	-14.0	36.0	-14.0	17.0	26.0	9.0	12.0	0.0	9.0	19.0	4.0	-13.0	15.0	17.0	-10.0	-5.0	12.0	2.0	-14.0	30.0	2.0	-19.0	23.0	32.0	2.0	-30.0	-8.0	-10.0	-17.0	-6.0	-2.0	16.0	0.0	27.0	-25.0	358.0	3.0	-3.0	63.0	-8.0
AL079276 [36761_at(442, 111) ]	31.0	65.0	41.0	50.0	47.0	33.0	23.0	153.0	45.0	194.0	3.0	31.0	29.0	15.0	21.0	8.0	36.0	-9.0	12.0	29.0	29.0	7.0	1.0	19.0	19.0	22.0	20.0	48.0	35.0	18.0	13.0	164.0	77.0	58.0	73.0	33.0	44.0	7.0	22.0	117.0	40.0	57.0	9.0	23.0	12.0	21.0	35.0	21.0	-2.0
AL080154 [36765_at(184, 155) ]	192.0	269.0	193.0	268.0	193.0	78.0	100.0	142.0	96.0	114.0	143.0	73.0	59.0	50.0	30.0	45.0	15.0	100.0	87.0	102.0	108.0	116.0	89.0	104.0	105.0	84.0	79.0	74.0	116.0	102.0	140.0	241.0	348.0	110.0	207.0	40.0	173.0	31.0	153.0	238.0	152.0	69.0	130.0	100.0	124.0	55.0	69.0	52.0	62.0
J03242 [36782_s_at(118, 431) ]	1.0	2.0	979.0	27.0	-4.0	-25.0	-10.0	-100.0	22.0	-18.0	-3.0	0.0	-6.0	-10.0	-4.0	0.0	-10.0	-12.0	-5.0	11.0	-11.0	3.0	-2.0	-1.0	8.0	15.0	6.0	10.0	-1.0	15.0	32.0	-3.0	12.0	7.0	-9.0	-34.0	21.0	17.0	-17.0	-11.0	-15.0	-8.0	-18.0	-31.0	-3.0	-1.0	50.0	18.0	5.0
AF087142 [36807_at(54, 29) ]	-110.0	-82.0	-108.0	-143.0	-22.0	-58.0	-12.0	-52.0	-104.0	-37.0	-53.0	-31.0	-19.0	-42.0	-7.0	-10.0	-37.0	-41.0	-133.0	-35.0	-20.0	-46.0	-22.0	-39.0	-35.0	-25.0	-36.0	-47.0	-29.0	-37.0	-61.0	-124.0	-235.0	-126.0	-112.0	-52.0	-102.0	-9.0	-31.0	-17.0	-55.0	-58.0	-60.0	-65.0	-44.0	-14.0	-13.0	-27.0	-5.0
AL050008 [37101_at(24, 577) ]	-75.0	138.0	40.0	225.0	-38.0	-36.0	-128.0	-42.0	-15.0	-131.0	10.0	-21.0	70.0	-48.0	-10.0	-15.0	69.0	-41.0	-3.0	36.0	97.0	5.0	26.0	-2.0	-42.0	40.0	22.0	39.0	18.0	-25.0	-23.0	113.0	-1.0	167.0	-368.0	52.0	-33.0	-6.0	-123.0	171.0	4.0	205.0	-42.0	40.0	7.0	-43.0	-32.0	-11.0	-47.0
X63097 [37164_at(44, 35) ]	23.0	27.0	9.0	30.0	16.0	61.0	2.0	21.0	13.0	37.0	28.0	11.0	20.0	1.0	0.0	1.0	-4.0	11.0	21.0	28.0	13.0	9.0	10.0	6.0	-4.0	27.0	-5.0	5.0	38.0	15.0	26.0	38.0	78.0	-3.0	51.0	5.0	48.0	11.0	29.0	16.0	1.0	33.0	17.0	27.0	13.0	5.0	19.0	2.0	11.0
X56009 [37448_s_at(404, 147) ]	166.0	187.0	297.0	571.0	72.0	145.0	41.0	178.0	108.0	119.0	85.0	83.0	55.0	48.0	34.0	16.0	65.0	48.0	103.0	120.0	101.0	66.0	25.0	84.0	59.0	44.0	52.0	74.0	122.0	56.0	249.0	458.0	593.0	257.0	321.0	66.0	343.0	33.0	23.0	186.0	93.0	64.0	58.0	76.0	86.0	31.0	6.0	12.0	7.0
AJ224326 [37797_at(19, 293) ]	16.0	31.0	23.0	26.0	22.0	-13.0	14.0	17.0	1.0	17.0	-5.0	4.0	-4.0	6.0	13.0	-3.0	13.0	4.0	5.0	-3.0	22.0	-1.0	4.0	7.0	29.0	-11.0	3.0	4.0	-2.0	-3.0	5.0	-3.0	33.0	10.0	33.0	-2.0	-3.0	7.0	20.0	-5.0	10.0	-7.0	8.0	-4.0	9.0	5.0	4.0	7.0	8.0
Z47553 [37874_at(87, 307) ]	58.0	74.0	45.0	261.0	-5.0	44.0	49.0	8.0	127.0	50.0	6.0	0.0	10.0	21.0	-3.0	8.0	14.0	2.0	489.0	30.0	3.0	92.0	18.0	36.0	13.0	8.0	1.0	34.0	33.0	194.0	104.0	112.0	267.0	239.0	122.0	170.0	724.0	3.0	22.0	2.0	12.0	8.0	62.0	50.0	32.0	26.0	5.0	25.0	29.0
AF038169 [37885_at(28, 175) ]	490.0	800.0	1120.0	970.0	277.0	571.0	222.0	358.0	332.0	470.0	383.0	315.0	274.0	317.0	121.0	53.0	102.0	224.0	257.0	470.0	314.0	290.0	188.0	178.0	239.0	162.0	222.0	326.0	235.0	244.0	398.0	998.0	1138.0	691.0	753.0	537.0	645.0	119.0	141.0	432.0	389.0	169.0	410.0	395.0	366.0	95.0	161.0	154.0	84.0
AF038169 [37885_at(312, 199) ]	3477.0	5682.0	5654.0	7213.0	3383.0	3941.0	2654.0	2775.0	3348.0	3856.0	3421.0	1907.0	2390.0	1446.0	1444.0	938.0	1562.0	1223.0	2499.0	2838.0	3098.0	2858.0	1370.0	1726.0	1599.0	2171.0	1906.0	2290.0	2668.0	2270.0	3117.0	5645.0	6149.0	3999.0	3625.0	3288.0	3252.0	1079.0	2030.0	4587.0	4226.0	2562.0	3481.0	2775.0	2982.0	1136.0	1049.0	1722.0	1162.0
AF002672 [38151_at(504, 535) ]	-171.0	-207.0	-193.0	-63.0	-144.0	-221.0	-64.0	-115.0	-115.0	-174.0	-71.0	-38.0	-116.0	-16.0	-63.0	-16.0	-43.0	-82.0	-103.0	-97.0	-46.0	-119.0	-59.0	-31.0	-96.0	-50.0	-92.0	-58.0	-91.0	-95.0	-120.0	-298.0	-258.0	-147.0	-127.0	-93.0	-189.0	-22.0	-151.0	-142.0	-153.0	-133.0	-147.0	-107.0	-122.0	-104.0	-80.0	-112.0	-71.0
AF011333 [38160_at(447, 285) ]	48.0	3.0	113.0	192.0	50.0	22.0	-5.0	30.0	-7.0	1.0	-24.0	8.0	2.0	-4.0	8.0	16.0	27.0	36.0	-45.0	-24.0	8.0	-3.0	-9.0	25.0	12.0	6.0	-3.0	21.0	10.0	14.0	-44.0	115.0	211.0	76.0	-14.0	20.0	4.0	5.0	-7.0	-3.0	52.0	11.0	48.0	-6.0	3.0	19.0	4.0	18.0	3.0
D90041 [38187_at(170, 33) ]	25.0	97.0	123.0	93.0	45.0	84.0	39.0	34.0	47.0	38.0	8.0	14.0	11.0	29.0	2.0	10.0	17.0	32.0	32.0	8.0	21.0	52.0	23.0	16.0	10.0	9.0	46.0	56.0	67.0	27.0	7.0	88.0	71.0	248.0	47.0	25.0	26.0	4.0	26.0	29.0	-5.0	76.0	24.0	26.0	56.0	18.0	17.0	17.0	0.0
Y00796 [38547_at(388, 27) ]	187.0	88.0	130.0	230.0	17.0	104.0	40.0	58.0	126.0	68.0	40.0	16.0	20.0	17.0	3.0	1.0	-1.0	55.0	35.0	39.0	50.0	39.0	19.0	36.0	43.0	29.0	16.0	29.0	74.0	6.0	75.0	221.0	300.0	85.0	160.0	90.0	205.0	3.0	75.0	62.0	14.0	38.0	132.0	65.0	53.0	22.0	26.0	49.0	13.0
U95044 [38872_at(73, 289) ]	5.0	-16.0	18.0	-20.0	-3.0	36.0	0.0	-9.0	1.0	-13.0	-16.0	6.0	-2.0	7.0	-1.0	5.0	12.0	-9.0	-20.0	-1.0	-5.0	18.0	8.0	3.0	0.0	-7.0	12.0	4.0	-3.0	1.0	-20.0	-2.0	-24.0	-3.0	-13.0	-6.0	14.0	3.0	10.0	-6.0	-7.0	-1.0	8.0	-3.0	-5.0	3.0	-5.0	-13.0	-4.0
L16896 [39261_at(272, 453) ]	36.0	34.0	61.0	277.0	2.0	84.0	61.0	30.0	36.0	35.0	63.0	17.0	19.0	9.0	21.0	8.0	36.0	12.0	3.0	100.0	64.0	42.0	7.0	33.0	85.0	51.0	18.0	7.0	31.0	68.0	81.0	125.0	162.0	33.0	20.0	21.0	156.0	18.0	57.0	115.0	5.0	33.0	11.0	37.0	62.0	22.0	33.0	41.0	6.0
AF030435 [39583_at(195, 629) ]	122.0	119.0	276.0	148.0	145.0	137.0	97.0	104.0	123.0	172.0	105.0	47.0	146.0	54.0	64.0	18.0	71.0	62.0	113.0	171.0	129.0	78.0	98.0	36.0	13.0	75.0	95.0	110.0	79.0	46.0	225.0	246.0	131.0	183.0	261.0	176.0	240.0	53.0	83.0	209.0	159.0	102.0	121.0	163.0	85.0	25.0	15.0	10.0	13.0
AF035013 [39585_at(75, 615) ]	-299.0	-280.0	-306.0	-322.0	-172.0	-228.0	-162.0	-473.0	-149.0	-264.0	-101.0	-134.0	-111.0	-114.0	-113.0	-31.0	-139.0	-74.0	-89.0	-206.0	-222.0	-139.0	-78.0	-45.0	-122.0	-60.0	-99.0	-91.0	-215.0	-137.0	-114.0	-515.0	-507.0	-254.0	-385.0	-253.0	-400.0	-84.0	-128.0	-44.0	-312.0	-153.0	-355.0	-138.0	-257.0	-30.0	-67.0	-77.0	-52.0
U48436 [40009_at(334, 21) ]	-622.0	-491.0	-553.0	-1115.0	-660.0	-502.0	-189.0	-343.0	-293.0	-442.0	-455.0	-229.0	-231.0	-188.0	-130.0	-131.0	-174.0	-223.0	-278.0	-273.0	-391.0	-452.0	-170.0	-154.0	-331.0	-246.0	-205.0	-286.0	-338.0	-302.0	-360.0	-932.0	-1647.0	-648.0	-525.0	-284.0	-459.0	-133.0	-223.0	-410.0	-455.0	-239.0	-441.0	-326.0	-728.0	-133.0	-179.0	-230.0	-70.0
AB007870 [40018_at(294, 491) ]	43.0	63.0	67.0	43.0	20.0	32.0	-1.0	36.0	46.0	23.0	-16.0	22.0	11.0	8.0	19.0	14.0	9.0	22.0	90.0	17.0	17.0	32.0	3.0	10.0	24.0	-8.0	13.0	10.0	26.0	5.0	67.0	54.0	73.0	53.0	87.0	18.0	60.0	-1.0	10.0	18.0	33.0	23.0	43.0	25.0	56.0	14.0	14.0	24.0	17.0
AB012701 [40321_at(20, 141) ]	20.0	-28.0	-8.0	-10.0	-12.0	35.0	10.0	3.0	11.0	-28.0	22.0	-4.0	24.0	-9.0	-5.0	-5.0	-1.0	-4.0	27.0	-21.0	12.0	40.0	8.0	9.0	6.0	8.0	27.0	23.0	-6.0	-15.0	-11.0	54.0	39.0	31.0	35.0	9.0	51.0	13.0	5.0	7.0	-16.0	-56.0	15.0	23.0	32.0	-10.0	-11.0	22.0	-101.0
AJ006266 [40355_at(481, 537) ]	-3.0	10.0	-11.0	9.0	0.0	-26.0	-6.0	21.0	4.0	23.0	7.0	1.0	10.0	10.0	-3.0	-3.0	1.0	0.0	16.0	10.0	7.0	3.0	2.0	14.0	-2.0	3.0	-10.0	6.0	19.0	4.0	-8.0	39.0	17.0	22.0	11.0	-10.0	24.0	-5.0	1.0	7.0	-3.0	8.0	12.0	-10.0	19.0	10.0	13.0	-5.0	-4.0
X17273 [40369_f_at(202, 113) ]	3114.0	2241.0	3865.0	7186.0	1245.0	4221.0	1452.0	3224.0	1645.0	2574.0	1856.0	1182.0	908.0	2131.0	872.0	860.0	2298.0	2708.0	611.0	1258.0	1170.0	887.0	1294.0	2421.0	1342.0	567.0	879.0	1208.0	3502.0	1100.0	2186.0	4860.0	6436.0	3817.0	2617.0	1296.0	4306.0	838.0	1010.0	1234.0	2551.0	1607.0	2645.0	1868.0	1695.0	532.0	214.0	2397.0	378.0
M90683 [40370_f_at(148, 297) ]	2501.0	1746.0	1874.0	5027.0	1010.0	3762.0	861.0	2982.0	1292.0	2479.0	1575.0	1088.0	589.0	2360.0	563.0	522.0	2093.0	2188.0	823.0	940.0	910.0	594.0	1129.0	2060.0	914.0	521.0	605.0	775.0	2578.0	907.0	1796.0	4341.0	4867.0	2036.0	1890.0	1089.0	3142.0	500.0	607.0	648.0	2139.0	1136.0	2371.0	946.0	1493.0	451.0	114.0	2176.0	399.0
U51096 [40392_at(503, 537) ]	319.0	305.0	316.0	417.0	70.0	515.0	164.0	102.0	226.0	279.0	189.0	51.0	124.0	68.0	90.0	32.0	290.0	101.0	250.0	386.0	162.0	208.0	252.0	111.0	178.0	153.0	231.0	-226.0	324.0	194.0	157.0	444.0	490.0	544.0	336.0	292.0	265.0	37.0	88.0	220.0	487.0	347.0	296.0	246.0	315.0	61.0	116.0	115.0	61.0
U19977 [40748_at(313, 413) ]	4.0	8.0	-21.0	7.0	-16.0	52.0	-23.0	8.0	26.0	-14.0	17.0	-3.0	-39.0	-24.0	-11.0	5.0	12.0	8.0	-4.0	-74.0	-79.0	-17.0	2.0	5.0	9.0	-9.0	15.0	-29.0	-57.0	-35.0	-613.0	29.0	70.0	-7.0	-18.0	-50.0	35.0	15.0	8.0	28.0	-78.0	-7.0	-151.0	-32.0	18.0	5.0	-2.0	-28.0	0.0
U41816 [41003_at(470, 569) ]	20.0	-62.0	12.0	9.0	-9.0	-5.0	31.0	20.0	10.0	32.0	-15.0	27.0	-12.0	18.0	-6.0	6.0	-12.0	20.0	16.0	46.0	22.0	-9.0	0.0	5.0	22.0	1.0	7.0	20.0	18.0	5.0	24.0	32.0	27.0	10.0	-27.0	50.0	-8.0	1.0	15.0	71.0	28.0	-21.0	13.0	24.0	-4.0	6.0	11.0	25.0	4.0
X95808 [41046_s_at(58, 343) ]	81.0	107.0	157.0	283.0	35.0	88.0	42.0	142.0	71.0	95.0	85.0	57.0	85.0	39.0	31.0	38.0	28.0	80.0	69.0	55.0	148.0	117.0	30.0	35.0	119.0	81.0	78.0	62.0	54.0	61.0	109.0	269.0	284.0	109.0	122.0	94.0	106.0	34.0	87.0	138.0	104.0	120.0	91.0	103.0	60.0	48.0	78.0	40.0	43.0
AF043101 [41072_at(225, 15) ]	312.0	268.0	1235.0	857.0	321.0	479.0	127.0	374.0	577.0	497.0	268.0	132.0	138.0	224.0	183.0	191.0	190.0	229.0	301.0	798.0	288.0	374.0	176.0	203.0	187.0	113.0	256.0	252.0	176.0	209.0	718.0	758.0	935.0	172.0	569.0	366.0	714.0	93.0	345.0	476.0	737.0	139.0	755.0	366.0	379.0	168.0	178.0	248.0	65.0
AF099730 [41076_at(41, 243) ]	-1177.0	-1133.0	-1046.0	-1251.0	-616.0	-1401.0	-522.0	-804.0	-782.0	-663.0	-602.0	-405.0	-282.0	-447.0	-234.0	-200.0	-334.0	-540.0	-776.0	-664.0	-466.0	-913.0	-233.0	-342.0	-539.0	-354.0	-485.0	-520.0	-446.0	-536.0	-631.0	-1374.0	-1701.0	-1264.0	-1287.0	-947.0	-1126.0	-87.0	-498.0	-496.0	-818.0	-912.0	-776.0	-675.0	-643.0	-412.0	-329.0	-438.0	-299.0
X12433 [41088_at(169, 273) ]	372.0	523.0	545.0	486.0	395.0	512.0	231.0	209.0	310.0	389.0	322.0	152.0	210.0	82.0	83.0	87.0	165.0	117.0	512.0	370.0	347.0	233.0	162.0	154.0	167.0	113.0	140.0	190.0	322.0	245.0	302.0	547.0	575.0	440.0	502.0	241.0	421.0	50.0	186.0	260.0	419.0	316.0	388.0	274.0	305.0	114.0	103.0	141.0	91.0
AB023204 [41385_at(337, 129) ]	100.0	-26.0	4.0	15.0	18.0	-19.0	-16.0	2.0	13.0	-27.0	-5.0	-7.0	18.0	-18.0	7.0	-21.0	0.0	-6.0	-7.0	-20.0	-10.0	-11.0	-10.0	2.0	-10.0	-1.0	-13.0	3.0	-8.0	1.0	-4.0	-16.0	3.0	-10.0	-23.0	-7.0	0.0	2.0	-4.0	26.0	7.0	0.0	-22.0	0.0	6.0	-1.0	8.0	2.0	8.0
AB023204 [41385_at(506, 81) ]	114.0	151.0	148.0	526.0	57.0	114.0	34.0	47.0	87.0	76.0	75.0	36.0	39.0	27.0	48.0	6.0	54.0	51.0	19.0	85.0	48.0	45.0	43.0	66.0	62.0	67.0	32.0	174.0	92.0	20.0	84.0	219.0	462.0	355.0	179.0	55.0	130.0	51.0	156.0	42.0	41.0	72.0	103.0	100.0	134.0	36.0	0.0	70.0	-12.0
AB002344 [41387_r_at(70, 465) ]	14.0	89.0	52.0	28.0	34.0	50.0	8.0	33.0	30.0	23.0	34.0	12.0	20.0	16.0	14.0	14.0	8.0	10.0	29.0	36.0	17.0	8.0	16.0	11.0	11.0	42.0	9.0	12.0	40.0	28.0	51.0	61.0	37.0	39.0	1.0	32.0	42.0	9.0	23.0	62.0	-8.0	42.0	14.0	16.0	46.0	9.0	-8.0	23.0	8.0
L36720 [41415_at(183, 395) ]	114.0	520.0	487.0	554.0	112.0	262.0	54.0	553.0	161.0	225.0	109.0	45.0	281.0	61.0	95.0	42.0	61.0	231.0	161.0	218.0	571.0	186.0	49.0	56.0	69.0	67.0	235.0	127.0	174.0	156.0	70.0	546.0	459.0	283.0	271.0	69.0	248.0	44.0	60.0	668.0	234.0	213.0	96.0	49.0	182.0	38.0	46.0	53.0	11.0
AB014554 [41435_at(74, 127) ]	358.0	500.0	505.0	462.0	276.0	513.0	146.0	233.0	244.0	256.0	213.0	111.0	224.0	126.0	75.0	81.0	75.0	124.0	195.0	210.0	205.0	138.0	85.0	67.0	143.0	74.0	83.0	90.0	189.0	253.0	270.0	485.0	586.0	500.0	510.0	216.0	384.0	49.0	241.0	291.0	371.0	234.0	259.0	162.0	227.0	64.0	131.0	151.0	77.0
AF073308 [41872_at(322, 511) ]	151.0	77.0	97.0	441.0	43.0	72.0	41.0	61.0	31.0	118.0	61.0	31.0	26.0	17.0	37.0	8.0	15.0	75.0	41.0	62.0	142.0	44.0	20.0	23.0	52.0	26.0	15.0	48.0	66.0	103.0	106.0	176.0	425.0	97.0	170.0	-1.0	79.0	7.0	43.0	41.0	67.0	4.0	33.0	-18.0	80.0	21.0	1.0	21.0	3.0
AB023185 [31813_at(386, 491) ]	-14.0	20.0	0.0	-12.0	-9.0	-17.0	-12.0	0.0	-26.0	-9.0	-11.0	8.0	-9.0	10.0	2.0	7.0	1.0	7.0	9.0	-14.0	-5.0	-4.0	7.0	4.0	2.0	-14.0	6.0	-8.0	9.0	-3.0	-15.0	-14.0	20.0	5.0	8.0	-26.0	-12.0	2.0	-8.0	18.0	13.0	-7.0	-4.0	0.0	2.0	2.0	-13.0	6.0	-4.0
AF027516 [31828_r_at(546, 201) ]	-5.0	-35.0	-21.0	-4.0	-26.0	-25.0	-4.0	-5.0	-8.0	-30.0	-3.0	30.0	-12.0	-5.0	-9.0	2.0	-13.0	-7.0	-2.0	-1.0	-13.0	7.0	-6.0	-7.0	-20.0	-7.0	-9.0	-14.0	0.0	-21.0	753.0	-41.0	-4.0	-14.0	-23.0	-10.0	-67.0	-17.0	-12.0	-85.0	-31.0	-4.0	-21.0	-25.0	-7.0	-9.0	5.0	-24.0	5.0
D50924 [31857_r_at(427, 339) ]	50.0	11.0	71.0	37.0	15.0	11.0	35.0	-23.0	59.0	40.0	59.0	21.0	93.0	-4.0	35.0	0.0	-8.0	-4.0	37.0	37.0	25.0	38.0	4.0	-4.0	9.0	9.0	-2.0	33.0	40.0	31.0	21.0	57.0	49.0	19.0	51.0	9.0	-3.0	-3.0	44.0	24.0	50.0	-1.0	69.0	28.0	24.0	14.0	-3.0	10.0	6.0
AB007915 [32091_at(17, 483) ]	130.0	212.0	193.0	378.0	24.0	127.0	62.0	117.0	148.0	120.0	93.0	33.0	172.0	37.0	11.0	23.0	41.0	42.0	110.0	135.0	177.0	140.0	34.0	49.0	54.0	121.0	80.0	74.0	121.0	94.0	88.0	316.0	382.0	348.0	278.0	82.0	-25.0	13.0	122.0	190.0	74.0	162.0	75.0	94.0	111.0	38.0	49.0	53.0	27.0
X83857 [32687_s_at(396, 485) ]	609.0	891.0	774.0	843.0	562.0	654.0	421.0	427.0	463.0	600.0	338.0	204.0	245.0	177.0	196.0	76.0	258.0	300.0	415.0	530.0	396.0	426.0	223.0	225.0	271.0	177.0	208.0	209.0	466.0	479.0	533.0	1068.0	1213.0	894.0	941.0	451.0	640.0	97.0	352.0	530.0	701.0	473.0	742.0	333.0	523.0	143.0	203.0	237.0	7.0
AB003723 [33269_at(387, 89) ]	88.0	57.0	71.0	196.0	101.0	151.0	67.0	67.0	96.0	87.0	81.0	53.0	38.0	55.0	27.0	21.0	151.0	45.0	75.0	130.0	100.0	64.0	65.0	48.0	75.0	85.0	68.0	85.0	85.0	87.0	90.0	122.0	148.0	249.0	122.0	86.0	105.0	34.0	75.0	146.0	114.0	204.0	136.0	101.0	109.0	47.0	86.0	72.0	39.0
U69141 [33314_at(178, 99) ]	-28.0	-4.0	-4.0	11.0	13.0	14.0	20.0	-1.0	16.0	26.0	14.0	3.0	19.0	12.0	2.0	11.0	20.0	3.0	0.0	-1.0	26.0	7.0	4.0	-5.0	-2.0	-23.0	9.0	8.0	32.0	14.0	19.0	-14.0	22.0	16.0	23.0	10.0	12.0	-4.0	22.0	32.0	12.0	13.0	14.0	0.0	2.0	8.0	6.0	11.0	-12.0
U25988 [33758_f_at(257, 335) ]	657.0	831.0	388.0	674.0	557.0	331.0	201.0	258.0	195.0	475.0	438.0	118.0	148.0	175.0	88.0	45.0	72.0	126.0	276.0	229.0	230.0	241.0	98.0	166.0	104.0	90.0	51.0	185.0	212.0	272.0	248.0	762.0	783.0	394.0	431.0	199.0	438.0	123.0	171.0	229.0	399.0	123.0	297.0	102.0	319.0	86.0	109.0	195.0	79.0
U25988 [33758_f_at(295, 111) ]	377.0	-610.0	-227.0	165.0	376.0	-212.0	37.0	80.0	-49.0	202.0	425.0	227.0	-2.0	222.0	47.0	111.0	-33.0	150.0	-301.0	-14.0	69.0	91.0	100.0	90.0	249.0	242.0	35.0	209.0	388.0	155.0	142.0	-82.0	303.0	-702.0	-128.0	-31.0	-467.0	169.0	-129.0	-173.0	-2.0	-221.0	5.0	-144.0	30.0	33.0	33.0	146.0	5.0
U25988 [33758_f_at(301, 427) ]	1516.0	1137.0	1400.0	1368.0	1246.0	1064.0	896.0	697.0	810.0	1394.0	1107.0	450.0	661.0	634.0	296.0	224.0	183.0	606.0	693.0	759.0	787.0	977.0	230.0	393.0	400.0	394.0	251.0	485.0	829.0	888.0	965.0	1800.0	2000.0	815.0	1262.0	775.0	1260.0	261.0	664.0	876.0	1059.0	343.0	1304.0	552.0	841.0	239.0	376.0	418.0	171.0
U73960 [33796_at(79, 511) ]	-109.0	-160.0	-44.0	52.0	48.0	-143.0	-136.0	-126.0	-222.0	-120.0	64.0	136.0	-111.0	65.0	-18.0	28.0	-81.0	148.0	-239.0	28.0	328.0	-5.0	-68.0	-100.0	118.0	93.0	-63.0	69.0	-45.0	-32.0	-127.0	86.0	-191.0	-93.0	-288.0	-183.0	40.0	-7.0	-103.0	-111.0	-115.0	-66.0	-223.0	-127.0	-10.0	109.0	-18.0	-39.0	-87.0
U70136 [34227_i_at(390, 1) ]	46.0	-78.0	18.0	7.0	10.0	26.0	33.0	-1.0	-4.0	8.0	8.0	18.0	7.0	4.0	6.0	1.0	-3.0	2.0	-33.0	1.0	10.0	5.0	-4.0	7.0	16.0	8.0	2.0	13.0	15.0	-19.0	-21.0	12.0	-2.0	9.0	24.0	1.0	-9.0	-3.0	37.0	1.0	-5.0	78.0	20.0	-1.0	2.0	5.0	-3.0	-4.0	9.0
AF074606 [34231_at(468, 159) ]	1058.0	1528.0	1682.0	2206.0	918.0	1105.0	617.0	688.0	980.0	1354.0	674.0	320.0	602.0	227.0	222.0	178.0	336.0	200.0	891.0	770.0	795.0	738.0	215.0	373.0	289.0	423.0	348.0	529.0	500.0	602.0	966.0	1549.0	2270.0	1500.0	1641.0	780.0	2081.0	208.0	710.0	1039.0	1034.0	740.0	734.0	830.0	969.0	226.0	244.0	408.0	138.0
AF074606 [34231_at(469, 547) ]	1212.0	2056.0	2163.0	2287.0	962.0	1272.0	756.0	931.0	1165.0	1490.0	871.0	371.0	466.0	389.0	193.0	101.0	304.0	476.0	1066.0	990.0	938.0	616.0	533.0	494.0	438.0	268.0	438.0	357.0	697.0	811.0	1062.0	2291.0	2492.0	1324.0	1305.0	487.0	1835.0	139.0	804.0	949.0	902.0	658.0	1018.0	1235.0	1213.0	396.0	200.0	394.0	125.0
U50748 [34267_r_at(320, 225) ]	70.0	398.0	69.0	246.0	0.0	15.0	19.0	7.0	21.0	25.0	12.0	6.0	-11.0	9.0	8.0	1.0	9.0	13.0	37.0	14.0	16.0	492.0	-1.0	16.0	26.0	25.0	25.0	13.0	9.0	22.0	11.0	28.0	199.0	72.0	129.0	13.0	6.0	-7.0	5.0	13.0	25.0	13.0	26.0	7.0	9.0	3.0	12.0	-1.0	-6.0
X16135 [35201_at(277, 311) ]	6.0	-62.0	36.0	114.0	-52.0	24.0	-47.0	50.0	-7.0	-29.0	11.0	-38.0	-7.0	-15.0	-26.0	-8.0	-16.0	-5.0	14.0	132.0	41.0	41.0	0.0	-4.0	-31.0	-19.0	2.0	-18.0	-1.0	-23.0	-10.0	-96.0	129.0	-17.0	-45.0	6.0	26.0	14.0	-20.0	-8.0	-31.0	-20.0	-38.0	-17.0	-41.0	4.0	6.0	-34.0	0.0
Y08682 [35228_at(113, 1) ]	-77.0	-102.0	-42.0	-65.0	-25.0	-47.0	-22.0	-71.0	-49.0	-33.0	-83.0	49.0	-27.0	-16.0	-20.0	-7.0	-52.0	7.0	-60.0	-64.0	-17.0	-48.0	-3.0	-37.0	-20.0	38.0	209.0	-40.0	-12.0	-17.0	-83.0	-85.0	-129.0	-79.0	-52.0	-38.0	-23.0	-1.0	-25.0	-181.0	-83.0	-32.0	-63.0	-26.0	-15.0	-11.0	-136.0	-2.0	-14.0
AB007929 [35244_at(489, 433) ]	-5.0	13.0	-20.0	25.0	-11.0	37.0	-19.0	-19.0	-3.0	8.0	-3.0	0.0	-9.0	-1.0	20.0	4.0	-19.0	-11.0	2.0	3.0	2.0	1.0	-35.0	-3.0	2.0	11.0	6.0	-4.0	1.0	-23.0	-7.0	35.0	-9.0	5.0	-9.0	5.0	15.0	10.0	2.0	9.0	11.0	-6.0	-5.0	-10.0	-8.0	-6.0	20.0	-6.0	-4.0
L77213 [35621_at(25, 95) ]	-366.0	-310.0	-408.0	-88.0	-175.0	-272.0	-123.0	-199.0	-152.0	-221.0	-130.0	-68.0	-129.0	-126.0	-89.0	-76.0	-41.0	-82.0	-134.0	-243.0	-167.0	-59.0	-64.0	-30.0	-139.0	-55.0	-152.0	-54.0	-150.0	-133.0	-181.0	-104.0	-248.0	-304.0	-494.0	-214.0	-249.0	-55.0	-124.0	-175.0	-301.0	-203.0	-282.0	8.0	-188.0	-46.0	-52.0	-39.0	-98.0
D87457 [35633_at(155, 259) ]	44.0	37.0	78.0	58.0	-19.0	-32.0	-2.0	8.0	-2.0	37.0	-37.0	16.0	-15.0	0.0	-1.0	-14.0	8.0	-15.0	45.0	24.0	-19.0	-27.0	6.0	4.0	1.0	8.0	-23.0	-15.0	14.0	-20.0	-7.0	96.0	-50.0	94.0	15.0	-6.0	4.0	10.0	-21.0	-70.0	-16.0	-15.0	15.0	-31.0	-40.0	7.0	-41.0	17.0	8.0
D87457 [35633_at(597, 355) ]	-49.0	73.0	-11.0	-8.0	10.0	48.0	-2.0	-44.0	35.0	-51.0	-56.0	-15.0	-76.0	-30.0	-41.0	-14.0	-18.0	-45.0	-18.0	-20.0	-86.0	-34.0	-43.0	-50.0	-10.0	-40.0	-33.0	-96.0	-34.0	4.0	-42.0	49.0	27.0	36.0	46.0	-57.0	110.0	11.0	-43.0	21.0	-137.0	-96.0	-92.0	-54.0	-37.0	-22.0	16.0	-67.0	2.0
AF037261 [35675_at(425, 17) ]	-87.0	-290.0	-283.0	-65.0	-93.0	-81.0	-35.0	5.0	-58.0	-95.0	-27.0	-7.0	-64.0	-3.0	9.0	-24.0	-19.0	98.0	-131.0	-139.0	-141.0	-95.0	7.0	14.0	9.0	102.0	38.0	26.0	-8.0	-33.0	-111.0	-284.0	-155.0	-186.0	-163.0	-56.0	-213.0	39.0	-46.0	-227.0	-181.0	-94.0	-107.0	-14.0	-75.0	2.0	-4.0	-21.0	11.0
Y00318 [35698_at(477, 25) ]	50.0	90.0	110.0	204.0	-7.0	60.0	-12.0	9.0	51.0	70.0	3.0	24.0	-1.0	25.0	-13.0	7.0	11.0	16.0	18.0	-24.0	10.0	32.0	18.0	51.0	33.0	29.0	6.0	36.0	14.0	15.0	30.0	93.0	220.0	-21.0	63.0	5.0	127.0	0.0	-4.0	6.0	-43.0	10.0	35.0	49.0	34.0	19.0	12.0	30.0	23.0
U65092 [35976_at(539, 563) ]	-156.0	-146.0	-60.0	-117.0	-70.0	-82.0	-37.0	-69.0	-18.0	-67.0	-29.0	-40.0	-65.0	-28.0	-40.0	-1.0	-2.0	-17.0	-52.0	-82.0	52.0	-54.0	-9.0	-35.0	41.0	-37.0	-48.0	-72.0	-105.0	-25.0	11.0	-98.0	-111.0	-113.0	-134.0	-47.0	-56.0	-6.0	-37.0	6.0	-20.0	-66.0	-182.0	-33.0	-25.0	-29.0	-7.0	-4.0	-23.0
AF041381 [35984_at(603, 513) ]	1.0	6.0	-12.0	-8.0	9.0	-5.0	-1.0	4.0	13.0	-10.0	5.0	-4.0	16.0	-5.0	7.0	0.0	1.0	7.0	-34.0	-14.0	10.0	3.0	-5.0	15.0	-17.0	17.0	4.0	9.0	18.0	8.0	13.0	-9.0	22.0	4.0	-4.0	-5.0	-11.0	-4.0	23.0	20.0	-7.0	-1.0	-24.0	3.0	-11.0	7.0	-11.0	3.0	-2.0
AF025770 [36072_at(113, 467) ]	35.0	65.0	144.0	165.0	6.0	12.0	12.0	52.0	18.0	40.0	28.0	20.0	-20.0	9.0	6.0	11.0	7.0	12.0	-7.0	3.0	56.0	22.0	5.0	17.0	29.0	18.0	21.0	35.0	4.0	-18.0	36.0	186.0	143.0	56.0	100.0	12.0	115.0	20.0	30.0	38.0	7.0	-7.0	22.0	19.0	-4.0	7.0	10.0	20.0	11.0
AF022108 [36481_at(286, 287) ]	-90.0	-167.0	-108.0	-62.0	2.0	-70.0	10.0	-64.0	-8.0	-54.0	-57.0	-13.0	-45.0	-16.0	-7.0	16.0	-23.0	12.0	-77.0	-74.0	-21.0	-5.0	-13.0	-28.0	34.0	-18.0	-11.0	10.0	-33.0	-37.0	-57.0	-45.0	-100.0	-50.0	-54.0	-54.0	-111.0	2.0	-47.0	-106.0	-4.0	-97.0	-52.0	-13.0	-62.0	-8.0	-14.0	0.0	18.0
AF030409 [36542_at(57, 147) ]	133.0	162.0	248.0	449.0	62.0	143.0	52.0	122.0	101.0	95.0	71.0	40.0	32.0	39.0	31.0	23.0	30.0	86.0	42.0	81.0	97.0	62.0	44.0	60.0	79.0	49.0	42.0	61.0	89.0	78.0	87.0	258.0	350.0	144.0	112.0	84.0	181.0	28.0	66.0	57.0	125.0	99.0	123.0	61.0	95.0	23.0	48.0	49.0	25.0
M60028 [36878_f_at(451, 141) ]	1711.0	871.0	1864.0	7297.0	646.0	3660.0	1366.0	888.0	574.0	1647.0	1052.0	213.0	385.0	843.0	358.0	217.0	504.0	320.0	465.0	475.0	303.0	687.0	478.0	1126.0	564.0	324.0	255.0	699.0	885.0	1132.0	1757.0	6637.0	6546.0	1685.0	2146.0	901.0	5784.0	282.0	558.0	481.0	619.0	567.0	1784.0	1187.0	2036.0	359.0	90.0	1351.0	227.0
D14660 [37174_at(30, 609) ]	-29.0	-3.0	19.0	5.0	-13.0	9.0	-6.0	12.0	33.0	20.0	2.0	-2.0	9.0	7.0	-11.0	0.0	14.0	2.0	25.0	-32.0	-25.0	0.0	5.0	-16.0	8.0	9.0	12.0	-25.0	0.0	6.0	10.0	18.0	-6.0	21.0	-2.0	-68.0	0.0	5.0	21.0	7.0	-13.0	-2.0	-96.0	14.0	15.0	0.0	8.0	15.0	26.0
M81883 [37183_at(413, 47) ]	63.0	48.0	198.0	305.0	74.0	138.0	69.0	61.0	39.0	85.0	117.0	34.0	50.0	31.0	35.0	13.0	23.0	37.0	64.0	113.0	89.0	31.0	49.0	35.0	47.0	30.0	36.0	13.0	53.0	90.0	126.0	175.0	290.0	140.0	76.0	40.0	126.0	22.0	45.0	167.0	126.0	65.0	65.0	49.0	62.0	39.0	47.0	31.0	12.0
U83411 [37248_at(520, 257) ]	472.0	775.0	380.0	1122.0	592.0	640.0	375.0	309.0	270.0	536.0	588.0	157.0	193.0	160.0	141.0	103.0	197.0	236.0	-37798.0	455.0	338.0	205.0	248.0	190.0	652.0	1302.0	141.0	402.0	417.0	314.0	525.0	1213.0	1283.0	407.0	684.0	365.0	590.0	68.0	383.0	1098.0	458.0	417.0	524.0	178.0	638.0	64.0	84.0	302.0	94.0
AF036271 [37580_at(370, 201) ]	-19.0	4.0	5.0	-23.0	-9.0	23.0	15.0	1.0	-10.0	-59.0	-14.0	-9.0	-1.0	-16.0	10.0	1.0	-15.0	-1.0	-26.0	4.0	-5.0	14.0	7.0	1.0	-11.0	-3.0	5.0	-4.0	-28.0	33.0	-13.0	-38.0	-76.0	9.0	-18.0	-7.0	-24.0	0.0	-21.0	-14.0	-3.0	-8.0	21.0	-14.0	7.0	1.0	7.0	-1.0	13.0
J05401 [37592_at(346, 287) ]	3.0	-4.0	148.0	44.0	10.0	-24.0	-26.0	-7.0	-15.0	-13.0	-54.0	17.0	22.0	-12.0	0.0	8.0	3.0	-7.0	12.0	-5.0	7.0	5.0	-8.0	-3.0	-14.0	-2.0	-2.0	20.0	-7.0	-8.0	-13.0	-5.0	33.0	-5.0	14.0	-23.0	-14.0	-1.0	9.0	6.0	35.0	10.0	8.0	26.0	9.0	-9.0	-1.0	4.0	3.0
J04129 [37633_s_at(287, 425) ]	-50.0	757.0	-61.0	-26.0	-96.0	-39.0	442.0	-1.0	-60.0	-43.0	1774.0	-7.0	4055.0	1.0	-19.0	-26.0	-38.0	10.0	-49.0	-1.0	-39.0	531.0	-4.0	-11.0	10.0	189.0	17.0	758.0	111.0	262.0	-2.0	-62.0	-89.0	21.0	583.0	-3.0	-72.0	-10.0	6.0	-62.0	-4.0	484.0	-43.0	-35.0	-5.0	-8.0	20.0	-29.0	2.0
D26018 [37646_at(211, 605) ]	429.0	473.0	694.0	796.0	301.0	413.0	219.0	355.0	460.0	478.0	301.0	150.0	221.0	173.0	123.0	53.0	140.0	220.0	271.0	272.0	509.0	367.0	124.0	172.0	188.0	234.0	243.0	267.0	280.0	251.0	409.0	948.0	921.0	668.0	551.0	339.0	645.0	101.0	243.0	540.0	440.0	226.0	583.0	352.0	385.0	95.0	150.0	134.0	106.0
U61849 [37921_at(177, 607) ]	-1.0	0.0	5.0	94.0	-3.0	-5.0	-28.0	-4.0	-14.0	30.0	-21.0	6.0	150.0	0.0	-14.0	5.0	-18.0	5.0	-7.0	96.0	-12.0	172.0	-5.0	7.0	2.0	2.0	1.0	0.0	33.0	40.0	3.0	253.0	54.0	88.0	-26.0	-3.0	-7.0	0.0	-3.0	-5.0	-46.0	22.0	2.0	1.0	5.0	-4.0	-8.0	-6.0	8.0
X05299 [37931_at(151, 201) ]	503.0	560.0	576.0	636.0	293.0	339.0	184.0	382.0	308.0	303.0	252.0	147.0	192.0	144.0	84.0	86.0	104.0	138.0	370.0	291.0	471.0	314.0	154.0	163.0	163.0	290.0	251.0	245.0	165.0	342.0	261.0	948.0	1007.0	437.0	509.0	431.0	453.0	81.0	168.0	555.0	294.0	149.0	595.0	389.0	322.0	361.0	109.0	171.0	323.0
U84011 [38253_at(434, 5) ]	-5.0	-11.0	-15.0	18.0	24.0	-23.0	32.0	-7.0	2.0	-7.0	-23.0	-7.0	-9.0	-5.0	3.0	16.0	1.0	-8.0	-19.0	4.0	-10.0	14.0	-6.0	-12.0	-26.0	-5.0	2.0	-3.0	0.0	15.0	-2.0	-20.0	-16.0	-10.0	-17.0	-7.0	-4.0	-1.0	-6.0	5.0	13.0	-21.0	2.0	-6.0	1.0	14.0	15.0	-15.0	6.0
AL050003 [38255_at(11, 175) ]	-33.0	-33.0	-30.0	-21.0	-44.0	-15.0	-22.0	-23.0	-18.0	-38.0	-16.0	0.0	-21.0	-22.0	-22.0	-18.0	-11.0	-10.0	-4.0	-63.0	-11.0	-22.0	-3.0	-22.0	-24.0	-24.0	-8.0	-23.0	-7.0	-15.0	-19.0	-50.0	-66.0	-12.0	-7.0	-43.0	-13.0	-7.0	-28.0	-30.0	-47.0	-7.0	-23.0	-17.0	12.0	-8.0	-21.0	-12.0	-3.0
Y11731 [38333_at(96, 353) ]	-1127.0	-1367.0	-1121.0	-1947.0	-1249.0	-1330.0	-679.0	-847.0	-971.0	-1273.0	-954.0	-419.0	-634.0	-508.0	-308.0	-245.0	-424.0	-457.0	-653.0	-852.0	-641.0	-705.0	-426.0	-402.0	-680.0	-431.0	-411.0	-485.0	-980.0	-917.0	-919.0	-2056.0	-2763.0	-1253.0	-1386.0	-609.0	-1111.0	-241.0	-696.0	-910.0	-962.0	-609.0	-1225.0	-686.0	-962.0	-272.0	-322.0	-655.0	-249.0
U61837 [38613_at(525, 39) ]	137.0	184.0	179.0	307.0	202.0	323.0	112.0	123.0	185.0	183.0	161.0	71.0	165.0	108.0	59.0	74.0	109.0	154.0	166.0	114.0	150.0	226.0	72.0	131.0	137.0	112.0	146.0	180.0	160.0	104.0	110.0	246.0	304.0	181.0	150.0	111.0	192.0	55.0	81.0	186.0	156.0	219.0	150.0	166.0	158.0	67.0	194.0	147.0	59.0
AJ133115 [38641_at(410, 339) ]	58.0	72.0	86.0	145.0	65.0	86.0	38.0	29.0	38.0	55.0	48.0	-1.0	61.0	38.0	25.0	15.0	21.0	108.0	44.0	38.0	106.0	36.0	41.0	23.0	48.0	36.0	20.0	49.0	74.0	14.0	44.0	167.0	171.0	88.0	101.0	14.0	54.0	19.0	65.0	50.0	59.0	55.0	62.0	49.0	40.0	28.0	28.0	25.0	28.0
Y10183 [38642_at(390, 545) ]	357.0	336.0	561.0	1106.0	155.0	228.0	315.0	245.0	377.0	278.0	213.0	525.0	143.0	285.0	74.0	46.0	128.0	105.0	1729.0	194.0	281.0	189.0	194.0	215.0	220.0	266.0	533.0	474.0	234.0	260.0	469.0	504.0	932.0	438.0	389.0	176.0	819.0	118.0	298.0	487.0	255.0	253.0	295.0	493.0	385.0	658.0	143.0	167.0	247.0
M33146 [38700_at(149, 373) ]	663.0	579.0	719.0	1242.0	488.0	649.0	335.0	352.0	537.0	541.0	442.0	177.0	292.0	201.0	133.0	178.0	194.0	224.0	513.0	459.0	399.0	328.0	225.0	246.0	298.0	510.0	185.0	363.0	333.0	411.0	598.0	807.0	1196.0	672.0	778.0	372.0	1029.0	125.0	261.0	573.0	462.0	280.0	588.0	377.0	531.0	132.0	206.0	196.0	104.0
M33146 [38700_at(628, 25) ]	271.0	494.0	560.0	1453.0	195.0	584.0	94.0	243.0	264.0	60.0	198.0	31.0	169.0	36.0	-25.0	45.0	33.0	116.0	219.0	150.0	354.0	10.0	68.0	73.0	169.0	573.0	92.0	303.0	118.0	113.0	73.0	391.0	945.0	531.0	560.0	80.0	1155.0	141.0	66.0	320.0	63.0	47.0	166.0	210.0	403.0	39.0	141.0	0.0	14.0
AF026977 [39018_at(244, 109) ]	93.0	127.0	158.0	396.0	107.0	116.0	77.0	82.0	116.0	72.0	72.0	24.0	3.0	28.0	32.0	4.0	40.0	77.0	23.0	85.0	34.0	92.0	38.0	67.0	33.0	44.0	79.0	19.0	90.0	15.0	112.0	203.0	374.0	287.0	161.0	83.0	200.0	24.0	2.0	115.0	95.0	-27.0	63.0	78.0	82.0	-6.0	11.0	15.0	-46.0
AF020038 [39023_at(228, 341) ]	83.0	99.0	161.0	375.0	16.0	157.0	17.0	21.0	75.0	64.0	22.0	42.0	13.0	12.0	1.0	16.0	-2.0	32.0	30.0	33.0	39.0	32.0	31.0	85.0	46.0	38.0	17.0	55.0	51.0	17.0	56.0	149.0	369.0	95.0	123.0	8.0	119.0	13.0	47.0	83.0	59.0	34.0	40.0	30.0	47.0	13.0	21.0	10.0	6.0
L13773 [39037_at(427, 521) ]	340.0	263.0	452.0	1066.0	121.0	250.0	95.0	358.0	179.0	193.0	200.0	41.0	106.0	78.0	42.0	24.0	129.0	118.0	129.0	87.0	288.0	220.0	131.0	122.0	140.0	216.0	87.0	156.0	200.0	191.0	331.0	788.0	1191.0	351.0	503.0	130.0	592.0	8.0	118.0	391.0	188.0	159.0	347.0	285.0	243.0	121.0	66.0	135.0	26.0
D38048 [39060_at(273, 467) ]	-245.0	-382.0	-440.0	-381.0	-338.0	-178.0	-257.0	-161.0	-270.0	-431.0	-200.0	-92.0	-198.0	-147.0	-86.0	-44.0	-105.0	-38.0	-221.0	-213.0	-104.0	-192.0	-84.0	-60.0	-144.0	-65.0	-95.0	-115.0	-114.0	-143.0	-265.0	-382.0	-362.0	-333.0	-386.0	-311.0	-350.0	-14.0	-198.0	-257.0	-338.0	-161.0	-312.0	-219.0	-201.0	-76.0	-80.0	-88.0	-44.0
U03057 [39070_at(329, 311) ]	462.0	1115.0	490.0	2164.0	754.0	708.0	74.0	221.0	311.0	1591.0	429.0	1434.0	152.0	1172.0	416.0	66.0	157.0	1205.0	138.0	193.0	439.0	622.0	617.0	105.0	426.0	685.0	193.0	753.0	377.0	261.0	312.0	1210.0	1964.0	288.0	475.0	152.0	650.0	365.0	392.0	223.0	92.0	404.0	225.0	184.0	599.0	206.0	43.0	481.0	2.0
U43286 [39078_at(384, 433) ]	-46.0	27.0	-14.0	24.0	10.0	-13.0	-8.0	8.0	12.0	10.0	-7.0	-9.0	5.0	-1.0	-4.0	1.0	4.0	3.0	4.0	2.0	-10.0	9.0	-2.0	-9.0	8.0	-1.0	6.0	10.0	2.0	17.0	-18.0	4.0	4.0	-15.0	12.0	-29.0	-4.0	4.0	0.0	-4.0	-6.0	-3.0	9.0	-2.0	-7.0	-4.0	8.0	0.0	2.0
D14662 [39354_at(609, 53) ]	421.0	1479.0	1865.0	2452.0	164.0	1454.0	214.0	610.0	1175.0	456.0	332.0	84.0	586.0	109.0	95.0	103.0	94.0	296.0	1554.0	361.0	1184.0	1012.0	157.0	307.0	188.0	178.0	363.0	540.0	330.0	226.0	335.0	1639.0	1841.0	1244.0	1175.0	461.0	1604.0	206.0	414.0	788.0	273.0	203.0	318.0	963.0	597.0	141.0	95.0	170.0	40.0
AF038662 [39432_at(202, 439) ]	-200.0	-226.0	-92.0	-218.0	-165.0	-276.0	-188.0	-138.0	-220.0	-282.0	-161.0	-99.0	-96.0	-57.0	-52.0	-53.0	-105.0	-93.0	-218.0	-172.0	-102.0	-218.0	-78.0	-98.0	-112.0	-50.0	-52.0	-125.0	-160.0	-141.0	-165.0	-405.0	-391.0	-192.0	-337.0	-142.0	-200.0	-27.0	-139.0	-83.0	-198.0	-139.0	-259.0	-144.0	-164.0	-51.0	-113.0	-106.0	-85.0
U30521 [39710_at(249, 423) ]	217.0	397.0	277.0	762.0	185.0	332.0	57.0	1974.0	233.0	133.0	188.0	50.0	60.0	33.0	151.0	17.0	30.0	76.0	101.0	103.0	146.0	22.0	55.0	43.0	252.0	496.0	52.0	144.0	57.0	103.0	215.0	570.0	798.0	361.0	366.0	164.0	721.0	126.0	92.0	314.0	134.0	239.0	154.0	189.0	240.0	44.0	51.0	85.0	-100.0
D14695 [39733_at(461, 1) ]	42.0	230.0	83.0	359.0	-2.0	404.0	-34.0	62.0	57.0	37.0	13.0	18.0	-9.0	7.0	22.0	3.0	76.0	42.0	21.0	38.0	17.0	2.0	48.0	31.0	49.0	37.0	39.0	31.0	66.0	40.0	29.0	225.0	335.0	119.0	165.0	22.0	150.0	2.0	22.0	35.0	28.0	224.0	30.0	55.0	95.0	18.0	14.0	26.0	-2.0
D63475 [39795_at(506, 151) ]	2524.0	2009.0	2920.0	3082.0	1921.0	3282.0	1042.0	1796.0	770.0	1702.0	2179.0	910.0	549.0	854.0	591.0	473.0	1502.0	872.0	-474.0	2492.0	2090.0	1256.0	577.0	482.0	1152.0	1274.0	1328.0	1628.0	1265.0	1697.0	1611.0	2777.0	3430.0	3391.0	542.0	873.0	1719.0	794.0	1590.0	3071.0	2683.0	1701.0	2001.0	790.0	1359.0	547.0	563.0	932.0	-126.0
M94856 [39799_at(636, 139) ]	624.0	149.0	1236.0	726.0	185.0	302.0	49.0	300.0	66.0	246.0	47.0	499.0	2.0	38.0	108.0	52.0	72.0	579.0	170.0	230.0	400.0	1898.0	290.0	318.0	268.0	103.0	53.0	200.0	162.0	41.0	128.0	419.0	647.0	98.0	202.0	340.0	246.0	76.0	166.0	107.0	432.0	78.0	55.0	501.0	333.0	76.0	0.0	43.0	0.0
D83784 [40061_at(369, 633) ]	12.0	71.0	77.0	63.0	23.0	23.0	26.0	43.0	60.0	15.0	15.0	24.0	6.0	4.0	3.0	-5.0	7.0	3.0	13.0	50.0	40.0	10.0	-7.0	10.0	7.0	-7.0	16.0	4.0	9.0	22.0	6.0	63.0	47.0	37.0	45.0	4.0	33.0	12.0	27.0	51.0	37.0	-3.0	77.0	139.0	32.0	4.0	2.0	3.0	-1.0
AB011121 [40064_at(173, 367) ]	52.0	51.0	49.0	317.0	98.0	5.0	72.0	89.0	-9.0	-12.0	8.0	36.0	45.0	7.0	14.0	34.0	-12.0	-18.0	33.0	13.0	61.0	-45.0	14.0	0.0	-11.0	62.0	26.0	65.0	52.0	21.0	274.0	121.0	310.0	28.0	105.0	17.0	81.0	-23.0	73.0	152.0	53.0	23.0	74.0	28.0	0.0	27.0	28.0	12.0	78.0
D10040 [40082_at(624, 363) ]	251.0	307.0	232.0	702.0	80.0	169.0	60.0	121.0	205.0	193.0	72.0	26.0	-23.0	24.0	47.0	17.0	49.0	65.0	69.0	73.0	71.0	47.0	70.0	75.0	26.0	63.0	62.0	111.0	171.0	90.0	115.0	343.0	769.0	241.0	251.0	90.0	407.0	27.0	51.0	15.0	50.0	85.0	97.0	108.0	121.0	72.0	23.0	73.0	23.0
U47077 [40129_at(153, 179) ]	-25.0	134.0	173.0	104.0	29.0	116.0	-7.0	107.0	34.0	14.0	24.0	36.0	12.0	20.0	20.0	6.0	3.0	38.0	-9.0	59.0	35.0	67.0	17.0	36.0	34.0	35.0	18.0	12.0	7.0	7.0	21.0	140.0	109.0	80.0	48.0	-35.0	68.0	34.0	19.0	57.0	-748.0	40.0	-18.0	19.0	44.0	22.0	37.0	15.0	15.0
D50930 [40143_at(588, 559) ]	-103.0	-85.0	-83.0	-101.0	-53.0	0.0	-41.0	-54.0	-60.0	-88.0	-98.0	-19.0	-30.0	-27.0	-4.0	-1.0	-81.0	-36.0	19.0	-126.0	-34.0	-116.0	-11.0	-39.0	-50.0	-41.0	-50.0	-40.0	-62.0	-59.0	-54.0	-137.0	-150.0	-290.0	-136.0	-48.0	-99.0	-8.0	-45.0	-88.0	-121.0	-42.0	-53.0	-51.0	-27.0	-36.0	-20.0	2.0	0.0
S69189 [40459_at(2, 581) ]	584.0	569.0	732.0	719.0	371.0	569.0	366.0	287.0	578.0	478.0	421.0	200.0	484.0	219.0	127.0	85.0	145.0	202.0	558.0	539.0	525.0	394.0	124.0	189.0	164.0	182.0	179.0	311.0	295.0	283.0	421.0	668.0	723.0	775.0	887.0	329.0	413.0	77.0	418.0	562.0	691.0	380.0	611.0	413.0	568.0	149.0	174.0	182.0	100.0
J04080 [40496_at(74, 455) ]	220.0	535.0	245.0	984.0	165.0	1117.0	122.0	224.0	634.0	325.0	197.0	87.0	32.0	179.0	52.0	24.0	260.0	316.0	217.0	130.0	323.0	48.0	192.0	104.0	338.0	434.0	114.0	368.0	273.0	162.0	86.0	744.0	541.0	322.0	742.0	242.0	385.0	205.0	106.0	180.0	92.0	157.0	303.0	176.0	456.0	11.0	7.0	318.0	17.0
J04058 [40509_at(312, 385) ]	145.0	103.0	305.0	345.0	2.0	199.0	-21.0	132.0	61.0	25.0	102.0	60.0	-8.0	53.0	1.0	16.0	49.0	43.0	45.0	125.0	148.0	124.0	45.0	116.0	16.0	24.0	34.0	86.0	123.0	10.0	17.0	230.0	341.0	162.0	108.0	47.0	118.0	34.0	5.0	25.0	97.0	36.0	43.0	115.0	61.0	3.0	-1.0	45.0	13.0
X58072 [40511_at(195, 571) ]	83.0	67.0	90.0	154.0	58.0	102.0	36.0	49.0	44.0	92.0	30.0	150.0	20.0	18.0	31.0	11.0	30.0	28.0	47.0	61.0	85.0	61.0	25.0	37.0	25.0	12.0	34.0	21.0	48.0	54.0	78.0	59.0	133.0	58.0	65.0	74.0	113.0	22.0	-3.0	27.0	90.0	54.0	62.0	24.0	53.0	12.0	-6.0	40.0	18.0
AF035280 [40515_at(600, 345) ]	8.0	-5.0	-15.0	52.0	-24.0	-31.0	-29.0	8.0	-2.0	-15.0	-3.0	-1.0	-13.0	-8.0	-26.0	-15.0	16.0	-21.0	-7.0	-23.0	52.0	-17.0	5.0	6.0	-25.0	10.0	-6.0	34.0	-8.0	-7.0	18.0	-8.0	13.0	15.0	17.0	-18.0	6.0	28.0	32.0	-14.0	-51.0	6.0	22.0	4.0	12.0	-5.0	-26.0	-8.0	-4.0
AL050259 [40521_at(363, 501) ]	110.0	106.0	83.0	273.0	43.0	145.0	91.0	171.0	158.0	137.0	117.0	38.0	76.0	7.0	44.0	41.0	55.0	64.0	118.0	89.0	240.0	44.0	89.0	74.0	111.0	138.0	66.0	178.0	83.0	88.0	100.0	286.0	240.0	104.0	212.0	109.0	152.0	24.0	92.0	544.0	107.0	96.0	126.0	108.0	106.0	60.0	86.0	55.0	31.0
X59834 [40522_at(502, 93) ]	510.0	880.0	1085.0	3121.0	380.0	832.0	329.0	903.0	1698.0	698.0	692.0	272.0	365.0	34.0	399.0	223.0	201.0	437.0	539.0	324.0	635.0	239.0	306.0	664.0	392.0	530.0	230.0	1127.0	953.0	475.0	604.0	949.0	2536.0	1845.0	556.0	89.0	1361.0	178.0	1186.0	1786.0	337.0	452.0	513.0	728.0	788.0	735.0	238.0	490.0	186.0
AF016507 [40780_at(260, 205) ]	36.0	70.0	106.0	221.0	27.0	48.0	24.0	66.0	54.0	42.0	40.0	46.0	24.0	22.0	11.0	2.0	8.0	27.0	13.0	18.0	24.0	26.0	17.0	28.0	57.0	52.0	30.0	28.0	8.0	0.0	45.0	236.0	246.0	122.0	106.0	46.0	110.0	16.0	10.0	63.0	48.0	37.0	25.0	17.0	31.0	22.0	19.0	12.0	3.0
L36151 [40783_s_at(364, 183) ]	143.0	190.0	191.0	413.0	100.0	37.0	71.0	128.0	112.0	105.0	93.0	49.0	58.0	38.0	36.0	6.0	92.0	68.0	55.0	78.0	56.0	78.0	52.0	67.0	94.0	52.0	61.0	48.0	130.0	54.0	79.0	220.0	384.0	117.0	176.0	90.0	128.0	17.0	89.0	166.0	143.0	117.0	153.0	93.0	86.0	31.0	14.0	23.0	18.0
J04973 [40854_at(281, 177) ]	389.0	646.0	675.0	1000.0	237.0	528.0	134.0	505.0	218.0	289.0	155.0	206.0	42.0	172.0	112.0	55.0	129.0	350.0	199.0	344.0	307.0	185.0	142.0	208.0	153.0	146.0	89.0	206.0	222.0	170.0	272.0	502.0	1007.0	401.0	508.0	194.0	849.0	68.0	121.0	249.0	378.0	259.0	410.0	228.0	283.0	87.0	97.0	117.0	77.0
AB011173 [41122_at(346, 89) ]	14.0	15.0	42.0	58.0	-2.0	37.0	8.0	23.0	30.0	22.0	-1.0	-10.0	21.0	13.0	22.0	6.0	-3.0	11.0	27.0	11.0	31.0	17.0	8.0	12.0	2.0	14.0	-14.0	5.0	1.0	-1.0	13.0	10.0	44.0	4.0	18.0	9.0	13.0	7.0	9.0	17.0	46.0	-4.0	-577.0	13.0	10.0	9.0	11.0	3.0	11.0
M26665 [41148_at(451, 251) ]	16.0	10.0	-3.0	9.0	24.0	10.0	-6.0	-32.0	6.0	17.0	-2.0	-4.0	-9.0	7.0	8.0	-7.0	1.0	-2.0	7.0	-1.0	-1.0	-5.0	0.0	-5.0	18.0	-3.0	20.0	-1.0	15.0	10.0	0.0	-2.0	3.0	16.0	8.0	-6.0	7.0	0.0	3.0	7.0	-8.0	-2.0	8.0	-2.0	1.0	-7.0	26.0	9.0	8.0
M26665 [41148_at(350, 373) ]	2.0	-3.0	-23.0	-12.0	7.0	21.0	-9.0	15.0	12.0	10.0	-7.0	-7.0	-18.0	-6.0	4.0	-1.0	-18.0	-4.0	-8.0	6.0	-1.0	2.0	4.0	0.0	1.0	-14.0	6.0	10.0	4.0	-8.0	-6.0	-9.0	-1.0	0.0	-2.0	-10.0	-6.0	-3.0	-2.0	-6.0	-16.0	-1.0	4.0	5.0	-4.0	-7.0	2.0	-10.0	-9.0
Y13936 [41162_at(424, 97) ]	476.0	629.0	940.0	1052.0	474.0	533.0	221.0	434.0	361.0	555.0	289.0	167.0	290.0	157.0	181.0	55.0	162.0	229.0	249.0	507.0	492.0	326.0	172.0	132.0	173.0	142.0	167.0	231.0	430.0	268.0	260.0	1007.0	949.0	913.0	567.0	328.0	700.0	135.0	208.0	393.0	454.0	237.0	374.0	278.0	401.0	88.0	192.0	175.0	39.0
U15782 [41183_at(257, 507) ]	121.0	211.0	230.0	250.0	106.0	217.0	143.0	57.0	287.0	202.0	140.0	47.0	153.0	41.0	41.0	39.0	51.0	63.0	201.0	123.0	201.0	154.0	30.0	46.0	48.0	33.0	28.0	66.0	30.0	145.0	214.0	217.0	193.0	224.0	348.0	102.0	246.0	29.0	108.0	139.0	259.0	51.0	188.0	153.0	223.0	36.0	38.0	50.0	23.0
J04173 [41221_at(449, 163) ]	1372.0	2870.0	2400.0	3671.0	1054.0	2307.0	381.0	1409.0	1684.0	1906.0	1530.0	1411.0	1814.0	1448.0	882.0	643.0	805.0	2276.0	1366.0	1238.0	2501.0	2354.0	967.0	773.0	683.0	965.0	1146.0	1211.0	1305.0	900.0	1120.0	2365.0	3153.0	2179.0	1897.0	826.0	1529.0	664.0	896.0	1936.0	1384.0	1956.0	1102.0	1251.0	1948.0	550.0	930.0	886.0	269.0
X13546 [41231_f_at(368, 333) ]	1219.0	1752.0	2548.0	3546.0	538.0	1499.0	337.0	1699.0	1097.0	948.0	1200.0	494.0	541.0	510.0	620.0	173.0	470.0	669.0	525.0	1291.0	1626.0	1496.0	385.0	665.0	558.0	634.0	753.0	689.0	886.0	664.0	1356.0	2831.0	3380.0	1994.0	1806.0	721.0	2768.0	277.0	677.0	1152.0	999.0	1070.0	914.0	968.0	1107.0	276.0	232.0	420.0	106.0
X13546 [41231_f_at(451, 281) ]	1142.0	1022.0	1239.0	2276.0	502.0	916.0	348.0	1092.0	608.0	906.0	816.0	481.0	555.0	477.0	642.0	180.0	389.0	783.0	550.0	992.0	1157.0	1254.0	396.0	682.0	541.0	695.0	668.0	574.0	717.0	452.0	1140.0	1934.0	2368.0	896.0	1056.0	534.0	1488.0	349.0	675.0	881.0	808.0	817.0	879.0	669.0	882.0	291.0	189.0	396.0	95.0
U48734 [41753_at(596, 281) ]	1257.0	2004.0	3829.0	4061.0	2024.0	1940.0	662.0	1431.0	991.0	1858.0	1118.0	802.0	1119.0	1059.0	371.0	436.0	410.0	1343.0	516.0	926.0	2819.0	870.0	538.0	576.0	759.0	772.0	359.0	520.0	1108.0	1208.0	1313.0	2351.0	4424.0	1140.0	1873.0	1089.0	2369.0	753.0	776.0	2223.0	2193.0	643.0	1364.0	1389.0	1154.0	260.0	254.0	449.0	173.0
M36711 [32154_at(369, 589) ]	-63.0	-48.0	-30.0	-48.0	-24.0	-22.0	-7.0	136.0	-41.0	-49.0	77.0	-8.0	-15.0	24.0	73.0	-6.0	16.0	-20.0	-63.0	-46.0	-13.0	-78.0	3.0	-19.0	-49.0	-15.0	-8.0	-34.0	-13.0	-11.0	-90.0	-78.0	-109.0	-65.0	-100.0	-15.0	-45.0	-19.0	-22.0	-1.0	-29.0	4.0	-91.0	-31.0	-70.0	10.0	-16.0	-28.0	-18.0
U85267 [32168_s_at(176, 227) ]	90.0	157.0	350.0	426.0	51.0	144.0	7.0	56.0	157.0	55.0	43.0	21.0	14.0	16.0	30.0	30.0	24.0	65.0	39.0	73.0	74.0	23.0	76.0	55.0	52.0	76.0	22.0	59.0	40.0	3.0	68.0	226.0	304.0	94.0	235.0	59.0	215.0	12.0	64.0	62.0	82.0	-12.0	41.0	205.0	154.0	54.0	19.0	20.0	-4.0
U67322 [32202_at(26, 181) ]	-36.0	95.0	42.0	79.0	-4.0	100.0	24.0	-18.0	-2.0	38.0	-25.0	7.0	12.0	-5.0	6.0	-23.0	-21.0	-34.0	36.0	22.0	-2.0	-34.0	-9.0	-36.0	-8.0	-1.0	6.0	5.0	-21.0	-42.0	-28.0	39.0	29.0	104.0	20.0	7.0	86.0	2.0	-12.0	22.0	53.0	-13.0	-31.0	15.0	-16.0	-11.0	-20.0	-25.0	-19.0
AB009398 [32211_at(416, 187) ]	3.0	28.0	-2.0	55.0	-9.0	-2.0	-23.0	15.0	-9.0	-12.0	-11.0	3.0	0.0	5.0	-3.0	7.0	18.0	0.0	-2.0	-13.0	18.0	2.0	-8.0	-5.0	1.0	-15.0	-10.0	14.0	-27.0	1.0	21.0	-21.0	57.0	-20.0	-33.0	11.0	-40.0	1.0	-20.0	-7.0	5.0	12.0	1.0	-5.0	3.0	6.0	-18.0	3.0	-18.0
X17042 [32227_at(310, 349) ]	181.0	379.0	211.0	409.0	28.0	164.0	29.0	36.0	35.0	160.0	58.0	28.0	26.0	42.0	54.0	7.0	61.0	165.0	1.0	80.0	50.0	66.0	34.0	114.0	37.0	25.0	22.0	152.0	55.0	4.0	46.0	375.0	499.0	160.0	121.0	49.0	287.0	5.0	67.0	29.0	64.0	104.0	118.0	71.0	189.0	29.0	17.0	65.0	-1.0
X86809 [32260_at(546, 25) ]	467.0	809.0	791.0	1862.0	353.0	635.0	148.0	349.0	395.0	437.0	444.0	140.0	270.0	130.0	135.0	114.0	149.0	207.0	323.0	123.0	562.0	342.0	116.0	245.0	236.0	377.0	129.0	328.0	281.0	293.0	417.0	1098.0	1566.0	727.0	539.0	409.0	1159.0	248.0	347.0	440.0	322.0	260.0	396.0	279.0	693.0	117.0	85.0	316.0	57.0
X97544 [32829_at(319, 481) ]	92.0	86.0	67.0	251.0	57.0	-68.0	-6.0	159.0	95.0	-8.0	65.0	20.0	21.0	37.0	33.0	1.0	9.0	8.0	64.0	63.0	54.0	114.0	23.0	28.0	22.0	23.0	21.0	88.0	58.0	60.0	27.0	99.0	73.0	61.0	57.0	35.0	96.0	6.0	28.0	19.0	59.0	54.0	8.0	18.0	38.0	19.0	59.0	22.0	-8.0
AF039029 [33342_at(318, 451) ]	10.0	29.0	30.0	32.0	1.0	18.0	6.0	1.0	-8.0	29.0	1.0	-3.0	49.0	8.0	-4.0	7.0	-3.0	-11.0	-8.0	11.0	1.0	9.0	-1.0	-6.0	11.0	-11.0	6.0	0.0	-1.0	-12.0	8.0	31.0	27.0	3.0	4.0	0.0	18.0	-3.0	-8.0	15.0	10.0	4.0	3.0	20.0	-10.0	3.0	15.0	3.0	3.0
U31346 [33384_at(541, 267) ]	125.0	56.0	40.0	72.0	69.0	95.0	68.0	57.0	49.0	42.0	40.0	54.0	43.0	11.0	22.0	5.0	25.0	22.0	67.0	77.0	44.0	40.0	18.0	31.0	23.0	5.0	29.0	30.0	70.0	50.0	46.0	79.0	139.0	71.0	121.0	96.0	68.0	14.0	22.0	52.0	100.0	40.0	69.0	34.0	36.0	28.0	4.0	56.0	12.0
U12472 [33396_at(338, 133) ]	1415.0	5608.0	3284.0	4384.0	2117.0	2964.0	1501.0	1984.0	6442.0	3183.0	107.0	1440.0	2099.0	1986.0	312.0	577.0	642.0	1254.0	5555.0	1293.0	3740.0	4293.0	1155.0	1874.0	668.0	1277.0	2579.0	2965.0	1399.0	2331.0	1372.0	3608.0	3628.0	5472.0	3894.0	1171.0	2405.0	598.0	496.0	2773.0	1983.0	1451.0	1580.0	2797.0	1383.0	767.0	1212.0	706.0	710.0
Y00281 [33424_at(575, 323) ]	-6.0	0.0	22.0	33.0	14.0	30.0	-7.0	25.0	-6.0	5.0	12.0	13.0	13.0	12.0	19.0	-5.0	8.0	22.0	16.0	9.0	13.0	23.0	13.0	9.0	13.0	11.0	24.0	42.0	5.0	18.0	4.0	15.0	21.0	-3.0	-1.0	-5.0	18.0	6.0	14.0	-5.0	-742.0	24.0	0.0	5.0	21.0	0.0	11.0	-3.0	-2.0
Y00281 [33424_at(263, 411) ]	476.0	1100.0	1404.0	1723.0	367.0	1144.0	257.0	663.0	401.0	675.0	476.0	356.0	329.0	242.0	227.0	101.0	200.0	222.0	502.0	509.0	1021.0	490.0	269.0	148.0	200.0	256.0	270.0	633.0	471.0	267.0	609.0	1348.0	1362.0	865.0	689.0	375.0	854.0	154.0	351.0	983.0	567.0	322.0	389.0	289.0	371.0	166.0	116.0	216.0	91.0
X59543 [34314_at(31, 231) ]	102.0	43.0	122.0	107.0	30.0	132.0	21.0	173.0	51.0	82.0	43.0	55.0	7.0	59.0	55.0	25.0	17.0	81.0	16.0	30.0	139.0	64.0	21.0	29.0	14.0	45.0	53.0	7.0	59.0	18.0	-19.0	143.0	391.0	300.0	122.0	65.0	56.0	47.0	27.0	14.0	8.0	95.0	63.0	-52.0	8.0	9.0	42.0	56.0	25.0
U31814 [34368_at(227, 341) ]	179.0	470.0	1345.0	904.0	98.0	380.0	72.0	630.0	238.0	247.0	164.0	33.0	108.0	72.0	108.0	21.0	27.0	238.0	132.0	313.0	655.0	192.0	63.0	55.0	47.0	107.0	22.0	96.0	69.0	135.0	118.0	602.0	913.0	571.0	426.0	88.0	753.0	89.0	127.0	193.0	404.0	137.0	87.0	118.0	247.0	77.0	14.0	64.0	9.0
Y10387 [34411_at(516, 133) ]	166.0	238.0	400.0	616.0	62.0	196.0	48.0	148.0	93.0	63.0	80.0	82.0	40.0	32.0	53.0	24.0	47.0	88.0	47.0	47.0	145.0	54.0	50.0	33.0	68.0	84.0	52.0	119.0	65.0	32.0	66.0	380.0	655.0	208.0	247.0	60.0	224.0	21.0	97.0	125.0	68.0	77.0	91.0	78.0	114.0	40.0	10.0	47.0	24.0
AL049954 [34792_at(479, 363) ]	478.0	485.0	722.0	1320.0	151.0	347.0	52.0	268.0	194.0	172.0	195.0	76.0	142.0	134.0	87.0	51.0	115.0	123.0	117.0	177.0	225.0	167.0	134.0	318.0	143.0	129.0	172.0	133.0	221.0	189.0	551.0	674.0	998.0	342.0	427.0	263.0	664.0	55.0	89.0	226.0	174.0	190.0	252.0	253.0	191.0	89.0	31.0	87.0	73.0
U09813 [34811_at(612, 461) ]	275.0	450.0	524.0	739.0	186.0	215.0	46.0	196.0	207.0	251.0	127.0	93.0	94.0	84.0	104.0	23.0	79.0	269.0	125.0	429.0	211.0	213.0	109.0	201.0	116.0	155.0	139.0	185.0	153.0	57.0	226.0	460.0	851.0	445.0	394.0	108.0	274.0	37.0	190.0	316.0	466.0	219.0	236.0	224.0	229.0	70.0	58.0	67.0	22.0
AJ002308 [34885_at(281, 289) ]	-619.0	-828.0	-222.0	361.0	-407.0	-735.0	-491.0	-540.0	-467.0	-842.0	-226.0	-287.0	36.0	-255.0	-264.0	-131.0	69.0	-383.0	-612.0	-774.0	-192.0	-204.0	-273.0	-203.0	-366.0	-111.0	-57.0	57.0	-235.0	-516.0	-355.0	-331.0	-404.0	-15.0	-1024.0	-376.0	-602.0	-93.0	-536.0	315.0	-728.0	-676.0	-822.0	-382.0	-686.0	-228.0	-409.0	-281.0	-246.0
M23294 [34888_at(416, 473) ]	1082.0	700.0	1475.0	2391.0	451.0	784.0	205.0	346.0	611.0	732.0	581.0	159.0	229.0	182.0	257.0	104.0	340.0	483.0	682.0	512.0	734.0	287.0	294.0	351.0	521.0	500.0	373.0	862.0	671.0	349.0	322.0	1207.0	2255.0	931.0	723.0	319.0	823.0	132.0	777.0	585.0	866.0	889.0	852.0	401.0	971.0	195.0	91.0	262.0	145.0
AF016266 [34892_at(602, 357) ]	1011.0	1889.0	2173.0	2324.0	691.0	1547.0	606.0	692.0	806.0	1187.0	815.0	285.0	691.0	463.0	268.0	153.0	380.0	586.0	732.0	662.0	871.0	1225.0	410.0	522.0	390.0	515.0	474.0	598.0	1067.0	777.0	893.0	2014.0	2412.0	2129.0	1912.0	995.0	2125.0	314.0	636.0	1419.0	1064.0	810.0	951.0	811.0	1068.0	294.0	352.0	329.0	163.0
AB019036 [35296_at(472, 511) ]	62.0	19.0	-7.0	123.0	24.0	-13.0	36.0	57.0	4.0	45.0	58.0	22.0	25.0	17.0	40.0	10.0	11.0	37.0	87.0	39.0	100.0	61.0	11.0	28.0	23.0	31.0	52.0	45.0	13.0	18.0	33.0	127.0	80.0	85.0	87.0	5.0	91.0	15.0	42.0	111.0	40.0	60.0	39.0	32.0	50.0	4.0	28.0	37.0	-8.0
U54559 [35327_at(279, 505) ]	100.0	46.0	97.0	117.0	82.0	70.0	28.0	45.0	29.0	127.0	93.0	77.0	32.0	46.0	60.0	17.0	19.0	67.0	37.0	82.0	76.0	136.0	48.0	98.0	38.0	63.0	81.0	144.0	83.0	31.0	70.0	146.0	188.0	23.0	53.0	42.0	44.0	12.0	66.0	21.0	180.0	52.0	83.0	61.0	77.0	1.0	32.0	37.0	3.0
D11094 [35353_at(537, 367) ]	237.0	369.0	548.0	659.0	144.0	273.0	40.0	143.0	169.0	248.0	110.0	83.0	121.0	130.0	81.0	39.0	103.0	251.0	147.0	213.0	302.0	215.0	48.0	141.0	121.0	110.0	88.0	135.0	236.0	336.0	146.0	724.0	796.0	327.0	508.0	66.0	472.0	39.0	115.0	179.0	287.0	203.0	215.0	133.0	208.0	71.0	5.0	93.0	39.0
M55542 [35735_at(527, 283) ]	37.0	57.0	35.0	60.0	2.0	27.0	0.0	46.0	13.0	63.0	23.0	-12.0	-4.0	20.0	40.0	22.0	17.0	118.0	-23.0	24.0	13.0	5.0	21.0	18.0	9.0	12.0	-15.0	-1.0	52.0	-2.0	11.0	157.0	97.0	29.0	38.0	12.0	36.0	4.0	27.0	38.0	3.0	9.0	20.0	17.0	29.0	3.0	-5.0	29.0	5.0
D50931 [35744_at(361, 455) ]	-967.0	-1717.0	-1270.0	-1780.0	-972.0	-1452.0	-721.0	-668.0	-825.0	-1401.0	-700.0	-492.0	-493.0	-471.0	-228.0	-115.0	-314.0	-457.0	-954.0	-822.0	-668.0	-634.0	-572.0	-492.0	-583.0	-301.0	-315.0	-385.0	-771.0	-661.0	-603.0	-1738.0	-2623.0	-1100.0	-1697.0	-873.0	-2233.0	-173.0	-514.0	-762.0	-870.0	-551.0	-1076.0	-856.0	-982.0	-239.0	-272.0	-455.0	-263.0
X78136 [35746_r_at(412, 177) ]	-8.0	4.0	-12.0	-3.0	1.0	28.0	16.0	0.0	6.0	27.0	6.0	-5.0	-14.0	-1.0	7.0	2.0	-6.0	8.0	21.0	-20.0	4.0	13.0	1.0	-1.0	-7.0	0.0	5.0	-10.0	-2.0	-1.0	5.0	20.0	-2.0	13.0	9.0	-2.0	-7.0	-1.0	2.0	8.0	-12.0	-5.0	9.0	-5.0	10.0	-2.0	-1.0	3.0	-7.0
AB014557 [35782_at(137, 601) ]	186.0	161.0	160.0	349.0	156.0	107.0	113.0	103.0	138.0	163.0	92.0	62.0	69.0	102.0	58.0	7.0	-3.0	64.0	95.0	99.0	77.0	104.0	55.0	104.0	93.0	57.0	64.0	124.0	88.0	106.0	145.0	270.0	361.0	67.0	252.0	88.0	272.0	53.0	77.0	81.0	144.0	80.0	78.0	58.0	101.0	20.0	61.0	97.0	46.0
U46692 [35816_at(626, 81) ]	1358.0	1469.0	2201.0	3771.0	851.0	1078.0	234.0	415.0	981.0	985.0	500.0	240.0	249.0	209.0	289.0	136.0	245.0	196.0	416.0	184.0	1558.0	238.0	386.0	222.0	304.0	107.0	276.0	851.0	770.0	364.0	343.0	2416.0	3777.0	1239.0	2118.0	335.0	1318.0	131.0	332.0	1708.0	518.0	357.0	434.0	462.0	811.0	210.0	137.0	354.0	157.0
AB028988 [36121_at(86, 561) ]	-141.0	-97.0	-109.0	-165.0	-92.0	-193.0	-73.0	-102.0	-77.0	-130.0	-71.0	-40.0	-58.0	-55.0	-48.0	-16.0	-48.0	-44.0	-80.0	-105.0	-54.0	-91.0	-53.0	-55.0	-79.0	-67.0	-61.0	-123.0	-86.0	-78.0	-127.0	-231.0	-279.0	-97.0	-131.0	-84.0	-110.0	-21.0	-59.0	-80.0	-90.0	-36.0	-131.0	-86.0	-94.0	-36.0	-40.0	-49.0	-26.0
X59417 [36122_at(208, 285) ]	-266.0	1100.0	377.0	562.0	-422.0	-166.0	-367.0	-129.0	275.0	544.0	885.0	132.0	927.0	217.0	-5.0	-110.0	-13.0	221.0	-353.0	342.0	293.0	2162.0	-206.0	366.0	-219.0	-215.0	68.0	30.0	654.0	992.0	-454.0	201.0	-365.0	721.0	-498.0	-316.0	21.0	-19.0	-225.0	-22.0	-160.0	1670.0	-281.0	-338.0	963.0	-93.0	-199.0	-149.0	-190.0
L38696 [36125_s_at(538, 97) ]	127.0	153.0	242.0	351.0	150.0	143.0	75.0	240.0	142.0	53.0	51.0	70.0	111.0	32.0	78.0	52.0	49.0	71.0	86.0	117.0	214.0	191.0	35.0	67.0	69.0	101.0	77.0	105.0	133.0	80.0	92.0	327.0	286.0	149.0	117.0	99.0	164.0	58.0	73.0	100.0	262.0	116.0	121.0	141.0	99.0	62.0	83.0	26.0	22.0
U13737 [36143_at(551, 231) ]	82.0	245.0	114.0	353.0	36.0	164.0	19.0	73.0	52.0	67.0	36.0	23.0	76.0	16.0	8.0	39.0	70.0	127.0	88.0	23.0	161.0	71.0	33.0	29.0	42.0	23.0	36.0	68.0	93.0	25.0	56.0	253.0	366.0	242.0	191.0	23.0	122.0	7.0	49.0	63.0	90.0	136.0	60.0	55.0	81.0	39.0	26.0	33.0	-1.0
X69838 [36200_at(322, 403) ]	325.0	303.0	393.0	430.0	237.0	303.0	141.0	264.0	326.0	330.0	220.0	131.0	180.0	138.0	149.0	44.0	94.0	122.0	260.0	221.0	281.0	201.0	134.0	132.0	96.0	145.0	121.0	190.0	229.0	159.0	278.0	532.0	603.0	413.0	387.0	182.0	414.0	56.0	166.0	329.0	304.0	323.0	272.0	231.0	214.0	70.0	90.0	138.0	52.0
S76965 [36202_at(209, 361) ]	3.0	12.0	-9.0	32.0	-7.0	-40.0	-3.0	6.0	-10.0	10.0	5.0	10.0	-18.0	20.0	-9.0	11.0	-4.0	6.0	-25.0	-7.0	-9.0	-9.0	2.0	-10.0	-7.0	-8.0	-7.0	-19.0	0.0	1.0	-11.0	7.0	24.0	-2.0	15.0	-6.0	8.0	-3.0	2.0	-25.0	-7.0	6.0	8.0	-9.0	-16.0	-3.0	4.0	4.0	3.0
U37547 [36578_at(302, 619) ]	35.0	37.0	88.0	110.0	17.0	32.0	18.0	47.0	27.0	21.0	27.0	28.0	13.0	10.0	7.0	3.0	13.0	-6.0	3.0	20.0	24.0	17.0	-5.0	1.0	7.0	-5.0	-1.0	32.0	14.0	10.0	9.0	46.0	90.0	47.0	17.0	-8.0	34.0	-4.0	8.0	20.0	13.0	16.0	14.0	-6.0	12.0	2.0	0.0	7.0	2.0
D87470 [36612_at(588, 231) ]	9.0	-10.0	-68.0	29.0	-3.0	5.0	-1.0	4.0	16.0	-32.0	8.0	19.0	9.0	-8.0	-3.0	3.0	9.0	4.0	2.0	-17.0	11.0	-3.0	10.0	5.0	7.0	9.0	-14.0	-11.0	5.0	-12.0	-16.0	38.0	-6.0	14.0	-5.0	-3.0	-5.0	-2.0	7.0	-9.0	-2.0	-1.0	-1.0	-19.0	2.0	-8.0	4.0	0.0	0.0
X77956 [36618_g_at(458, 527) ]	47.0	44.0	71.0	47.0	32.0	4.0	2.0	51.0	47.0	86.0	60.0	25.0	60.0	23.0	-12.0	-1.0	39.0	21.0	-37.0	55.0	35.0	21.0	22.0	33.0	57.0	28.0	13.0	38.0	34.0	51.0	64.0	43.0	1.0	26.0	33.0	-1.0	76.0	6.0	18.0	81.0	46.0	16.0	43.0	5.0	50.0	11.0	-12.0	27.0	18.0
L27476 [36655_at(356, 507) ]	-14.0	34.0	278.0	150.0	28.0	22.0	26.0	43.0	9.0	32.0	-9.0	39.0	21.0	0.0	7.0	19.0	-8.0	3.0	56.0	46.0	72.0	22.0	12.0	1.0	21.0	35.0	0.0	20.0	15.0	9.0	-16.0	67.0	122.0	44.0	107.0	30.0	54.0	28.0	29.0	22.0	60.0	46.0	26.0	54.0	17.0	18.0	11.0	-1.0	6.0
D16480 [36952_at(64, 343) ]	572.0	551.0	786.0	1193.0	456.0	677.0	314.0	360.0	389.0	633.0	351.0	199.0	299.0	213.0	173.0	135.0	129.0	225.0	516.0	339.0	508.0	326.0	146.0	252.0	209.0	231.0	212.0	264.0	408.0	319.0	374.0	978.0	1739.0	1027.0	1085.0	384.0	698.0	91.0	320.0	745.0	475.0	257.0	471.0	349.0	353.0	84.0	249.0	223.0	150.0
D16480 [36952_at(313, 7) ]	79.0	93.0	103.0	253.0	67.0	95.0	27.0	80.0	40.0	80.0	14.0	42.0	42.0	38.0	39.0	0.0	35.0	76.0	85.0	53.0	88.0	35.0	21.0	49.0	29.0	47.0	49.0	47.0	82.0	45.0	52.0	155.0	239.0	139.0	78.0	47.0	89.0	20.0	33.0	92.0	35.0	87.0	43.0	62.0	44.0	16.0	35.0	19.0	11.0
L14076 [36991_at(388, 51) ]	472.0	484.0	1065.0	1362.0	225.0	374.0	104.0	455.0	202.0	77.0	132.0	103.0	68.0	106.0	121.0	35.0	106.0	200.0	87.0	182.0	361.0	116.0	109.0	114.0	132.0	116.0	129.0	231.0	232.0	127.0	191.0	621.0	1186.0	528.0	441.0	232.0	944.0	47.0	99.0	242.0	228.0	123.0	232.0	280.0	238.0	48.0	56.0	119.0	45.0
D49490 [37044_at(345, 501) ]	75.0	157.0	162.0	326.0	81.0	150.0	43.0	57.0	53.0	77.0	97.0	41.0	93.0	39.0	21.0	9.0	46.0	65.0	19.0	60.0	59.0	54.0	44.0	35.0	66.0	70.0	37.0	48.0	67.0	40.0	254.0	167.0	268.0	149.0	130.0	61.0	221.0	28.0	42.0	98.0	105.0	76.0	56.0	221.0	113.0	42.0	25.0	36.0	13.0
X80754 [37664_at(220, 387) ]	28.0	32.0	57.0	95.0	-1.0	-25.0	13.0	30.0	24.0	53.0	46.0	-15.0	6.0	3.0	18.0	11.0	10.0	32.0	-2.0	43.0	33.0	34.0	24.0	8.0	12.0	23.0	20.0	4.0	16.0	10.0	69.0	69.0	81.0	23.0	83.0	-2.0	57.0	6.0	11.0	33.0	33.0	9.0	36.0	26.0	9.0	7.0	33.0	14.0	-5.0
D79983 [37695_at(517, 249) ]	55.0	73.0	19.0	110.0	15.0	49.0	6.0	11.0	13.0	28.0	31.0	-6.0	-11.0	2.0	3.0	-1.0	13.0	31.0	21.0	-8.0	17.0	8.0	28.0	12.0	32.0	15.0	20.0	10.0	6.0	33.0	33.0	66.0	98.0	17.0	-12.0	26.0	37.0	22.0	37.0	32.0	25.0	18.0	40.0	9.0	24.0	4.0	-6.0	1.0	7.0
U15131 [37746_r_at(75, 333) ]	-3.0	139.0	73.0	-49.0	68.0	-121.0	-75.0	-41.0	-45.0	-119.0	166.0	100.0	53.0	86.0	13.0	-11.0	-283.0	-8.0	291.0	-131.0	87.0	82.0	-27.0	138.0	33.0	-18.0	-21.0	40.0	-54.0	171.0	93.0	-113.0	73.0	-288.0	-58.0	57.0	76.0	-68.0	-53.0	220.0	49.0	57.0	-90.0	151.0	233.0	-20.0	-119.0	-4.0	-85.0
U15131 [37746_r_at(26, 527) ]	5233.0	5982.0	8160.0	9431.0	4664.0	7344.0	4462.0	4313.0	5525.0	5154.0	4794.0	3404.0	3894.0	3641.0	2080.0	1347.0	2616.0	2438.0	4209.0	6118.0	5218.0	3923.0	2426.0	2740.0	2812.0	2591.0	2711.0	3982.0	4731.0	4013.0	4465.0	7867.0	8779.0	8089.0	5962.0	4494.0	5150.0	1827.0	3218.0	5625.0	5775.0	4401.0	5873.0	3691.0	4267.0	1736.0	2113.0	2771.0	1736.0
U15131 [37746_r_at(327, 143) ]	2575.0	2947.0	3911.0	5067.0	2299.0	4516.0	1856.0	2516.0	2973.0	2595.0	3184.0	1189.0	1557.0	1629.0	1135.0	849.0	2357.0	1572.0	1554.0	2710.0	2743.0	1762.0	1636.0	1579.0	2384.0	1809.0	2757.0	2328.0	2101.0	2102.0	2276.0	4251.0	5694.0	4496.0	3810.0	2699.0	3844.0	962.0	2163.0	3052.0	2285.0	2133.0	3315.0	3208.0	2929.0	1083.0	974.0	1904.0	605.0
L13210 [37754_at(476, 17) ]	1167.0	2282.0	1437.0	4191.0	571.0	1565.0	1040.0	1254.0	2540.0	491.0	1078.0	638.0	1662.0	359.0	490.0	349.0	549.0	1047.0	1113.0	964.0	1272.0	1554.0	397.0	467.0	1067.0	771.0	663.0	714.0	979.0	1071.0	1428.0	774.0	3397.0	3048.0	1880.0	765.0	1827.0	424.0	872.0	585.0	1306.0	1696.0	1277.0	1672.0	1143.0	570.0	683.0	717.0	323.0
AB023169 [37755_at(409, 79) ]	5.0	57.0	12.0	64.0	10.0	-18.0	1.0	15.0	-7.0	17.0	25.0	28.0	32.0	14.0	1.0	-3.0	4.0	20.0	10.0	66.0	7.0	4.0	5.0	0.0	4.0	21.0	5.0	23.0	19.0	13.0	-2.0	28.0	45.0	5.0	31.0	17.0	28.0	-6.0	6.0	69.0	3.0	20.0	-8.0	5.0	11.0	3.0	1.0	8.0	-6.0
U91932 [38074_at(338, 135) ]	345.0	530.0	790.0	1134.0	263.0	433.0	45.0	180.0	194.0	196.0	184.0	268.0	131.0	204.0	70.0	77.0	110.0	215.0	146.0	171.0	215.0	223.0	119.0	94.0	162.0	200.0	108.0	145.0	278.0	79.0	99.0	423.0	1231.0	444.0	330.0	158.0	564.0	92.0	139.0	209.0	364.0	213.0	182.0	149.0	251.0	43.0	78.0	156.0	22.0
U73377 [38118_at(544, 333) ]	26.0	110.0	99.0	129.0	11.0	74.0	5.0	31.0	42.0	79.0	61.0	30.0	19.0	-9.0	-11.0	28.0	43.0	58.0	3.0	3.0	32.0	60.0	39.0	22.0	37.0	113.0	48.0	43.0	16.0	9.0	51.0	116.0	108.0	68.0	83.0	11.0	118.0	41.0	27.0	33.0	29.0	27.0	12.0	32.0	109.0	5.0	20.0	24.0	-1.0
X12496 [38119_at(456, 169) ]	-302.0	-959.0	-512.0	-986.0	-610.0	-612.0	-382.0	-390.0	-438.0	-513.0	-426.0	-255.0	-159.0	-249.0	-80.0	-94.0	-223.0	-195.0	-475.0	-216.0	-79.0	-444.0	-254.0	-240.0	-362.0	-139.0	-233.0	-178.0	-329.0	-372.0	-367.0	-950.0	-1604.0	-550.0	-740.0	-414.0	-759.0	-111.0	-227.0	-431.0	-206.0	-300.0	-439.0	-354.0	-528.0	-220.0	-141.0	-290.0	-205.0
M14083 [38125_at(247, 563) ]	102.0	387.0	76.0	91.0	44.0	235.0	11.0	69.0	137.0	61.0	60.0	40.0	20.0	19.0	36.0	12.0	55.0	569.0	34.0	51.0	58.0	18.0	102.0	10.0	21.0	42.0	2.0	11.0	154.0	21.0	112.0	344.0	127.0	76.0	102.0	26.0	194.0	13.0	72.0	23.0	112.0	31.0	70.0	-1.0	165.0	11.0	13.0	28.0	-10.0
M14083 [38125_at(89, 551) ]	598.0	2067.0	700.0	712.0	361.0	907.0	205.0	379.0	487.0	451.0	276.0	245.0	167.0	187.0	206.0	95.0	139.0	1577.0	221.0	316.0	416.0	188.0	290.0	130.0	225.0	181.0	92.0	142.0	522.0	215.0	510.0	1569.0	740.0	514.0	663.0	286.0	1211.0	157.0	370.0	181.0	544.0	209.0	376.0	155.0	680.0	123.0	64.0	166.0	81.0
D15057 [38413_at(175, 629) ]	8.0	19.0	25.0	52.0	8.0	7.0	-3.0	11.0	1.0	15.0	10.0	4.0	4.0	9.0	10.0	-10.0	5.0	8.0	8.0	27.0	16.0	-5.0	-3.0	19.0	16.0	31.0	10.0	7.0	25.0	19.0	9.0	41.0	42.0	10.0	11.0	14.0	41.0	-2.0	24.0	-12.0	10.0	3.0	16.0	15.0	12.0	13.0	-1.0	12.0	9.0
X83957 [38461_at(432, 527) ]	127.0	232.0	228.0	279.0	117.0	221.0	61.0	66.0	91.0	143.0	107.0	47.0	68.0	20.0	46.0	14.0	49.0	57.0	47.0	126.0	85.0	65.0	12.0	31.0	46.0	38.0	35.0	37.0	69.0	90.0	101.0	319.0	362.0	191.0	202.0	90.0	218.0	23.0	67.0	483.0	148.0	112.0	127.0	76.0	118.0	46.0	81.0	55.0	37.0
AB011085 [38735_at(627, 385) ]	1108.0	1212.0	1847.0	1794.0	922.0	1149.0	616.0	735.0	815.0	1035.0	627.0	418.0	464.0	336.0	258.0	110.0	444.0	267.0	743.0	1207.0	726.0	674.0	358.0	511.0	385.0	331.0	424.0	515.0	878.0	800.0	838.0	1412.0	1982.0	1288.0	1032.0	658.0	1275.0	135.0	570.0	1000.0	1076.0	803.0	1036.0	620.0	801.0	266.0	198.0	327.0	131.0
AB003151 [38773_at(568, 205) ]	101.0	180.0	129.0	210.0	20.0	198.0	20.0	64.0	701.0	68.0	62.0	24.0	37.0	4.0	18.0	10.0	28.0	87.0	1347.0	58.0	506.0	39.0	44.0	61.0	35.0	57.0	77.0	69.0	42.0	13.0	108.0	189.0	228.0	158.0	1166.0	49.0	65.0	30.0	95.0	21.0	123.0	67.0	66.0	41.0	94.0	23.0	6.0	27.0	15.0
U33286 [38804_at(253, 569) ]	3.0	14.0	84.0	44.0	-10.0	-39.0	-18.0	89.0	-22.0	-56.0	-26.0	8.0	-14.0	-15.0	-10.0	9.0	23.0	16.0	-35.0	81.0	85.0	55.0	-9.0	-6.0	-13.0	-7.0	21.0	-11.0	30.0	-63.0	-38.0	-5.0	-18.0	23.0	-3.0	-21.0	-18.0	13.0	-7.0	61.0	55.0	77.0	-32.0	8.0	16.0	8.0	-22.0	-21.0	-29.0
X02162 [39106_at(198, 399) ]	-361.0	-506.0	-617.0	-549.0	-498.0	-733.0	-201.0	-483.0	-390.0	-505.0	-262.0	-237.0	-156.0	-229.0	-124.0	-124.0	-209.0	-284.0	-269.0	-394.0	-403.0	-681.0	-195.0	-247.0	-187.0	-128.0	-273.0	-248.0	-390.0	-193.0	-164.0	-657.0	-905.0	-398.0	-587.0	-352.0	-493.0	-96.0	-149.0	-175.0	-449.0	-335.0	-263.0	-289.0	-380.0	-85.0	-249.0	-197.0	-70.0
AF050145 [39451_i_at(280, 581) ]	-745.0	-931.0	-1141.0	-953.0	-591.0	-906.0	-501.0	-497.0	-724.0	-704.0	-570.0	-170.0	-526.0	-203.0	-145.0	-68.0	-159.0	-316.0	-726.0	-581.0	-510.0	-717.0	-264.0	-186.0	-241.0	-234.0	-284.0	-299.0	-357.0	-631.0	-583.0	-1194.0	-1328.0	-906.0	-1161.0	-464.0	-767.0	-66.0	-608.0	-587.0	-830.0	-479.0	-801.0	-558.0	-852.0	-189.0	-286.0	-210.0	-132.0
M99587 [39535_at(216, 589) ]	52.0	54.0	44.0	117.0	59.0	107.0	33.0	43.0	56.0	78.0	16.0	5.0	46.0	29.0	6.0	4.0	18.0	30.0	57.0	52.0	61.0	20.0	20.0	32.0	45.0	0.0	27.0	30.0	50.0	59.0	47.0	92.0	113.0	106.0	48.0	37.0	50.0	7.0	52.0	47.0	98.0	42.0	47.0	37.0	37.0	19.0	21.0	9.0	23.0
M99587 [39535_at(253, 583) ]	-24.0	-19.0	-45.0	-61.0	62.0	-36.0	0.0	-30.0	-47.0	-53.0	-14.0	-16.0	-6.0	-17.0	-14.0	-8.0	-10.0	-19.0	-7.0	-36.0	18.0	-29.0	21.0	-42.0	-27.0	-25.0	8.0	-12.0	-9.0	-7.0	-14.0	-40.0	-64.0	-38.0	-307.0	-21.0	-69.0	-15.0	-29.0	-22.0	-33.0	-7.0	-27.0	-3.0	-41.0	-12.0	-28.0	-38.0	-40.0
J02984 [39916_r_at(616, 113) ]	485.0	780.0	1237.0	1593.0	680.0	645.0	471.0	603.0	422.0	393.0	445.0	201.0	527.0	268.0	199.0	155.0	281.0	569.0	348.0	371.0	559.0	1270.0	228.0	346.0	275.0	277.0	295.0	407.0	545.0	275.0	256.0	952.0	1452.0	1214.0	756.0	375.0	509.0	126.0	148.0	327.0	1064.0	272.0	625.0	710.0	586.0	167.0	225.0	262.0	121.0
J02984 [39916_r_at(219, 573) ]	59.0	77.0	129.0	239.0	121.0	88.0	25.0	125.0	60.0	83.0	44.0	68.0	51.0	77.0	73.0	18.0	60.0	96.0	32.0	44.0	41.0	187.0	66.0	152.0	52.0	90.0	62.0	86.0	106.0	3.0	431.0	146.0	261.0	118.0	67.0	52.0	73.0	33.0	3.0	52.0	173.0	-68.0	123.0	96.0	96.0	41.0	36.0	37.0	21.0
J02984 [39916_r_at(608, 71) ]	75.0	66.0	126.0	273.0	72.0	90.0	56.0	142.0	63.0	39.0	36.0	49.0	41.0	61.0	79.0	32.0	78.0	135.0	13.0	63.0	104.0	269.0	74.0	108.0	90.0	96.0	47.0	121.0	111.0	33.0	70.0	142.0	209.0	177.0	78.0	51.0	71.0	50.0	1.0	63.0	166.0	24.0	98.0	161.0	95.0	22.0	110.0	67.0	20.0
AJ012375 [40203_at(211, 477) ]	-85.0	-201.0	-173.0	-21.0	-74.0	-61.0	-36.0	47.0	-42.0	-108.0	-64.0	8.0	-3.0	-13.0	8.0	-11.0	2.0	-27.0	-87.0	-39.0	-7.0	27.0	-31.0	-73.0	-4.0	-32.0	-3.0	0.0	-57.0	-83.0	-16.0	-188.0	-59.0	-130.0	-205.0	-95.0	-192.0	-7.0	-18.0	-12.0	-79.0	-20.0	-29.0	-64.0	-48.0	-7.0	-42.0	-28.0	-29.0
AB021179 [40220_at(96, 223) ]	-3.0	-11.0	-9.0	9.0	0.0	0.0	-22.0	2.0	-24.0	15.0	-21.0	-15.0	3.0	4.0	-8.0	7.0	-13.0	9.0	-2.0	-39.0	-1.0	2.0	7.0	14.0	-14.0	27.0	10.0	-2.0	-8.0	17.0	8.0	-37.0	3.0	-25.0	-1.0	11.0	9.0	5.0	-11.0	8.0	-5.0	-3.0	-2.0	8.0	-5.0	3.0	9.0	1.0	-15.0
AB014585 [40224_s_at(462, 97) ]	1.0	7.0	6.0	-11.0	-14.0	-7.0	-35.0	-19.0	-27.0	11.0	-31.0	-9.0	-67.0	-10.0	-15.0	-10.0	-10.0	3.0	-24.0	-40.0	-31.0	-50.0	-9.0	5.0	15.0	11.0	9.0	-6.0	-15.0	-19.0	-19.0	-8.0	9.0	-14.0	10.0	-21.0	29.0	0.0	-39.0	-29.0	-32.0	-13.0	-66.0	-9.0	-11.0	-4.0	-15.0	-12.0	-16.0
AL050007 [40563_at(400, 491) ]	-1.0	0.0	-6.0	-11.0	3.0	-3.0	-18.0	6.0	-15.0	20.0	23.0	1.0	-21.0	-4.0	-2.0	0.0	-16.0	-11.0	-9.0	0.0	20.0	-1.0	5.0	1.0	4.0	4.0	2.0	-4.0	6.0	-5.0	-7.0	-5.0	-7.0	7.0	-17.0	5.0	-19.0	11.0	-5.0	16.0	-11.0	-6.0	6.0	-8.0	6.0	4.0	-7.0	-14.0	-10.0
L35249 [40568_at(475, 417) ]	1024.0	848.0	661.0	2141.0	290.0	953.0	151.0	414.0	299.0	526.0	346.0	119.0	124.0	131.0	187.0	32.0	176.0	349.0	277.0	487.0	334.0	231.0	186.0	247.0	311.0	185.0	161.0	295.0	517.0	357.0	412.0	1472.0	2280.0	689.0	775.0	294.0	895.0	88.0	305.0	376.0	217.0	409.0	451.0	247.0	660.0	116.0	126.0	173.0	78.0
M29548 [40886_at(634, 369) ]	4701.0	3570.0	4145.0	6188.0	4016.0	3477.0	1904.0	3772.0	3660.0	3307.0	2547.0	1902.0	1781.0	1866.0	2351.0	867.0	2163.0	2636.0	2282.0	2951.0	2944.0	3788.0	2340.0	2907.0	3131.0	3161.0	1777.0	2973.0	3297.0	1953.0	3011.0	3771.0	7351.0	3279.0	3006.0	3186.0	4113.0	2555.0	2196.0	2702.0	3510.0	2577.0	4539.0	3526.0	2940.0	1715.0	1071.0	1872.0	1039.0
M29548 [40887_g_at(459, 423) ]	6306.0	6410.0	10023.0	13260.0	6160.0	6869.0	3414.0	6456.0	6539.0	5579.0	4192.0	2883.0	1663.0	2722.0	2844.0	1099.0	3319.0	2549.0	3048.0	4652.0	4881.0	5233.0	3651.0	4813.0	3486.0	2996.0	2165.0	4658.0	4637.0	3522.0	3385.0	7775.0	11535.0	6581.0	6287.0	5722.0	9626.0	2590.0	1395.0	2280.0	5395.0	2766.0	5740.0	6263.0	4900.0	1572.0	1556.0	2790.0	1841.0
U46751 [40898_at(89, 197) ]	1923.0	2121.0	2822.0	2681.0	1484.0	2349.0	784.0	872.0	2254.0	1776.0	1240.0	743.0	869.0	646.0	316.0	482.0	470.0	701.0	1828.0	802.0	2237.0	1393.0	518.0	987.0	796.0	526.0	962.0	776.0	1081.0	954.0	2377.0	2541.0	3987.0	1926.0	4103.0	1329.0	3230.0	536.0	1050.0	806.0	1645.0	616.0	1539.0	1164.0	1201.0	389.0	327.0	981.0	561.0
AJ243310 [40979_at(451, 15) ]	1296.0	1702.0	1580.0	1858.0	571.0	1545.0	555.0	1085.0	1008.0	1067.0	938.0	417.0	644.0	497.0	596.0	296.0	425.0	690.0	1307.0	979.0	1123.0	706.0	320.0	512.0	763.0	592.0	715.0	517.0	833.0	987.0	1107.0	1673.0	2069.0	1463.0	1153.0	631.0	1271.0	236.0	712.0	772.0	971.0	896.0	1117.0	894.0	992.0	344.0	460.0	491.0	284.0
AF055993 [40993_r_at(119, 499) ]	-3.0	30.0	16.0	8.0	2.0	46.0	15.0	8.0	21.0	21.0	-20.0	-4.0	16.0	-3.0	1.0	-2.0	4.0	2.0	23.0	12.0	12.0	-10.0	-5.0	27.0	9.0	-1.0	2.0	7.0	-6.0	32.0	8.0	35.0	37.0	24.0	40.0	18.0	41.0	6.0	2.0	15.0	2.0	1.0	2.0	10.0	7.0	-12.0	-3.0	-11.0	-4.0
U68723 [41000_at(616, 319) ]	38.0	13.0	4.0	27.0	-12.0	-8.0	8.0	20.0	8.0	12.0	4.0	170.0	-13.0	-4.0	1.0	5.0	15.0	16.0	12.0	-6.0	7.0	19.0	10.0	11.0	1.0	2.0	-126.0	-5.0	29.0	9.0	-3.0	22.0	45.0	-4.0	15.0	5.0	-6.0	6.0	-5.0	-19.0	3.0	3.0	6.0	-3.0	3.0	2.0	3.0	-9.0	0.0
AB028972 [41268_g_at(111, 473) ]	2867.0	3857.0	3949.0	5963.0	4028.0	4236.0	1822.0	2173.0	3476.0	3516.0	2706.0	1364.0	1623.0	1465.0	917.0	616.0	1323.0	1183.0	2882.0	2593.0	2343.0	2055.0	1309.0	1231.0	1871.0	1587.0	1578.0	1630.0	2237.0	2149.0	2502.0	4969.0	6197.0	3421.0	3007.0	2172.0	3944.0	848.0	1651.0	3646.0	2396.0	2092.0	2227.0	1789.0	2483.0	670.0	972.0	1719.0	668.0
AF007134 [41279_f_at(514, 257) ]	76.0	129.0	205.0	-37.0	131.0	1.0	20.0	55.0	-27.0	5.0	-62.0	39.0	95.0	40.0	-39.0	15.0	-113.0	64.0	152.0	-63.0	32.0	99.0	23.0	68.0	-16.0	-130.0	-58.0	-36.0	-19.0	58.0	-35.0	-39.0	132.0	-190.0	159.0	-43.0	115.0	51.0	76.0	-71.0	35.0	17.0	138.0	-7.0	43.0	39.0	54.0	19.0	51.0
X56681 [41484_r_at(594, 409) ]	186.0	554.0	802.0	1606.0	633.0	537.0	146.0	266.0	357.0	348.0	204.0	218.0	153.0	302.0	112.0	149.0	173.0	348.0	421.0	331.0	298.0	636.0	165.0	256.0	225.0	135.0	357.0	595.0	683.0	468.0	265.0	426.0	1548.0	698.0	593.0	367.0	2398.0	51.0	303.0	259.0	670.0	285.0	440.0	297.0	538.0	250.0	147.0	224.0	72.0
AF047472 [41547_at(371, 275) ]	40.0	87.0	179.0	161.0	45.0	74.0	11.0	104.0	26.0	23.0	18.0	-2.0	11.0	28.0	5.0	4.0	23.0	55.0	4.0	32.0	31.0	47.0	6.0	37.0	21.0	5.0	11.0	39.0	27.0	39.0	31.0	132.0	248.0	113.0	43.0	21.0	97.0	22.0	20.0	40.0	53.0	34.0	10.0	1.0	29.0	20.0	16.0	20.0	-2.0
AB018274 [41829_at(619, 441) ]	16.0	27.0	91.0	58.0	12.0	32.0	7.0	2.0	27.0	0.0	24.0	24.0	-38.0	1.0	7.0	3.0	18.0	18.0	-14.0	41.0	36.0	40.0	-6.0	22.0	48.0	27.0	20.0	6.0	11.0	11.0	32.0	27.0	52.0	41.0	40.0	13.0	45.0	5.0	8.0	38.0	27.0	35.0	32.0	15.0	13.0	13.0	3.0	24.0	-8.0
M84739 [32543_at(563, 577) ]	65.0	258.0	181.0	304.0	54.0	68.0	63.0	44.0	43.0	39.0	83.0	39.0	24.0	52.0	13.0	4.0	22.0	46.0	34.0	45.0	36.0	52.0	29.0	45.0	36.0	32.0	27.0	9.0	91.0	32.0	53.0	205.0	274.0	197.0	157.0	26.0	277.0	26.0	14.0	71.0	103.0	27.0	52.0	33.0	35.0	19.0	27.0	45.0	9.0
X93510 [32610_at(137, 327) ]	-22.0	-52.0	-121.0	-27.0	-46.0	-88.0	-26.0	24.0	-91.0	-43.0	20.0	-8.0	-40.0	39.0	4.0	-6.0	4.0	77.0	-92.0	-50.0	-35.0	52.0	-2.0	25.0	-15.0	6.0	-47.0	32.0	8.0	-28.0	-51.0	-115.0	-48.0	-101.0	-79.0	-33.0	-125.0	18.0	-13.0	-139.0	-102.0	-10.0	6.0	-40.0	26.0	-11.0	-21.0	86.0	-12.0
L20046 [2063_at(303, 457) ]	0.0	36.0	95.0	76.0	5.0	6.0	21.0	53.0	-3.0	27.0	-10.0	10.0	-8.0	9.0	6.0	-7.0	-14.0	5.0	9.0	9.0	-1.0	3.0	12.0	14.0	10.0	-5.0	1.0	13.0	-7.0	-5.0	10.0	65.0	111.0	20.0	40.0	-16.0	36.0	1.0	5.0	37.0	-3.0	1.0	-7.0	4.0	14.0	12.0	-7.0	9.0	-5.0
M31767 [2051_at(588, 167) ]	1036.0	867.0	880.0	1464.0	718.0	1197.0	828.0	691.0	871.0	935.0	755.0	364.0	561.0	443.0	291.0	290.0	341.0	463.0	561.0	727.0	691.0	929.0	449.0	492.0	511.0	314.0	464.0	635.0	778.0	641.0	603.0	1395.0	1768.0	1205.0	1303.0	671.0	921.0	166.0	405.0	730.0	1042.0	870.0	1103.0	883.0	732.0	250.0	384.0	361.0	172.0
M35011 [2058_s_at(221, 553) ]	-591.0	-946.0	-923.0	-867.0	-913.0	-1069.0	-644.0	-607.0	-919.0	-916.0	-681.0	-303.0	-463.0	-322.0	-372.0	-156.0	-479.0	-402.0	-727.0	-768.0	-614.0	-545.0	-447.0	-413.0	-762.0	-670.0	-569.0	-544.0	-589.0	-744.0	-886.0	-1155.0	-1838.0	-881.0	-1234.0	-474.0	-728.0	-161.0	-794.0	-898.0	-860.0	-470.0	-980.0	-873.0	-918.0	-370.0	-475.0	-449.0	-378.0
U31317 [2005_s_at(380, 275) ]	151.0	245.0	164.0	237.0	94.0	172.0	63.0	97.0	80.0	98.0	78.0	49.0	52.0	37.0	27.0	11.0	47.0	47.0	76.0	106.0	71.0	68.0	53.0	38.0	53.0	57.0	57.0	31.0	82.0	46.0	136.0	267.0	389.0	147.0	183.0	135.0	221.0	21.0	89.0	89.0	113.0	101.0	157.0	83.0	113.0	23.0	46.0	52.0	10.0
U83661 [1932_at(65, 425) ]	-59.0	-7.0	-58.0	79.0	-79.0	25.0	1.0	9.0	-49.0	20.0	-62.0	-30.0	-57.0	-26.0	2.0	-7.0	13.0	-3.0	-37.0	-26.0	-41.0	32.0	6.0	-23.0	-10.0	-33.0	-14.0	-27.0	-32.0	-5.0	-66.0	-104.0	24.0	-37.0	-109.0	-23.0	-29.0	11.0	-20.0	-31.0	-79.0	-17.0	-27.0	-32.0	-24.0	1.0	-38.0	-22.0	-4.0
U66879 [1861_at(207, 491) ]	-11.0	-9.0	10.0	17.0	10.0	-51.0	10.0	8.0	33.0	18.0	-12.0	16.0	24.0	6.0	8.0	1.0	13.0	26.0	15.0	11.0	57.0	-14.0	22.0	23.0	28.0	-19.0	30.0	14.0	9.0	2.0	6.0	48.0	-45.0	14.0	3.0	-8.0	11.0	-2.0	-21.0	10.0	-16.0	14.0	14.0	61.0	16.0	-2.0	-25.0	15.0	7.0
L36870 [1845_at(82, 603) ]	-267.0	-530.0	-573.0	-374.0	-227.0	-205.0	-155.0	-96.0	-157.0	-296.0	-6.0	-78.0	-164.0	-89.0	-16.0	-3.0	-36.0	-47.0	-156.0	-121.0	-108.0	-87.0	-53.0	-77.0	-49.0	-78.0	-79.0	-81.0	-118.0	-31.0	-178.0	-305.0	-479.0	-394.0	-539.0	-194.0	-369.0	20.0	-96.0	-246.0	-336.0	-126.0	-167.0	-153.0	-230.0	-46.0	-82.0	-34.0	-2.0
L36870 [1845_at(369, 173) ]	-254.0	-628.0	-216.0	-186.0	-171.0	-322.0	-153.0	-25.0	-109.0	-137.0	-92.0	-92.0	-163.0	-49.0	-24.0	-115.0	-105.0	-52.0	-75.0	-248.0	-476.0	-123.0	-59.0	-23.0	-92.0	-53.0	-54.0	-34.0	-99.0	-92.0	-192.0	-225.0	-365.0	-351.0	-385.0	-114.0	-141.0	-1.0	-127.0	-330.0	-247.0	-175.0	-131.0	-25.0	-361.0	-74.0	-298.0	-95.0	-54.0
D38498 [1875_f_at(282, 571) ]	104.0	15.0	115.0	96.0	73.0	62.0	21.0	20.0	86.0	43.0	32.0	52.0	2.0	48.0	16.0	10.0	29.0	41.0	50.0	6.0	49.0	83.0	17.0	33.0	50.0	30.0	25.0	37.0	44.0	54.0	43.0	68.0	106.0	75.0	80.0	32.0	31.0	43.0	26.0	88.0	32.0	45.0	57.0	41.0	57.0	38.0	32.0	42.0	19.0
L36463 [1777_at(628, 213) ]	-202.0	-265.0	-151.0	-201.0	-75.0	-206.0	-88.0	-201.0	-96.0	-112.0	-87.0	-86.0	-136.0	-97.0	-36.0	-59.0	-78.0	-89.0	-113.0	-156.0	-109.0	-188.0	-106.0	-56.0	-67.0	-13.0	-44.0	-98.0	-110.0	-56.0	-171.0	-210.0	-227.0	-254.0	-297.0	-152.0	-342.0	-39.0	-92.0	-135.0	-159.0	-199.0	-255.0	-95.0	-164.0	-28.0	50.0	-34.0	-25.0
X03635 [1681_at(525, 127) ]	213.0	283.0	255.0	407.0	166.0	245.0	147.0	169.0	152.0	273.0	272.0	90.0	157.0	85.0	42.0	52.0	71.0	107.0	144.0	148.0	146.0	284.0	76.0	108.0	93.0	55.0	75.0	98.0	159.0	100.0	170.0	489.0	594.0	271.0	256.0	198.0	297.0	37.0	62.0	166.0	242.0	98.0	220.0	132.0	112.0	43.0	120.0	93.0	68.0
J02871 [1667_s_at(270, 483) ]	8.0	-56.0	-73.0	-96.0	-48.0	14.0	15.0	-48.0	1678.0	-6.0	-54.0	-25.0	-101.0	-33.0	-67.0	-19.0	-58.0	-42.0	117.0	-85.0	-78.0	-42.0	37.0	187.0	-44.0	-34.0	-33.0	-32.0	1.0	7.0	205.0	-191.0	-138.0	-174.0	23.0	-84.0	512.0	-32.0	-36.0	-91.0	-153.0	-46.0	-16.0	158.0	-2.0	20.0	-29.0	-52.0	-31.0
J03242 [1591_s_at(511, 101) ]	45.0	51.0	2040.0	78.0	40.0	2.0	10.0	4.0	25.0	41.0	7.0	14.0	47.0	0.0	15.0	10.0	13.0	3.0	15.0	6.0	25.0	32.0	20.0	16.0	71.0	22.0	10.0	31.0	34.0	36.0	13.0	23.0	69.0	11.0	23.0	27.0	36.0	41.0	47.0	39.0	21.0	10.0	31.0	11.0	27.0	9.0	82.0	7.0	23.0
X51630 [1500_at(495, 291) ]	126.0	183.0	116.0	189.0	137.0	154.0	43.0	63.0	123.0	131.0	126.0	45.0	16.0	55.0	12.0	-5.0	57.0	68.0	121.0	54.0	31.0	108.0	43.0	41.0	44.0	63.0	64.0	53.0	86.0	85.0	96.0	233.0	307.0	112.0	143.0	-6.0	56.0	54.0	40.0	112.0	130.0	127.0	11.0	101.0	95.0	46.0	37.0	70.0	18.0
L37127 [1486_at(304, 243) ]	-116.0	-240.0	-64.0	62.0	-133.0	-318.0	-216.0	69.0	38.0	-157.0	46.0	-55.0	-11.0	21.0	-4.0	-15.0	-63.0	199.0	-107.0	-266.0	-75.0	204.0	-67.0	-30.0	-78.0	-28.0	-22.0	68.0	-6.0	527.0	2.0	4.0	-2.0	-167.0	-76.0	-142.0	-94.0	79.0	-181.0	-259.0	-235.0	-191.0	-334.0	-84.0	-320.0	15.0	57.0	-60.0	10.0
L77886 [1488_at(558, 175) ]	268.0	546.0	788.0	1045.0	257.0	395.0	128.0	556.0	382.0	256.0	303.0	167.0	193.0	149.0	212.0	153.0	110.0	102.0	234.0	160.0	479.0	154.0	212.0	149.0	126.0	148.0	51.0	193.0	154.0	334.0	455.0	856.0	1068.0	361.0	586.0	221.0	1204.0	44.0	131.0	321.0	334.0	174.0	385.0	292.0	257.0	132.0	50.0	103.0	43.0
M33318 [1493_r_at(615, 237) ]	-100.0	-96.0	-67.0	-57.0	-53.0	-93.0	-66.0	-39.0	-30.0	-67.0	-73.0	-7.0	-53.0	-33.0	-35.0	-9.0	-56.0	-50.0	-97.0	-81.0	-62.0	-73.0	-33.0	-27.0	-44.0	-46.0	-47.0	-67.0	-38.0	-47.0	-52.0	-108.0	-126.0	-56.0	-87.0	-59.0	-85.0	-7.0	-68.0	-55.0	-112.0	-74.0	-29.0	-54.0	-63.0	-20.0	-25.0	-16.0	-25.0
D30655 [1420_s_at(440, 403) ]	1589.0	1239.0	2790.0	3606.0	1464.0	2093.0	737.0	1836.0	1155.0	1286.0	1051.0	1008.0	1129.0	531.0	638.0	378.0	687.0	915.0	990.0	963.0	2084.0	1544.0	713.0	715.0	853.0	1207.0	938.0	1010.0	1044.0	867.0	1331.0	2301.0	2769.0	1462.0	1312.0	1807.0	2308.0	357.0	807.0	3493.0	1541.0	993.0	1435.0	1932.0	1553.0	735.0	419.0	559.0	304.0
L25080 [1394_at(549, 117) ]	608.0	333.0	593.0	1303.0	437.0	697.0	155.0	402.0	444.0	378.0	682.0	124.0	495.0	341.0	135.0	149.0	335.0	314.0	519.0	305.0	90.0	693.0	219.0	375.0	366.0	680.0	541.0	933.0	654.0	314.0	490.0	763.0	979.0	323.0	238.0	91.0	436.0	285.0	287.0	519.0	-537.0	267.0	452.0	555.0	692.0	116.0	236.0	261.0	132.0
U18321 [1356_at(467, 523) ]	998.0	780.0	1076.0	1900.0	706.0	1028.0	400.0	800.0	822.0	854.0	687.0	392.0	425.0	382.0	355.0	100.0	392.0	444.0	515.0	639.0	810.0	1197.0	434.0	632.0	471.0	486.0	538.0	682.0	766.0	390.0	522.0	1582.0	1881.0	1030.0	1151.0	531.0	1243.0	233.0	448.0	582.0	835.0	526.0	844.0	664.0	847.0	237.0	306.0	466.0	215.0
U59423 [1325_at(142, 597) ]	-1470.0	-2386.0	-2300.0	-3220.0	-1424.0	-2425.0	-1128.0	-1194.0	-1244.0	-1749.0	-1208.0	-585.0	-1008.0	-533.0	-329.0	-166.0	-579.0	-666.0	-1070.0	-1338.0	-1164.0	-1654.0	-660.0	-616.0	-923.0	-766.0	-674.0	-776.0	-1147.0	-1235.0	-1136.0	-2534.0	-3876.0	-2022.0	-1808.0	-1069.0	-2412.0	-266.0	-1084.0	-1605.0	-1381.0	-1236.0	-1254.0	-1122.0	-1324.0	-478.0	-625.0	-1185.0	-377.0
D14533 [1308_g_at(454, 491) ]	-24.0	-18.0	27.0	39.0	28.0	12.0	4.0	-13.0	2.0	15.0	-1.0	8.0	24.0	7.0	4.0	7.0	3.0	2.0	18.0	27.0	17.0	20.0	16.0	7.0	1.0	11.0	6.0	14.0	-8.0	-35.0	10.0	-13.0	23.0	41.0	39.0	5.0	7.0	5.0	14.0	-20.0	-2.0	10.0	-2.0	8.0	14.0	4.0	-24.0	13.0	8.0
J03473 [1287_at(617, 261) ]	105.0	119.0	116.0	356.0	-6.0	77.0	-42.0	425.0	78.0	-4.0	145.0	71.0	78.0	50.0	18.0	33.0	-43.0	125.0	43.0	41.0	145.0	269.0	6.0	16.0	59.0	35.0	55.0	61.0	122.0	43.0	40.0	239.0	329.0	182.0	34.0	36.0	181.0	41.0	6.0	37.0	14.0	-70.0	64.0	25.0	-40.0	11.0	85.0	38.0	29.0
L11329 [1292_at(506, 475) ]	-470.0	-1145.0	-1090.0	-446.0	-356.0	-682.0	-503.0	-318.0	-414.0	-760.0	-488.0	-195.0	-1038.0	-225.0	-201.0	-53.0	-259.0	-256.0	-489.0	-82.0	-331.0	-358.0	-207.0	-210.0	-121.0	-184.0	-385.0	-248.0	-330.0	-478.0	-651.0	-895.0	-784.0	-984.0	-1148.0	-507.0	-1348.0	-91.0	-399.0	-605.0	-715.0	-333.0	-706.0	-469.0	-431.0	-170.0	-135.0	-158.0	-159.0
L42379 [1257_s_at(575, 373) ]	-36.0	45.0	23.0	105.0	-9.0	-4.0	-23.0	-2.0	25.0	2.0	21.0	2.0	-32.0	-18.0	-8.0	-9.0	-3.0	11.0	2.0	-41.0	-24.0	2.0	12.0	-15.0	23.0	15.0	16.0	15.0	-10.0	-9.0	-104.0	31.0	131.0	4.0	-18.0	-36.0	184.0	-2.0	-9.0	-17.0	-1.0	15.0	-44.0	12.0	3.0	-2.0	1.0	6.0	-10.0
M16594 [1261_i_at(589, 621) ]	-209.0	-445.0	-415.0	-319.0	-223.0	-181.0	-85.0	-147.0	-116.0	-227.0	-109.0	-83.0	-111.0	-75.0	-78.0	-8.0	-69.0	-45.0	-128.0	-265.0	-185.0	-153.0	-95.0	-49.0	-78.0	-32.0	-58.0	-24.0	-89.0	-137.0	-203.0	-417.0	-403.0	-668.0	-367.0	-247.0	-292.0	25.0	-75.0	-215.0	-265.0	-74.0	-182.0	-230.0	-165.0	-19.0	-14.0	-52.0	-70.0
M16594 [1261_i_at(350, 629) ]	-3.0	-15.0	-21.0	-22.0	-29.0	-19.0	-14.0	-8.0	-23.0	-8.0	9.0	-14.0	-15.0	52.0	-11.0	-2.0	13.0	-9.0	-13.0	-9.0	0.0	-31.0	5.0	-12.0	9.0	-25.0	2.0	-2.0	-2.0	1.0	-25.0	9.0	-22.0	-25.0	-80.0	-2.0	-29.0	7.0	-9.0	-25.0	-35.0	-14.0	-32.0	-8.0	-6.0	-13.0	14.0	-21.0	-10.0
M16594 [1261_i_at(566, 449) ]	-23.0	-13.0	-55.0	-63.0	-2.0	-60.0	-63.0	-4.0	-22.0	5.0	-24.0	3.0	-9.0	-19.0	5.0	-4.0	-4.0	-8.0	-18.0	-14.0	-8.0	-14.0	-8.0	-10.0	-25.0	10.0	-14.0	-10.0	-7.0	-25.0	-27.0	-49.0	-31.0	-29.0	-35.0	-27.0	-21.0	8.0	-11.0	11.0	-26.0	-14.0	-35.0	-11.0	-11.0	-5.0	-2.0	-5.0	-14.0
M86400 [1235_at(413, 177) ]	394.0	672.0	822.0	704.0	271.0	381.0	116.0	183.0	205.0	240.0	357.0	173.0	152.0	151.0	107.0	71.0	73.0	111.0	220.0	351.0	431.0	76.0	52.0	77.0	55.0	77.0	92.0	156.0	295.0	340.0	297.0	873.0	816.0	428.0	557.0	165.0	538.0	68.0	147.0	350.0	454.0	122.0	173.0	78.0	292.0	51.0	72.0	80.0	-4.0
S81914 [1237_at(438, 249) ]	51.0	216.0	770.0	320.0	173.0	174.0	1.0	44.0	72.0	183.0	24.0	42.0	128.0	139.0	85.0	97.0	29.0	75.0	24.0	268.0	298.0	151.0	52.0	34.0	29.0	83.0	18.0	219.0	56.0	49.0	129.0	399.0	276.0	90.0	145.0	59.0	100.0	11.0	40.0	274.0	206.0	325.0	96.0	77.0	123.0	41.0	68.0	30.0	8.0
U09759 [1238_at(375, 349) ]	626.0	808.0	781.0	920.0	438.0	681.0	381.0	336.0	540.0	484.0	393.0	220.0	400.0	206.0	57.0	102.0	215.0	281.0	268.0	499.0	436.0	521.0	167.0	192.0	253.0	239.0	97.0	239.0	379.0	363.0	387.0	748.0	1206.0	585.0	1024.0	413.0	921.0	127.0	258.0	340.0	531.0	375.0	776.0	500.0	583.0	75.0	145.0	143.0	103.0
M61176 [1088_at(491, 453) ]	49.0	45.0	20.0	47.0	27.0	-37.0	9.0	17.0	28.0	27.0	41.0	12.0	57.0	2.0	3.0	4.0	11.0	20.0	142.0	32.0	42.0	30.0	9.0	7.0	34.0	2.0	17.0	23.0	1.0	18.0	42.0	0.0	37.0	-1.0	9.0	40.0	7.0	13.0	15.0	42.0	56.0	6.0	43.0	17.0	28.0	16.0	31.0	11.0	10.0
M65066 [1091_at(356, 335) ]	1226.0	1884.0	1645.0	2054.0	883.0	1244.0	416.0	781.0	661.0	1227.0	931.0	606.0	555.0	410.0	189.0	257.0	468.0	398.0	735.0	902.0	926.0	358.0	224.0	340.0	359.0	354.0	246.0	643.0	626.0	729.0	878.0	1808.0	2141.0	1529.0	1288.0	724.0	1386.0	153.0	492.0	1162.0	911.0	750.0	1073.0	602.0	845.0	284.0	203.0	283.0	182.0
M65254 [1093_at(632, 585) ]	32.0	24.0	-16.0	17.0	-19.0	2.0	0.0	16.0	5.0	25.0	-6.0	-4.0	-13.0	16.0	8.0	1.0	-7.0	-2.0	51.0	19.0	10.0	13.0	1.0	3.0	3.0	-12.0	11.0	23.0	-2.0	20.0	27.0	23.0	31.0	-13.0	16.0	6.0	3.0	-4.0	21.0	6.0	-3.0	12.0	9.0	-2.0	29.0	7.0	15.0	5.0	-12.0
U14394 [1035_g_at(447, 383) ]	30.0	41.0	44.0	103.0	64.0	38.0	39.0	31.0	17.0	33.0	22.0	17.0	0.0	19.0	19.0	2.0	15.0	22.0	4.0	6.0	28.0	73.0	15.0	10.0	11.0	35.0	-24.0	32.0	42.0	26.0	20.0	12.0	120.0	25.0	48.0	22.0	37.0	1.0	1.0	14.0	7.0	7.0	42.0	10.0	97.0	5.0	-13.0	31.0	7.0
U51004 [1009_at(625, 591) ]	394.0	753.0	2149.0	812.0	-304.0	778.0	412.0	166.0	619.0	238.0	181.0	110.0	97.0	232.0	92.0	22.0	44.0	584.0	622.0	608.0	779.0	1589.0	-16.0	331.0	-161.0	-573.0	78.0	222.0	455.0	30.0	-185.0	347.0	558.0	557.0	-133.0	48.0	690.0	402.0	-214.0	85.0	902.0	211.0	476.0	427.0	-280.0	23.0	350.0	-10.0	54.0
D55716 [947_at(585, 365) ]	154.0	321.0	486.0	335.0	178.0	525.0	61.0	405.0	103.0	84.0	121.0	62.0	110.0	123.0	131.0	43.0	49.0	365.0	86.0	276.0	684.0	396.0	34.0	58.0	56.0	85.0	74.0	153.0	106.0	13.0	52.0	344.0	343.0	344.0	148.0	108.0	164.0	137.0	73.0	242.0	264.0	241.0	61.0	91.0	76.0	51.0	133.0	76.0	5.0
U14193 [869_at(275, 365) ]	174.0	589.0	1319.0	1231.0	190.0	744.0	52.0	384.0	330.0	338.0	213.0	158.0	273.0	170.0	67.0	80.0	115.0	169.0	503.0	289.0	632.0	889.0	106.0	226.0	149.0	228.0	164.0	515.0	226.0	32.0	278.0	1327.0	574.0	676.0	592.0	149.0	603.0	137.0	109.0	1017.0	247.0	132.0	203.0	449.0	421.0	166.0	138.0	111.0	95.0
U96113 [784_g_at(491, 553) ]	-36.0	-171.0	160.0	-9.0	-165.0	4.0	-100.0	-108.0	-36.0	-125.0	-10.0	13.0	-44.0	-25.0	-33.0	-18.0	-68.0	-112.0	15.0	-107.0	-53.0	-68.0	-78.0	-40.0	-103.0	-32.0	-50.0	64.0	-16.0	45.0	-69.0	-214.0	-339.0	-112.0	-97.0	-3.0	-33.0	-3.0	-91.0	-41.0	-34.0	-68.0	-131.0	-9.0	-147.0	-54.0	-39.0	-70.0	-53.0
D00632 [770_at(105, 617) ]	1627.0	729.0	1226.0	2518.0	128.0	728.0	337.0	141.0	1169.0	1568.0	486.0	46.0	171.0	327.0	56.0	63.0	182.0	28.0	508.0	375.0	138.0	263.0	260.0	281.0	156.0	169.0	104.0	560.0	307.0	391.0	602.0	1655.0	2700.0	253.0	1015.0	529.0	2140.0	37.0	57.0	193.0	200.0	53.0	445.0	378.0	1104.0	119.0	24.0	217.0	121.0
L08488 [656_at(377, 609) ]	60.0	101.0	67.0	111.0	98.0	91.0	25.0	51.0	48.0	117.0	46.0	129.0	33.0	33.0	10.0	8.0	37.0	57.0	29.0	33.0	88.0	66.0	9.0	64.0	50.0	44.0	4.0	17.0	63.0	77.0	62.0	129.0	89.0	52.0	46.0	33.0	96.0	12.0	33.0	49.0	39.0	73.0	57.0	44.0	63.0	10.0	25.0	19.0	23.0
L12350 [658_at(524, 619) ]	44.0	87.0	24.0	241.0	40.0	41.0	1.0	23.0	32.0	12.0	1.0	27.0	3.0	1.0	3.0	1.0	5.0	-1.0	17.0	9.0	61.0	18.0	-2.0	2.0	29.0	75.0	8.0	15.0	1.0	-14.0	27.0	64.0	309.0	20.0	44.0	5.0	16.0	3.0	31.0	21.0	8.0	11.0	0.0	-10.0	68.0	9.0	-5.0	4.0	1.0
M28215 [600_at(213, 547) ]	2.0	41.0	32.0	10.0	21.0	-2.0	12.0	4.0	20.0	5.0	36.0	10.0	-20.0	18.0	7.0	-5.0	1.0	-4.0	-6.0	9.0	-4.0	14.0	9.0	7.0	-1.0	-8.0	3.0	12.0	24.0	10.0	-11.0	-8.0	21.0	19.0	6.0	0.0	16.0	7.0	0.0	6.0	5.0	-10.0	-5.0	-9.0	14.0	15.0	4.0	8.0	-5.0
M65290 [563_at(378, 73) ]	-2.0	4.0	1.0	15.0	-1.0	-8.0	-13.0	6.0	-14.0	6.0	17.0	5.0	-15.0	-6.0	-4.0	-2.0	8.0	8.0	-6.0	-20.0	-1.0	-31.0	-14.0	9.0	-11.0	5.0	-8.0	-11.0	-8.0	6.0	-15.0	-20.0	1.0	13.0	11.0	-1.0	-9.0	-4.0	-28.0	3.0	5.0	-9.0	7.0	-6.0	6.0	9.0	6.0	-12.0	-8.0
M79463 [567_s_at(500, 165) ]	269.0	239.0	444.0	466.0	185.0	288.0	207.0	129.0	172.0	200.0	166.0	44.0	180.0	57.0	63.0	33.0	121.0	121.0	168.0	438.0	248.0	180.0	92.0	82.0	41.0	67.0	75.0	76.0	107.0	125.0	197.0	338.0	501.0	142.0	400.0	240.0	337.0	33.0	129.0	232.0	351.0	209.0	239.0	192.0	275.0	42.0	45.0	28.0	20.0
U22322 [511_s_at(231, 637) ]	6.0	37.0	45.0	65.0	12.0	42.0	3.0	16.0	0.0	5.0	-15.0	8.0	-5.0	0.0	-1.0	3.0	-5.0	4.0	18.0	18.0	15.0	6.0	1.0	-7.0	3.0	-12.0	-6.0	3.0	-5.0	6.0	-1.0	-9.0	33.0	28.0	14.0	7.0	32.0	3.0	8.0	-19.0	22.0	-11.0	21.0	4.0	17.0	-8.0	9.0	18.0	11.0
U80669 [445_at(421, 297) ]	-198.0	-174.0	-236.0	-211.0	-180.0	-169.0	-125.0	-77.0	-164.0	-169.0	-106.0	-46.0	-115.0	-37.0	-63.0	-34.0	-53.0	-53.0	-201.0	-127.0	-136.0	-89.0	-38.0	-67.0	-68.0	-56.0	-42.0	-44.0	-70.0	-132.0	-168.0	-276.0	-318.0	-242.0	-296.0	-126.0	-250.0	-7.0	-137.0	-144.0	-247.0	-113.0	-89.0	-172.0	-200.0	-38.0	-41.0	-56.0	-45.0
AB006679 [379_at(289, 435) ]	13.0	-14.0	32.0	12.0	7.0	-1.0	-51.0	-13.0	11.0	2.0	36.0	4.0	9.0	8.0	-7.0	-4.0	1.0	8.0	9.0	-9.0	0.0	24.0	2.0	-13.0	7.0	-18.0	13.0	6.0	15.0	10.0	13.0	2.0	-5.0	-3.0	5.0	11.0	15.0	-55.0	3.0	-9.0	10.0	-11.0	-28.0	-1.0	4.0	-4.0	-16.0	14.0	1.0
D30036 [352_at(425, 605) ]	57.0	59.0	44.0	24.0	54.0	17.0	66.0	35.0	66.0	65.0	56.0	31.0	66.0	31.0	25.0	7.0	53.0	8.0	88.0	64.0	71.0	72.0	39.0	15.0	34.0	24.0	9.0	30.0	34.0	47.0	48.0	40.0	39.0	24.0	44.0	42.0	29.0	11.0	38.0	98.0	68.0	60.0	69.0	57.0	69.0	13.0	-260.0	21.0	19.0
D64142 [319_g_at(316, 415) ]	218.0	322.0	335.0	775.0	73.0	403.0	34.0	492.0	106.0	223.0	271.0	138.0	107.0	96.0	167.0	38.0	239.0	235.0	63.0	204.0	416.0	132.0	172.0	86.0	100.0	177.0	177.0	159.0	173.0	118.0	306.0	564.0	861.0	627.0	298.0	80.0	399.0	133.0	159.0	218.0	145.0	234.0	142.0	212.0	215.0	72.0	81.0	73.0	31.0
L16842 [283_at(371, 579) ]	371.0	1031.0	1827.0	1795.0	611.0	1118.0	266.0	517.0	612.0	740.0	755.0	362.0	471.0	387.0	255.0	102.0	218.0	514.0	714.0	1178.0	774.0	744.0	286.0	480.0	241.0	408.0	447.0	568.0	568.0	342.0	830.0	1329.0	1374.0	660.0	598.0	215.0	904.0	102.0	421.0	2162.0	1412.0	710.0	408.0	452.0	900.0	155.0	214.0	253.0	105.0
L34657 [268_at(332, 461) ]	12.0	-4.0	11.0	59.0	35.0	37.0	13.0	4.0	5.0	4.0	11.0	-6.0	-6.0	11.0	-7.0	1.0	-1.0	-10.0	-2.0	-4.0	-2.0	-7.0	3.0	0.0	29.0	8.0	11.0	10.0	16.0	12.0	5.0	39.0	55.0	36.0	23.0	-14.0	38.0	-4.0	5.0	4.0	-16.0	4.0	-5.0	-14.0	19.0	7.0	16.0	4.0	-6.0
M55153 [231_at(594, 295) ]	54.0	74.0	50.0	190.0	27.0	243.0	-4.0	30.0	36.0	159.0	22.0	50.0	7.0	131.0	17.0	14.0	34.0	103.0	1.0	12.0	94.0	23.0	71.0	21.0	51.0	28.0	21.0	60.0	221.0	51.0	19.0	166.0	126.0	45.0	30.0	29.0	93.0	3.0	35.0	40.0	53.0	23.0	156.0	10.0	85.0	30.0	10.0	43.0	-2.0
M63138 [239_at(484, 301) ]	1110.0	615.0	516.0	3448.0	434.0	544.0	189.0	553.0	1098.0	1067.0	528.0	280.0	265.0	386.0	321.0	141.0	217.0	358.0	733.0	191.0	497.0	332.0	321.0	623.0	581.0	190.0	386.0	610.0	747.0	286.0	395.0	1377.0	3569.0	313.0	893.0	158.0	880.0	109.0	863.0	157.0	355.0	266.0	468.0	403.0	540.0	341.0	63.0	422.0	201.0
U18062 [192_at(565, 423) ]	271.0	406.0	762.0	491.0	128.0	401.0	115.0	265.0	194.0	197.0	161.0	48.0	77.0	90.0	44.0	20.0	88.0	139.0	181.0	206.0	228.0	227.0	66.0	106.0	99.0	73.0	65.0	94.0	244.0	141.0	275.0	521.0	572.0	540.0	386.0	234.0	885.0	114.0	81.0	137.0	307.0	166.0	285.0	156.0	171.0	34.0	99.0	101.0	43.0
U56833 [171_at(241, 511) ]	-83.0	-9.0	-6.0	-141.0	-32.0	-98.0	-54.0	-20.0	-40.0	-146.0	-50.0	-28.0	0.0	-10.0	-19.0	0.0	-85.0	-17.0	-20.0	-38.0	-18.0	1.0	-17.0	-22.0	-16.0	7.0	-25.0	-4.0	-80.0	-59.0	-47.0	-111.0	-201.0	-137.0	-79.0	-50.0	-70.0	-14.0	121.0	-36.0	-88.0	0.0	-82.0	-2.0	-44.0	7.0	5.0	-20.0	2.0
U82130 [147_at(533, 455) ]	4.0	-19.0	99.0	82.0	1.0	51.0	-16.0	30.0	18.0	-16.0	-1.0	-4.0	1.0	3.0	11.0	-5.0	21.0	-1.0	-8.0	1.0	74.0	-3.0	10.0	25.0	-36.0	20.0	6.0	46.0	-1.0	-19.0	9.0	-10.0	37.0	48.0	5.0	-2.0	11.0	5.0	-48.0	59.0	25.0	7.0	17.0	23.0	-10.0	1.0	-18.0	1.0	-12.0
NM_006297 [160033_s_at(206, 383) ]	6.0	116.0	-23.0	16.0	10.0	-25.0	-17.0	25.0	34.0	31.0	-26.0	11.0	20.0	10.0	-2.0	24.0	18.0	-7.0	7.0	29.0	81.0	31.0	-5.0	12.0	-2.0	-7.0	6.0	16.0	19.0	14.0	8.0	37.0	55.0	14.0	16.0	43.0	4.0	-3.0	29.0	38.0	-3.0	7.0	14.0	1.0	16.0	-2.0	9.0	-7.0	10.0
X52001 [160040_at(359, 587) ]	3.0	48.0	10.0	26.0	-8.0	5.0	-10.0	12.0	7.0	1.0	23.0	-12.0	-11.0	8.0	3.0	-2.0	7.0	7.0	4.0	19.0	26.0	21.0	10.0	-1.0	6.0	14.0	9.0	-14.0	-24.0	16.0	-1.0	35.0	35.0	24.0	19.0	21.0	16.0	1.0	9.0	44.0	18.0	1.0	12.0	8.0	17.0	-15.0	9.0	5.0	3.0
[truncated: 141 more columns]
