# Supplementary material for: AffyMAPSDetector: a software tool to characterize Affymetrix GeneChip™ expression arrays with respect to SNPs
Source: BMC Bioinformatics. 2007 Jul 30;8:276. doi: 10.1186/1471-2105-8-276 (PMC1959249; doi:10.1186/1471-2105-8-276)
Supplement: Additional file 14 — Intensity distribution profiles' confirmation. The set of files in this archive contain data analysis experiment results on lung adenocarcinoma dataset to confirm repeatability of intensity distribution patterns differences between probes with SNPs and probes without SNPs. [file 1471-2105-8-276-S14.zip › 325_samples_snps_not_at_13_pmmm_matrix.3.xls]

UID	AD262T1_A339_6(CL2001031608AA)	ADA3T1_A385_7(CL2001031611AA)	ADA7T1_A388_7(CL2001031612AA)	AD260T1_A180_4(CL2001031613AA)	AD221T1_A148_4(CL2001031615AA)	AD253T1_A168_4(CL2001031616AA)	AD226T2_A151_4(CL2001031618AA)	AD131T1_A15_1(CL2001031622AA)	AD327T1_A276_10(CL2001031625AA)	AD258T2_A258_10(CL2001031627AA)	AD313T1_A268_10(CL2001031628AA)	AD341T1_A132_3(CL2001031629AA)	AD158T1_A247_10(CL2001031630AA)	AD383T1_A118_3(CL2001031631AA)	AD352T1_A128_3(CL2001031632AA)	AD340T1_A122_3(CL2001031634AA)	AD269T1_A94_3(CL2001031635AA)	AD287T1_A101_3(CL2001031636AA)	AD178T3_A254_10(CL2001032002AA)	AD301T1_A265_10(CL2001032005AA)	AD335T2_A281_10(CL2001032008AA)	AD268T2 _A262_10(CL2001032009AA)	AD346T1_A124_3(CL2001032011AA)	AD267T1_A91_3(CL2001032012AA)	AD266T1_A90_3(CL2001032013AA)	AD370T1_A112_3(CL2001032015AA)	AD276T1_A96_3(CL2001032016AA)	AD114T2_A10_1(CL2001032019AA)	AD118T1_A13_1(CL2001032020AA)	AD203T1_A140_4(CL2001032025AA)	AD207T1_A142_4(CL2001032026AA)	AD247T1_A164_4(CL2001032027AA)	AD260T1_A172_4(CL2001032028AA)	AD252T1_A167_4(CL2001032030AA)	AD250T1_A166_4(CL2001032031AA)	AD232T1_A154_4(CL2001032032AA)	AD356T1_A175_4(CL2001032034AA)	AD360T2_A406_7(CL2001032036AA)	AD311T2_A267_10(CL2001032103AA)	AD379T2_A287_10(CL2001032104AA)	AD384T2 _A288_10(CL2001032105AA)	AD115T2_A245_10(CL2001032107AA)	AD243T2_A257_10(CL2001032108AA)	AD317T1_A271_10(CL2001032109AA)	AD323T1_A273_10(CL2001032110AA)	AD350T1_A126_3(CL2001032111AA)	AD351T1_A127_3(CL2001032113AA)	AD294T1_A104_3(CL2001032114AA)	AD338T1_A121_3(CL2001032115AA)
M33197 [AFFX-HUMGAPDH/M33197_3_at(293, 275) ]	1616.0	1699.0	2031.0	2828.0	1568.0	1335.0	382.0	1329.0	1500.0	3087.0	1786.0	1431.0	672.0	1426.0	1205.0	638.0	763.0	1623.0	836.0	1739.0	1367.0	1684.0	746.0	1352.0	861.0	948.0	874.0	1283.0	1433.0	919.0	2451.0	2891.0	3369.0	1890.0	1948.0	754.0	1330.0	752.0	860.0	1779.0	1934.0	1038.0	1205.0	1460.0	1307.0	341.0	450.0	792.0	234.0
X00351 [AFFX-HSAC07/X00351_3_at(75, 29) ]	3682.0	4508.0	5060.0	6875.0	3495.0	4049.0	2158.0	3049.0	2818.0	3830.0	3635.0	1997.0	1741.0	2592.0	1491.0	1309.0	1824.0	2456.0	1729.0	2431.0	2967.0	2572.0	1589.0	2137.0	2295.0	2087.0	1706.0	2375.0	3267.0	2809.0	2985.0	5716.0	7257.0	4148.0	4123.0	2267.0	3991.0	824.0	1767.0	2736.0	2345.0	1474.0	3367.0	1631.0	2987.0	1353.0	1407.0	2626.0	873.0
D63789 [31495_at(70, 265) ]	-8.0	-22.0	-3.0	-2.0	2.0	11.0	1.0	-13.0	0.0	-3.0	6.0	-45.0	-8.0	10.0	5.0	-3.0	-3.0	-11.0	3.0	2.0	5.0	0.0	-8.0	-12.0	-16.0	-8.0	-8.0	5.0	11.0	-16.0	-25.0	-11.0	-26.0	-10.0	-6.0	-11.0	-28.0	-3.0	6.0	4.0	-16.0	-2.0	-22.0	-1.0	-4.0	-3.0	-10.0	-1.0	7.0
U14971 [31511_at(485, 53) ]	3347.0	4310.0	5669.0	7649.0	2546.0	4201.0	2366.0	3026.0	3410.0	3075.0	2766.0	1063.0	2011.0	917.0	1057.0	802.0	1463.0	1215.0	1904.0	3116.0	2624.0	4221.0	1265.0	1606.0	1433.0	1466.0	1675.0	2783.0	2579.0	2086.0	1932.0	4871.0	6264.0	4918.0	4200.0	2850.0	4395.0	820.0	1531.0	2852.0	3619.0	2217.0	3753.0	3431.0	2861.0	752.0	1121.0	1322.0	666.0
J00153 [31525_s_at(408, 95) ]	615.0	20.0	72.0	-67.0	32.0	-113.0	203.0	-96.0	-22.0	168.0	19.0	-35.0	-69.0	-84.0	31.0	54.0	-73.0	-85.0	413.0	-77.0	331.0	-2.0	137.0	236.0	-17.0	125.0	-60.0	14.0	-86.0	18.0	-85.0	43.0	-177.0	-14.0	-141.0	-41.0	902.0	-22.0	17.0	386.0	-128.0	-73.0	297.0	-8.0	105.0	247.0	-22.0	100.0	-33.0
X17206 [31527_at(88, 65) ]	5014.0	3562.0	7020.0	9340.0	5673.0	5457.0	3738.0	4338.0	5990.0	6008.0	5153.0	3275.0	5234.0	3454.0	3096.0	2509.0	2511.0	3230.0	3223.0	4165.0	6944.0	6300.0	2623.0	3399.0	2627.0	4308.0	3921.0	4482.0	5432.0	3626.0	3889.0	6083.0	9171.0	6807.0	5069.0	4048.0	4160.0	2898.0	2645.0	7947.0	6043.0	3901.0	5655.0	5232.0	3869.0	1449.0	4045.0	2359.0	1636.0
U03397 [31540_at(403, 1) ]	26.0	65.0	17.0	89.0	-38.0	87.0	-30.0	35.0	-13.0	-23.0	11.0	6.0	-26.0	-1.0	-9.0	30.0	59.0	142.0	-33.0	54.0	-24.0	24.0	-1.0	17.0	29.0	29.0	-8.0	15.0	64.0	12.0	48.0	166.0	25.0	-7.0	19.0	-10.0	62.0	50.0	7.0	25.0	-18.0	-95.0	-10.0	-10.0	12.0	-4.0	-26.0	39.0	7.0
U14972 [31568_at(408, 289) ]	861.0	1047.0	2432.0	2775.0	938.0	1328.0	468.0	1738.0	962.0	1402.0	803.0	325.0	775.0	495.0	255.0	146.0	476.0	561.0	423.0	1240.0	1714.0	1719.0	345.0	665.0	237.0	354.0	339.0	1442.0	1278.0	443.0	385.0	2463.0	2264.0	1872.0	1660.0	850.0	2000.0	335.0	252.0	473.0	2194.0	1046.0	1012.0	1517.0	857.0	136.0	298.0	334.0	93.0
AJ223317 [31595_at(306, 31) ]	-17.0	-3.0	2.0	3.0	7.0	39.0	-1.0	12.0	35.0	16.0	15.0	12.0	5.0	10.0	-2.0	2.0	234.0	-39.0	2.0	12.0	1.0	-2.0	5.0	13.0	7.0	-16.0	9.0	0.0	-34.0	-23.0	4.0	4.0	7.0	-19.0	7.0	-3.0	14.0	3.0	-166.0	185.0	36.0	20.0	27.0	-36.0	14.0	2.0	25.0	-6.0	10.0
AB016900 [31649_at(55, 139) ]	-50.0	-45.0	-167.0	53.0	-139.0	-89.0	-64.0	-61.0	-74.0	-95.0	-66.0	-105.0	-88.0	-37.0	-20.0	-37.0	-7.0	-20.0	-105.0	-120.0	-68.0	-87.0	-20.0	-28.0	-8.0	-39.0	-24.0	-59.0	-43.0	-25.0	25.0	-1.0	78.0	-109.0	1.0	-17.0	-232.0	11.0	-35.0	-53.0	-137.0	-4.0	-153.0	-27.0	-111.0	-7.0	-51.0	-12.0	-47.0
AB016900 [31649_at(13, 247) ]	-22.0	8.0	-6.0	12.0	7.0	1.0	0.0	0.0	6.0	1.0	5.0	7.0	8.0	-7.0	-6.0	-12.0	-12.0	2.0	-9.0	0.0	6.0	-19.0	-9.0	-10.0	-15.0	-8.0	-14.0	4.0	-29.0	-21.0	-39.0	-9.0	-34.0	-3.0	-5.0	-31.0	-9.0	-7.0	-12.0	11.0	-21.0	-13.0	17.0	-5.0	-6.0	-9.0	0.0	-1.0	-1.0
AB016902 [31663_at(533, 417) ]	35.0	-7.0	6.0	52.0	51.0	-15.0	-10.0	8.0	21.0	74.0	49.0	17.0	29.0	7.0	17.0	13.0	21.0	12.0	-6.0	26.0	20.0	33.0	-1.0	31.0	-10.0	27.0	14.0	19.0	-13.0	46.0	-6.0	2.0	57.0	-23.0	-22.0	81.0	0.0	7.0	2.0	20.0	-18.0	26.0	-3.0	4.0	19.0	11.0	28.0	11.0	23.0
D32039 [31682_s_at(432, 417) ]	117.0	784.0	179.0	1246.0	670.0	345.0	135.0	347.0	316.0	291.0	230.0	239.0	98.0	244.0	94.0	24.0	89.0	123.0	33.0	134.0	262.0	643.0	142.0	35.0	355.0	147.0	78.0	372.0	334.0	305.0	105.0	459.0	900.0	251.0	152.0	39.0	139.0	125.0	211.0	362.0	14.0	128.0	58.0	57.0	637.0	-2.0	40.0	317.0	4.0
X65018 [31775_at(562, 485) ]	325.0	692.0	926.0	4762.0	87.0	470.0	232.0	98.0	839.0	1065.0	249.0	42.0	103.0	88.0	47.0	16.0	218.0	48.0	444.0	183.0	109.0	213.0	1014.0	659.0	177.0	92.0	101.0	264.0	574.0	194.0	1111.0	1214.0	4406.0	674.0	1440.0	2457.0	5404.0	20.0	147.0	148.0	201.0	83.0	1057.0	3489.0	1188.0	157.0	71.0	206.0	36.0
AF040630 [31905_at(549, 327) ]	232.0	320.0	183.0	312.0	287.0	363.0	69.0	167.0	221.0	388.0	221.0	9.0	82.0	72.0	12.0	36.0	121.0	77.0	220.0	253.0	82.0	154.0	126.0	40.0	112.0	114.0	115.0	43.0	211.0	205.0	258.0	482.0	591.0	438.0	343.0	178.0	244.0	51.0	211.0	261.0	201.0	280.0	279.0	160.0	188.0	43.0	98.0	116.0	69.0
X69391 [31952_at(60, 197) ]	1008.0	1095.0	1164.0	848.0	982.0	1190.0	507.0	1395.0	1433.0	1225.0	771.0	758.0	683.0	601.0	479.0	407.0	812.0	1027.0	768.0	861.0	1395.0	1182.0	777.0	895.0	813.0	1101.0	1103.0	1203.0	952.0	416.0	604.0	1456.0	1723.0	1373.0	1306.0	773.0	886.0	378.0	625.0	657.0	1783.0	1361.0	1375.0	1526.0	1156.0	358.0	661.0	547.0	240.0
L06499 [31962_at(497, 99) ]	5630.0	6155.0	9594.0	11707.0	8902.0	7356.0	5866.0	6978.0	7612.0	8276.0	6253.0	4133.0	6001.0	2088.0	4125.0	2750.0	3181.0	3958.0	5769.0	5253.0	7441.0	8608.0	3168.0	5000.0	3475.0	4119.0	4001.0	8243.0	7107.0	4279.0	5706.0	8149.0	10115.0	9583.0	7790.0	4758.0	6664.0	3224.0	4021.0	6306.0	7849.0	4855.0	6935.0	8274.0	6205.0	1880.0	4307.0	2950.0	2073.0
U92971 [31972_at(156, 271) ]	6.0	-33.0	27.0	-32.0	-13.0	-28.0	-8.0	9.0	-7.0	4.0	-1.0	-9.0	-10.0	0.0	-7.0	-6.0	-16.0	-19.0	-5.0	-13.0	-5.0	-5.0	-10.0	-31.0	3.0	-10.0	-9.0	0.0	-16.0	12.0	7.0	15.0	-36.0	18.0	10.0	-11.0	-23.0	0.0	-1.0	-6.0	-14.0	-12.0	-14.0	0.0	0.0	-3.0	4.0	-19.0	1.0
Y10931 [32402_s_at(60, 205) ]	-4.0	23.0	31.0	20.0	23.0	15.0	-36.0	31.0	60.0	53.0	18.0	9.0	-4.0	-2.0	-16.0	22.0	12.0	17.0	23.0	5.0	43.0	23.0	23.0	10.0	43.0	33.0	23.0	-58.0	-35.0	-25.0	14.0	64.0	112.0	21.0	-12.0	-75.0	37.0	24.0	50.0	-3.0	-37.0	-11.0	-214.0	34.0	11.0	12.0	12.0	33.0	-2.0
X68561 [32411_at(596, 385) ]	17.0	19.0	-1.0	1.0	0.0	-3.0	1.0	-2.0	9.0	14.0	-11.0	8.0	8.0	3.0	7.0	0.0	-6.0	-2.0	8.0	-16.0	4.0	18.0	-4.0	-8.0	8.0	13.0	-7.0	8.0	-9.0	4.0	-3.0	1.0	-24.0	7.0	3.0	0.0	21.0	-1.0	6.0	8.0	20.0	17.0	13.0	12.0	-2.0	-7.0	9.0	15.0	1.0
L25899 [32432_f_at(165, 429) ]	2436.0	2811.0	4259.0	6166.0	2822.0	3347.0	1865.0	3024.0	2835.0	3532.0	3944.0	1472.0	2188.0	1465.0	2889.0	867.0	1446.0	1609.0	2886.0	2107.0	2464.0	3968.0	1629.0	2566.0	1558.0	2255.0	2100.0	2586.0	2513.0	1558.0	2631.0	4345.0	5422.0	2730.0	2812.0	2703.0	3844.0	1446.0	1638.0	2204.0	3919.0	2546.0	2480.0	3646.0	3072.0	652.0	1595.0	1504.0	971.0
U14968 [32436_at(89, 289) ]	2698.0	4023.0	5509.0	7970.0	4074.0	4129.0	1956.0	3048.0	4064.0	3991.0	2039.0	1492.0	2248.0	1481.0	1491.0	1265.0	1285.0	1086.0	2764.0	3037.0	3796.0	2902.0	1337.0	2311.0	2165.0	2268.0	2311.0	3204.0	2574.0	2183.0	2476.0	4676.0	5658.0	4913.0	3290.0	2258.0	3375.0	1361.0	1908.0	4216.0	2998.0	2478.0	3042.0	4055.0	3394.0	719.0	1737.0	1861.0	1216.0
K03207 [32457_f_at(143, 33) ]	-5.0	-13.0	-17.0	8.0	-10.0	-19.0	726.0	-3.0	-6.0	-6.0	9.0	13.0	-8.0	0.0	-1.0	-8.0	2.0	8.0	-2.0	4.0	1.0	-10.0	-3.0	-6.0	-8.0	-15.0	-7.0	2.0	-2.0	0.0	6.0	-23.0	-1.0	-1.0	-2.0	-9.0	-13.0	0.0	-15.0	-7.0	-5.0	-5.0	-7.0	2.0	0.0	-5.0	-8.0	6.0	5.0
X07704 [32458_f_at(144, 33) ]	20.0	-19.0	-4.0	3.0	-3.0	40.0	719.0	-23.0	-21.0	-11.0	-8.0	8.0	-25.0	-5.0	2.0	-2.0	2.0	3.0	2.0	2.0	-1.0	0.0	-12.0	2.0	-17.0	-15.0	5.0	-5.0	-6.0	-37.0	-4.0	-12.0	-2.0	-7.0	-6.0	2.0	-9.0	-4.0	4.0	-4.0	-17.0	0.0	44.0	-8.0	-11.0	-5.0	-6.0	-12.0	7.0
AB017802 [33025_at(121, 375) ]	-13.0	-5.0	27.0	-5.0	-33.0	10.0	-3.0	3.0	2.0	62.0	-8.0	3.0	-19.0	23.0	7.0	8.0	7.0	3.0	105.0	32.0	37.0	22.0	12.0	3.0	-4.0	0.0	-22.0	-4.0	36.0	36.0	42.0	58.0	41.0	-7.0	-16.0	11.0	-15.0	-4.0	-5.0	29.0	14.0	47.0	22.0	15.0	1.0	-2.0	12.0	11.0	6.0
Y10601 [33036_at(293, 27) ]	6.0	-43.0	-33.0	-24.0	-28.0	-28.0	-17.0	-10.0	-24.0	-42.0	-12.0	-13.0	-16.0	-7.0	-7.0	-7.0	-7.0	-14.0	-11.0	1.0	-10.0	-10.0	8.0	-9.0	-3.0	5.0	-5.0	-12.0	-8.0	-23.0	-18.0	-13.0	-40.0	-26.0	-28.0	-8.0	-18.0	5.0	-7.0	-32.0	-26.0	-10.0	-78.0	-6.0	-22.0	0.0	1.0	18.0	-8.0
X80822 [33614_at(448, 153) ]	6519.0	5528.0	7038.0	10628.0	6479.0	6937.0	4808.0	5935.0	5189.0	6980.0	5434.0	3550.0	5099.0	3685.0	3419.0	2939.0	3992.0	4044.0	3644.0	6343.0	6106.0	7072.0	3194.0	3432.0	3541.0	4391.0	3358.0	6061.0	5532.0	4113.0	4015.0	7733.0	10004.0	7463.0	6412.0	4435.0	5216.0	1616.0	3792.0	7195.0	8351.0	5406.0	6916.0	6281.0	5339.0	2312.0	2649.0	2409.0	984.0
S54641 [33658_at(223, 237) ]	3.0	0.0	70.0	11.0	36.0	2.0	0.0	58.0	50.0	36.0	20.0	4.0	20.0	10.0	35.0	-2.0	6.0	19.0	37.0	3.0	-3.0	27.0	5.0	23.0	9.0	-12.0	15.0	52.0	-1.0	-7.0	25.0	47.0	40.0	56.0	19.0	-9.0	54.0	0.0	10.0	15.0	15.0	30.0	3.0	-3.0	14.0	21.0	-5.0	4.0	9.0
X52851 [33667_at(94, 243) ]	3469.0	3816.0	5725.0	6760.0	2738.0	3698.0	1278.0	2547.0	3368.0	3779.0	3694.0	1866.0	1531.0	1859.0	1603.0	1046.0	1168.0	1609.0	3038.0	3099.0	2726.0	3307.0	1249.0	2045.0	1458.0	1725.0	1818.0	2657.0	2820.0	2432.0	1849.0	4817.0	6063.0	3951.0	3029.0	1547.0	3660.0	1428.0	1593.0	3537.0	2932.0	2596.0	2440.0	2186.0	2615.0	893.0	1237.0	1359.0	390.0
X15940 [33676_at(305, 219) ]	466.0	750.0	856.0	1443.0	604.0	563.0	220.0	880.0	667.0	975.0	382.0	234.0	338.0	398.0	368.0	137.0	293.0	384.0	302.0	555.0	457.0	799.0	301.0	551.0	206.0	224.0	223.0	731.0	623.0	291.0	215.0	992.0	1480.0	978.0	790.0	304.0	717.0	119.0	203.0	245.0	817.0	634.0	857.0	667.0	632.0	228.0	265.0	295.0	143.0
AL080179 [33691_at(85, 497) ]	-86.0	-131.0	-26.0	-67.0	-80.0	-32.0	-34.0	-30.0	41.0	-66.0	-51.0	-13.0	-3.0	-15.0	9.0	13.0	9.0	-60.0	-32.0	-4.0	-49.0	-47.0	10.0	-5.0	-16.0	-13.0	-21.0	-21.0	9.0	-69.0	-41.0	-32.0	-212.0	-87.0	-51.0	-29.0	-81.0	-8.0	54.0	-78.0	-27.0	-6.0	38.0	-26.0	-26.0	12.0	-19.0	-19.0	26.0
U18991 [34113_at(35, 243) ]	3.0	25.0	4.0	0.0	20.0	9.0	8.0	0.0	-10.0	8.0	-6.0	0.0	-9.0	11.0	0.0	7.0	-3.0	-8.0	18.0	0.0	3.0	2.0	3.0	-6.0	9.0	1.0	0.0	-1.0	13.0	-10.0	13.0	4.0	7.0	3.0	-8.0	-3.0	5.0	1.0	11.0	9.0	20.0	2.0	-20.0	-11.0	-5.0	14.0	-10.0	-11.0	-6.0
AB020807 [34144_at(7, 219) ]	4.0	13.0	37.0	-10.0	-7.0	-11.0	-16.0	-3.0	-32.0	20.0	-19.0	2.0	-6.0	5.0	2.0	-10.0	-5.0	15.0	5.0	8.0	10.0	0.0	-4.0	3.0	24.0	-2.0	-6.0	20.0	9.0	-9.0	-20.0	-4.0	12.0	22.0	12.0	32.0	26.0	-4.0	-3.0	-10.0	-12.0	17.0	0.0	-22.0	-6.0	-1.0	8.0	0.0	7.0
M13932 [34593_g_at(418, 35) ]	3166.0	3483.0	5755.0	6557.0	3459.0	4323.0	2218.0	3514.0	3014.0	3712.0	2613.0	1247.0	3304.0	1133.0	1851.0	1252.0	1781.0	1904.0	3136.0	2759.0	4673.0	4372.0	1645.0	1870.0	1591.0	2592.0	2380.0	3251.0	3686.0	1548.0	2383.0	4840.0	6053.0	4984.0	4381.0	2752.0	3701.0	2065.0	2102.0	4927.0	4577.0	2481.0	3460.0	4227.0	3232.0	1110.0	1480.0	1226.0	687.0
X72925 [34619_at(88, 77) ]	-16.0	-30.0	-29.0	-32.0	-1.0	-9.0	-9.0	-17.0	-16.0	-34.0	-39.0	-9.0	6.0	4.0	-1.0	6.0	-2.0	5.0	8.0	-42.0	-8.0	0.0	-9.0	-7.0	-8.0	-17.0	-16.0	-8.0	-6.0	-8.0	-32.0	-19.0	-80.0	-9.0	-28.0	-21.0	-1.0	0.0	-11.0	-21.0	-8.0	-21.0	-23.0	-16.0	-32.0	-7.0	-3.0	3.0	-3.0
U79302 [34629_at(23, 49) ]	-3.0	3.0	13.0	22.0	16.0	36.0	6.0	-5.0	-8.0	16.0	-6.0	-5.0	-15.0	-2.0	6.0	0.0	7.0	7.0	0.0	-15.0	19.0	-15.0	9.0	3.0	13.0	2.0	-1.0	7.0	18.0	-10.0	12.0	-6.0	15.0	9.0	31.0	11.0	-4.0	-6.0	8.0	-17.0	17.0	5.0	2.0	-7.0	-11.0	10.0	-5.0	12.0	6.0
U94333 [35036_at(252, 277) ]	-59.0	-109.0	-83.0	-44.0	-69.0	-94.0	-67.0	-29.0	-45.0	-50.0	-40.0	-32.0	-15.0	-20.0	-16.0	-12.0	22.0	-8.0	-5.0	-47.0	-59.0	-54.0	-2.0	-10.0	-29.0	-21.0	-31.0	-3.0	-55.0	-94.0	-63.0	-84.0	-94.0	-66.0	-93.0	-44.0	-87.0	-20.0	-36.0	-42.0	-94.0	-31.0	-49.0	-51.0	-72.0	-35.0	-35.0	-52.0	-30.0
M10119 [35083_at(455, 201) ]	7588.0	6291.0	7550.0	12150.0	5620.0	7414.0	3527.0	5112.0	7955.0	7244.0	6283.0	1662.0	3585.0	3505.0	3485.0	2891.0	3385.0	4855.0	5196.0	5336.0	6556.0	5607.0	4130.0	5489.0	5664.0	3779.0	4316.0	5281.0	5976.0	4588.0	4947.0	9076.0	11428.0	6024.0	6541.0	3563.0	6592.0	1814.0	7174.0	5649.0	6027.0	4519.0	4859.0	6204.0	6136.0	2898.0	1141.0	2699.0	899.0
X52997 [35101_at(428, 157) ]	-58.0	-105.0	-111.0	-100.0	-95.0	-105.0	-159.0	-54.0	-67.0	-79.0	-41.0	-15.0	-57.0	-38.0	-37.0	-28.0	-41.0	-61.0	-99.0	-86.0	-87.0	-137.0	-27.0	9.0	-42.0	-1.0	-12.0	-19.0	-53.0	-71.0	-63.0	-179.0	-79.0	-64.0	-139.0	-92.0	-119.0	-17.0	-42.0	-37.0	-137.0	-56.0	-138.0	-58.0	-70.0	-27.0	-69.0	-12.0	-18.0
X56932 [35119_at(52, 483) ]	6304.0	6083.0	8064.0	9499.0	5572.0	7219.0	3800.0	5675.0	6642.0	6886.0	5642.0	3388.0	4377.0	3887.0	2995.0	1644.0	2902.0	2370.0	3243.0	6809.0	6118.0	6159.0	2891.0	3860.0	2912.0	3598.0	2848.0	5347.0	5455.0	3813.0	3551.0	8239.0	9577.0	7858.0	6006.0	5521.0	3827.0	1566.0	3642.0	5458.0	7670.0	5133.0	6444.0	7031.0	4912.0	1441.0	2369.0	2749.0	1279.0
X56932 [35119_at(306, 111) ]	6589.0	6192.0	7979.0	11277.0	7866.0	5356.0	5093.0	6290.0	7642.0	6459.0	5799.0	4372.0	5200.0	3833.0	4280.0	3539.0	3554.0	3995.0	3816.0	6477.0	6680.0	7549.0	4031.0	5648.0	5509.0	5904.0	3846.0	6102.0	5957.0	4360.0	4917.0	8718.0	10544.0	6131.0	7558.0	5280.0	4641.0	2875.0	5531.0	6800.0	7725.0	4820.0	6781.0	7608.0	5944.0	3271.0	4196.0	3984.0	2542.0
X56932 [35119_at(604, 85) ]	1279.0	1221.0	2038.0	2794.0	662.0	802.0	419.0	1129.0	1426.0	859.0	648.0	618.0	744.0	632.0	727.0	445.0	625.0	643.0	257.0	1139.0	1236.0	1333.0	751.0	687.0	1086.0	842.0	653.0	992.0	769.0	333.0	312.0	1931.0	3057.0	2095.0	1819.0	783.0	1356.0	289.0	738.0	906.0	625.0	1054.0	1088.0	1755.0	1080.0	465.0	416.0	704.0	216.0
U03270 [35496_at(526, 35) ]	38.0	46.0	13.0	67.0	36.0	68.0	-3.0	72.0	37.0	2.0	52.0	39.0	-2.0	42.0	25.0	16.0	12.0	238.0	-4.0	32.0	50.0	144.0	16.0	30.0	25.0	5.0	51.0	48.0	64.0	19.0	25.0	47.0	124.0	19.0	63.0	-69.0	13.0	25.0	18.0	-21.0	110.0	-7.0	0.0	37.0	-58.0	16.0	28.0	61.0	10.0
M81590 [35503_at(166, 387) ]	-2.0	3.0	-7.0	1.0	-23.0	-1.0	2.0	-3.0	-22.0	-8.0	-21.0	-8.0	-4.0	1.0	-6.0	-3.0	-4.0	-11.0	6.0	-5.0	-9.0	-17.0	-6.0	-10.0	6.0	17.0	-6.0	-9.0	-2.0	13.0	-6.0	0.0	-32.0	7.0	-8.0	-15.0	-33.0	-1.0	-8.0	-23.0	-2.0	-9.0	13.0	-15.0	-7.0	11.0	3.0	10.0	-12.0
D13897 [36450_at(577, 301) ]	254.0	328.0	490.0	370.0	243.0	191.0	154.0	162.0	326.0	357.0	202.0	57.0	227.0	76.0	68.0	74.0	94.0	110.0	224.0	242.0	222.0	209.0	10.0	122.0	72.0	95.0	46.0	132.0	103.0	163.0	364.0	408.0	531.0	427.0	409.0	168.0	409.0	62.0	193.0	268.0	514.0	134.0	150.0	253.0	274.0	79.0	60.0	73.0	23.0
X78933 [32267_at(107, 287) ]	17.0	11.0	22.0	19.0	5.0	55.0	8.0	13.0	8.0	30.0	9.0	7.0	8.0	4.0	3.0	-11.0	1.0	-2.0	9.0	23.0	8.0	6.0	3.0	8.0	6.0	8.0	8.0	-8.0	17.0	13.0	17.0	21.0	32.0	3.0	21.0	4.0	19.0	-8.0	9.0	4.0	2.0	15.0	-10.0	10.0	20.0	4.0	-7.0	16.0	4.0
X03342 [32276_at(16, 383) ]	4224.0	2720.0	4977.0	5479.0	2691.0	2804.0	3156.0	2354.0	2150.0	3519.0	3464.0	1108.0	4072.0	1351.0	2229.0	1113.0	1201.0	1265.0	2404.0	3022.0	2993.0	3961.0	961.0	1890.0	1009.0	1205.0	1134.0	2726.0	2172.0	1489.0	1610.0	4181.0	5020.0	3985.0	3403.0	3698.0	2548.0	1046.0	1123.0	2544.0	5501.0	2122.0	3660.0	2885.0	2495.0	613.0	1009.0	1197.0	655.0
X03342 [32276_at(134, 339) ]	5749.0	7622.0	8737.0	11745.0	6280.0	6314.0	3877.0	5276.0	5720.0	7585.0	7186.0	2633.0	5785.0	2787.0	3834.0	2411.0	2953.0	3138.0	5861.0	5038.0	5294.0	7036.0	3072.0	4152.0	2948.0	4224.0	3515.0	4592.0	4086.0	3929.0	6041.0	9448.0	10116.0	7447.0	6149.0	5193.0	6786.0	3099.0	4379.0	7042.0	6749.0	4414.0	6841.0	6150.0	5541.0	1668.0	2555.0	3005.0	1699.0
X95289 [32295_at(87, 95) ]	158.0	160.0	164.0	153.0	98.0	135.0	57.0	58.0	-16.0	267.0	17.0	50.0	75.0	69.0	21.0	17.0	42.0	62.0	127.0	123.0	132.0	101.0	41.0	31.0	38.0	13.0	13.0	54.0	113.0	60.0	85.0	211.0	288.0	204.0	287.0	103.0	179.0	6.0	119.0	125.0	124.0	211.0	162.0	43.0	128.0	5.0	55.0	45.0	28.0
M75165 [32313_at(100, 357) ]	-244.0	-898.0	-585.0	-163.0	5.0	-401.0	-404.0	51.0	-369.0	-383.0	-227.0	57.0	-99.0	-194.0	-108.0	-50.0	-127.0	226.0	-644.0	-239.0	492.0	-397.0	-121.0	-199.0	-18.0	502.0	55.0	9.0	-164.0	-681.0	-183.0	-941.0	-782.0	-150.0	-515.0	-265.0	-58.0	-55.0	-139.0	-79.0	-554.0	-376.0	-109.0	-582.0	237.0	-166.0	-206.0	-226.0	-365.0
X99140 [32328_at(80, 27) ]	254.0	513.0	466.0	625.0	315.0	463.0	197.0	228.0	308.0	254.0	269.0	120.0	206.0	109.0	53.0	75.0	77.0	111.0	219.0	221.0	155.0	195.0	51.0	104.0	175.0	86.0	119.0	110.0	164.0	164.0	222.0	501.0	723.0	508.0	474.0	304.0	505.0	36.0	113.0	223.0	205.0	133.0	367.0	228.0	259.0	72.0	82.0	166.0	73.0
AB009010 [32334_f_at(192, 257) ]	7524.0	8083.0	9302.0	16127.0	7741.0	11228.0	5478.0	8951.0	10046.0	10202.0	8808.0	5217.0	5448.0	6163.0	2943.0	3553.0	5005.0	5808.0	11066.0	7943.0	7980.0	9855.0	4997.0	5968.0	4383.0	4037.0	5819.0	6128.0	8255.0	7913.0	7547.0	11893.0	11376.0	9168.0	7963.0	5661.0	8258.0	3274.0	3828.0	7391.0	7845.0	5448.0	8267.0	7681.0	8375.0	3710.0	3391.0	5141.0	2409.0
L20941 [33943_at(46, 283) ]	5811.0	3202.0	3971.0	8906.0	3848.0	4596.0	1841.0	2149.0	7140.0	4236.0	3300.0	1864.0	1370.0	1691.0	2243.0	1386.0	2089.0	2977.0	4339.0	2472.0	6144.0	4153.0	1530.0	3757.0	2274.0	2460.0	3791.0	4230.0	4438.0	2159.0	3510.0	6389.0	8340.0	3601.0	5109.0	2258.0	4023.0	1601.0	3504.0	2452.0	4559.0	2179.0	2682.0	2423.0	4287.0	1088.0	324.0	2126.0	812.0
M31525 [33967_at(57, 249) ]	82.0	64.0	41.0	220.0	45.0	80.0	40.0	61.0	39.0	60.0	28.0	2.0	22.0	18.0	27.0	6.0	26.0	21.0	51.0	56.0	38.0	25.0	31.0	81.0	22.0	23.0	0.0	27.0	39.0	8.0	69.0	105.0	219.0	63.0	65.0	90.0	108.0	8.0	32.0	33.0	25.0	30.0	96.0	83.0	52.0	13.0	16.0	46.0	3.0
M12523 [33992_at(519, 131) ]	0.0	36.0	-22.0	4.0	20.0	-7.0	-37.0	8.0	-4.0	-3.0	25.0	-10.0	10.0	-35.0	3.0	10.0	1.0	-6.0	0.0	-4.0	14.0	0.0	-6.0	4.0	-1.0	22.0	13.0	-10.0	-8.0	31.0	-25.0	11.0	7.0	-16.0	-7.0	2.0	-2.0	7.0	2.0	11.0	29.0	1.0	-5.0	-5.0	1.0	-8.0	11.0	-10.0	-2.0
AF030455 [34986_at(233, 175) ]	-2.0	3.0	-8.0	-363.0	17.0	-11.0	3.0	-4.0	-18.0	-36.0	-2.0	-9.0	-2.0	-11.0	-12.0	-4.0	0.0	-7.0	-8.0	-11.0	3.0	0.0	-5.0	-17.0	-6.0	-9.0	2.0	-6.0	-11.0	11.0	0.0	-4.0	7.0	-8.0	-18.0	-11.0	-18.0	12.0	-5.0	16.0	-4.0	2.0	-16.0	-1.0	-4.0	1.0	15.0	18.0	-1.0
D28539 [35423_at(299, 265) ]	6.0	85.0	40.0	-18.0	16.0	25.0	11.0	11.0	25.0	68.0	15.0	-4.0	-7.0	2.0	7.0	5.0	-7.0	22.0	22.0	-6.0	13.0	16.0	20.0	8.0	7.0	-11.0	-11.0	25.0	6.0	34.0	1.0	51.0	71.0	27.0	46.0	25.0	56.0	7.0	36.0	0.0	3.0	9.0	-3.0	10.0	39.0	-1.0	14.0	18.0	5.0
U38979 [35859_f_at(15, 169) ]	-24.0	-11.0	-6.0	-21.0	-6.0	-8.0	0.0	-15.0	2.0	-4.0	1.0	-38.0	-19.0	4.0	-9.0	1.0	-4.0	-13.0	10.0	-67.0	1.0	-5.0	5.0	-5.0	-1.0	-3.0	-3.0	4.0	3.0	9.0	-9.0	-25.0	-2.0	-27.0	-15.0	-19.0	-16.0	-3.0	0.0	-5.0	84.0	-4.0	-3.0	5.0	-12.0	3.0	8.0	-9.0	-6.0
Y08683 [35936_g_at(225, 223) ]	-19.0	-48.0	-62.0	-10.0	-24.0	-24.0	-67.0	9.0	15.0	-14.0	-9.0	-8.0	-22.0	-17.0	-2.0	-13.0	-1.0	-15.0	-17.0	-9.0	-4.0	12.0	-8.0	9.0	19.0	-20.0	6.0	-4.0	24.0	-44.0	-12.0	-6.0	11.0	53.0	-10.0	-16.0	12.0	-2.0	2.0	-42.0	-12.0	-37.0	-39.0	-20.0	-80.0	-3.0	-19.0	-13.0	-7.0
D12614 [36296_at(16, 71) ]	30.0	33.0	19.0	37.0	6.0	33.0	17.0	9.0	3.0	34.0	16.0	3.0	-8.0	6.0	-1.0	4.0	20.0	6.0	6.0	284.0	37.0	37.0	-6.0	20.0	21.0	-1.0	1.0	37.0	6.0	19.0	9.0	50.0	14.0	13.0	22.0	16.0	1.0	-11.0	15.0	17.0	17.0	24.0	38.0	14.0	4.0	9.0	0.0	19.0	-1.0
L40377 [36312_at(233, 629) ]	-43.0	-177.0	-109.0	-81.0	-118.0	-107.0	-73.0	-89.0	-116.0	-126.0	-99.0	-46.0	-106.0	-12.0	-4.0	-13.0	-60.0	-13.0	-115.0	-79.0	17.0	-73.0	-44.0	-27.0	-78.0	-54.0	-48.0	-40.0	-79.0	-42.0	-54.0	-195.0	-299.0	-188.0	-186.0	7.0	-168.0	-22.0	-50.0	-122.0	-114.0	-70.0	-22.0	-90.0	-134.0	-31.0	-51.0	-63.0	-4.0
L40377 [36312_at(605, 109) ]	-63.0	-75.0	-36.0	-62.0	-78.0	-58.0	-86.0	-56.0	-26.0	-9.0	-45.0	-28.0	-26.0	2.0	-19.0	-40.0	-53.0	-40.0	-54.0	-14.0	1.0	-69.0	-3.0	-25.0	-39.0	-51.0	-53.0	-45.0	-22.0	-104.0	-45.0	-50.0	-68.0	-86.0	-116.0	4.0	-37.0	-15.0	-51.0	-81.0	-47.0	-36.0	-160.0	-83.0	-63.0	-42.0	-40.0	-27.0	-35.0
M21302 [36734_at(306, 103) ]	-347.0	-875.0	-46.0	123.0	-306.0	-459.0	-358.0	-181.0	-93.0	-301.0	-301.0	-21.0	-237.0	-75.0	-94.0	-128.0	-41.0	-100.0	-350.0	-224.0	-262.0	-339.0	-34.0	-62.0	-145.0	-95.0	160.0	-217.0	-186.0	-435.0	-240.0	-599.0	-721.0	-104.0	-666.0	-144.0	-444.0	-8.0	-395.0	-447.0	-408.0	-242.0	-380.0	-196.0	-3.0	-106.0	-210.0	41.0	-83.0
M21302 [36734_at(164, 19) ]	601.0	677.0	797.0	1056.0	293.0	528.0	428.0	340.0	367.0	518.0	353.0	205.0	209.0	215.0	159.0	128.0	187.0	250.0	326.0	316.0	342.0	301.0	247.0	191.0	343.0	148.0	66.0	202.0	253.0	288.0	428.0	906.0	1290.0	644.0	574.0	447.0	928.0	167.0	211.0	380.0	304.0	286.0	535.0	381.0	792.0	133.0	227.0	376.0	159.0
U34249 [36742_at(552, 227) ]	180.0	261.0	505.0	246.0	76.0	260.0	80.0	41.0	60.0	113.0	99.0	18.0	81.0	56.0	18.0	45.0	45.0	33.0	89.0	104.0	157.0	46.0	5.0	28.0	30.0	44.0	31.0	13.0	75.0	11.0	53.0	236.0	233.0	231.0	167.0	87.0	271.0	12.0	72.0	92.0	260.0	39.0	85.0	60.0	102.0	20.0	-1.0	21.0	2.0
AB023193 [37427_at(214, 395) ]	56.0	35.0	22.0	54.0	19.0	60.0	25.0	43.0	7.0	19.0	34.0	12.0	8.0	10.0	6.0	17.0	33.0	28.0	-2.0	15.0	8.0	46.0	21.0	14.0	1.0	33.0	34.0	9.0	34.0	50.0	-46.0	60.0	41.0	52.0	51.0	19.0	39.0	3.0	24.0	6.0	49.0	34.0	14.0	43.0	28.0	16.0	33.0	13.0	8.0
AF092563 [37502_at(120, 473) ]	-44.0	0.0	10.0	-10.0	-23.0	-5.0	3.0	54.0	-30.0	-19.0	-8.0	25.0	-18.0	10.0	-2.0	33.0	-17.0	24.0	11.0	10.0	12.0	29.0	8.0	-2.0	2.0	-16.0	-21.0	19.0	9.0	11.0	-23.0	-41.0	-7.0	-28.0	-28.0	-10.0	41.0	7.0	1.0	-38.0	49.0	36.0	-3.0	-12.0	58.0	-4.0	-34.0	-34.0	10.0
AJ224326 [37797_at(50, 67) ]	-16.0	-16.0	-25.0	10.0	-15.0	5.0	-1.0	-8.0	-8.0	-27.0	-11.0	-3.0	-16.0	11.0	-2.0	-4.0	1.0	-11.0	-17.0	-6.0	-3.0	-4.0	11.0	9.0	-3.0	-16.0	4.0	-3.0	-14.0	-10.0	4.0	-15.0	-20.0	-6.0	-14.0	-15.0	6.0	-10.0	-12.0	16.0	16.0	9.0	2.0	4.0	-10.0	0.0	-3.0	-7.0	-10.0
M28827 [37835_at(241, 219) ]	-414.0	-654.0	-475.0	-677.0	-369.0	-642.0	-239.0	-242.0	-494.0	-407.0	-328.0	-92.0	-210.0	-154.0	-75.0	-85.0	-87.0	-112.0	-457.0	-336.0	-370.0	-311.0	-63.0	-126.0	-198.0	-132.0	-176.0	-154.0	-244.0	-292.0	-381.0	-851.0	-1029.0	-705.0	-892.0	-295.0	-524.0	-49.0	-247.0	-392.0	-531.0	-147.0	-532.0	-312.0	-387.0	-68.0	-172.0	-177.0	-72.0
X78711 [38130_s_at(309, 5) ]	2.0	44.0	10.0	39.0	1.0	21.0	-18.0	-11.0	13.0	30.0	-12.0	6.0	3.0	2.0	-3.0	2.0	18.0	7.0	-7.0	-2.0	-15.0	14.0	3.0	3.0	1.0	-4.0	0.0	22.0	15.0	16.0	23.0	14.0	14.0	49.0	53.0	29.0	41.0	-3.0	5.0	2.0	4.0	11.0	14.0	-8.0	20.0	2.0	-13.0	-9.0	7.0
AF017445 [38139_at(152, 563) ]	201.0	299.0	452.0	592.0	267.0	300.0	148.0	192.0	230.0	227.0	244.0	78.0	116.0	92.0	59.0	36.0	79.0	106.0	163.0	129.0	146.0	139.0	71.0	93.0	138.0	101.0	140.0	129.0	132.0	170.0	203.0	455.0	582.0	342.0	330.0	155.0	308.0	52.0	194.0	301.0	291.0	119.0	187.0	157.0	187.0	74.0	93.0	94.0	80.0
AF076844 [38153_at(344, 71) ]	-1323.0	-1479.0	-1568.0	-2106.0	-1098.0	-1839.0	-858.0	-1096.0	-1248.0	-1105.0	-794.0	-622.0	-677.0	-567.0	-290.0	-308.0	-1199.0	-652.0	-1198.0	-1276.0	-1054.0	-1320.0	-661.0	-489.0	-751.0	-604.0	-861.0	-688.0	-1070.0	-784.0	-1089.0	-2174.0	-2935.0	-3108.0	-1989.0	-1162.0	-1567.0	-235.0	-554.0	-1241.0	-1480.0	-1164.0	-1935.0	-997.0	-1215.0	-367.0	-433.0	-702.0	-360.0
AF011333 [38160_at(448, 285) ]	62.0	65.0	191.0	250.0	65.0	51.0	14.0	120.0	59.0	48.0	43.0	20.0	29.0	18.0	20.0	20.0	26.0	25.0	8.0	23.0	24.0	12.0	4.0	46.0	8.0	21.0	11.0	40.0	20.0	29.0	43.0	160.0	200.0	128.0	98.0	42.0	78.0	3.0	21.0	28.0	74.0	-11.0	93.0	34.0	26.0	9.0	16.0	22.0	24.0
AB011535 [38202_at(10, 237) ]	146.0	91.0	68.0	47.0	45.0	152.0	92.0	44.0	15.0	72.0	24.0	49.0	55.0	45.0	3.0	14.0	4.0	35.0	71.0	62.0	69.0	46.0	47.0	35.0	28.0	56.0	9.0	30.0	69.0	54.0	84.0	129.0	173.0	123.0	130.0	56.0	101.0	18.0	99.0	31.0	120.0	70.0	133.0	25.0	58.0	28.0	19.0	43.0	19.0
X59350 [38521_at(463, 533) ]	20.0	28.0	14.0	3.0	-27.0	-8.0	-19.0	9.0	-39.0	44.0	28.0	13.0	-20.0	-16.0	-19.0	5.0	5.0	-2.0	-49.0	-33.0	-11.0	-1.0	32.0	25.0	34.0	12.0	20.0	15.0	5.0	-21.0	-7.0	-8.0	28.0	-7.0	9.0	5.0	-20.0	3.0	-13.0	-19.0	17.0	17.0	-6.0	-10.0	1.0	-18.0	-2.0	-8.0	26.0
U94319 [39243_s_at(247, 111) ]	107.0	108.0	118.0	258.0	31.0	108.0	30.0	295.0	46.0	38.0	46.0	20.0	27.0	9.0	16.0	7.0	42.0	47.0	26.0	68.0	79.0	44.0	21.0	38.0	2.0	75.0	31.0	51.0	57.0	34.0	50.0	201.0	237.0	200.0	196.0	85.0	117.0	13.0	49.0	39.0	61.0	68.0	100.0	51.0	58.0	17.0	22.0	47.0	38.0
M87434 [39263_at(622, 191) ]	-1470.0	-1172.0	-1991.0	-2251.0	-1328.0	-1543.0	-1254.0	-954.0	-1578.0	-1516.0	-951.0	-598.0	-1033.0	-575.0	-583.0	-271.0	-744.0	-412.0	-1015.0	-1421.0	-1112.0	-1422.0	-636.0	-597.0	-638.0	-779.0	-699.0	-969.0	-950.0	-917.0	-1101.0	-2074.0	-2733.0	-2169.0	-2353.0	-1438.0	-1594.0	-386.0	-885.0	-1395.0	-1449.0	-1316.0	-1680.0	-1231.0	-1319.0	-390.0	-396.0	-548.0	-266.0
U80744 [39280_at(480, 143) ]	377.0	344.0	336.0	675.0	383.0	292.0	208.0	348.0	249.0	393.0	256.0	168.0	187.0	110.0	79.0	104.0	153.0	176.0	321.0	312.0	336.0	236.0	124.0	171.0	161.0	99.0	250.0	155.0	269.0	211.0	218.0	574.0	674.0	607.0	631.0	180.0	322.0	117.0	195.0	273.0	315.0	199.0	297.0	159.0	198.0	122.0	133.0	112.0	67.0
U20158 [39319_at(547, 515) ]	5.0	204.0	48.0	124.0	29.0	79.0	-9.0	26.0	16.0	27.0	6.0	2.0	11.0	8.0	26.0	4.0	74.0	-81.0	23.0	34.0	6.0	22.0	58.0	42.0	63.0	21.0	8.0	18.0	17.0	8.0	4.0	251.0	145.0	23.0	17.0	7.0	69.0	16.0	5.0	15.0	-8.0	48.0	25.0	11.0	19.0	6.0	-9.0	29.0	7.0
AB017168 [39634_at(617, 257) ]	-9.0	52.0	6.0	4.0	-11.0	11.0	-25.0	-15.0	-6.0	-3.0	-8.0	-22.0	-92.0	-11.0	-4.0	-4.0	-9.0	-14.0	-23.0	-21.0	-26.0	-51.0	-5.0	-5.0	-1.0	-4.0	-12.0	-1.0	19.0	-31.0	623.0	-5.0	18.0	-3.0	17.0	-27.0	72.0	-1.0	-27.0	-39.0	-40.0	-10.0	-4.0	15.0	-13.0	-23.0	-10.0	-3.0	-16.0
AF030302 [39992_at(70, 307) ]	-1247.0	-1643.0	-1262.0	-2187.0	-859.0	-1275.0	-622.0	-811.0	-1021.0	-1132.0	-859.0	-447.0	-439.0	-488.0	-304.0	-223.0	-408.0	-563.0	-652.0	-678.0	-691.0	-828.0	-445.0	-576.0	-556.0	-389.0	-511.0	-558.0	-777.0	-713.0	-714.0	-2103.0	-2887.0	-1369.0	-1543.0	-673.0	-1493.0	-235.0	-505.0	-848.0	-1008.0	-576.0	-912.0	-726.0	-787.0	-315.0	-414.0	-545.0	-314.0
AF022913 [40305_r_at(434, 399) ]	477.0	989.0	1074.0	1260.0	292.0	531.0	202.0	307.0	136.0	412.0	237.0	154.0	138.0	136.0	93.0	42.0	132.0	95.0	312.0	403.0	352.0	146.0	84.0	127.0	116.0	131.0	95.0	135.0	205.0	121.0	320.0	736.0	1012.0	622.0	318.0	353.0	858.0	68.0	85.0	328.0	287.0	321.0	294.0	118.0	209.0	23.0	80.0	121.0	91.0
AB009672 [40350_at(52, 215) ]	-37.0	-13.0	-8.0	-13.0	-20.0	-22.0	-40.0	-15.0	-34.0	-20.0	-15.0	-1.0	-15.0	-8.0	-20.0	-2.0	-10.0	1.0	-17.0	-29.0	-9.0	-18.0	-19.0	-2.0	-19.0	-24.0	-35.0	-21.0	-14.0	-39.0	-69.0	-74.0	-91.0	-46.0	-38.0	-32.0	-44.0	-6.0	-36.0	-23.0	-47.0	-30.0	-38.0	-47.0	-28.0	-6.0	-33.0	-20.0	-12.0
AJ006266 [40355_at(60, 175) ]	-12.0	4.0	-25.0	-1.0	7.0	14.0	-28.0	11.0	-4.0	-6.0	-14.0	8.0	4.0	0.0	5.0	-10.0	-13.0	4.0	8.0	9.0	2.0	2.0	13.0	2.0	-3.0	2.0	-3.0	-9.0	3.0	-2.0	-5.0	0.0	22.0	8.0	2.0	-10.0	3.0	5.0	-7.0	-11.0	216.0	-27.0	48.0	-7.0	-14.0	2.0	-9.0	-5.0	-6.0
X12458 [40360_at(16, 37) ]	-152.0	-15.0	-16.0	-27.0	-56.0	-67.0	-51.0	-10.0	-29.0	8.0	-9.0	-23.0	-37.0	-9.0	-27.0	-8.0	20.0	-1.0	8.0	-334.0	-56.0	-1.0	-8.0	-29.0	-7.0	-45.0	-3.0	-32.0	-71.0	-18.0	-25.0	-32.0	-17.0	-179.0	-127.0	-127.0	-61.0	0.0	-34.0	-2.0	-86.0	-51.0	-264.0	-19.0	-17.0	-15.0	-13.0	-30.0	14.0
U12767 [40659_at(70, 569) ]	103.0	390.0	103.0	150.0	34.0	170.0	39.0	18.0	148.0	6.0	60.0	21.0	26.0	35.0	15.0	52.0	104.0	17.0	61.0	43.0	41.0	50.0	64.0	24.0	31.0	156.0	32.0	36.0	60.0	73.0	76.0	250.0	183.0	46.0	234.0	58.0	222.0	11.0	117.0	26.0	81.0	59.0	123.0	52.0	112.0	75.0	20.0	49.0	8.0
S82986 [40674_s_at(188, 335) ]	12.0	146.0	-2.0	31.0	21.0	-8.0	9.0	78.0	33.0	7.0	-12.0	31.0	-27.0	7.0	20.0	21.0	5.0	33.0	1.0	16.0	-6.0	21.0	5.0	11.0	15.0	6.0	1.0	-4.0	8.0	61.0	23.0	63.0	24.0	79.0	17.0	36.0	28.0	16.0	14.0	83.0	-25.0	33.0	617.0	38.0	60.0	17.0	-13.0	-1.0	3.0
AJ000342 [41382_at(128, 43) ]	32.0	-32.0	230.0	-66.0	-117.0	42.0	40.0	-106.0	-76.0	120.0	-23.0	-62.0	171.0	-30.0	-60.0	45.0	-21.0	-71.0	-65.0	47.0	-4.0	111.0	295.0	161.0	-60.0	-60.0	-85.0	81.0	265.0	-62.0	948.0	93.0	-249.0	0.0	513.0	362.0	652.0	-16.0	-48.0	-80.0	-66.0	-42.0	167.0	137.0	318.0	104.0	-39.0	-37.0	-4.0
U46193 [41389_s_at(523, 597) ]	-80.0	-116.0	-103.0	-112.0	-79.0	-133.0	-26.0	-44.0	-112.0	-89.0	-60.0	10.0	-59.0	-4.0	-8.0	-12.0	13.0	23.0	-89.0	-75.0	-45.0	-61.0	-8.0	-23.0	-2.0	12.0	-11.0	-22.0	5.0	-79.0	-101.0	-116.0	-107.0	-85.0	-91.0	-35.0	-105.0	5.0	-13.0	-29.0	-128.0	-50.0	-45.0	-92.0	-67.0	-18.0	-1.0	-5.0	-11.0
AF070588 [41397_at(151, 199) ]	-143.0	-143.0	-122.0	-167.0	-82.0	-129.0	-72.0	-72.0	-96.0	-114.0	-80.0	-43.0	-40.0	-66.0	-38.0	-37.0	-48.0	-68.0	-77.0	-81.0	-40.0	-71.0	-44.0	-60.0	-56.0	-48.0	-69.0	-73.0	-29.0	-75.0	-69.0	-161.0	-255.0	-120.0	-163.0	-136.0	-123.0	-23.0	-66.0	-56.0	-136.0	-63.0	-148.0	-92.0	-95.0	-30.0	-53.0	-64.0	-44.0
AF080561 [41460_at(609, 411) ]	57.0	40.0	79.0	212.0	56.0	28.0	30.0	101.0	49.0	4.0	48.0	56.0	46.0	45.0	52.0	14.0	12.0	56.0	19.0	35.0	107.0	102.0	23.0	23.0	39.0	41.0	24.0	42.0	28.0	54.0	53.0	99.0	154.0	49.0	51.0	36.0	56.0	31.0	20.0	78.0	57.0	38.0	62.0	52.0	41.0	18.0	23.0	27.0	17.0
AB020663 [41716_at(255, 103) ]	2.0	8.0	-4.0	42.0	8.0	10.0	-3.0	-3.0	-49.0	2.0	16.0	9.0	9.0	4.0	12.0	17.0	5.0	8.0	13.0	11.0	-4.0	8.0	-23.0	8.0	-1.0	-4.0	5.0	3.0	19.0	4.0	-12.0	17.0	43.0	33.0	8.0	12.0	25.0	3.0	8.0	-8.0	4.0	9.0	23.0	52.0	9.0	12.0	4.0	6.0	1.0
AF073308 [41872_at(322, 511) ]	151.0	77.0	97.0	441.0	43.0	72.0	41.0	61.0	31.0	118.0	61.0	31.0	26.0	17.0	37.0	8.0	15.0	75.0	41.0	62.0	142.0	44.0	20.0	23.0	52.0	26.0	15.0	48.0	66.0	103.0	106.0	176.0	425.0	97.0	170.0	-1.0	79.0	7.0	43.0	41.0	67.0	4.0	33.0	-18.0	80.0	21.0	1.0	21.0	3.0
AB006624 [31832_at(337, 187) ]	9.0	-24.0	-27.0	26.0	29.0	-29.0	-7.0	-9.0	-1.0	-21.0	11.0	1.0	0.0	5.0	10.0	-1.0	10.0	5.0	-4.0	8.0	34.0	1.0	-18.0	4.0	-7.0	-16.0	7.0	-7.0	5.0	-22.0	6.0	10.0	31.0	7.0	14.0	-16.0	-3.0	6.0	0.0	-8.0	10.0	3.0	11.0	26.0	11.0	1.0	-9.0	7.0	-5.0
D80001 [31863_at(131, 587) ]	159.0	352.0	559.0	583.0	135.0	270.0	51.0	298.0	157.0	140.0	123.0	40.0	62.0	50.0	66.0	21.0	58.0	99.0	112.0	131.0	277.0	76.0	49.0	42.0	66.0	99.0	97.0	129.0	144.0	106.0	129.0	513.0	555.0	264.0	291.0	81.0	268.0	64.0	73.0	337.0	168.0	98.0	135.0	84.0	105.0	41.0	52.0	70.0	32.0
D13635 [32044_at(16, 459) ]	3.0	-2.0	45.0	27.0	-44.0	13.0	12.0	3.0	28.0	-28.0	3.0	19.0	-8.0	21.0	9.0	-2.0	3.0	7.0	15.0	-3.0	19.0	1.0	9.0	20.0	-18.0	-8.0	-2.0	4.0	9.0	1.0	-4.0	59.0	34.0	24.0	41.0	5.0	24.0	10.0	-5.0	4.0	20.0	-25.0	4.0	28.0	18.0	-2.0	-9.0	-9.0	-10.0
AB023148 [32735_at(406, 225) ]	148.0	346.0	303.0	378.0	178.0	-19.0	104.0	166.0	126.0	195.0	141.0	61.0	105.0	55.0	23.0	34.0	56.0	78.0	136.0	140.0	115.0	112.0	68.0	42.0	44.0	38.0	36.0	76.0	100.0	127.0	187.0	416.0	384.0	216.0	265.0	120.0	354.0	24.0	53.0	92.0	141.0	139.0	164.0	125.0	111.0	42.0	46.0	86.0	22.0
AB023148 [32735_at(224, 537) ]	42.0	37.0	29.0	71.0	13.0	37.0	8.0	17.0	2.0	25.0	26.0	-7.0	-17.0	-2.0	5.0	10.0	17.0	11.0	-9.0	-4.0	3.0	-190.0	6.0	8.0	9.0	-5.0	22.0	3.0	14.0	-8.0	16.0	67.0	117.0	21.0	60.0	-85.0	21.0	0.0	13.0	19.0	10.0	-4.0	6.0	8.0	27.0	0.0	5.0	1.0	-5.0
M69245 [33757_f_at(149, 125) ]	255.0	290.0	335.0	285.0	116.0	216.0	102.0	101.0	168.0	204.0	151.0	66.0	104.0	68.0	56.0	37.0	64.0	104.0	173.0	93.0	100.0	162.0	58.0	78.0	112.0	74.0	74.0	55.0	131.0	79.0	216.0	199.0	303.0	294.0	213.0	212.0	285.0	63.0	202.0	219.0	117.0	144.0	185.0	155.0	177.0	61.0	44.0	81.0	90.0
U25988 [33758_f_at(240, 451) ]	-5.0	0.0	5.0	-21.0	21.0	31.0	14.0	-8.0	-13.0	-21.0	7.0	-2.0	-27.0	5.0	-2.0	-4.0	6.0	6.0	-21.0	-14.0	-9.0	3.0	-2.0	10.0	6.0	18.0	-1.0	11.0	-7.0	-6.0	8.0	-3.0	12.0	-22.0	-8.0	-1.0	6.0	-8.0	-15.0	-4.0	-1.0	-118.0	-9.0	14.0	-19.0	5.0	-11.0	-5.0	1.0
D34625 [33777_at(92, 47) ]	-272.0	113.0	39.0	160.0	16.0	58.0	-13.0	36.0	52.0	45.0	6.0	32.0	10.0	8.0	18.0	16.0	54.0	11.0	91.0	47.0	87.0	41.0	33.0	22.0	21.0	32.0	31.0	56.0	37.0	14.0	38.0	67.0	127.0	37.0	42.0	26.0	88.0	-4.0	59.0	50.0	42.0	92.0	82.0	59.0	28.0	23.0	10.0	22.0	2.0
AB005298 [33785_at(549, 615) ]	-495.0	-1064.0	-978.0	-757.0	-308.0	-839.0	-459.0	-389.0	-443.0	-328.0	-490.0	-147.0	-261.0	-128.0	-80.0	-19.0	-253.0	-83.0	-383.0	-605.0	-635.0	-526.0	-120.0	-158.0	-263.0	-79.0	-158.0	-157.0	-365.0	-511.0	-438.0	-1062.0	-1247.0	-779.0	-1198.0	-200.0	-943.0	-78.0	-361.0	-486.0	-471.0	-456.0	-789.0	-299.0	-602.0	-46.0	-152.0	-213.0	-96.0
U73960 [33796_at(261, 445) ]	144.0	179.0	238.0	299.0	83.0	173.0	48.0	84.0	82.0	101.0	79.0	58.0	41.0	56.0	26.0	17.0	41.0	109.0	86.0	83.0	156.0	90.0	48.0	57.0	90.0	45.0	16.0	111.0	76.0	118.0	193.0	330.0	208.0	186.0	200.0	72.0	250.0	27.0	-31.0	42.0	151.0	106.0	131.0	78.0	65.0	44.0	56.0	87.0	14.0
AB018301 [34235_at(170, 161) ]	725.0	1118.0	899.0	1720.0	260.0	495.0	618.0	289.0	618.0	498.0	485.0	93.0	522.0	193.0	56.0	116.0	107.0	103.0	1036.0	205.0	229.0	476.0	259.0	718.0	464.0	178.0	145.0	263.0	333.0	491.0	663.0	1383.0	1657.0	391.0	1146.0	885.0	1756.0	46.0	275.0	251.0	168.0	322.0	704.0	1183.0	567.0	250.0	71.0	209.0	258.0
AB002329 [34681_at(249, 347) ]	2.0	-6.0	-12.0	-3.0	7.0	-53.0	2.0	-2.0	0.0	4.0	10.0	-5.0	3.0	0.0	3.0	-8.0	-8.0	1.0	1.0	13.0	-9.0	1.0	-3.0	-5.0	3.0	-5.0	-1.0	15.0	-2.0	-2.0	3.0	11.0	1.0	1.0	1.0	-4.0	-3.0	1.0	-14.0	-1.0	4.0	-7.0	20.0	13.0	2.0	-8.0	-2.0	3.0	1.0
AJ236876 [34755_at(366, 29) ]	61.0	127.0	58.0	147.0	10.0	49.0	13.0	89.0	19.0	81.0	63.0	41.0	9.0	-1.0	49.0	13.0	19.0	12.0	43.0	73.0	47.0	78.0	21.0	17.0	16.0	36.0	23.0	13.0	57.0	81.0	45.0	216.0	77.0	118.0	47.0	29.0	70.0	27.0	6.0	25.0	21.0	99.0	29.0	26.0	35.0	33.0	11.0	30.0	12.0
L12468 [35220_at(453, 463) ]	5.0	-12.0	26.0	14.0	13.0	25.0	17.0	5.0	17.0	0.0	6.0	11.0	-16.0	3.0	0.0	-5.0	18.0	3.0	5.0	-32.0	-21.0	11.0	8.0	-1.0	-6.0	12.0	-12.0	-13.0	-8.0	0.0	-3.0	-29.0	7.0	10.0	-19.0	-22.0	-6.0	3.0	-7.0	-5.0	13.0	10.0	-12.0	2.0	-15.0	-7.0	11.0	-5.0	1.0
AB007929 [35244_at(413, 431) ]	196.0	220.0	222.0	309.0	113.0	154.0	121.0	209.0	144.0	133.0	199.0	57.0	56.0	48.0	89.0	15.0	40.0	43.0	143.0	130.0	211.0	140.0	67.0	13.0	84.0	54.0	58.0	92.0	131.0	166.0	215.0	407.0	281.0	186.0	169.0	91.0	311.0	60.0	105.0	173.0	105.0	71.0	171.0	83.0	114.0	25.0	88.0	70.0	22.0
U00672 [35659_at(593, 271) ]	334.0	207.0	269.0	540.0	64.0	219.0	61.0	163.0	173.0	252.0	195.0	46.0	54.0	90.0	22.0	8.0	80.0	89.0	43.0	166.0	48.0	107.0	58.0	162.0	104.0	66.0	57.0	46.0	174.0	146.0	230.0	422.0	681.0	318.0	242.0	232.0	294.0	39.0	105.0	125.0	70.0	96.0	174.0	137.0	100.0	63.0	37.0	96.0	30.0
AF037261 [35675_at(408, 295) ]	496.0	312.0	530.0	1333.0	245.0	444.0	219.0	256.0	285.0	439.0	359.0	160.0	217.0	156.0	98.0	82.0	167.0	518.0	483.0	273.0	384.0	224.0	170.0	171.0	311.0	477.0	290.0	208.0	246.0	485.0	299.0	639.0	1249.0	550.0	769.0	251.0	651.0	233.0	298.0	517.0	284.0	192.0	419.0	386.0	348.0	73.0	86.0	135.0	64.0
AF037261 [35675_at(43, 377) ]	44.0	41.0	65.0	175.0	13.0	60.0	31.0	30.0	10.0	32.0	47.0	6.0	3.0	28.0	6.0	3.0	20.0	96.0	66.0	12.0	54.0	34.0	21.0	27.0	36.0	59.0	66.0	50.0	45.0	50.0	3.0	60.0	201.0	86.0	87.0	29.0	68.0	43.0	33.0	64.0	38.0	17.0	39.0	44.0	50.0	21.0	18.0	18.0	11.0
M96859 [35679_s_at(321, 161) ]	-126.0	-38.0	-85.0	-51.0	-12.0	-27.0	-38.0	-24.0	-22.0	-38.0	-38.0	-15.0	-48.0	-26.0	-34.0	8.0	-4.0	-1.0	-24.0	-46.0	-24.0	-43.0	-4.0	-10.0	-8.0	-17.0	-14.0	-53.0	-52.0	-14.0	-49.0	-70.0	-60.0	-84.0	-76.0	-59.0	-63.0	-22.0	-18.0	-41.0	-98.0	-36.0	-58.0	-43.0	-50.0	-8.0	-16.0	-18.0	-13.0
M96860 [35680_r_at(506, 341) ]	-32.0	-27.0	-38.0	-35.0	-48.0	-11.0	-26.0	-11.0	-37.0	-69.0	-21.0	-26.0	-34.0	-18.0	-9.0	-11.0	-14.0	-8.0	22.0	-36.0	-35.0	-39.0	-17.0	-7.0	-34.0	-19.0	-12.0	-27.0	0.0	-47.0	-47.0	-56.0	-82.0	-71.0	-69.0	-34.0	-46.0	-15.0	-18.0	-43.0	-62.0	-10.0	-49.0	-36.0	-36.0	-9.0	-25.0	-12.0	5.0
X66894 [35713_at(247, 97) ]	-50.0	-105.0	-40.0	-105.0	-67.0	-86.0	-48.0	-44.0	-70.0	-79.0	-24.0	-37.0	4.0	-23.0	-42.0	-27.0	-18.0	-42.0	-86.0	4.0	-38.0	-36.0	-18.0	-38.0	-79.0	-41.0	-39.0	-52.0	-47.0	-38.0	-62.0	-75.0	-125.0	-33.0	-88.0	-33.0	-79.0	-19.0	-154.0	-22.0	-93.0	-65.0	-47.0	-55.0	-57.0	-21.0	-38.0	-42.0	-20.0
U89606 [35714_at(29, 355) ]	13.0	51.0	156.0	242.0	20.0	24.0	9.0	9.0	13.0	65.0	40.0	7.0	-7.0	-5.0	1.0	1.0	37.0	14.0	4.0	-6.0	62.0	18.0	-2.0	25.0	-14.0	21.0	-6.0	42.0	66.0	-6.0	15.0	85.0	153.0	36.0	69.0	15.0	53.0	11.0	16.0	47.0	42.0	25.0	-8.0	10.0	36.0	-9.0	-21.0	17.0	-2.0
X98054 [36000_at(405, 179) ]	144.0	181.0	218.0	188.0	72.0	78.0	49.0	32.0	50.0	121.0	59.0	29.0	36.0	50.0	51.0	33.0	23.0	56.0	51.0	51.0	41.0	60.0	15.0	58.0	45.0	24.0	-2.0	79.0	42.0	51.0	99.0	223.0	129.0	99.0	178.0	95.0	198.0	13.0	18.0	86.0	102.0	57.0	94.0	62.0	51.0	16.0	37.0	25.0	1.0
AB023183 [36089_at(576, 137) ]	33.0	18.0	15.0	151.0	9.0	-6.0	4.0	26.0	8.0	19.0	-30.0	6.0	9.0	-4.0	0.0	-12.0	22.0	15.0	7.0	-5.0	29.0	5.0	-16.0	1.0	-34.0	15.0	2.0	7.0	26.0	-10.0	-5.0	152.0	102.0	74.0	34.0	14.0	7.0	18.0	-1.0	13.0	12.0	6.0	44.0	-30.0	23.0	-7.0	-2.0	10.0	-7.0
L41162 [36455_at(326, 29) ]	4.0	-40.0	119.0	-19.0	-33.0	-31.0	-36.0	155.0	-26.0	-43.0	-23.0	-3.0	-12.0	-24.0	18.0	26.0	-4.0	-9.0	-8.0	-45.0	-14.0	-19.0	6.0	-19.0	-13.0	-27.0	-20.0	-35.0	-14.0	0.0	-7.0	-36.0	-73.0	-37.0	-43.0	0.0	-35.0	121.0	-23.0	60.0	54.0	-28.0	-9.0	-30.0	-21.0	0.0	-29.0	-55.0	-7.0
AF058918 [36494_at(23, 403) ]	7.0	11.0	14.0	32.0	2.0	-5.0	5.0	-7.0	8.0	-10.0	0.0	-15.0	-2.0	-1.0	11.0	12.0	13.0	14.0	37.0	12.0	27.0	12.0	4.0	17.0	-7.0	0.0	16.0	16.0	-16.0	1.0	-24.0	24.0	5.0	-11.0	14.0	3.0	2.0	-4.0	-5.0	17.0	-4.0	4.0	7.0	13.0	20.0	7.0	5.0	9.0	7.0
D87469 [36499_at(500, 23) ]	105.0	43.0	100.0	106.0	31.0	49.0	37.0	56.0	1.0	-34.0	-24.0	44.0	96.0	11.0	30.0	1.0	10.0	25.0	-13.0	8.0	57.0	-13.0	1.0	6.0	-10.0	-7.0	-9.0	4.0	-16.0	14.0	43.0	104.0	74.0	84.0	23.0	154.0	59.0	0.0	27.0	54.0	23.0	18.0	29.0	12.0	15.0	24.0	32.0	12.0	3.0
U64820 [36819_at(597, 557) ]	-4.0	21.0	17.0	49.0	12.0	-4.0	28.0	-5.0	20.0	9.0	-8.0	3.0	9.0	0.0	-4.0	3.0	10.0	11.0	4.0	32.0	-2.0	10.0	-16.0	5.0	17.0	-14.0	-5.0	8.0	20.0	-6.0	19.0	-36.0	40.0	27.0	0.0	5.0	22.0	-5.0	14.0	1.0	15.0	1.0	11.0	10.0	22.0	-6.0	7.0	7.0	15.0
AF022991 [36829_at(352, 353) ]	17.0	-12.0	-16.0	46.0	-37.0	-17.0	-5.0	27.0	20.0	-27.0	-35.0	-4.0	-46.0	-16.0	4.0	3.0	6.0	12.0	-8.0	3.0	-8.0	-1.0	3.0	17.0	16.0	25.0	-1.0	7.0	5.0	-14.0	26.0	25.0	-25.0	-74.0	-3.0	-19.0	61.0	-7.0	26.0	-39.0	-43.0	-18.0	-20.0	6.0	25.0	-9.0	-22.0	-19.0	-13.0
M26004 [36874_at(515, 469) ]	8.0	37.0	4.0	0.0	8.0	9.0	4.0	-4.0	11.0	10.0	17.0	-1.0	-24.0	7.0	2.0	-5.0	-1.0	-3.0	-2.0	11.0	17.0	-4.0	7.0	-1.0	-9.0	-21.0	14.0	15.0	-1.0	30.0	-3.0	33.0	0.0	-3.0	44.0	5.0	30.0	-2.0	-15.0	28.0	20.0	8.0	9.0	16.0	-14.0	4.0	-6.0	-6.0	8.0
D14660 [37174_at(622, 51) ]	72.0	69.0	53.0	63.0	51.0	133.0	30.0	118.0	145.0	111.0	61.0	42.0	72.0	68.0	56.0	39.0	33.0	105.0	97.0	48.0	138.0	51.0	18.0	52.0	51.0	55.0	67.0	102.0	96.0	77.0	64.0	145.0	57.0	191.0	146.0	34.0	77.0	29.0	31.0	99.0	88.0	125.0	51.0	77.0	41.0	36.0	94.0	39.0	11.0
D87459 [37190_at(188, 405) ]	-43.0	-96.0	-47.0	-85.0	-29.0	-59.0	-41.0	-29.0	-89.0	-33.0	-15.0	-20.0	-45.0	-40.0	-28.0	-3.0	-22.0	-25.0	-70.0	-11.0	-3.0	-44.0	-16.0	-33.0	-28.0	-13.0	13.0	-8.0	-56.0	-60.0	-26.0	-141.0	-112.0	-80.0	-94.0	-59.0	-140.0	7.0	-28.0	-5.0	-41.0	-17.0	-132.0	-24.0	-54.0	-4.0	-16.0	-20.0	-17.0
AB028968 [37566_at(618, 43) ]	18.0	-38.0	12.0	6.0	8.0	5.0	-1.0	1.0	20.0	-4.0	25.0	-6.0	9.0	-7.0	-2.0	-5.0	-10.0	-8.0	6.0	14.0	-6.0	-2.0	-9.0	-2.0	16.0	21.0	-33.0	-9.0	4.0	3.0	-65.0	1.0	4.0	-26.0	-95.0	-5.0	5.0	9.0	14.0	-49.0	0.0	-15.0	8.0	17.0	-10.0	5.0	5.0	-5.0	-6.0
X75918 [37623_at(323, 113) ]	11.0	10.0	14.0	-10.0	3.0	-29.0	2.0	4.0	-3.0	-5.0	1.0	4.0	-8.0	-14.0	5.0	-11.0	3.0	1.0	10.0	-4.0	6.0	3.0	-6.0	-6.0	-9.0	-3.0	-16.0	11.0	4.0	11.0	21.0	-14.0	-4.0	13.0	-10.0	11.0	8.0	-12.0	-6.0	-10.0	-16.0	-19.0	-2.0	9.0	-11.0	-2.0	-19.0	-4.0	6.0
D78261 [37626_at(298, 163) ]	-9.0	7.0	-31.0	36.0	1.0	-26.0	1.0	-2.0	-26.0	-11.0	-26.0	-11.0	-1.0	-5.0	-8.0	-2.0	9.0	0.0	-14.0	-15.0	-3.0	-13.0	19.0	60.0	-21.0	-2.0	-21.0	8.0	-3.0	-6.0	1.0	-15.0	-10.0	-17.0	8.0	23.0	13.0	-5.0	-15.0	-3.0	-21.0	10.0	-32.0	-3.0	-14.0	-1.0	3.0	5.0	-3.0
M69177 [37628_at(410, 129) ]	-27.0	-189.0	-13.0	68.0	-18.0	-80.0	-15.0	-28.0	-21.0	5.0	-86.0	0.0	-32.0	-9.0	6.0	-4.0	-18.0	-29.0	30.0	-17.0	9.0	28.0	-8.0	-20.0	30.0	20.0	-22.0	48.0	4.0	-53.0	-34.0	-130.0	-51.0	-143.0	-60.0	-1.0	65.0	-7.0	-49.0	-96.0	-61.0	-2.0	24.0	-13.0	-29.0	-13.0	-14.0	-29.0	-1.0
X63717 [37643_at(356, 309) ]	28.0	-46.0	56.0	322.0	-85.0	181.0	-19.0	53.0	-31.0	-57.0	-5.0	1.0	-254.0	44.0	18.0	-27.0	51.0	28.0	-226.0	21.0	-38.0	-67.0	48.0	60.0	-15.0	25.0	47.0	-130.0	46.0	-72.0	-21.0	262.0	292.0	104.0	29.0	88.0	335.0	8.0	-24.0	-109.0	-148.0	-13.0	14.0	-42.0	55.0	-29.0	8.0	38.0	-9.0
AJ007041 [38284_at(334, 367) ]	1.0	50.0	16.0	62.0	-1.0	-12.0	-22.0	5.0	-3.0	14.0	-2.0	-3.0	-20.0	4.0	1.0	-3.0	1.0	-4.0	-1.0	4.0	3.0	-14.0	-7.0	-5.0	-16.0	0.0	7.0	10.0	20.0	2.0	22.0	33.0	18.0	14.0	42.0	4.0	35.0	-6.0	21.0	15.0	-5.0	8.0	27.0	4.0	21.0	-1.0	-15.0	3.0	-2.0
M92357 [38631_at(471, 571) ]	81.0	76.0	46.0	242.0	66.0	120.0	30.0	47.0	13.0	24.0	29.0	63.0	-17.0	10.0	7.0	0.0	16.0	16.0	2.0	-21.0	17.0	99.0	29.0	55.0	34.0	41.0	41.0	34.0	26.0	-20.0	41.0	140.0	221.0	54.0	64.0	8.0	61.0	11.0	26.0	244.0	14.0	19.0	52.0	29.0	43.0	22.0	7.0	18.0	22.0
Y10183 [38642_at(390, 545) ]	357.0	336.0	561.0	1106.0	155.0	228.0	315.0	245.0	377.0	278.0	213.0	525.0	143.0	285.0	74.0	46.0	128.0	105.0	1729.0	194.0	281.0	189.0	194.0	215.0	220.0	266.0	533.0	474.0	234.0	260.0	469.0	504.0	932.0	438.0	389.0	176.0	819.0	118.0	298.0	487.0	255.0	253.0	295.0	493.0	385.0	658.0	143.0	167.0	247.0
AF026292 [38720_at(595, 315) ]	133.0	509.0	463.0	558.0	138.0	423.0	85.0	275.0	145.0	185.0	107.0	56.0	144.0	96.0	111.0	46.0	92.0	224.0	94.0	210.0	358.0	243.0	65.0	80.0	77.0	124.0	115.0	119.0	213.0	121.0	196.0	531.0	746.0	508.0	342.0	90.0	261.0	165.0	60.0	277.0	345.0	270.0	176.0	144.0	198.0	52.0	77.0	83.0	37.0
AF035840 [38979_at(154, 301) ]	38.0	60.0	66.0	27.0	20.0	37.0	28.0	31.0	16.0	35.0	30.0	5.0	10.0	12.0	14.0	2.0	30.0	22.0	28.0	22.0	31.0	26.0	13.0	25.0	40.0	30.0	22.0	56.0	38.0	55.0	30.0	109.0	45.0	47.0	28.0	7.0	53.0	12.0	35.0	22.0	39.0	11.0	21.0	35.0	20.0	10.0	15.0	16.0	12.0
Z50022 [39003_at(305, 531) ]	378.0	411.0	662.0	1636.0	178.0	449.0	110.0	270.0	277.0	551.0	321.0	123.0	147.0	136.0	112.0	31.0	141.0	166.0	181.0	154.0	573.0	163.0	137.0	184.0	299.0	263.0	154.0	360.0	369.0	163.0	382.0	844.0	1459.0	378.0	775.0	197.0	531.0	135.0	268.0	514.0	305.0	221.0	569.0	271.0	487.0	103.0	47.0	237.0	58.0
AJ222700 [39032_at(509, 57) ]	88.0	88.0	381.0	291.0	42.0	60.0	3.0	104.0	87.0	38.0	38.0	12.0	21.0	31.0	0.0	28.0	28.0	39.0	48.0	14.0	48.0	22.0	43.0	27.0	20.0	27.0	3.0	43.0	43.0	21.0	41.0	160.0	312.0	104.0	147.0	66.0	228.0	12.0	47.0	15.0	156.0	31.0	60.0	50.0	73.0	61.0	30.0	41.0	4.0
D83327 [39065_s_at(345, 187) ]	92.0	145.0	292.0	417.0	72.0	115.0	17.0	177.0	83.0	49.0	87.0	10.0	30.0	28.0	26.0	10.0	47.0	18.0	67.0	57.0	123.0	23.0	43.0	49.0	96.0	38.0	31.0	51.0	87.0	32.0	56.0	192.0	347.0	131.0	151.0	69.0	175.0	30.0	19.0	76.0	49.0	38.0	60.0	71.0	75.0	44.0	28.0	66.0	36.0
U03057 [39070_at(329, 311) ]	462.0	1115.0	490.0	2164.0	754.0	708.0	74.0	221.0	311.0	1591.0	429.0	1434.0	152.0	1172.0	416.0	66.0	157.0	1205.0	138.0	193.0	439.0	622.0	617.0	105.0	426.0	685.0	193.0	753.0	377.0	261.0	312.0	1210.0	1964.0	288.0	475.0	152.0	650.0	365.0	392.0	223.0	92.0	404.0	225.0	184.0	599.0	206.0	43.0	481.0	2.0
M74491 [39336_at(83, 255) ]	847.0	1388.0	1891.0	2351.0	531.0	1556.0	306.0	775.0	882.0	666.0	581.0	314.0	295.0	229.0	155.0	133.0	240.0	239.0	612.0	509.0	779.0	718.0	200.0	329.0	285.0	296.0	424.0	481.0	750.0	510.0	879.0	2207.0	2449.0	1187.0	1373.0	513.0	1798.0	184.0	344.0	505.0	565.0	493.0	794.0	505.0	563.0	121.0	240.0	253.0	158.0
U50330 [39406_at(225, 157) ]	535.0	533.0	772.0	903.0	389.0	550.0	913.0	251.0	510.0	434.0	464.0	181.0	235.0	163.0	144.0	141.0	215.0	271.0	446.0	334.0	356.0	379.0	189.0	295.0	268.0	291.0	151.0	295.0	282.0	283.0	404.0	960.0	1187.0	685.0	821.0	364.0	1052.0	149.0	410.0	571.0	598.0	250.0	636.0	465.0	505.0	106.0	157.0	159.0	62.0
AB007923 [39422_at(363, 53) ]	-84.0	-38.0	-89.0	-70.0	-54.0	-67.0	-29.0	-24.0	-24.0	-64.0	-45.0	-13.0	-56.0	-33.0	-13.0	-5.0	-12.0	-10.0	-44.0	-39.0	-66.0	-47.0	-11.0	-33.0	-26.0	-17.0	-12.0	-34.0	-50.0	-15.0	-79.0	-78.0	-122.0	-88.0	-103.0	-54.0	-105.0	-15.0	-4.0	-45.0	-55.0	-22.0	-4.0	-39.0	-58.0	-14.0	-18.0	-12.0	-9.0
U70321 [39424_at(514, 173) ]	840.0	601.0	688.0	1676.0	368.0	676.0	253.0	251.0	369.0	469.0	412.0	253.0	210.0	114.0	126.0	110.0	248.0	241.0	238.0	248.0	657.0	228.0	230.0	242.0	245.0	243.0	180.0	235.0	470.0	292.0	460.0	1007.0	1464.0	711.0	760.0	466.0	868.0	70.0	377.0	1074.0	498.0	383.0	613.0	321.0	368.0	136.0	211.0	240.0	93.0
AF038662 [39432_at(202, 439) ]	-200.0	-226.0	-92.0	-218.0	-165.0	-276.0	-188.0	-138.0	-220.0	-282.0	-161.0	-99.0	-96.0	-57.0	-52.0	-53.0	-105.0	-93.0	-218.0	-172.0	-102.0	-218.0	-78.0	-98.0	-112.0	-50.0	-52.0	-125.0	-160.0	-141.0	-165.0	-405.0	-391.0	-192.0	-337.0	-142.0	-200.0	-27.0	-139.0	-83.0	-198.0	-139.0	-259.0	-144.0	-164.0	-51.0	-113.0	-106.0	-85.0
D16481 [39741_at(594, 361) ]	381.0	421.0	617.0	753.0	198.0	334.0	190.0	207.0	286.0	365.0	187.0	72.0	187.0	102.0	83.0	28.0	108.0	189.0	193.0	267.0	305.0	204.0	99.0	147.0	113.0	107.0	46.0	143.0	194.0	189.0	237.0	675.0	899.0	580.0	607.0	248.0	656.0	56.0	169.0	336.0	317.0	215.0	252.0	212.0	339.0	64.0	74.0	99.0	56.0
D63475 [39795_at(52, 627) ]	69.0	94.0	125.0	228.0	83.0	221.0	6.0	106.0	26.0	72.0	51.0	76.0	5.0	78.0	15.0	3.0	41.0	41.0	46.0	46.0	67.0	41.0	42.0	35.0	43.0	63.0	48.0	42.0	66.0	16.0	69.0	187.0	251.0	116.0	126.0	46.0	115.0	29.0	14.0	37.0	61.0	27.0	36.0	32.0	102.0	19.0	16.0	43.0	18.0
D63475 [39795_at(105, 579) ]	410.0	376.0	724.0	1331.0	236.0	651.0	82.0	305.0	188.0	336.0	244.0	258.0	142.0	215.0	110.0	19.0	104.0	255.0	201.0	189.0	497.0	191.0	176.0	134.0	197.0	278.0	199.0	263.0	223.0	163.0	303.0	821.0	1207.0	633.0	351.0	214.0	564.0	181.0	234.0	568.0	198.0	188.0	158.0	183.0	383.0	85.0	63.0	200.0	37.0
AF009425 [40045_g_at(156, 613) ]	5.0	-10.0	-1.0	21.0	1.0	3.0	-6.0	7.0	8.0	11.0	2.0	0.0	20.0	8.0	3.0	5.0	-2.0	4.0	22.0	6.0	2.0	4.0	6.0	7.0	4.0	-19.0	16.0	17.0	0.0	2.0	-9.0	13.0	17.0	-7.0	14.0	10.0	4.0	-7.0	10.0	-9.0	8.0	0.0	17.0	8.0	7.0	0.0	12.0	13.0	-2.0
X82206 [40052_at(282, 235) ]	47.0	63.0	90.0	131.0	26.0	50.0	18.0	63.0	48.0	66.0	68.0	53.0	28.0	34.0	7.0	19.0	24.0	20.0	24.0	24.0	14.0	24.0	17.0	24.0	18.0	38.0	38.0	55.0	27.0	0.0	36.0	131.0	137.0	60.0	54.0	23.0	55.0	2.0	31.0	78.0	20.0	71.0	67.0	48.0	50.0	15.0	27.0	25.0	1.0
D43949 [40054_at(63, 349) ]	66.0	59.0	101.0	201.0	61.0	20.0	27.0	77.0	54.0	81.0	31.0	17.0	28.0	28.0	26.0	3.0	23.0	50.0	31.0	58.0	89.0	15.0	21.0	23.0	44.0	27.0	4.0	32.0	35.0	8.0	43.0	156.0	195.0	100.0	85.0	35.0	93.0	5.0	33.0	51.0	88.0	26.0	76.0	28.0	46.0	18.0	-2.0	6.0	-10.0
U83246 [40452_at(72, 417) ]	756.0	1391.0	2565.0	1690.0	577.0	1028.0	309.0	680.0	535.0	730.0	513.0	304.0	304.0	175.0	145.0	117.0	160.0	279.0	814.0	550.0	1038.0	899.0	154.0	217.0	305.0	331.0	219.0	280.0	421.0	451.0	648.0	1706.0	1732.0	696.0	1056.0	481.0	1087.0	228.0	145.0	952.0	1127.0	342.0	730.0	398.0	593.0	166.0	122.0	234.0	118.0
J04058 [40509_at(181, 595) ]	5.0	9.0	61.0	81.0	9.0	14.0	-7.0	9.0	-7.0	-27.0	-8.0	-4.0	-14.0	5.0	6.0	10.0	12.0	2.0	7.0	9.0	25.0	3.0	4.0	10.0	21.0	6.0	10.0	8.0	9.0	-8.0	6.0	49.0	78.0	23.0	40.0	-12.0	26.0	10.0	15.0	17.0	-1.0	22.0	11.0	12.0	9.0	7.0	12.0	-1.0	7.0
X58072 [40511_at(460, 149) ]	1.0	-62.0	18.0	46.0	14.0	67.0	14.0	20.0	31.0	12.0	2.0	88.0	7.0	2.0	10.0	0.0	2.0	18.0	11.0	-9.0	0.0	-21.0	9.0	-9.0	-4.0	-3.0	16.0	0.0	8.0	10.0	9.0	39.0	69.0	22.0	27.0	6.0	27.0	9.0	-4.0	0.0	4.0	-7.0	20.0	-7.0	-4.0	4.0	-10.0	-11.0	-11.0
X59834 [40522_at(169, 327) ]	992.0	1775.0	1798.0	3360.0	412.0	1370.0	331.0	851.0	1256.0	1122.0	804.0	242.0	300.0	133.0	269.0	106.0	214.0	408.0	547.0	374.0	456.0	346.0	255.0	447.0	274.0	337.0	204.0	609.0	689.0	644.0	973.0	2276.0	3323.0	1903.0	1240.0	343.0	2488.0	127.0	896.0	1355.0	429.0	411.0	555.0	630.0	774.0	354.0	136.0	467.0	123.0
AF016507 [40780_at(324, 619) ]	312.0	868.0	1034.0	1516.0	596.0	599.0	259.0	425.0	727.0	364.0	324.0	498.0	520.0	319.0	204.0	131.0	225.0	321.0	609.0	467.0	577.0	527.0	216.0	217.0	418.0	599.0	424.0	523.0	292.0	370.0	372.0	1504.0	1174.0	874.0	528.0	255.0	580.0	174.0	570.0	984.0	753.0	707.0	314.0	203.0	395.0	286.0	324.0	231.0	91.0
X63564 [40791_at(480, 451) ]	-361.0	-537.0	-202.0	-3.0	-487.0	-438.0	-191.0	-179.0	-99.0	-390.0	-239.0	-227.0	-314.0	-146.0	-6.0	-39.0	476.0	-228.0	-314.0	258.0	-255.0	-216.0	25.0	-196.0	-37.0	130.0	328.0	270.0	-233.0	-131.0	-146.0	-586.0	-332.0	691.0	-685.0	129.0	-537.0	-69.0	116.0	313.0	-201.0	-299.0	663.0	372.0	-119.0	-85.0	-81.0	-122.0	-95.0
X05332 [40794_at(277, 587) ]	-17.0	-11.0	7.0	-11.0	-4.0	-20.0	-23.0	5.0	3.0	-31.0	-25.0	13.0	0.0	0.0	-5.0	-4.0	5.0	-1.0	34.0	-12.0	-6.0	0.0	12.0	2.0	-7.0	11.0	-6.0	4.0	-15.0	-13.0	-6.0	-17.0	-35.0	-5.0	-14.0	-1.0	13.0	-10.0	-15.0	-5.0	28.0	-7.0	-16.0	-10.0	-2.0	-8.0	10.0	-11.0	-9.0
M61832 [40821_at(263, 249) ]	78.0	127.0	302.0	194.0	126.0	202.0	88.0	297.0	124.0	109.0	36.0	46.0	42.0	19.0	77.0	48.0	20.0	78.0	25.0	139.0	149.0	176.0	35.0	38.0	82.0	72.0	58.0	40.0	36.0	70.0	81.0	211.0	284.0	144.0	118.0	54.0	109.0	-2.0	76.0	157.0	228.0	96.0	72.0	62.0	85.0	38.0	72.0	19.0	26.0
L41067 [40822_at(515, 377) ]	54.0	-8.0	89.0	219.0	32.0	57.0	-16.0	27.0	39.0	46.0	12.0	3.0	-19.0	21.0	-80.0	-14.0	12.0	13.0	34.0	33.0	33.0	25.0	10.0	25.0	13.0	17.0	15.0	11.0	18.0	23.0	14.0	103.0	174.0	71.0	102.0	36.0	129.0	2.0	0.0	61.0	45.0	39.0	20.0	55.0	32.0	5.0	11.0	12.0	-14.0
AJ001258 [40866_at(135, 503) ]	30.0	15.0	55.0	10.0	-8.0	-31.0	-3.0	-8.0	19.0	8.0	48.0	7.0	-8.0	-9.0	-4.0	12.0	2.0	-1.0	-15.0	3.0	3.0	-6.0	0.0	-2.0	-7.0	8.0	-18.0	9.0	-9.0	-5.0	-2.0	34.0	19.0	5.0	12.0	-10.0	-9.0	0.0	11.0	-25.0	-7.0	-7.0	0.0	11.0	-7.0	1.0	-4.0	-5.0	6.0
J03473 [41146_at(455, 199) ]	110.0	309.0	139.0	557.0	39.0	190.0	-15.0	488.0	152.0	151.0	242.0	54.0	70.0	126.0	51.0	69.0	99.0	219.0	92.0	265.0	106.0	430.0	34.0	84.0	90.0	89.0	181.0	20.0	207.0	138.0	131.0	678.0	565.0	466.0	232.0	66.0	263.0	50.0	99.0	223.0	-45.0	343.0	143.0	93.0	160.0	67.0	91.0	80.0	23.0
D21235 [41197_at(510, 563) ]	212.0	99.0	272.0	462.0	74.0	151.0	80.0	147.0	58.0	127.0	81.0	42.0	72.0	74.0	77.0	22.0	70.0	219.0	61.0	137.0	185.0	214.0	79.0	156.0	145.0	119.0	117.0	99.0	178.0	40.0	147.0	376.0	660.0	262.0	208.0	56.0	321.0	29.0	83.0	168.0	221.0	209.0	147.0	106.0	131.0	50.0	66.0	28.0	35.0
M22760 [41223_at(17, 591) ]	161.0	138.0	362.0	299.0	68.0	250.0	36.0	119.0	86.0	108.0	52.0	55.0	43.0	100.0	56.0	10.0	74.0	79.0	31.0	345.0	134.0	137.0	39.0	90.0	35.0	60.0	69.0	115.0	126.0	37.0	72.0	283.0	420.0	237.0	261.0	80.0	85.0	12.0	20.0	68.0	275.0	80.0	91.0	90.0	82.0	27.0	37.0	54.0	19.0
X13546 [41231_f_at(462, 307) ]	339.0	282.0	261.0	451.0	123.0	178.0	70.0	365.0	163.0	264.0	196.0	152.0	117.0	151.0	270.0	51.0	109.0	254.0	139.0	353.0	240.0	337.0	121.0	231.0	213.0	184.0	169.0	149.0	181.0	104.0	410.0	602.0	698.0	216.0	305.0	119.0	420.0	72.0	249.0	169.0	249.0	283.0	254.0	160.0	268.0	85.0	97.0	104.0	17.0
AB020662 [41767_r_at(203, 457) ]	291.0	111.0	462.0	730.0	-9.0	121.0	136.0	732.0	143.0	132.0	42.0	100.0	89.0	59.0	77.0	20.0	100.0	110.0	225.0	150.0	191.0	161.0	150.0	158.0	121.0	105.0	52.0	135.0	241.0	166.0	181.0	253.0	189.0	87.0	376.0	233.0	455.0	45.0	83.0	121.0	183.0	271.0	351.0	124.0	160.0	92.0	61.0	45.0	5.0
AB020662 [41767_r_at(351, 125) ]	20.0	6.0	39.0	46.0	-28.0	16.0	-5.0	71.0	6.0	17.0	-6.0	20.0	-11.0	-3.0	3.0	1.0	-2.0	13.0	-19.0	2.0	22.0	3.0	6.0	2.0	20.0	0.0	-12.0	1.0	14.0	10.0	-3.0	36.0	56.0	11.0	27.0	17.0	25.0	-5.0	-18.0	1.0	13.0	16.0	16.0	2.0	0.0	-4.0	2.0	34.0	-5.0
U58048 [41773_at(68, 469) ]	408.0	630.0	702.0	1008.0	343.0	637.0	132.0	419.0	428.0	451.0	403.0	263.0	261.0	197.0	207.0	68.0	139.0	129.0	332.0	325.0	688.0	225.0	122.0	146.0	159.0	190.0	172.0	255.0	191.0	344.0	420.0	924.0	896.0	829.0	659.0	254.0	305.0	122.0	255.0	794.0	449.0	422.0	431.0	213.0	347.0	115.0	110.0	146.0	109.0
U85267 [32168_s_at(176, 227) ]	90.0	157.0	350.0	426.0	51.0	144.0	7.0	56.0	157.0	55.0	43.0	21.0	14.0	16.0	30.0	30.0	24.0	65.0	39.0	73.0	74.0	23.0	76.0	55.0	52.0	76.0	22.0	59.0	40.0	3.0	68.0	226.0	304.0	94.0	235.0	59.0	215.0	12.0	64.0	62.0	82.0	-12.0	41.0	205.0	154.0	54.0	19.0	20.0	-4.0
Z96932 [32201_at(432, 35) ]	140.0	186.0	337.0	406.0	139.0	170.0	109.0	174.0	133.0	130.0	110.0	29.0	145.0	72.0	50.0	21.0	75.0	91.0	147.0	76.0	232.0	309.0	42.0	87.0	79.0	101.0	116.0	111.0	170.0	65.0	119.0	420.0	393.0	424.0	259.0	98.0	238.0	47.0	65.0	164.0	207.0	114.0	162.0	139.0	185.0	28.0	100.0	72.0	54.0
AF072860 [32205_at(154, 71) ]	322.0	1226.0	773.0	1291.0	278.0	636.0	129.0	456.0	454.0	386.0	197.0	72.0	94.0	97.0	85.0	61.0	146.0	200.0	269.0	276.0	427.0	246.0	100.0	146.0	131.0	176.0	155.0	181.0	208.0	249.0	372.0	853.0	1443.0	937.0	662.0	232.0	861.0	103.0	160.0	353.0	291.0	228.0	284.0	238.0	328.0	97.0	102.0	115.0	101.0
X86809 [32260_at(187, 391) ]	347.0	515.0	590.0	2054.0	295.0	379.0	0.0	358.0	172.0	128.0	389.0	141.0	97.0	106.0	82.0	92.0	-142.0	290.0	25.0	-6.0	533.0	287.0	107.0	128.0	248.0	371.0	24.0	352.0	112.0	274.0	358.0	1118.0	1601.0	-199.0	78.0	99.0	826.0	276.0	254.0	115.0	34.0	-85.0	271.0	106.0	664.0	56.0	-21.0	222.0	12.0
J02966 [32822_at(588, 539) ]	14.0	36.0	15.0	30.0	4.0	0.0	-17.0	5.0	29.0	-20.0	1.0	-3.0	-19.0	0.0	-1.0	3.0	8.0	0.0	17.0	-3.0	4.0	38.0	1.0	24.0	10.0	14.0	2.0	16.0	8.0	-3.0	16.0	25.0	12.0	27.0	35.0	7.0	9.0	5.0	2.0	27.0	1.0	60.0	24.0	4.0	27.0	-11.0	5.0	-8.0	-2.0
AF084928 [32832_at(438, 577) ]	214.0	146.0	303.0	623.0	33.0	374.0	61.0	272.0	204.0	133.0	284.0	124.0	188.0	41.0	42.0	28.0	96.0	180.0	213.0	309.0	479.0	249.0	86.0	70.0	155.0	166.0	147.0	268.0	206.0	127.0	190.0	433.0	484.0	167.0	271.0	55.0	262.0	105.0	172.0	579.0	141.0	219.0	175.0	161.0	217.0	107.0	46.0	92.0	23.0
X58965 [33415_at(626, 513) ]	578.0	975.0	1237.0	2990.0	961.0	1072.0	340.0	1115.0	937.0	916.0	750.0	534.0	569.0	621.0	497.0	64.0	431.0	807.0	531.0	1156.0	1512.0	2923.0	337.0	674.0	461.0	477.0	602.0	1117.0	1049.0	290.0	317.0	1709.0	2401.0	965.0	839.0	417.0	525.0	488.0	320.0	983.0	2003.0	753.0	608.0	467.0	1266.0	186.0	205.0	361.0	62.0
D31886 [33417_at(601, 589) ]	7.0	-33.0	29.0	67.0	-15.0	54.0	-27.0	19.0	-21.0	-27.0	44.0	29.0	-37.0	17.0	-2.0	5.0	16.0	-24.0	-25.0	-2.0	11.0	44.0	4.0	43.0	-3.0	-5.0	16.0	-12.0	12.0	-20.0	-2.0	55.0	2.0	32.0	-25.0	-3.0	24.0	3.0	40.0	20.0	-30.0	30.0	-5.0	29.0	-15.0	-5.0	-5.0	1.0	-1.0
Y00281 [33424_at(575, 323) ]	-6.0	0.0	22.0	33.0	14.0	30.0	-7.0	25.0	-6.0	5.0	12.0	13.0	13.0	12.0	19.0	-5.0	8.0	22.0	16.0	9.0	13.0	23.0	13.0	9.0	13.0	11.0	24.0	42.0	5.0	18.0	4.0	15.0	21.0	-3.0	-1.0	-5.0	18.0	6.0	14.0	-5.0	-742.0	24.0	0.0	5.0	21.0	0.0	11.0	-3.0	-2.0
M15518 [33452_at(262, 299) ]	824.0	1322.0	880.0	1890.0	821.0	1158.0	695.0	341.0	746.0	645.0	731.0	288.0	428.0	329.0	150.0	179.0	160.0	306.0	639.0	372.0	652.0	648.0	329.0	236.0	442.0	409.0	264.0	364.0	576.0	582.0	448.0	1851.0	2040.0	989.0	1352.0	952.0	879.0	170.0	595.0	678.0	732.0	420.0	899.0	475.0	796.0	122.0	215.0	341.0	175.0
D12676 [33823_at(197, 545) ]	36.0	109.0	16.0	131.0	6.0	64.0	9.0	28.0	40.0	33.0	57.0	15.0	14.0	1.0	11.0	5.0	13.0	39.0	17.0	39.0	29.0	46.0	18.0	20.0	13.0	28.0	11.0	22.0	37.0	26.0	22.0	128.0	124.0	248.0	87.0	24.0	117.0	1.0	23.0	25.0	24.0	69.0	20.0	41.0	73.0	3.0	22.0	23.0	19.0
AF051782 [33920_at(129, 277) ]	330.0	447.0	441.0	805.0	251.0	522.0	142.0	223.0	307.0	226.0	251.0	61.0	254.0	181.0	94.0	102.0	129.0	150.0	406.0	150.0	224.0	351.0	132.0	161.0	135.0	151.0	173.0	106.0	266.0	285.0	280.0	337.0	636.0	332.0	292.0	163.0	414.0	81.0	175.0	293.0	233.0	264.0	329.0	160.0	265.0	104.0	142.0	199.0	91.0
AB007888 [34306_at(186, 607) ]	499.0	585.0	686.0	1110.0	225.0	517.0	183.0	223.0	260.0	393.0	365.0	170.0	173.0	121.0	71.0	39.0	196.0	187.0	449.0	168.0	453.0	265.0	162.0	175.0	96.0	187.0	88.0	216.0	315.0	172.0	258.0	725.0	915.0	443.0	424.0	379.0	898.0	75.0	246.0	483.0	288.0	246.0	450.0	449.0	421.0	117.0	18.0	264.0	55.0
X59543 [34314_at(10, 145) ]	212.0	325.0	283.0	443.0	125.0	242.0	94.0	272.0	104.0	163.0	121.0	105.0	57.0	139.0	112.0	36.0	61.0	88.0	128.0	152.0	277.0	132.0	66.0	77.0	31.0	85.0	109.0	64.0	140.0	95.0	103.0	361.0	520.0	497.0	252.0	176.0	212.0	78.0	19.0	122.0	177.0	145.0	142.0	92.0	112.0	38.0	79.0	75.0	25.0
AB002352 [34395_at(206, 27) ]	-62.0	-30.0	-24.0	-73.0	-39.0	-74.0	-34.0	-15.0	-39.0	-51.0	-44.0	-12.0	-29.0	-10.0	-9.0	-1.0	-2.0	-39.0	-34.0	-27.0	-31.0	-23.0	-14.0	-4.0	-32.0	-10.0	-15.0	-21.0	-22.0	8.0	-66.0	-47.0	-70.0	-61.0	-79.0	-36.0	-51.0	-2.0	-20.0	-28.0	-40.0	-14.0	-58.0	-33.0	-11.0	-7.0	-22.0	-17.0	-17.0
AB024327 [34402_at(406, 21) ]	390.0	1603.0	2680.0	1792.0	311.0	1313.0	139.0	701.0	898.0	1083.0	776.0	239.0	290.0	215.0	483.0	229.0	252.0	540.0	838.0	934.0	1074.0	421.0	169.0	192.0	280.0	437.0	231.0	667.0	395.0	526.0	270.0	2022.0	980.0	1444.0	1023.0	171.0	851.0	228.0	322.0	1230.0	863.0	664.0	402.0	443.0	739.0	267.0	286.0	238.0	69.0
X93209 [34787_at(468, 511) ]	6.0	294.0	399.0	735.0	68.0	289.0	-36.0	99.0	292.0	74.0	124.0	41.0	-44.0	24.0	32.0	7.0	90.0	103.0	72.0	51.0	236.0	139.0	58.0	69.0	68.0	99.0	120.0	89.0	88.0	111.0	149.0	399.0	628.0	154.0	83.0	-104.0	273.0	54.0	95.0	421.0	19.0	129.0	-79.0	91.0	140.0	51.0	59.0	77.0	21.0
U09813 [34811_at(569, 457) ]	468.0	1174.0	1382.0	1746.0	479.0	1263.0	230.0	564.0	461.0	384.0	372.0	302.0	165.0	263.0	192.0	63.0	145.0	502.0	318.0	851.0	679.0	525.0	170.0	312.0	205.0	199.0	254.0	355.0	432.0	309.0	368.0	1021.0	1543.0	758.0	866.0	226.0	897.0	114.0	160.0	355.0	738.0	382.0	351.0	441.0	458.0	114.0	154.0	203.0	77.0
D14043 [34819_at(620, 55) ]	1144.0	2203.0	3254.0	3678.0	395.0	1216.0	246.0	987.0	1089.0	638.0	578.0	224.0	467.0	213.0	241.0	303.0	221.0	946.0	655.0	1159.0	1346.0	732.0	228.0	235.0	385.0	388.0	260.0	475.0	509.0	751.0	455.0	2033.0	3699.0	2070.0	1783.0	360.0	2439.0	238.0	352.0	516.0	952.0	716.0	797.0	778.0	964.0	439.0	101.0	313.0	54.0
AB018306 [34832_s_at(196, 93) ]	0.0	12.0	0.0	12.0	-21.0	-7.0	-3.0	1.0	-13.0	39.0	-9.0	-8.0	-1.0	-3.0	-5.0	3.0	0.0	3.0	-38.0	13.0	10.0	-4.0	7.0	6.0	-12.0	11.0	16.0	12.0	-5.0	32.0	16.0	12.0	2.0	-25.0	4.0	-11.0	14.0	8.0	-7.0	-12.0	-10.0	-4.0	-16.0	-43.0	-3.0	-5.0	-8.0	0.0	3.0
AB029027 [34839_at(156, 391) ]	64.0	161.0	285.0	220.0	50.0	134.0	29.0	121.0	283.0	44.0	53.0	94.0	58.0	100.0	15.0	24.0	41.0	65.0	194.0	108.0	262.0	173.0	38.0	50.0	95.0	76.0	99.0	100.0	87.0	72.0	42.0	319.0	178.0	182.0	182.0	72.0	210.0	19.0	57.0	168.0	66.0	152.0	72.0	75.0	97.0	56.0	16.0	59.0	3.0
X69141 [34848_at(479, 383) ]	99.0	247.0	347.0	361.0	96.0	301.0	57.0	247.0	150.0	128.0	55.0	52.0	92.0	77.0	31.0	28.0	29.0	96.0	163.0	147.0	138.0	138.0	36.0	106.0	47.0	101.0	145.0	81.0	76.0	213.0	285.0	344.0	409.0	385.0	366.0	86.0	425.0	54.0	34.0	160.0	116.0	176.0	214.0	131.0	152.0	31.0	28.0	25.0	21.0
AF011468 [34851_at(312, 591) ]	61.0	107.0	126.0	69.0	46.0	111.0	28.0	167.0	43.0	90.0	71.0	32.0	13.0	16.0	23.0	16.0	24.0	61.0	4.0	147.0	105.0	70.0	16.0	44.0	27.0	52.0	66.0	22.0	63.0	47.0	555.0	187.0	110.0	107.0	18.0	20.0	82.0	21.0	35.0	80.0	131.0	104.0	38.0	45.0	46.0	18.0	17.0	47.0	30.0
AJ002308 [34885_at(431, 155) ]	1272.0	1641.0	2246.0	3204.0	1113.0	1262.0	770.0	837.0	1042.0	1281.0	1159.0	570.0	785.0	635.0	348.0	349.0	687.0	526.0	730.0	967.0	1071.0	1296.0	457.0	707.0	618.0	463.0	735.0	1082.0	1077.0	803.0	1136.0	2669.0	3393.0	2610.0	2064.0	1114.0	1871.0	224.0	597.0	1363.0	1616.0	752.0	1366.0	1002.0	1077.0	324.0	309.0	552.0	167.0
AB007447 [35254_at(423, 497) ]	10.0	20.0	15.0	38.0	8.0	5.0	-5.0	18.0	-5.0	17.0	-12.0	21.0	36.0	19.0	1.0	-4.0	4.0	10.0	7.0	2.0	29.0	11.0	13.0	18.0	11.0	3.0	12.0	15.0	46.0	6.0	20.0	36.0	14.0	2.0	11.0	8.0	10.0	-1.0	20.0	9.0	14.0	19.0	30.0	5.0	5.0	11.0	-17.0	18.0	17.0
U54558 [35298_at(212, 565) ]	1425.0	1470.0	2013.0	2599.0	1080.0	1329.0	526.0	966.0	765.0	1405.0	1587.0	462.0	486.0	354.0	383.0	106.0	437.0	710.0	593.0	810.0	1059.0	896.0	380.0	458.0	433.0	636.0	423.0	820.0	750.0	618.0	909.0	2476.0	2541.0	1170.0	1769.0	961.0	1612.0	174.0	581.0	1536.0	1443.0	588.0	1049.0	1030.0	912.0	292.0	331.0	415.0	194.0
X54326 [35300_at(331, 629) ]	-14.0	5.0	4.0	25.0	21.0	-3.0	-1.0	16.0	6.0	4.0	26.0	10.0	6.0	-3.0	5.0	0.0	-4.0	12.0	20.0	22.0	31.0	36.0	9.0	-6.0	3.0	-10.0	12.0	17.0	11.0	9.0	12.0	58.0	18.0	27.0	44.0	2.0	-7.0	-1.0	8.0	5.0	12.0	11.0	-6.0	5.0	12.0	9.0	-6.0	1.0	5.0
U54559 [35327_at(279, 505) ]	100.0	46.0	97.0	117.0	82.0	70.0	28.0	45.0	29.0	127.0	93.0	77.0	32.0	46.0	60.0	17.0	19.0	67.0	37.0	82.0	76.0	136.0	48.0	98.0	38.0	63.0	81.0	144.0	83.0	31.0	70.0	146.0	188.0	23.0	53.0	42.0	44.0	12.0	66.0	21.0	180.0	52.0	83.0	61.0	77.0	1.0	32.0	37.0	3.0
AL050254 [35337_at(602, 67) ]	466.0	734.0	735.0	868.0	182.0	622.0	256.0	374.0	360.0	422.0	403.0	139.0	210.0	129.0	177.0	85.0	180.0	308.0	367.0	381.0	338.0	373.0	136.0	120.0	281.0	190.0	231.0	263.0	299.0	302.0	330.0	872.0	1054.0	665.0	729.0	272.0	729.0	75.0	264.0	483.0	427.0	437.0	370.0	327.0	468.0	111.0	100.0	169.0	78.0
M21186 [35807_at(525, 103) ]	1087.0	1711.0	1857.0	4292.0	854.0	1447.0	489.0	550.0	719.0	2178.0	914.0	648.0	268.0	415.0	232.0	212.0	1037.0	622.0	606.0	1334.0	900.0	377.0	419.0	696.0	393.0	354.0	598.0	1444.0	825.0	372.0	409.0	2429.0	3892.0	3480.0	1867.0	719.0	1516.0	165.0	426.0	1229.0	601.0	1117.0	1243.0	572.0	911.0	296.0	520.0	463.0	178.0
U46692 [35816_at(209, 467) ]	1582.0	855.0	1966.0	3946.0	1144.0	892.0	231.0	462.0	1070.0	1859.0	763.0	361.0	271.0	275.0	260.0	98.0	321.0	201.0	371.0	265.0	1682.0	374.0	498.0	438.0	309.0	264.0	404.0	1056.0	839.0	392.0	534.0	2358.0	3157.0	1025.0	1709.0	412.0	1499.0	71.0	358.0	1845.0	712.0	252.0	513.0	554.0	859.0	183.0	88.0	380.0	119.0
X06994 [35819_at(494, 235) ]	691.0	1173.0	1726.0	1126.0	571.0	1697.0	328.0	545.0	990.0	811.0	1509.0	379.0	1017.0	229.0	202.0	268.0	236.0	761.0	1272.0	2159.0	2092.0	1620.0	140.0	294.0	182.0	258.0	383.0	531.0	825.0	950.0	1344.0	1306.0	930.0	849.0	1249.0	412.0	975.0	182.0	537.0	2082.0	1463.0	795.0	627.0	771.0	820.0	131.0	215.0	204.0	60.0
AB014511 [35831_at(104, 131) ]	-121.0	-273.0	426.0	218.0	-59.0	-46.0	-5.0	251.0	-54.0	-126.0	-12.0	-22.0	-18.0	-55.0	-38.0	24.0	0.0	-34.0	-76.0	19.0	244.0	43.0	-13.0	-51.0	-20.0	45.0	-10.0	7.0	93.0	1.0	-155.0	180.0	5.0	-323.0	-237.0	-98.0	143.0	-11.0	-44.0	101.0	327.0	-27.0	-33.0	-59.0	-70.0	5.0	3.0	-71.0	-5.0
AB014511 [35831_at(358, 85) ]	307.0	462.0	1778.0	1352.0	256.0	380.0	183.0	686.0	196.0	240.0	216.0	100.0	299.0	30.0	26.0	117.0	56.0	117.0	115.0	313.0	714.0	359.0	40.0	61.0	169.0	218.0	118.0	192.0	260.0	192.0	224.0	1373.0	1181.0	323.0	552.0	227.0	1112.0	102.0	235.0	675.0	1205.0	379.0	221.0	182.0	213.0	117.0	64.0	109.0	25.0
X59766 [35834_at(243, 29) ]	831.0	53.0	224.0	453.0	194.0	137.0	266.0	273.0	65.0	63.0	350.0	21.0	71.0	33.0	215.0	58.0	94.0	26.0	66.0	47.0	237.0	153.0	92.0	46.0	147.0	17.0	33.0	7.0	90.0	45.0	594.0	57.0	345.0	281.0	144.0	33.0	1159.0	13.0	43.0	27.0	127.0	32.0	208.0	34.0	50.0	14.0	30.0	250.0	690.0
X59417 [36122_at(208, 285) ]	-266.0	1100.0	377.0	562.0	-422.0	-166.0	-367.0	-129.0	275.0	544.0	885.0	132.0	927.0	217.0	-5.0	-110.0	-13.0	221.0	-353.0	342.0	293.0	2162.0	-206.0	366.0	-219.0	-215.0	68.0	30.0	654.0	992.0	-454.0	201.0	-365.0	721.0	-498.0	-316.0	21.0	-19.0	-225.0	-22.0	-160.0	1670.0	-281.0	-338.0	963.0	-93.0	-199.0	-149.0	-190.0
L04490 [36205_at(336, 361) ]	1.0	13.0	1.0	-14.0	17.0	10.0	7.0	-11.0	-1.0	-6.0	8.0	3.0	-1.0	-6.0	-2.0	4.0	-3.0	1.0	10.0	-8.0	-22.0	3.0	-8.0	-2.0	1.0	2.0	11.0	1.0	2.0	-19.0	34.0	1.0	-16.0	8.0	1.0	2.0	-14.0	1.0	-6.0	2.0	11.0	-5.0	-2.0	6.0	14.0	1.0	2.0	19.0	-2.0
M36341 [36585_at(338, 595) ]	-4.0	3.0	16.0	-5.0	-3.0	-19.0	-3.0	-14.0	9.0	-13.0	-19.0	2.0	1.0	2.0	-3.0	-3.0	-2.0	-1.0	1.0	4.0	19.0	2.0	-10.0	-5.0	-6.0	-8.0	-29.0	8.0	7.0	-13.0	-21.0	-32.0	-22.0	0.0	-10.0	-4.0	0.0	-9.0	-6.0	-17.0	-19.0	2.0	-2.0	1.0	4.0	-4.0	8.0	0.0	6.0
Z11692 [36587_at(581, 591) ]	292.0	472.0	686.0	1337.0	193.0	478.0	113.0	485.0	235.0	245.0	142.0	127.0	155.0	64.0	93.0	9.0	164.0	107.0	96.0	308.0	208.0	358.0	163.0	215.0	166.0	188.0	106.0	180.0	370.0	117.0	161.0	567.0	1219.0	493.0	395.0	399.0	560.0	73.0	56.0	153.0	314.0	123.0	248.0	334.0	235.0	73.0	89.0	95.0	81.0
Z11692 [36587_at(172, 147) ]	575.0	1359.0	1345.0	3281.0	724.0	1215.0	295.0	1255.0	780.0	707.0	455.0	404.0	509.0	386.0	441.0	214.0	354.0	556.0	360.0	662.0	522.0	931.0	473.0	665.0	609.0	778.0	441.0	975.0	749.0	423.0	442.0	1049.0	2907.0	1025.0	774.0	557.0	934.0	130.0	506.0	489.0	784.0	1019.0	592.0	960.0	870.0	286.0	395.0	393.0	152.0
X15414 [36589_at(333, 143) ]	403.0	130.0	95.0	1496.0	77.0	380.0	17.0	222.0	131.0	526.0	306.0	26.0	44.0	45.0	56.0	6.0	77.0	308.0	310.0	184.0	201.0	112.0	54.0	161.0	41.0	75.0	170.0	366.0	138.0	58.0	30.0	564.0	1180.0	186.0	282.0	46.0	298.0	96.0	122.0	81.0	31.0	90.0	108.0	315.0	149.0	42.0	6.0	69.0	15.0
X06956 [36591_at(206, 75) ]	67.0	4.0	72.0	242.0	3.0	72.0	12.0	12.0	35.0	42.0	34.0	8.0	28.0	41.0	1.0	5.0	43.0	7.0	31.0	46.0	40.0	-5.0	52.0	20.0	8.0	7.0	42.0	11.0	31.0	29.0	6.0	85.0	191.0	105.0	46.0	25.0	31.0	7.0	38.0	-8.0	2.0	3.0	23.0	21.0	25.0	7.0	27.0	18.0	12.0
X02317 [36620_at(305, 441) ]	279.0	384.0	700.0	1063.0	265.0	512.0	82.0	383.0	561.0	335.0	415.0	114.0	47.0	126.0	144.0	69.0	139.0	264.0	330.0	235.0	403.0	522.0	103.0	295.0	199.0	179.0	133.0	430.0	347.0	330.0	337.0	479.0	927.0	488.0	371.0	151.0	393.0	117.0	112.0	333.0	478.0	191.0	311.0	220.0	334.0	54.0	24.0	85.0	65.0
J00287 [36642_at(599, 123) ]	-16.0	-16.0	-27.0	-34.0	-32.0	-17.0	-23.0	-11.0	6.0	-7.0	-8.0	-8.0	7.0	-7.0	-11.0	-4.0	-1.0	-6.0	77.0	-19.0	-6.0	-5.0	-6.0	7.0	-9.0	7.0	-4.0	-1.0	-13.0	-20.0	-8.0	-4.0	-31.0	-26.0	-31.0	-16.0	-21.0	-2.0	0.0	-8.0	-18.0	-13.0	-14.0	-11.0	-14.0	1.0	-9.0	-10.0	5.0
J00287 [36642_at(92, 631) ]	-819.0	-1783.0	-1505.0	-2040.0	-1146.0	-2161.0	-1181.0	-996.0	-1183.0	-1575.0	-589.0	-375.0	-661.0	-539.0	-227.0	-78.0	-536.0	-587.0	-1258.0	-805.0	-742.0	-1140.0	-634.0	-666.0	-657.0	-421.0	-467.0	-322.0	-1359.0	-1065.0	-964.0	-1866.0	-2731.0	-1493.0	-1976.0	-1021.0	-1864.0	-206.0	-809.0	-784.0	-887.0	-808.0	-405.0	-755.0	-1190.0	-321.0	-514.0	-675.0	-364.0
J04130 [36674_at(340, 37) ]	134.0	122.0	132.0	230.0	88.0	186.0	82.0	130.0	92.0	115.0	83.0	18.0	49.0	69.0	89.0	41.0	107.0	117.0	69.0	139.0	63.0	53.0	52.0	70.0	43.0	50.0	26.0	68.0	164.0	60.0	52.0	210.0	223.0	194.0	115.0	91.0	129.0	41.0	71.0	92.0	82.0	102.0	136.0	82.0	124.0	50.0	17.0	65.0	14.0
J02611 [36681_at(633, 513) ]	-3.0	6.0	7.0	197.0	19.0	2.0	28.0	8.0	10.0	-6.0	-27.0	13.0	31.0	37.0	2.0	6.0	4.0	28.0	161.0	-17.0	16.0	2.0	4.0	-1.0	46.0	33.0	34.0	9.0	-8.0	20.0	9.0	10.0	212.0	23.0	17.0	-1.0	5.0	10.0	-7.0	11.0	-19.0	9.0	43.0	10.0	15.0	14.0	-6.0	23.0	2.0
D88378 [36974_at(162, 547) ]	146.0	58.0	148.0	363.0	46.0	114.0	45.0	56.0	95.0	213.0	89.0	71.0	67.0	29.0	30.0	11.0	51.0	71.0	47.0	110.0	157.0	59.0	38.0	44.0	42.0	88.0	47.0	42.0	56.0	39.0	106.0	550.0	418.0	128.0	250.0	150.0	322.0	28.0	10.0	102.0	85.0	97.0	116.0	143.0	103.0	14.0	13.0	40.0	25.0
X00442 [36983_f_at(560, 501) ]	256.0	32.0	-3.0	1589.0	-7.0	53.0	-9.0	-2.0	24.0	60.0	15.0	-7.0	-15.0	695.0	5.0	-3.0	0.0	-6.0	5.0	-6.0	-19.0	8.0	235.0	13.0	-12.0	-7.0	49.0	1191.0	46.0	-8.0	8.0	10.0	1304.0	-2.0	44.0	-23.0	-5.0	12.0	-24.0	-14.0	-24.0	15.0	102.0	-23.0	127.0	11.0	13.0	327.0	60.0
L19711 [36989_at(517, 27) ]	-57.0	85.0	419.0	593.0	205.0	394.0	122.0	327.0	282.0	131.0	347.0	89.0	223.0	166.0	39.0	131.0	122.0	230.0	656.0	240.0	435.0	390.0	77.0	207.0	76.0	304.0	427.0	234.0	213.0	122.0	175.0	560.0	381.0	210.0	212.0	192.0	246.0	140.0	13.0	683.0	282.0	278.0	33.0	290.0	188.0	79.0	41.0	6.0	17.0
J02761 [37004_at(477, 599) ]	43.0	466.0	182.0	305.0	10.0	113.0	184.0	-13.0	650.0	265.0	12.0	29.0	312.0	24.0	4.0	0.0	64.0	-11.0	482.0	76.0	19.0	335.0	230.0	306.0	124.0	69.0	145.0	45.0	458.0	23.0	99.0	320.0	369.0	301.0	725.0	309.0	557.0	-17.0	43.0	-13.0	49.0	338.0	286.0	330.0	271.0	10.0	23.0	130.0	181.0
J02761 [37004_at(596, 409) ]	40.0	460.0	152.0	170.0	33.0	34.0	99.0	7.0	163.0	364.0	34.0	-3.0	160.0	38.0	17.0	12.0	64.0	-20.0	375.0	44.0	-7.0	321.0	265.0	376.0	149.0	93.0	59.0	33.0	393.0	-11.0	130.0	205.0	308.0	120.0	231.0	217.0	282.0	0.0	47.0	-1.0	85.0	418.0	393.0	170.0	196.0	26.0	-5.0	74.0	86.0
AF053070 [37329_at(518, 287) ]	-1102.0	-1683.0	-1519.0	-1771.0	-1054.0	-1132.0	-601.0	-795.0	-982.0	-1113.0	-787.0	-632.0	-638.0	-482.0	-266.0	-244.0	-379.0	-448.0	-848.0	-842.0	-633.0	-715.0	-355.0	-472.0	-460.0	-286.0	-364.0	-416.0	-756.0	-639.0	-822.0	-1766.0	-2285.0	-1455.0	-1684.0	-891.0	-1738.0	-199.0	-522.0	-749.0	-1020.0	-632.0	-1052.0	-618.0	-766.0	-303.0	-252.0	-455.0	-215.0
M57567 [37346_at(188, 53) ]	251.0	159.0	325.0	405.0	105.0	227.0	186.0	137.0	220.0	112.0	218.0	68.0	114.0	99.0	59.0	79.0	76.0	119.0	35.0	171.0	251.0	207.0	31.0	88.0	113.0	143.0	121.0	173.0	133.0	95.0	141.0	368.0	548.0	327.0	218.0	103.0	251.0	69.0	136.0	330.0	217.0	139.0	231.0	154.0	131.0	34.0	63.0	71.0	25.0
D00723 [37357_at(199, 385) ]	18.0	66.0	58.0	98.0	-1.0	26.0	2.0	39.0	59.0	10.0	38.0	28.0	6.0	26.0	5.0	26.0	32.0	20.0	3.0	41.0	88.0	64.0	12.0	21.0	-2.0	28.0	16.0	23.0	8.0	-5.0	46.0	66.0	135.0	16.0	36.0	-2.0	30.0	4.0	13.0	23.0	34.0	20.0	-3.0	3.0	14.0	17.0	-6.0	2.0	-4.0
D49400 [37395_at(527, 15) ]	536.0	767.0	733.0	1114.0	298.0	676.0	163.0	341.0	421.0	457.0	363.0	124.0	197.0	192.0	132.0	75.0	167.0	203.0	206.0	337.0	200.0	311.0	142.0	232.0	234.0	175.0	158.0	249.0	362.0	259.0	306.0	947.0	1429.0	752.0	725.0	339.0	781.0	113.0	233.0	273.0	346.0	247.0	345.0	229.0	344.0	127.0	147.0	177.0	85.0
M83664 [38096_f_at(139, 631) ]	1510.0	451.0	827.0	2502.0	333.0	1236.0	648.0	673.0	486.0	1379.0	851.0	114.0	75.0	413.0	224.0	75.0	859.0	429.0	108.0	476.0	126.0	443.0	452.0	1323.0	853.0	305.0	494.0	847.0	392.0	580.0	861.0	2418.0	2351.0	1019.0	1283.0	613.0	3411.0	289.0	432.0	486.0	470.0	350.0	1865.0	2035.0	924.0	196.0	61.0	1079.0	196.0
X59892 [38121_at(332, 469) ]	864.0	772.0	346.0	724.0	123.0	1769.0	99.0	469.0	162.0	549.0	869.0	162.0	125.0	262.0	223.0	64.0	523.0	462.0	143.0	303.0	360.0	314.0	223.0	268.0	178.0	219.0	160.0	236.0	1151.0	192.0	477.0	1508.0	893.0	644.0	427.0	203.0	601.0	85.0	329.0	365.0	285.0	494.0	408.0	248.0	429.0	116.0	45.0	317.0	65.0
U31930 [38368_at(545, 605) ]	439.0	276.0	592.0	590.0	178.0	741.0	54.0	509.0	221.0	232.0	188.0	116.0	79.0	66.0	134.0	11.0	88.0	179.0	202.0	241.0	422.0	318.0	79.0	135.0	146.0	196.0	201.0	253.0	217.0	128.0	225.0	445.0	761.0	383.0	278.0	163.0	381.0	249.0	246.0	359.0	66.0	363.0	237.0	249.0	235.0	88.0	79.0	106.0	34.0
D15057 [38413_at(175, 629) ]	8.0	19.0	25.0	52.0	8.0	7.0	-3.0	11.0	1.0	15.0	10.0	4.0	4.0	9.0	10.0	-10.0	5.0	8.0	8.0	27.0	16.0	-5.0	-3.0	19.0	16.0	31.0	10.0	7.0	25.0	19.0	9.0	41.0	42.0	10.0	11.0	14.0	41.0	-2.0	24.0	-12.0	10.0	3.0	16.0	15.0	12.0	13.0	-1.0	12.0	9.0
X83957 [38461_at(414, 421) ]	-18.0	-72.0	-75.0	32.0	-45.0	-45.0	-20.0	-60.0	-52.0	68.0	34.0	-8.0	-23.0	25.0	-20.0	-14.0	-53.0	-46.0	-147.0	20.0	-44.0	-6.0	13.0	-16.0	-57.0	-17.0	-49.0	17.0	-63.0	-64.0	-67.0	-150.0	-146.0	-34.0	47.0	-33.0	-43.0	-9.0	-9.0	106.0	-95.0	24.0	-47.0	-26.0	-10.0	-8.0	-13.0	-19.0	-6.0
AF038451 [38827_at(452, 83) ]	235.0	655.0	273.0	270.0	103.0	312.0	137.0	15.0	756.0	1247.0	251.0	369.0	18.0	322.0	4.0	106.0	35.0	5.0	475.0	573.0	229.0	131.0	111.0	255.0	120.0	135.0	134.0	913.0	680.0	88.0	99.0	528.0	248.0	775.0	736.0	54.0	107.0	-3.0	29.0	556.0	294.0	568.0	348.0	73.0	100.0	722.0	270.0	59.0	133.0
X00457 [38833_at(611, 487) ]	399.0	155.0	161.0	590.0	87.0	375.0	146.0	68.0	55.0	119.0	64.0	24.0	-23.0	36.0	24.0	7.0	88.0	48.0	5.0	49.0	-33.0	33.0	108.0	429.0	60.0	25.0	52.0	103.0	83.0	113.0	139.0	771.0	903.0	236.0	355.0	117.0	602.0	12.0	14.0	-16.0	29.0	1.0	556.0	328.0	101.0	27.0	-6.0	296.0	-3.0
X00457 [38833_at(530, 25) ]	2529.0	1286.0	1646.0	5363.0	722.0	2272.0	1247.0	1084.0	646.0	1489.0	1015.0	128.0	413.0	449.0	288.0	278.0	621.0	444.0	393.0	435.0	256.0	619.0	498.0	1486.0	673.0	484.0	326.0	637.0	1117.0	1318.0	1277.0	3748.0	4518.0	1087.0	1884.0	1024.0	4304.0	410.0	447.0	514.0	507.0	377.0	2951.0	1966.0	1465.0	392.0	112.0	1559.0	481.0
X00457 [38833_at(82, 589) ]	574.0	325.0	487.0	969.0	112.0	412.0	146.0	151.0	88.0	292.0	207.0	56.0	18.0	82.0	73.0	30.0	128.0	69.0	155.0	149.0	43.0	80.0	185.0	495.0	109.0	85.0	86.0	132.0	152.0	125.0	462.0	1175.0	970.0	402.0	540.0	242.0	836.0	49.0	107.0	113.0	38.0	153.0	632.0	376.0	182.0	61.0	0.0	371.0	-2.0
L10678 [38840_s_at(221, 487) ]	40.0	375.0	73.0	125.0	-56.0	271.0	-15.0	134.0	50.0	123.0	137.0	106.0	45.0	-12.0	101.0	-8.0	-4.0	233.0	194.0	121.0	382.0	181.0	3.0	-7.0	-4.0	118.0	91.0	164.0	26.0	-14.0	124.0	210.0	-45.0	-56.0	3.0	-26.0	-33.0	94.0	20.0	-5.0	80.0	-7.0	-114.0	-19.0	-10.0	12.0	25.0	-19.0	-6.0
X99720 [39149_at(325, 399) ]	-236.0	-214.0	-229.0	-188.0	-140.0	-181.0	-177.0	-87.0	-97.0	-288.0	-112.0	-65.0	-57.0	-100.0	-65.0	-16.0	-25.0	-79.0	-95.0	-197.0	-15.0	-35.0	-50.0	-97.0	-92.0	-2.0	-46.0	-67.0	-91.0	-117.0	-297.0	-354.0	-448.0	-156.0	-286.0	-249.0	-497.0	19.0	-101.0	-76.0	-219.0	-115.0	-331.0	-141.0	-105.0	-40.0	-41.0	-80.0	-45.0
L10333 [39178_at(280, 543) ]	-34.0	-36.0	-13.0	-76.0	-10.0	-46.0	-5.0	-30.0	-22.0	-30.0	-22.0	-25.0	-26.0	-7.0	-26.0	-26.0	-20.0	-10.0	-37.0	-20.0	-46.0	-31.0	-13.0	-5.0	7.0	-15.0	-15.0	-7.0	-28.0	-5.0	-23.0	-20.0	-80.0	-36.0	-36.0	-11.0	-30.0	-8.0	2.0	-31.0	-73.0	-29.0	-32.0	-19.0	-21.0	4.0	-22.0	8.0	-15.0
L10333 [39178_at(597, 353) ]	1.0	-2.0	13.0	31.0	15.0	57.0	-18.0	4.0	-23.0	4.0	-15.0	-1.0	11.0	2.0	6.0	2.0	-3.0	4.0	8.0	29.0	-4.0	-16.0	-16.0	-8.0	7.0	11.0	-20.0	-5.0	9.0	-15.0	16.0	13.0	36.0	-10.0	0.0	7.0	20.0	-3.0	-3.0	-12.0	4.0	-12.0	-8.0	5.0	14.0	3.0	-3.0	14.0	4.0
X66363 [39183_at(164, 461) ]	62.0	177.0	402.0	402.0	83.0	133.0	14.0	157.0	135.0	90.0	118.0	55.0	55.0	27.0	52.0	30.0	75.0	99.0	198.0	60.0	333.0	142.0	37.0	48.0	23.0	45.0	72.0	105.0	98.0	63.0	255.0	289.0	134.0	243.0	121.0	63.0	166.0	67.0	35.0	352.0	170.0	115.0	98.0	67.0	89.0	22.0	52.0	6.0	24.0
AF059293 [39842_at(174, 501) ]	366.0	5474.0	512.0	604.0	399.0	510.0	384.0	197.0	2017.0	487.0	352.0	141.0	2335.0	114.0	148.0	118.0	158.0	123.0	497.0	386.0	302.0	947.0	130.0	126.0	127.0	848.0	787.0	2253.0	266.0	232.0	558.0	836.0	816.0	853.0	1077.0	314.0	457.0	63.0	507.0	530.0	627.0	276.0	503.0	264.0	496.0	258.0	335.0	141.0	116.0
AB011182 [39852_at(545, 551) ]	47.0	92.0	26.0	122.0	-24.0	103.0	32.0	13.0	48.0	35.0	-6.0	7.0	17.0	17.0	8.0	3.0	13.0	21.0	18.0	-12.0	20.0	3.0	13.0	0.0	30.0	27.0	27.0	23.0	6.0	18.0	47.0	87.0	157.0	48.0	99.0	19.0	101.0	18.0	28.0	16.0	21.0	16.0	10.0	28.0	24.0	4.0	2.0	17.0	11.0
AB006179 [39912_at(217, 311) ]	-184.0	-389.0	-300.0	-342.0	-244.0	-310.0	-167.0	-144.0	-573.0	-272.0	-107.0	-76.0	-101.0	-108.0	-95.0	-57.0	-100.0	-97.0	-286.0	-135.0	-105.0	-167.0	-81.0	-101.0	-148.0	-82.0	-258.0	-113.0	-185.0	-208.0	-377.0	-347.0	-478.0	-250.0	-671.0	-176.0	-507.0	-10.0	-166.0	-181.0	-245.0	-162.0	-306.0	-177.0	-244.0	-44.0	-79.0	-116.0	-68.0
J02984 [39916_r_at(435, 345) ]	-214.0	-156.0	9.0	399.0	-25.0	-184.0	-115.0	11.0	-329.0	-266.0	-112.0	-54.0	-73.0	-19.0	-84.0	-52.0	-12.0	60.0	-479.0	-393.0	-248.0	92.0	-40.0	53.0	-64.0	-10.0	19.0	-10.0	20.0	-225.0	-350.0	-67.0	9.0	16.0	-380.0	-85.0	-253.0	1.0	-320.0	-362.0	-236.0	-158.0	-371.0	-57.0	-141.0	-69.0	-61.0	-21.0	-26.0
M64673 [40200_at(139, 485) ]	35.0	43.0	108.0	104.0	35.0	102.0	23.0	47.0	67.0	48.0	144.0	62.0	67.0	49.0	72.0	23.0	20.0	123.0	31.0	69.0	132.0	151.0	45.0	69.0	54.0	60.0	82.0	70.0	71.0	62.0	102.0	200.0	69.0	72.0	58.0	36.0	62.0	26.0	71.0	159.0	95.0	62.0	56.0	28.0	84.0	33.0	51.0	33.0	3.0
M64673 [40200_at(487, 291) ]	126.0	150.0	231.0	319.0	101.0	222.0	55.0	127.0	169.0	173.0	343.0	154.0	214.0	101.0	135.0	113.0	78.0	262.0	158.0	229.0	356.0	370.0	84.0	144.0	101.0	142.0	190.0	208.0	182.0	177.0	199.0	260.0	279.0	146.0	153.0	52.0	141.0	51.0	230.0	438.0	269.0	184.0	117.0	112.0	186.0	69.0	105.0	89.0	6.0
D86982 [40971_at(609, 149) ]	349.0	396.0	598.0	557.0	291.0	468.0	310.0	441.0	337.0	371.0	270.0	122.0	227.0	142.0	69.0	99.0	173.0	129.0	289.0	459.0	527.0	256.0	144.0	71.0	149.0	199.0	111.0	171.0	271.0	339.0	223.0	571.0	527.0	476.0	473.0	261.0	551.0	60.0	150.0	359.0	573.0	278.0	347.0	288.0	369.0	87.0	125.0	131.0	50.0
AF065389 [40990_at(487, 277) ]	95.0	179.0	108.0	190.0	72.0	89.0	23.0	54.0	40.0	113.0	87.0	35.0	-19.0	80.0	10.0	31.0	31.0	59.0	26.0	20.0	37.0	15.0	26.0	35.0	54.0	39.0	15.0	65.0	59.0	96.0	65.0	136.0	264.0	101.0	97.0	46.0	71.0	4.0	-115.0	104.0	-57.0	19.0	103.0	50.0	71.0	14.0	25.0	8.0	8.0
Z21507 [41256_at(194, 73) ]	598.0	727.0	742.0	1287.0	397.0	485.0	244.0	490.0	498.0	410.0	307.0	321.0	279.0	224.0	308.0	161.0	342.0	297.0	236.0	293.0	658.0	753.0	333.0	442.0	479.0	510.0	485.0	603.0	487.0	354.0	670.0	850.0	946.0	450.0	588.0	326.0	580.0	282.0	420.0	518.0	514.0	453.0	539.0	571.0	653.0	153.0	186.0	341.0	111.0
X02152 [41485_at(515, 613) ]	1665.0	2039.0	2515.0	4388.0	1857.0	2178.0	811.0	1159.0	1914.0	2160.0	1716.0	833.0	918.0	1466.0	987.0	137.0	666.0	1313.0	1062.0	1678.0	2434.0	1741.0	780.0	1342.0	858.0	810.0	1265.0	1270.0	1362.0	1512.0	2447.0	2128.0	4634.0	2102.0	2286.0	460.0	1451.0	689.0	539.0	3170.0	2517.0	1265.0	1563.0	950.0	1456.0	235.0	705.0	909.0	294.0
U59878 [41523_at(460, 481) ]	3.0	-12.0	22.0	40.0	-3.0	-29.0	-2.0	-8.0	-13.0	-24.0	5.0	-6.0	-11.0	8.0	-6.0	0.0	-3.0	30.0	4.0	-15.0	-20.0	-9.0	5.0	6.0	7.0	2.0	-5.0	25.0	0.0	2.0	-20.0	-37.0	6.0	-4.0	2.0	-7.0	-18.0	-1.0	-14.0	-5.0	-5.0	7.0	-1.0	-19.0	-11.0	17.0	-33.0	-10.0	-5.0
AB018274 [41829_at(317, 403) ]	274.0	351.0	460.0	491.0	162.0	282.0	63.0	79.0	195.0	185.0	107.0	114.0	136.0	90.0	115.0	72.0	80.0	201.0	144.0	201.0	240.0	250.0	113.0	125.0	173.0	176.0	113.0	107.0	115.0	142.0	242.0	383.0	622.0	316.0	283.0	133.0	352.0	84.0	151.0	219.0	258.0	327.0	220.0	132.0	186.0	47.0	104.0	96.0	37.0
AF077820 [41831_at(586, 301) ]	284.0	440.0	427.0	439.0	281.0	312.0	221.0	218.0	273.0	286.0	271.0	149.0	204.0	112.0	119.0	99.0	185.0	247.0	188.0	322.0	341.0	415.0	182.0	191.0	222.0	150.0	221.0	272.0	271.0	301.0	269.0	502.0	499.0	354.0	330.0	249.0	300.0	49.0	286.0	355.0	419.0	298.0	442.0	194.0	224.0	145.0	190.0	156.0	81.0
M84739 [32543_at(364, 453) ]	1627.0	4348.0	2754.0	5298.0	1587.0	2507.0	1149.0	1615.0	2624.0	2152.0	1550.0	1257.0	1284.0	921.0	598.0	357.0	886.0	1660.0	1934.0	1978.0	1647.0	1386.0	795.0	1022.0	1204.0	1396.0	987.0	1088.0	1593.0	1549.0	2107.0	3440.0	5026.0	2772.0	2154.0	1339.0	2942.0	474.0	1190.0	2098.0	2202.0	3317.0	1400.0	1581.0	1764.0	467.0	533.0	940.0	461.0
X59960 [32574_at(154, 411) ]	154.0	202.0	112.0	854.0	59.0	127.0	41.0	42.0	103.0	52.0	90.0	7.0	17.0	101.0	11.0	14.0	47.0	54.0	154.0	79.0	93.0	79.0	40.0	81.0	135.0	167.0	61.0	80.0	40.0	61.0	121.0	294.0	678.0	141.0	163.0	92.0	142.0	56.0	53.0	40.0	73.0	34.0	92.0	125.0	136.0	7.0	3.0	130.0	31.0
X59960 [32574_at(388, 151) ]	116.0	186.0	127.0	518.0	56.0	103.0	65.0	53.0	93.0	74.0	79.0	16.0	27.0	58.0	15.0	23.0	65.0	67.0	118.0	65.0	105.0	57.0	45.0	76.0	122.0	101.0	69.0	99.0	57.0	58.0	56.0	260.0	396.0	110.0	132.0	62.0	156.0	17.0	45.0	14.0	49.0	54.0	107.0	99.0	87.0	14.0	20.0	70.0	32.0
U77456 [32575_at(360, 243) ]	-134.0	-189.0	-38.0	-17.0	-10.0	-101.0	-80.0	15.0	-63.0	-153.0	-83.0	-25.0	-55.0	-37.0	-25.0	-30.0	-26.0	-53.0	-46.0	-51.0	95.0	-84.0	-19.0	-64.0	2.0	-8.0	-5.0	-21.0	-48.0	-57.0	-81.0	-66.0	-139.0	-2.0	-170.0	-86.0	-93.0	-9.0	-35.0	-46.0	-139.0	-4.0	-144.0	-81.0	-84.0	-28.0	-48.0	-31.0	-44.0
M97252 [33158_at(572, 235) ]	-281.0	-515.0	-258.0	-310.0	-150.0	-363.0	-70.0	-197.0	-222.0	-204.0	-182.0	-43.0	-96.0	-30.0	-144.0	-48.0	-107.0	-101.0	-193.0	-267.0	-250.0	-209.0	-24.0	-68.0	-32.0	-31.0	-84.0	-38.0	-135.0	-168.0	-205.0	-356.0	-684.0	-403.0	-117.0	-215.0	-458.0	26.0	-108.0	-271.0	-349.0	-291.0	-425.0	-148.0	-252.0	-18.0	-87.0	-85.0	30.0
M94065 [33195_at(537, 387) ]	193.0	248.0	196.0	298.0	137.0	137.0	50.0	180.0	135.0	88.0	122.0	43.0	65.0	85.0	38.0	14.0	43.0	41.0	161.0	114.0	104.0	110.0	37.0	69.0	47.0	57.0	45.0	32.0	97.0	110.0	136.0	192.0	372.0	226.0	196.0	140.0	224.0	25.0	82.0	122.0	159.0	98.0	154.0	107.0	129.0	41.0	34.0	67.0	29.0
J04977 [2093_s_at(261, 353) ]	96.0	108.0	217.0	332.0	62.0	65.0	32.0	136.0	49.0	72.0	28.0	39.0	37.0	25.0	21.0	7.0	-15.0	24.0	31.0	65.0	83.0	40.0	10.0	40.0	19.0	35.0	30.0	53.0	33.0	22.0	66.0	303.0	326.0	165.0	131.0	51.0	172.0	33.0	6.0	58.0	67.0	32.0	16.0	15.0	47.0	16.0	25.0	5.0	22.0
L20046 [2063_at(257, 569) ]	28.0	32.0	105.0	23.0	14.0	-17.0	-1.0	27.0	21.0	47.0	-2.0	13.0	6.0	0.0	6.0	2.0	10.0	-7.0	9.0	17.0	0.0	5.0	12.0	11.0	8.0	6.0	10.0	6.0	-6.0	31.0	45.0	79.0	78.0	-2.0	34.0	10.0	34.0	4.0	13.0	-4.0	31.0	19.0	12.0	18.0	21.0	9.0	8.0	28.0	-7.0
M34189 [2055_s_at(508, 273) ]	176.0	185.0	141.0	129.0	78.0	130.0	65.0	63.0	50.0	76.0	76.0	11.0	63.0	23.0	38.0	11.0	7.0	33.0	54.0	29.0	9.0	64.0	21.0	38.0	35.0	10.0	44.0	23.0	33.0	71.0	114.0	139.0	250.0	141.0	154.0	61.0	132.0	17.0	47.0	17.0	59.0	57.0	112.0	43.0	94.0	25.0	19.0	8.0	17.0
D88674 [1959_at(522, 235) ]	1.0	48.0	19.0	55.0	52.0	75.0	6.0	48.0	8.0	12.0	56.0	37.0	-15.0	2.0	13.0	4.0	23.0	27.0	-1.0	25.0	50.0	63.0	13.0	-15.0	25.0	9.0	22.0	5.0	42.0	9.0	2.0	69.0	127.0	24.0	36.0	7.0	60.0	2.0	-16.0	21.0	49.0	31.0	-20.0	8.0	3.0	11.0	23.0	22.0	9.0
U58334 [1860_at(194, 553) ]	-257.0	-166.0	-97.0	10.0	-250.0	-206.0	-116.0	-33.0	-104.0	-347.0	-148.0	-113.0	-138.0	-120.0	-46.0	-39.0	-75.0	-45.0	-236.0	-213.0	26.0	-215.0	-81.0	-129.0	-146.0	-106.0	-146.0	-44.0	-95.0	-168.0	-255.0	-184.0	-484.0	-158.0	-354.0	-226.0	41.0	-6.0	-133.0	-266.0	-285.0	-108.0	-271.0	-89.0	-131.0	-95.0	-80.0	-88.0	-97.0
U66879 [1861_at(196, 609) ]	-199.0	-242.0	-324.0	-231.0	-176.0	-180.0	-138.0	-121.0	-146.0	-237.0	-47.0	-118.0	-189.0	-87.0	-49.0	-32.0	-82.0	-73.0	-317.0	-194.0	-195.0	-210.0	-57.0	-61.0	-107.0	-109.0	-50.0	-139.0	-124.0	-189.0	-222.0	-328.0	-196.0	-241.0	-242.0	-114.0	-245.0	-14.0	-167.0	-269.0	-213.0	-123.0	-297.0	-93.0	-189.0	-109.0	-83.0	-111.0	-92.0
D38498 [1875_f_at(282, 571) ]	104.0	15.0	115.0	96.0	73.0	62.0	21.0	20.0	86.0	43.0	32.0	52.0	2.0	48.0	16.0	10.0	29.0	41.0	50.0	6.0	49.0	83.0	17.0	33.0	50.0	30.0	25.0	37.0	44.0	54.0	43.0	68.0	106.0	75.0	80.0	32.0	31.0	43.0	26.0	88.0	32.0	45.0	57.0	41.0	57.0	38.0	32.0	42.0	19.0
U05681 [1796_s_at(390, 213) ]	25.0	61.0	61.0	71.0	55.0	50.0	7.0	13.0	38.0	46.0	40.0	22.0	19.0	63.0	-5.0	14.0	15.0	38.0	15.0	17.0	25.0	48.0	32.0	17.0	33.0	16.0	13.0	21.0	64.0	-3.0	61.0	118.0	89.0	79.0	123.0	14.0	80.0	6.0	8.0	52.0	-12.0	28.0	64.0	34.0	36.0	13.0	6.0	16.0	5.0
U64315 [1800_g_at(630, 65) ]	61.0	14.0	26.0	71.0	22.0	60.0	14.0	29.0	42.0	29.0	25.0	25.0	32.0	12.0	3.0	30.0	41.0	19.0	36.0	59.0	25.0	47.0	41.0	14.0	61.0	9.0	26.0	31.0	57.0	15.0	42.0	68.0	82.0	41.0	29.0	30.0	29.0	-10.0	28.0	28.0	41.0	43.0	33.0	12.0	26.0	20.0	31.0	24.0	-10.0
U64315 [1800_g_at(505, 261) ]	73.0	50.0	74.0	82.0	48.0	6.0	43.0	31.0	44.0	73.0	74.0	6.0	28.0	23.0	0.0	9.0	11.0	20.0	25.0	22.0	18.0	83.0	26.0	40.0	27.0	-10.0	32.0	34.0	18.0	13.0	10.0	78.0	194.0	32.0	60.0	57.0	114.0	5.0	58.0	8.0	38.0	15.0	47.0	64.0	77.0	1.0	0.0	21.0	6.0
L36463 [1777_at(396, 149) ]	-35.0	76.0	30.0	96.0	-29.0	93.0	-27.0	-1.0	-91.0	-51.0	-29.0	11.0	-102.0	21.0	-69.0	2.0	-27.0	20.0	-46.0	-5.0	7.0	0.0	-9.0	-18.0	26.0	31.0	7.0	-20.0	40.0	-20.0	3.0	136.0	148.0	54.0	68.0	-29.0	46.0	9.0	21.0	-77.0	30.0	1.0	-72.0	43.0	-3.0	-25.0	14.0	6.0	-8.0
D37965 [1761_at(448, 543) ]	3.0	20.0	-3.0	33.0	-3.0	23.0	2.0	-7.0	12.0	19.0	25.0	10.0	2.0	5.0	-1.0	1.0	15.0	4.0	30.0	22.0	9.0	17.0	23.0	6.0	11.0	16.0	-8.0	11.0	37.0	3.0	13.0	12.0	16.0	14.0	14.0	9.0	19.0	-4.0	5.0	-7.0	10.0	3.0	6.0	39.0	-17.0	-4.0	17.0	7.0	-5.0
J00210 [1666_at(591, 289) ]	-196.0	-142.0	-172.0	-147.0	-123.0	54.0	-111.0	-24.0	-55.0	-79.0	-105.0	-30.0	-110.0	-82.0	30.0	-19.0	75.0	-77.0	-68.0	-36.0	-53.0	-100.0	19.0	-54.0	-27.0	33.0	7.0	-41.0	-119.0	-40.0	-224.0	-142.0	-364.0	-53.0	-164.0	-228.0	-130.0	-26.0	-58.0	-14.0	-129.0	204.0	-152.0	-41.0	-8.0	-35.0	-50.0	14.0	3.0
X63546 [1614_s_at(465, 531) ]	-39.0	-6.0	-21.0	4.0	7.0	-39.0	9.0	-4.0	-24.0	-22.0	-15.0	-15.0	-12.0	-27.0	-1.0	1.0	-10.0	-6.0	-28.0	-7.0	-43.0	-24.0	-15.0	-8.0	-25.0	-7.0	-20.0	7.0	-10.0	-26.0	-37.0	-54.0	-52.0	-47.0	-27.0	-11.0	0.0	-5.0	-37.0	-33.0	-43.0	-9.0	-30.0	-15.0	-11.0	-4.0	-7.0	-13.0	-1.0
X63546 [1614_s_at(579, 475) ]	-68.0	-50.0	-22.0	-63.0	-41.0	-24.0	-37.0	-29.0	-37.0	-68.0	-7.0	-26.0	-40.0	-20.0	-26.0	1.0	-23.0	-28.0	-19.0	-34.0	2.0	-30.0	-36.0	-35.0	-23.0	-39.0	-39.0	-38.0	-54.0	-27.0	-35.0	-49.0	-62.0	-19.0	-55.0	-38.0	-28.0	-3.0	-11.0	-97.0	11.0	-39.0	-86.0	-7.0	-43.0	-18.0	-21.0	-19.0	-6.0
J03242 [1591_s_at(358, 415) ]	-2.0	1.0	20.0	0.0	9.0	-27.0	-1.0	2.0	-1.0	-6.0	-4.0	7.0	-1.0	0.0	-1.0	1.0	25.0	1.0	8.0	-8.0	11.0	-22.0	-6.0	8.0	5.0	9.0	-9.0	-4.0	4.0	8.0	6.0	15.0	10.0	-2.0	19.0	14.0	3.0	5.0	-6.0	-9.0	11.0	4.0	-8.0	14.0	-6.0	-12.0	8.0	-3.0	-1.0
L27071 [1600_at(252, 635) ]	25.0	42.0	159.0	77.0	27.0	17.0	17.0	11.0	27.0	9.0	18.0	-4.0	15.0	98.0	-36.0	5.0	23.0	-4.0	14.0	-29.0	0.0	27.0	8.0	21.0	26.0	24.0	16.0	-40.0	11.0	0.0	27.0	59.0	69.0	11.0	419.0	-11.0	32.0	-6.0	36.0	27.0	-27.0	-1.0	-129.0	34.0	28.0	11.0	20.0	9.0	2.0
M27318 [1580_f_at(332, 347) ]	1654.0	1821.0	1763.0	2601.0	1725.0	1626.0	960.0	1133.0	1217.0	1841.0	1535.0	746.0	696.0	834.0	574.0	457.0	559.0	836.0	1012.0	1154.0	1079.0	1296.0	640.0	735.0	846.0	674.0	650.0	873.0	1248.0	1353.0	1354.0	2620.0	3435.0	1487.0	1542.0	1028.0	1650.0	388.0	913.0	1243.0	1448.0	783.0	1465.0	786.0	1304.0	415.0	569.0	754.0	261.0
M27318 [1580_f_at(47, 491) ]	-4.0	-63.0	-69.0	-75.0	-42.0	-36.0	-39.0	-12.0	-49.0	-52.0	-14.0	-28.0	-17.0	-22.0	-1.0	-9.0	-25.0	-23.0	-41.0	-46.0	-26.0	-9.0	-15.0	-9.0	-34.0	-17.0	-21.0	1.0	-12.0	-23.0	-59.0	-62.0	-57.0	-58.0	-68.0	-36.0	-58.0	-1.0	9.0	-5.0	-143.0	-9.0	-35.0	-31.0	-42.0	-9.0	-27.0	-11.0	-5.0
L37127 [1486_at(626, 489) ]	-1857.0	-3689.0	-2478.0	-2910.0	-2198.0	-2939.0	-1402.0	-1744.0	-1683.0	-1474.0	-1164.0	-759.0	-744.0	-867.0	-201.0	-111.0	-708.0	-1002.0	-1200.0	-1705.0	-1734.0	-1548.0	-833.0	-653.0	-1154.0	-664.0	-942.0	-697.0	-1551.0	-894.0	-1158.0	-2597.0	-3900.0	-2205.0	-2530.0	-809.0	-2362.0	-449.0	-1279.0	-1661.0	-1883.0	-1941.0	-1966.0	-1309.0	-1919.0	-611.0	-1188.0	-1122.0	-414.0
M33318 [1494_f_at(199, 479) ]	793.0	645.0	773.0	711.0	549.0	494.0	463.0	395.0	769.0	690.0	538.0	286.0	432.0	172.0	193.0	125.0	60.0	228.0	442.0	465.0	388.0	467.0	304.0	416.0	335.0	272.0	129.0	385.0	360.0	277.0	640.0	923.0	610.0	463.0	607.0	586.0	790.0	107.0	391.0	661.0	736.0	196.0	666.0	568.0	522.0	145.0	97.0	237.0	99.0
M33318 [1494_f_at(632, 243) ]	471.0	1398.0	1533.0	1289.0	483.0	639.0	265.0	360.0	1299.0	583.0	396.0	127.0	287.0	192.0	116.0	68.0	73.0	205.0	481.0	486.0	319.0	427.0	165.0	157.0	273.0	154.0	221.0	170.0	291.0	382.0	404.0	1059.0	1231.0	1149.0	901.0	339.0	1203.0	75.0	285.0	342.0	578.0	249.0	456.0	321.0	395.0	156.0	154.0	133.0	81.0
M13207 [1400_at(288, 433) ]	-14.0	22.0	1.0	-37.0	-8.0	-2.0	28.0	1.0	9.0	16.0	-9.0	2.0	-10.0	11.0	0.0	5.0	-5.0	7.0	8.0	9.0	3.0	-2.0	3.0	-7.0	-7.0	3.0	-1.0	1.0	-11.0	0.0	-10.0	25.0	11.0	2.0	2.0	3.0	18.0	6.0	3.0	3.0	10.0	-5.0	9.0	10.0	-6.0	3.0	-3.0	-9.0	17.0
M21985 [1407_g_at(408, 373) ]	3.0	34.0	52.0	55.0	4.0	82.0	-3.0	33.0	2.0	66.0	27.0	9.0	34.0	5.0	6.0	-4.0	0.0	5.0	20.0	19.0	23.0	6.0	23.0	2.0	8.0	22.0	30.0	21.0	17.0	42.0	36.0	60.0	107.0	17.0	48.0	45.0	40.0	-1.0	36.0	58.0	58.0	37.0	27.0	49.0	21.0	3.0	-7.0	32.0	6.0
U40705 [1361_at(530, 319) ]	-9.0	14.0	-4.0	29.0	13.0	-3.0	-5.0	18.0	-19.0	-9.0	17.0	-12.0	13.0	8.0	-2.0	3.0	-14.0	-1.0	-3.0	24.0	5.0	37.0	5.0	8.0	16.0	23.0	30.0	20.0	11.0	2.0	13.0	24.0	36.0	6.0	50.0	-9.0	14.0	1.0	-2.0	-10.0	16.0	4.0	-6.0	0.0	6.0	2.0	-8.0	24.0	-1.0
U74382 [1329_s_at(330, 287) ]	22.0	23.0	23.0	15.0	25.0	-10.0	8.0	10.0	7.0	9.0	-1.0	2.0	1.0	-5.0	4.0	2.0	22.0	14.0	11.0	7.0	6.0	20.0	-2.0	1.0	21.0	6.0	30.0	22.0	2.0	23.0	12.0	32.0	56.0	17.0	25.0	3.0	11.0	-16.0	0.0	4.0	10.0	5.0	33.0	16.0	22.0	5.0	20.0	-4.0	13.0
D12620 [1305_s_at(222, 575) ]	-179.0	-415.0	-179.0	5.0	-218.0	-231.0	-249.0	-149.0	-63.0	-135.0	-48.0	41.0	-189.0	-26.0	-110.0	-25.0	-15.0	20.0	-397.0	-317.0	-300.0	-189.0	-11.0	12.0	-14.0	44.0	68.0	-120.0	-139.0	-153.0	-13.0	-202.0	189.0	-209.0	-288.0	-156.0	-205.0	-3.0	-181.0	-73.0	-98.0	-212.0	-514.0	-118.0	-292.0	21.0	-71.0	-17.0	-11.0
D14533 [1308_g_at(597, 237) ]	131.0	252.0	209.0	312.0	71.0	133.0	85.0	73.0	85.0	134.0	74.0	47.0	75.0	22.0	39.0	12.0	34.0	65.0	151.0	102.0	137.0	125.0	58.0	75.0	46.0	42.0	37.0	76.0	98.0	115.0	129.0	285.0	435.0	197.0	301.0	119.0	201.0	19.0	81.0	78.0	165.0	86.0	123.0	-147.0	153.0	11.0	35.0	48.0	19.0
M16594 [1261_i_at(325, 463) ]	249.0	366.0	412.0	282.0	195.0	214.0	132.0	106.0	140.0	281.0	184.0	46.0	161.0	73.0	52.0	19.0	65.0	52.0	268.0	124.0	129.0	117.0	53.0	110.0	70.0	191.0	71.0	76.0	91.0	146.0	150.0	384.0	371.0	310.0	314.0	144.0	268.0	25.0	95.0	147.0	195.0	185.0	62.0	115.0	142.0	30.0	68.0	83.0	53.0
U25975 [1245_i_at(165, 583) ]	27.0	35.0	28.0	58.0	47.0	10.0	7.0	24.0	25.0	16.0	13.0	7.0	-8.0	13.0	6.0	1.0	-2.0	13.0	11.0	-2.0	25.0	0.0	4.0	12.0	11.0	-4.0	21.0	16.0	24.0	-4.0	12.0	58.0	101.0	31.0	38.0	8.0	47.0	-2.0	34.0	15.0	28.0	10.0	77.0	-7.0	17.0	7.0	3.0	-13.0	10.0
U78556 [1229_at(534, 433) ]	65.0	148.0	376.0	222.0	65.0	211.0	20.0	42.0	58.0	80.0	83.0	-3.0	21.0	25.0	10.0	8.0	21.0	32.0	22.0	40.0	68.0	57.0	0.0	11.0	7.0	22.0	24.0	53.0	36.0	114.0	-3.0	150.0	196.0	82.0	61.0	6.0	179.0	37.0	56.0	104.0	134.0	87.0	69.0	27.0	70.0	16.0	53.0	55.0	-2.0
X66363 [1225_g_at(372, 443) ]	188.0	650.0	680.0	736.0	196.0	301.0	115.0	280.0	176.0	241.0	190.0	91.0	158.0	46.0	79.0	34.0	102.0	185.0	386.0	135.0	382.0	269.0	76.0	131.0	74.0	58.0	98.0	188.0	138.0	160.0	709.0	559.0	563.0	366.0	299.0	183.0	397.0	93.0	102.0	652.0	391.0	194.0	184.0	110.0	159.0	38.0	50.0	54.0	48.0
D45248 [1184_at(361, 613) ]	255.0	492.0	544.0	565.0	145.0	758.0	86.0	216.0	176.0	242.0	299.0	160.0	204.0	224.0	87.0	29.0	124.0	297.0	197.0	273.0	291.0	319.0	118.0	226.0	151.0	142.0	76.0	174.0	353.0	284.0	173.0	503.0	455.0	567.0	269.0	99.0	293.0	87.0	114.0	269.0	264.0	408.0	287.0	222.0	200.0	52.0	76.0	289.0	86.0
L07597 [1127_at(437, 101) ]	990.0	742.0	886.0	1915.0	767.0	553.0	370.0	250.0	492.0	538.0	584.0	248.0	555.0	232.0	-23.0	177.0	421.0	370.0	514.0	391.0	357.0	358.0	220.0	291.0	342.0	168.0	167.0	254.0	409.0	387.0	461.0	1246.0	1926.0	656.0	607.0	284.0	1046.0	195.0	475.0	382.0	315.0	79.0	457.0	293.0	616.0	432.0	-41.0	269.0	158.0
M31661 [1079_g_at(133, 621) ]	-1.0	-29.0	5.0	-10.0	-36.0	-1.0	-6.0	-4.0	-18.0	-27.0	-15.0	-9.0	-29.0	-7.0	-1.0	-3.0	3.0	1.0	-7.0	-11.0	0.0	-22.0	0.0	-10.0	5.0	13.0	-10.0	9.0	8.0	-19.0	-10.0	-1.0	1.0	-17.0	-40.0	0.0	-23.0	-4.0	-2.0	-29.0	-6.0	-9.0	-16.0	1.0	7.0	-2.0	26.0	-13.0	-2.0
U14394 [1035_g_at(631, 581) ]	-31.0	15.0	18.0	43.0	7.0	19.0	3.0	31.0	-14.0	25.0	27.0	2.0	-13.0	10.0	10.0	-3.0	-7.0	6.0	17.0	-1.0	10.0	8.0	7.0	4.0	9.0	12.0	3.0	9.0	24.0	5.0	-14.0	14.0	84.0	-6.0	11.0	-2.0	14.0	-6.0	-11.0	7.0	21.0	1.0	-3.0	1.0	18.0	-4.0	3.0	12.0	2.0
U38480 [1048_at(322, 473) ]	15.0	-13.0	39.0	-7.0	14.0	4.0	2.0	6.0	31.0	-28.0	5.0	-3.0	-3.0	3.0	-8.0	-7.0	5.0	-7.0	-7.0	-2.0	-7.0	-12.0	-10.0	5.0	4.0	-9.0	19.0	17.0	-1.0	-5.0	2.0	-1.0	20.0	18.0	12.0	5.0	2.0	-2.0	-2.0	20.0	4.0	-7.0	2.0	-5.0	-18.0	-6.0	9.0	8.0	0.0
U54778 [1011_s_at(552, 505) ]	111.0	137.0	153.0	336.0	65.0	-274.0	34.0	355.0	74.0	112.0	107.0	59.0	5.0	75.0	54.0	10.0	35.0	147.0	57.0	63.0	126.0	115.0	64.0	137.0	75.0	5.0	51.0	57.0	78.0	24.0	139.0	136.0	352.0	169.0	267.0	31.0	160.0	19.0	37.0	65.0	114.0	25.0	97.0	143.0	62.0	27.0	25.0	17.0	12.0
J03910 [926_at(503, 479) ]	-29.0	18.0	332.0	8.0	130.0	63.0	0.0	31.0	-38.0	11.0	-30.0	-21.0	-21.0	54.0	52.0	-1.0	14.0	-4.0	-5.0	595.0	42.0	0.0	-18.0	-4.0	-16.0	-4.0	9.0	-2.0	40.0	-14.0	-1.0	-42.0	59.0	112.0	-60.0	-27.0	-61.0	22.0	-17.0	-3.0	99.0	34.0	-51.0	-21.0	70.0	3.0	-18.0	19.0	-16.0
L02932 [929_at(582, 281) ]	-393.0	-536.0	-324.0	-507.0	-213.0	-495.0	-230.0	-186.0	-206.0	-207.0	-275.0	-53.0	2.0	-41.0	-65.0	-44.0	-66.0	-80.0	-198.0	-141.0	-253.0	-228.0	-93.0	-91.0	-132.0	-75.0	-120.0	-167.0	-206.0	-222.0	-299.0	-514.0	-845.0	-338.0	-562.0	-167.0	-372.0	-8.0	-358.0	-321.0	-396.0	-113.0	-500.0	-209.0	-223.0	-70.0	-98.0	-115.0	-40.0
L18983 [917_g_at(263, 431) ]	-118.0	-237.0	-103.0	-152.0	-48.0	-106.0	-40.0	-104.0	-43.0	-36.0	-45.0	-27.0	-28.0	-57.0	-26.0	3.0	-58.0	63.0	-100.0	97.0	-9.0	-9.0	-12.0	-23.0	-23.0	0.0	-48.0	-28.0	-36.0	-87.0	-181.0	-211.0	-86.0	-113.0	-158.0	-87.0	-190.0	-13.0	56.0	-48.0	-120.0	-119.0	-42.0	-75.0	-76.0	-19.0	207.0	-24.0	-42.0
L19686 [895_at(154, 561) ]	1388.0	5260.0	4079.0	4592.0	2251.0	3514.0	1077.0	1864.0	2089.0	4221.0	5227.0	1043.0	2985.0	1455.0	1214.0	317.0	273.0	2481.0	2030.0	3512.0	3129.0	2124.0	554.0	945.0	499.0	983.0	1715.0	2004.0	1842.0	1497.0	3356.0	2831.0	3424.0	2173.0	2323.0	650.0	1255.0	389.0	726.0	4523.0	1721.0	2018.0	911.0	903.0	2039.0	511.0	1349.0	594.0	386.0
U90313 [824_at(309, 415) ]	450.0	392.0	588.0	1090.0	299.0	677.0	124.0	242.0	412.0	447.0	333.0	157.0	156.0	126.0	208.0	83.0	192.0	473.0	246.0	277.0	415.0	350.0	197.0	249.0	199.0	252.0	145.0	306.0	311.0	180.0	147.0	619.0	957.0	483.0	309.0	198.0	427.0	125.0	354.0	424.0	297.0	247.0	279.0	305.0	598.0	103.0	120.0	180.0	33.0
U96113 [784_g_at(445, 515) ]	20.0	72.0	105.0	115.0	17.0	97.0	7.0	30.0	46.0	25.0	24.0	-1.0	-12.0	21.0	6.0	10.0	11.0	11.0	30.0	38.0	55.0	30.0	21.0	31.0	-2.0	-1.0	18.0	46.0	48.0	45.0	45.0	62.0	129.0	47.0	80.0	26.0	98.0	11.0	39.0	35.0	63.0	15.0	22.0	33.0	37.0	5.0	11.0	24.0	17.0
D16827 [778_s_at(267, 423) ]	-53.0	-133.0	-103.0	-118.0	-52.0	-114.0	-52.0	-20.0	-55.0	-48.0	-56.0	-15.0	-51.0	-31.0	-6.0	-21.0	-21.0	-41.0	-77.0	-88.0	-73.0	-70.0	-41.0	-15.0	-35.0	-27.0	-41.0	-12.0	-50.0	-89.0	-69.0	-113.0	-146.0	-35.0	-123.0	-37.0	-109.0	0.0	-36.0	-81.0	-105.0	-43.0	-97.0	-72.0	-83.0	-29.0	-41.0	-21.0	-55.0
D49394 [740_at(476, 585) ]	24.0	57.0	58.0	72.0	31.0	33.0	7.0	11.0	6.0	22.0	39.0	6.0	14.0	12.0	15.0	1.0	18.0	11.0	34.0	43.0	25.0	14.0	33.0	12.0	13.0	14.0	29.0	51.0	41.0	21.0	17.0	59.0	62.0	17.0	42.0	14.0	35.0	6.0	6.0	20.0	190.0	24.0	-7.0	11.0	31.0	6.0	-19.0	22.0	-6.0
D87258 [718_at(566, 257) ]	128.0	260.0	136.0	1037.0	218.0	218.0	18.0	107.0	162.0	120.0	147.0	87.0	84.0	76.0	24.0	31.0	24.0	67.0	34.0	64.0	129.0	537.0	68.0	21.0	241.0	406.0	56.0	77.0	63.0	74.0	113.0	-97.0	1233.0	132.0	294.0	43.0	145.0	70.0	81.0	54.0	45.0	57.0	128.0	164.0	344.0	23.0	64.0	130.0	0.0
J04031 [674_g_at(540, 289) ]	-15.0	-277.0	44.0	232.0	-241.0	-89.0	-44.0	68.0	-57.0	-233.0	-67.0	11.0	-94.0	0.0	22.0	-14.0	-45.0	96.0	-273.0	-38.0	-27.0	-50.0	-39.0	-31.0	-33.0	31.0	20.0	2.0	-4.0	-67.0	-188.0	76.0	91.0	-25.0	-170.0	-133.0	-154.0	38.0	-84.0	-9.0	-174.0	-91.0	-193.0	-45.0	-97.0	-26.0	7.0	-68.0	-54.0
J04164 [676_g_at(64, 615) ]	3425.0	5508.0	6380.0	7594.0	3522.0	6293.0	3361.0	2893.0	3372.0	4671.0	3788.0	3746.0	4159.0	2757.0	887.0	626.0	2026.0	3229.0	1873.0	1806.0	4463.0	2374.0	2148.0	2639.0	2924.0	3010.0	2967.0	3311.0	3974.0	2642.0	3327.0	6450.0	7039.0	6916.0	5209.0	4445.0	4103.0	1376.0	1374.0	4073.0	6404.0	1948.0	4128.0	4072.0	3793.0	1135.0	1724.0	2249.0	802.0
J04164 [676_g_at(187, 603) ]	3695.0	4585.0	5145.0	7147.0	3009.0	6399.0	3464.0	2693.0	3844.0	4967.0	3885.0	3634.0	4129.0	2808.0	929.0	764.0	1977.0	3997.0	2212.0	1668.0	5179.0	2849.0	2317.0	2662.0	3342.0	3735.0	3750.0	3749.0	4497.0	2429.0	3305.0	5848.0	6387.0	6201.0	4495.0	3364.0	3370.0	961.0	1677.0	4861.0	7334.0	1871.0	3889.0	4119.0	4495.0	1168.0	2058.0	1980.0	630.0
L12350 [658_at(633, 379) ]	105.0	226.0	69.0	758.0	-9.0	151.0	8.0	329.0	232.0	50.0	193.0	1.0	64.0	40.0	3.0	7.0	47.0	148.0	2.0	94.0	500.0	42.0	2.0	17.0	271.0	538.0	65.0	313.0	106.0	156.0	216.0	139.0	702.0	5.0	94.0	-6.0	47.0	7.0	215.0	186.0	57.0	247.0	57.0	-2.0	440.0	36.0	-21.0	235.0	-11.0
L13848 [662_at(507, 277) ]	385.0	984.0	1275.0	1530.0	168.0	745.0	144.0	709.0	344.0	315.0	326.0	116.0	195.0	160.0	147.0	85.0	117.0	265.0	101.0	430.0	741.0	334.0	94.0	147.0	72.0	189.0	137.0	316.0	318.0	218.0	463.0	1092.0	1663.0	988.0	877.0	290.0	1331.0	126.0	80.0	468.0	321.0	274.0	239.0	226.0	271.0	72.0	104.0	74.0	16.0
M12529 [608_at(301, 561) ]	716.0	352.0	433.0	2617.0	258.0	551.0	60.0	246.0	169.0	669.0	128.0	33.0	49.0	62.0	90.0	14.0	264.0	108.0	8.0	120.0	144.0	50.0	91.0	518.0	202.0	55.0	47.0	184.0	504.0	196.0	100.0	1031.0	2228.0	285.0	165.0	65.0	112.0	34.0	513.0	116.0	169.0	56.0	143.0	292.0	325.0	111.0	32.0	50.0	34.0
M24351 [615_s_at(395, 289) ]	-7.0	57.0	0.0	28.0	29.0	46.0	3.0	-6.0	-2.0	39.0	12.0	41.0	42.0	8.0	-3.0	-4.0	11.0	9.0	-15.0	-11.0	-2.0	9.0	76.0	3.0	4.0	8.0	4.0	-1.0	13.0	-15.0	25.0	33.0	33.0	35.0	-11.0	12.0	18.0	5.0	25.0	4.0	-11.0	13.0	-5.0	7.0	21.0	-3.0	16.0	-3.0	-7.0
M79463 [567_s_at(566, 69) ]	992.0	1002.0	1431.0	1768.0	580.0	1203.0	515.0	715.0	699.0	723.0	591.0	302.0	425.0	249.0	157.0	175.0	374.0	345.0	588.0	644.0	624.0	561.0	286.0	224.0	311.0	274.0	260.0	388.0	497.0	468.0	707.0	1592.0	1853.0	1634.0	1289.0	714.0	1334.0	169.0	475.0	862.0	792.0	527.0	954.0	573.0	752.0	219.0	204.0	365.0	132.0
S59184 [539_at(513, 269) ]	187.0	657.0	560.0	663.0	132.0	178.0	56.0	213.0	146.0	154.0	285.0	92.0	100.0	97.0	49.0	42.0	47.0	112.0	102.0	88.0	304.0	113.0	74.0	39.0	64.0	131.0	80.0	154.0	97.0	126.0	194.0	517.0	739.0	197.0	333.0	138.0	408.0	53.0	133.0	377.0	205.0	176.0	162.0	162.0	160.0	116.0	33.0	57.0	29.0
S76965 [546_at(475, 449) ]	-3.0	4.0	-22.0	-7.0	-7.0	-7.0	2.0	4.0	3.0	18.0	2.0	-10.0	-5.0	27.0	-19.0	2.0	7.0	1.0	4.0	0.0	3.0	9.0	-8.0	9.0	6.0	0.0	-9.0	2.0	8.0	-7.0	-4.0	1.0	-4.0	4.0	0.0	-15.0	-17.0	2.0	-2.0	-2.0	-17.0	-20.0	-28.0	-5.0	-6.0	4.0	-1.0	-5.0	-5.0
S77154 [547_s_at(185, 603) ]	22.0	140.0	90.0	70.0	6.0	60.0	3.0	11.0	33.0	37.0	-4.0	-52.0	-7.0	21.0	3.0	7.0	1.0	11.0	41.0	34.0	12.0	7.0	18.0	14.0	25.0	23.0	6.0	10.0	30.0	31.0	36.0	77.0	92.0	41.0	91.0	35.0	76.0	12.0	20.0	45.0	-4.0	19.0	-9.0	18.0	34.0	31.0	17.0	-13.0	2.0
U43077 [505_at(584, 363) ]	-392.0	-288.0	-165.0	-186.0	-287.0	-181.0	-226.0	-163.0	-241.0	-249.0	-185.0	-88.0	-179.0	-86.0	-116.0	-70.0	-91.0	-150.0	-251.0	-270.0	-168.0	-176.0	-125.0	-127.0	-163.0	-84.0	-170.0	-90.0	-164.0	-251.0	-278.0	-454.0	-392.0	-228.0	-634.0	-397.0	-244.0	-55.0	-289.0	-197.0	-321.0	-251.0	-757.0	-232.0	-297.0	-97.0	-112.0	-125.0	-95.0
U70063 [461_at(627, 115) ]	10.0	-20.0	-10.0	23.0	10.0	-23.0	15.0	5.0	6.0	11.0	19.0	-5.0	0.0	5.0	-4.0	8.0	7.0	-1.0	-5.0	14.0	-11.0	3.0	4.0	2.0	-1.0	2.0	2.0	-10.0	14.0	-5.0	16.0	16.0	34.0	40.0	13.0	9.0	-7.0	-5.0	12.0	10.0	1.0	6.0	-3.0	14.0	11.0	0.0	11.0	7.0	-2.0
D30036 [352_at(425, 605) ]	57.0	59.0	44.0	24.0	54.0	17.0	66.0	35.0	66.0	65.0	56.0	31.0	66.0	31.0	25.0	7.0	53.0	8.0	88.0	64.0	71.0	72.0	39.0	15.0	34.0	24.0	9.0	30.0	34.0	47.0	48.0	40.0	39.0	24.0	44.0	42.0	29.0	11.0	38.0	98.0	68.0	60.0	69.0	57.0	69.0	13.0	-260.0	21.0	19.0
D64142 [318_at(546, 637) ]	575.0	844.0	842.0	1420.0	319.0	678.0	209.0	602.0	351.0	467.0	684.0	209.0	229.0	68.0	114.0	8.0	422.0	265.0	440.0	451.0	737.0	363.0	220.0	94.0	160.0	249.0	315.0	200.0	322.0	227.0	445.0	1162.0	1393.0	1519.0	793.0	115.0	888.0	253.0	260.0	568.0	646.0	417.0	567.0	404.0	511.0	130.0	109.0	184.0	46.0
M21154 [262_at(165, 425) ]	-3.0	201.0	228.0	282.0	46.0	90.0	12.0	191.0	92.0	105.0	44.0	38.0	18.0	56.0	-6.0	-9.0	29.0	102.0	45.0	55.0	23.0	111.0	56.0	63.0	43.0	21.0	14.0	41.0	80.0	68.0	-10.0	106.0	292.0	119.0	99.0	62.0	301.0	7.0	6.0	30.0	102.0	34.0	58.0	41.0	64.0	42.0	24.0	33.0	12.0
M21154 [262_at(534, 127) ]	65.0	126.0	164.0	303.0	74.0	72.0	48.0	127.0	75.0	55.0	47.0	33.0	-19.0	44.0	12.0	4.0	33.0	53.0	15.0	78.0	20.0	102.0	33.0	34.0	35.0	17.0	24.0	100.0	76.0	15.0	-5.0	72.0	261.0	102.0	112.0	48.0	162.0	4.0	31.0	7.0	87.0	43.0	71.0	50.0	23.0	21.0	2.0	12.0	11.0
S39329 [217_at(448, 199) ]	-2.0	32.0	46.0	7.0	-2.0	-12.0	-8.0	4.0	-4.0	3.0	1.0	-8.0	1.0	-7.0	-3.0	1.0	-3.0	0.0	11.0	-20.0	1.0	-6.0	-1.0	-6.0	-6.0	2.0	13.0	14.0	24.0	-11.0	-5.0	0.0	22.0	10.0	1.0	-5.0	11.0	9.0	-9.0	-10.0	-4.0	-12.0	10.0	-3.0	9.0	-16.0	15.0	0.0	11.0
U12767 [190_at(589, 509) ]	13.0	132.0	-6.0	83.0	2.0	27.0	-12.0	-11.0	41.0	-40.0	25.0	-12.0	5.0	-14.0	2.0	15.0	44.0	1.0	12.0	11.0	16.0	-12.0	39.0	-9.0	-3.0	64.0	5.0	-23.0	26.0	-41.0	52.0	70.0	46.0	-30.0	61.0	7.0	146.0	273.0	35.0	22.0	-3.0	0.0	14.0	-17.0	18.0	34.0	-11.0	7.0	3.0
U46461 [163_at(2, 621) ]	-478.0	-213.0	-241.0	-158.0	-120.0	-179.0	-251.0	-131.0	-161.0	-176.0	-142.0	-189.0	-173.0	-113.0	-81.0	-66.0	-81.0	3.0	-267.0	-546.0	-252.0	-133.0	-107.0	-87.0	-100.0	-91.0	-86.0	-205.0	-180.0	-149.0	-172.0	-254.0	-171.0	-170.0	-457.0	-310.0	-226.0	-35.0	-72.0	-85.0	-246.0	-596.0	-1924.0	-331.0	-150.0	-62.0	-94.0	-64.0	-33.0
Z48482 [160037_at(111, 425) ]	184.0	265.0	431.0	435.0	144.0	264.0	126.0	35.0	159.0	113.0	125.0	74.0	30.0	61.0	-8.0	51.0	30.0	23.0	207.0	148.0	256.0	150.0	23.0	116.0	55.0	31.0	87.0	121.0	62.0	241.0	139.0	392.0	453.0	493.0	388.0	289.0	438.0	66.0	59.0	154.0	184.0	36.0	377.0	85.0	193.0	13.0	79.0	93.0	63.0
NM_006297 [160033_s_at(206, 383) ]	6.0	116.0	-23.0	16.0	10.0	-25.0	-17.0	25.0	34.0	31.0	-26.0	11.0	20.0	10.0	-2.0	24.0	18.0	-7.0	7.0	29.0	81.0	31.0	-5.0	12.0	-2.0	-7.0	6.0	16.0	19.0	14.0	8.0	37.0	55.0	14.0	16.0	43.0	4.0	-3.0	29.0	38.0	-3.0	7.0	14.0	1.0	16.0	-2.0	9.0	-7.0	10.0
[truncated: 141 more columns]
